# Supplementary material for: The Core and Distinction of the Gut Microbiota in Chinese Populations across Geography and Ethnicity
Source: Microorganisms. 2020 Oct 14;8(10):1579. doi: 10.3390/microorganisms8101579 (PMC7602275; doi:10.3390/microorganisms8101579)
Supplement: Supplementary file 1 [file microorganisms-08-01579-s001.zip]

Archive with 19 entries (14 files):
- Supplement/
- Supplement/Figure S1 Venn diagram.pdf
- Supplement/Figure S2 Results of Variation decomposition.pdf
- Supplement/Figure S3 Results of ANOCOV.pdf
- Supplement/Figure S4 LEfSe.pdf
- Supplement/Table S1 Base information.xlsx
- Supplement/Table S2 Redundancy Analysis and Forward Selection Component Analysis.xlsx
- Supplement/Table S3 Results of Chi-square Test among geographical location and ethnicity.xlsx
- Supplement/Tablle S4 Results of Variation decomposition, ANOCOV, and PERMANOVA.xlsx
- Supplement/Tablle S5 Tukey test for multiple comparisons.xlsx
- Supplement/Tablle S6 Biomarker, core genera, RDA TOP50, correlated genera.xlsx
- major figures/
- major figures/966385071/
- major figures/966385071/stash/
- major figures/966385071/stash/signature/
- major figures/Figure 1.pdf
- major figures/Figure 2.pdf
- major figures/Figure 3.pdf
- major figures/Figure 4.pdf
