# Supplementary material for: The Core and Distinction of the Gut Microbiota in Chinese Populations across Geography and Ethnicity
Source: Microorganisms. 2020 Oct 14;8(10):1579. doi: 10.3390/microorganisms8101579 (PMC7602275; doi:10.3390/microorganisms8101579)
Supplement: Supplementary file 1 [file microorganisms-08-01579-s001.zip › Supplement/Table S1 Base information.xlsx]

## Sheet: A. 14 groups & location
Base information of 14 groups in this study
Geographic Location	Ethnicity	Gender	Number	Age	BMI
All	All	male	195	29.3±7.71	22.84±3.34
All	All	female	199	29.55±7.88	21.76±2.84
Inner Mongolia	Han	male	17	27.53±6.55	25.33±4.95
Inner Mongolia	Han	female	20	31.4±6.85	22±3.19
Inner Mongolia	Mongolian	male	21	29.71±6.91	24.14±4.71
Inner Mongolia	Mongolian	female	21	31.14±7.44	22.75±3.55
Jilin	Han	male	17	22.88±1.62	22.52±2.54
Jilin	Han	female	11	22.09±1.7	20.69±2.17
Jilin	Korean	male	16	20.75±1.73	20.46±2.26
Jilin	Korean	female	14	20.14±2.03	19.71±1.55
Tibet	Han	male	15	21.6±1.5	21.98±2.5
Tibet	Han	female	14	20.79±1.72	19.87±2.33
Tibet	Tibetan	male	12	31±5.03	24.62±2.15
Tibet	Tibetan	female	17	30.41±5.14	24.54±2.86
Gansu	Han	male	13	35.62±9.04	22.37±2.5
Gansu	Han	female	3	37.83±3.69	23.45±0.41
Gansu	Hui	male	12	32.33±6.98	23.33±3.08
Gansu	Hui	female	5	34.2±10.62	22.15±2.8
Guizhou	Han	male	8	40±4.38	25.18±3.3
Guizhou	Han	female	22	35.32±8.26	21±2.36
Guizhou	Miao	male	11	34±7.38	22.34±2.8
Guizhou	Miao	female	13	36.92±7.45	22.74±3.14
Xinjiang	Han	male	10	30±7.82	22.06±2.98
Xinjiang	Han	female	11	30.55±7.05	21.15±1.54
Xinjiang	Uygur	male	16	29.31±6.43	22.51±1.4
Xinjiang	Uygur	female	17	30.35±6.67	21.57±1.61
Yunnan	Han	male	12	32±7.95	21.78±2.75
Yunnan	Han	female	15	28.8±5.62	22.43±2.73
Yunnan	Bai	male	15	33.8±5.35	21.44±2.71
Yunnan	Bai	female	16	27.5±6.45	21.23±2.71

## Sheet: B. Questionnaire form & climate
Questionnaire form & climate
	Comprehensive indicator		Personal physical condition	Personal_physical_condition								Cereal foods	staple_food	staple_food	staple_food	staple_food	staple_food	staple_food	staple_food	staple_food	foods with high protein	protein	protein	protein	protein	protein	protein	protein	protein	vegetables	vegetables	vegetables	vegetables	vegetables	vegetables	vegetables	vegetables	vegetables	vegetables	vegetables	vegetables	vegetables
Subjects	Geographic Location	Ethnicity	Gender	Age	Residence_time	Height	Weight	BMI	Frequency_of_meals_at_a_single_location	Frequency_of_defecation	Shape_of_stool	Wheat	Rice	Highland_barley	Oat	Potato	Sweet_potato	Cassava	Chinese_yam	Other_staples	Beef	Pork	Chicken	Mutton	Fish	Egg	Other_meat	Types_of_beans_and_soy_products	Frequency_of_beans_and_soy_products	Brassica_pekinensis	Tomato	Pepper	Eggplant	Cauliflower	Lactuca_sativa_var_longifoliaf._Lam	Brassica_napus	Brassica_oleracea	Brassica_chinensis	Lactuca_sativa_var._ramosa_Hort.	Ipomoea_aquatica_Forsk	Coriandrum_sativum	Lactuca_sativa_var._angustanaIrish	Spinacia_oleracea	Apium_graveolens	Cucurbita_pepo	Cucumis_sativus	Momordica_charantia	Chrysanthemum_coronarium	Allium_cepa
GSH01	Gansu	Han	male	40	40	175	65	21.2245	1	1	4	1	0	0	0	0.214286	0	0	0	0	0	0.214286	0	0	0	1	0	0	0	0	1	1	0	0	0	0	0	0	0	0	0	0	0	0	0	0	0	0	0
GSH02	Gansu	Han	male	41.5	41.5	172	65	21.9713	3	1	4	3	0	0	0	2	0	0	0	0	0	0	0	0.214286	0	1	0.214286	0	0	1	0.214286	0.5	0	0	0	0	0	0	0	0	0	0	0	0	0	0	0	0	0
GSH03	Gansu	Han	male	20	20	173	70	23.3887	3	1	4	3	0	0	0	2	0	0	0	0	0	0.214286	0	0	0	0.5	0	0	0	0	0.5	0.214286	0	0	0	0	0	0	0	0	0	0	0	0	0	0.5	0	0	0
GSH04	Gansu	Han	male	35.5	12	168	62	21.9671	1	1	5	1	0	0	0	2	0	0	0	0	0	0.214286	0	0.214286	0	1	0	0	0	1	0	0	0	0	0	0	0	0	0	0	0	0	0	0	1	0	0	0	0
GSH05	Gansu	Han	male	41.5	41.5	160	60	23.4375	2	2	6	3	0	0	0	2	0	0	0	0	0	0	0	0	0	0.214286	0	soybean	0.5	2	0	0	0	0	0	0	0	0	0	0	0	0	0	0	0	0	0	0	0
GSH06	Gansu	Han	female	36.5	7	164	62	23.0518	2	0.5	6	0.5	0.214286	0	0	0.5	0	0	0	0	0	0.5	0	0	0	0.5	0	long_bean	0.5	0.5	0.5	0	0.214286	0	0	0	0	0	0	0	0	0	0	0	0.5	0	0	0	0
GSH07	Gansu	Han	male	33	3	170	71	24.5675	1.42857	0.5	3	2	0	0	0	0.5	0	0	0	0	0	0.5	0	0	0	0	0	long_bean	0.214286	0	0.5	0	0	0	0	0	0	0	0	0	0	0	0	0	0	0	0	0	0
GSH08	Gansu	Han	male	40.5	40.5	176	65	20.984	1.14286	1	6	1	0	0	0	0.214286	0	0	0	0.214286	0	0.214286	0	0	0	0.5	0	0	0	0.214286	0.5	0.214286	0	0	0	0	0	0	0	0	0	0	0	0	0	0	0	0	0
GSH09	Gansu	Han	male	44.5	10	170	80	27.6817	1.28571	1	6	2	0	0	0	1	0	0	0	0	0	0	0	0	0	0	0	0	0	0.5	0.214286	0	0	0	0	0	0	0	0	0	0	0	0	0	0	0	0	0	0
GSH10	Gansu	Han	male	26	26	178	55	17.3589	0.571429	1	4	2	0	0	0	0.5	0	0	0.214286	0	0	0.5	1	0	0	0	0	0	0	2	0.5	0	0	0	0	0	0	0	0	0	0	0	0	0	0	0.214286	0	0	0
GSH11	Gansu	Han	female	35	8	160	60	23.4375	0.285714	1	4	3	0	0	0	2	0	0	0	0	0	0	0.214286	0.214286	0	0.5	0	0	0	0.5	0.5	0	0	0	0	0	0	0	0	0	0	0	0	0	0	0.5	0	0	0
GSH12	Gansu	Han	female	42	42	165	65	23.8751	3	1	4	3	0	0	0	2	0	0	0	0	0	0.214286	0	0	0	1	1	0	0	0.214286	0	0.5	0	0	0	0	0	0	0	0	0	0	0	0	0	0.214286	0	0	0
GSH13	Gansu	Han	male	25.5	19	174	63	20.8086	2	1	4	3	0	0	0	2	0	0	0	0.5	0	0	0.214286	0	0	0	0	long_bean	0.5	0	0	0	0	0	0	0	0	0	0	0	0	0	0	0	0	1	0	0	0
GSH14	Gansu	Han	male	48	48	171	70	23.939	3	1	4	3	0	0	0	2	0	0	0	0	0	0.214286	0	0.214286	0	1	0	0	0	1	1	1	0	0	0	0	0	0	0	0	0	0	0	0	0	0	0	0	0
GSH15	Gansu	Han	male	43	43	173	70	23.3887	3	1	3	3	0	0	0	2	0	0	0	0	0	0.214286	0	0.214286	0	0.5	0	0	0	0.214286	0	0.5	0	0	0	0	0	0	0	0	0	0	0	0	0	0.214286	0	0	0
GSH16	Gansu	Han	male	24	24	173	60	20.0474	2.14286	1	4	3	0	0	0	2	0	0	0	0	0	0	0.214286	0.214286	0	0.5	0	0	0	0.5	0.5	0.5	0	0	0	0	0	0	0	0	0	0	0	0	0	0	0	0	0
GSU01	Gansu	Hui	male	35	35	174	66	21.7994	1.42857	1	5	2	0	0	0	1	0	0	0	0	0	0	0.214286	1	0	0	0	soybean	0.214286	0	1	0	0	0	0	0	1	0	0	0	0	0	0	0	0	0	0	0	0
GSU02	Gansu	Hui	female	25	20	152	46	19.91	0.714286	1	4	1	0.214286	0	0	0.5	0	0	0	0	0.214286	0	0.214286	0.5	0	0.214286	0	0	0	1	0	0	0	1	1	0	0	0	0	0	0	0	0	0	0	0	0	0	0
GSU03	Gansu	Hui	male	45	45	175	75	24.4898	1.14286	1	3	1	0.214286	0	0	2	0	0	0	0	0.214286	0	0.214286	2	0	0.214286	0	soybean;long_bean	1.21429	0	0	0	0	0	0	0	0	0	0	0	0	0.214286	0	0	0	0	0	0	0
GSU04	Gansu	Hui	male	41	2	170	85	29.4118	0.714286	1	6	1	0.214286	0	0	0.5	0	0	0	0	0.214286	0	0.5	2	0.214286	0.214286	0	soybean	0.214286	0.5	0	0	0	0	0	0	0	0	0	0	0	0	0.5	0	0	0	0	0	0
GSU05	Gansu	Hui	female	45.5	19	157	60	24.3418	1.42857	1	4	1	0.214286	0	0	2	0	0	0	0	0.214286	0	0.214286	2	0	0.214286	0	soybean	0.5	1	0	0	0	1	1	0	0	0	0	0	0	0	0	0	0	0	0	0	0
GSU06	Gansu	Hui	female	46	20	155	62	25.8065	2	2	1	1	0	0	0	1	0	0	0	0	0	0	0	1	0	0	1	0	0	1	0	0	0	0	0	0	0	0	0	0	0	0	0	0	0	0	0	0	0
GSU07	Gansu	Hui	male	24	24	175	69	22.5306	1.71429	0.5	5	1	0.214286	0	0	0.5	0.214286	0	0	0	0.214286	0	0.214286	1	0	0.214286	0	0	0	1	0	0	0	1	1	0	1	0	0	0	0	0	0	0	0	0	0	0	0
GSU08	Gansu	Hui	male	38	38	168	69	24.4473	1.85714	1	4;6	3	0.214286	0	0	0.5	0	0	0	0	0	0	0	0.5	0	1	0	0	0	1	0	0	0	0	1	0	0	0	0	0	0	0	1	0	0	0	0	0	0
GSU09	Gansu	Hui	male	28	15	179	68	21.2228	2.14286	0.5	1;2	1	1	0	0	0.5	0	0	0	0	1	0	0.5	1	0.214286	0.214286	0	soybean	0.214286	1	1	0	0	1	1	0	0	0	0	0	0	0	0	0	0	0	0	0	0
GSU10	Gansu	Hui	female	26	26	162	51	19.433	0.714286	1	2	2	0.5	0	0	1	0	0	0	0	0	0	0.214286	0.214286	0	0	0	0	0	1	0	0	0	0	0	0	0	0	0	0	0	0	0	0	0	0	0	0	0
GSU11	Gansu	Hui	male	31	18	178	70	22.0932	3	1	6	1	0	0	0	1	0	0	0	0	0	0	0	1	0	0	0	soybean	1	0	0	0	0	1	1	0	0	0	0	0	0	0	0	0	1	0	0	0	0
GSU12	Gansu	Hui	male	25	25	175	54	17.6327	1.42857	1	5	2	0	0	0	0.5	0	0	0	0	0.214286	0	0.214286	0.5	0	0.214286	0	soybean	0.214286	0	0.5	0	0	0	0	0	0	0	0	0	0	0	0	0	0	0	0	0	0
GSU13	Gansu	Hui	male	24	24	163	55	20.7008	2.14286	2	5	1	0.214286	0	1	0.214286	0	0	0	0	1	0	0.5	0	0	0.5	0	soybean	0.214286	0	0	0	0	1	0	0	0	1	0	0	0	0	1	0	0	0	0	0	0
GSU14	Gansu	Hui	male	38	38	176	84	27.1178	2.14286	1	2;6	1	0	0	0	0.214286	0	0	0	0	1	0	0.214286	0.214286	0	0	0	0	0	1	0	0	0	1	0	0	0	0	0	0	0	0	0	0	0	0	0	0	0
GSU15	Gansu	Hui	male	30	26	170	69	23.8754	0.571429	2	5	2	0	0	0	0.214286	0	0	0	0	1	0	0.214286	3	0	0.214286	0	0	0	0	0	0	0	0	0	0	0	0	0	0	0	0	0	0	0	0	0	0	0
GSU16	Gansu	Hui	female	28.5	28.5	168	60	21.2585	2.14286	2	6	1	0	0	0	1	0	0	0	0	0	1	0	1	0	0	1	soybean	1	1	0	0	0	0	0	0	0	0	0	0	0	0	0	0	0	0	0	0	0
GSU17	Gansu	Hui	male	29	3	171	72	24.623	0.857143	0.5	1;2	2	0.214286	0	0	1	0	0	0	0	0.5	0	0.5	2	0.214286	0.214286	0	0	0	1	0	0	1	0	1	0	0	0	0	0	0	0	0	0	0	1	0	0	0
GZH01	Guizhou	Han	female	41	22	162	62	23.6244	2	1	6	0.214286	1	0	0	0.214286	0	0	0	0	0	2	0.214286	0	0.214286	0.5	0	soybean	0.5	1	0	0	0	0	0	0	0	0	0	0	0	0	0	0	0	0	0	0	0
GZH02	Guizhou	Han	female	40	40	149	42.5	19.1433	0.285714	1	2	0.214286	2	0	0	2	0	0	0	0	0	0.5	0	0	0	0	0	soybean	0.214286	0.214286	0	0	0	0	0	0	0	0	0	0	0	0	0	0	0	0	0	0	0.214286
GZH03	Guizhou	Han	female	30	30	159	47	18.591	2	0.5	3	0.214286	0.5	0	0	0.5	0	0	0	0	0	0	0.5	0.214286	0.214286	0.214286	0	soybean	0.214286	1	0	0	0	0	0	0	0	0	0	0	0	0	0	0	0	0	0	0	0
GZH04	Guizhou	Han	female	45	45	158	55	22.0317	2	1	5	0.214286	1	0	0	0.214286	0	0	0	0	0	2	0.214286	0	0.214286	0	0.5	soybean	0.214286	1	0	0	0	0	0	0	0	0	0	0	0	0	0	0	0	0	0	0	0
GZH05	Guizhou	Han	female	45	45	162	61	23.2434	0.428571	1	4	0.214286	2	0	0	0.5	0	0	0	0	0	1	0	0	0.214286	0	0	soybean	0.5	0.5	0	0	0	0	0	0	0	0	0	0.5	0	0	0	0	0	0.5	0	0	0
GZH06	Guizhou	Han	female	35	5	157	55	22.3133	2.57143	0.5	5	0	3	0	0	0.214286	0	0	0	0	0	1	0.214286	0	0.214286	0	0	soybean	0.5	1	0	0	0	0	0	0	0	0	0	0	0	0	0	0	0	0	0	0	0
GZH07	Guizhou	Han	male	43	43	165	70	25.7117	2	0.5	3	0.214286	0.5	0	0	0.214286	0	0	0	0	0	0.5	0.214286	0	0.214286	0.214286	0	0	0	1	1	0	0	0	0	0	0	0	0	0	0	0	0	0	0	0	0	0	0
GZH08	Guizhou	Han	male	35	32	170	59	20.4152	2.5	1	2	0.5	2	0	0	0.214286	0	0	0	0	0	2	0.214286	0.214286	0.214286	0.214286	0	soybean	0.214286	1	1	0	0	0	0	0	0	0	0	0	0	0	0	0	1	0	0	0	0
GZH09	Guizhou	Han	male	36	36	170	72.5	25.0865	2	1	4	0.214286	1	0	0	0.5	0	0	0	0	0	0.5	0.214286	0	0.214286	0.5	0	0	0	1	0	0	0	0	0	0	0	0	0	1	0	0	0	0	0	1	0	0	0
GZH10	Guizhou	Han	female	34	34	158	52	20.83	2.57143	0.5	3	0.214286	0.5	0	0	0.5	0	0	0	0	0	0.5	0.214286	0	0	0	0	0	0	1	0	0	0	0	0	0	0	0	1	0	0	0	0	0	0	0	0	0	0
GZH11	Guizhou	Han	male	39	39	164	57	21.1927	3	2	6	1	2	0	0	0.214286	0	0	0	0	0	3	0	0.214286	0.214286	0.214286	0	soybean	0.214286	0.5	0	0	0	0	0	0	0	0	0	0	0	0	0	0	0	0	0	0	0
GZH12	Guizhou	Han	female	39	39	160	65	25.3906	2	1	4	1	2	0	0	1	0	0	0	0	0	1	0	0	0	0	0	soybean	1	1	0	0	0	0	0	0	0	0	0	0	0	0	0	0	0	0	0	0	0
GZH13	Guizhou	Han	female	34	34	165	55	20.202	2.14286	0.5	4	0.214286	2	0	0	0.214286	0	0	0	0	0	0.5	0.214286	0	0.214286	0.5	0	0	0	1	0	0	0	0	0	0	0	0	0	0	0	0	0	0	0	0	0	0	0
GZH14	Guizhou	Han	male	37	37	160	76	29.6875	0.428571	0.214286	7	0.214286	2	0	0	0.5	0	0	0	0	0	1	0.214286	0	0.214286	1	0	soybean	0.214286	2	0	0	0	0	0	0	0	0	0	0	0	0	0	0	0	2	0	0	0
GZH15	Guizhou	Han	female	43	43	155	60	24.974	2.28571	0.5	3	0.214286	2	0	0	1	0	0	0	0	0	1	0.5	0	0	0.5	0	soybean;hyacinth_bean	0.714286	1	0	0	0	0	0	0	0	0	0	0	0	0	0	0	0	0	0	0	0
GZH16	Guizhou	Han	female	23	23	150	47	20.8889	2.85714	1	4	0.214286	0.5	0	0	0.214286	0	0	0	0	0	0.214286	0.5	0	0.214286	0.5	0	0	0	1	0	0	0	0	0	0	0	0	0	0	0	0	0	0	0	0	0	0	0
GZH17	Guizhou	Han	male	39	39	162	65	24.7676	3	1	3	0.214286	2	0	0	0.5	0.214286	0	0	0	0	2	0.214286	0	0	1	0	soybean;hyacinth_bean	2.5	2	0	0	0	0	0	0	0	0	0	0	0	2	0	0	0	0	0	0	0
GZH18	Guizhou	Han	female	24	24	160	55	21.4844	2.85714	0.5	3;4	0.214286	2	0	0	1	0	0	0	0	0	2	0.214286	0	0.214286	1	0	soybean	0.5	2	0	0	0	0	0	0	0	0	0	0	0	0	0	0	0	0	0	0	0
GZH19	Guizhou	Han	female	19	19	154	43	18.1312	2	2	3	0.214286	1	0	0	0.5	0	0	0	0	0	1	0.214286	0	0.214286	0.5	0	soybean	0.5	1	0	0	0	0	0	0	0	0	0	0	0	0	0	0	0	0	0	0	0
GZH20	Guizhou	Han	female	41	41	157	45	18.2563	2.85714	0.5	2	0.214286	0.5	0	0	0.214286	0	0	0	0	0	0.5	0.214286	0	0.214286	0.5	0	0	0	1	0	0	0	0	0	0	0	0	0	0	0	0	0	0	0	0	0	0	0
GZH21	Guizhou	Han	female	45	40	150	55	24.4444	3	1	4	0	2	0	0	0.5	0	0	0	0	0	2	0	0	0	0.5	0	soybean;beancurd;bean_sprout	1.21429	0.5	0	0	0	0	0	0	0	0	0	0	0	0	0	0	0	0	0.5	0	0
GZH22	Guizhou	Han	female	24	24	158	43	17.2248	2.57143	1	4	0.214286	1	0	0	1	0	0	0	0	0	2	0.214286	0	0	1	0	soybean	0.214286	1	0	0	0	0	0	0	0	0	0	0	0	0	0	0	0	0	0	0	0
GZH23	Guizhou	Han	female	35	1	155	45	18.7305	2.42857	1	5	0.214286	1	0	0	0.5	0	0	0	0	0	0.5	0	0	0	0	0	0	0	1	0	0	0	0	0	0	0	0	0	0	0	0	0	0	0	0	0	0	0
GZH24	Guizhou	Han	male	43	43	160	75	29.2969	2.42857	0.5	5	0.214286	0.5	0	0	0.5	0	0	0	0	0	0.5	0.214286	0	0	0	0	0	0	1	0	0	0	0	0	0	0	0	0	0	0	0	0	0	0	0	0	0	0
GZH25	Guizhou	Han	female	28	28	154	50	21.0828	3	1	3	0.214286	1	0	0	1	0	0	0	0	0	0.5	0.214286	0	0.214286	0.5	0.5	soybean	0.214286	1	0	0	0	0	0	0	0	0	0	0	0	0	0	0	0	0	0	0	0
GZH26	Guizhou	Han	female	49	30	165	50	18.3655	2.85714	1	4	0.214286	2	0	0	0.5	0	0	0	0	0	0.5	0.214286	0	0.214286	0.5	0	0	0	1	0	0	0	0	0	0	0	0	0	1	0	0	0	0	0	0	0	0	0
GZH27	Guizhou	Han	male	48	48	170	73	25.2595	2.14286	0.5	5	0.214286	0.5	0	0	0.5	0	0	0	0	0	0.5	0.214286	0	0.214286	0.5	0	0	0	1	0	0	0	0	0	0	0	0	0	0	0	0	0	0	0	0	0	0	0
GZH28	Guizhou	Han	female	37	17	164	60	22.3081	3	1	6	0.5	1	0	0	1	0	0	0	0	0.214286	1	0.214286	0	0	0	1	0	0	1	0	0	0	0	0	0	0	0	0	1	0	0	0	0	0	0	0	0	0
GZH29	Guizhou	Han	female	37	37	158	50	20.0288	2.42857	0.5	4	0.214286	1	0	0	0.5	0	0	0	0	0	0.5	0.214286	0	0	0	0	0	0	1	0	0	0	0	0	0	0	0	0	0	0	0	0	0	0	0	0	0	0
GZH30	Guizhou	Han	female	29	29	170	60	20.7612	2	0.5	4	0.214286	1	0	0	0.214286	0	0	0	0	0	0.5	0	0	0.214286	0.5	0	soybean	0.5	1	0	0	0	0	0	0	0	0	0	1	0	0	0	0	0	0	0	0	0
GZM01	Guizhou	Miao	female	47	24	149	45	20.2694	3	1	6	0.5	2	0	0	0.5	0	0	0	0	0	1	0.5	0	0	1	0	soybean;hyacinth_bean	1	1	0	0.5	0	0	0	0	0	0	0	1	0	0	0	0	0	0	0	0	0
GZM02	Guizhou	Miao	female	32	32	148	53	24.1965	2.85714	2	6	1	2	0	0	0.5	0	0	0	0	0.214286	0.5	0.214286	0	0.214286	0.5	0	cowpea	0.214286	0.5	0	0.5	0	0	0	0	0	0	0	0	0	0	0	0	0	0.5	0.5	0	0
GZM03	Guizhou	Miao	female	40	19	155	60	24.974	3	1	5	1	2	0	0	2	2	0	0	0	0	0.5	0	0	0	0	0	0	0	1	0	0	0	0	0	0	0	0	0	0	0	0	0	0	0	0	0	0	0
GZM04	Guizhou	Miao	female	42	20	152	50	21.6413	3	0.5	5	0.5	1	0	0	1	0	0	0	0	0.214286	1	0.5	0	0	0.5	0	soybean	1	1	0	0	0	0	0	0	0	0	1	1	0	0	0	0	0	0	0	0	0
GZM05	Guizhou	Miao	female	40	40	145	50	23.7812	2	1	4	1	2	0	0	2	0	0	0	0	0	0.5	0	0	0	0.214286	0	0	0	1	0	0	0	0	0	0	0	0	0	0	0	0	0	0	0	0	0	0	0
GZM06	Guizhou	Miao	female	34	34	155	45.5	18.9386	2	2	4	0.214286	2	0	0	2	0	0	0	0	0	1	0	0	0.214286	0	0	long_bean	1	1	0	0	0	0	0	0	0	0	0	0	0	0	0	0	0	0	0	0	0
GZM07	Guizhou	Miao	female	30	30	160	50	19.5312	2	1	4	0.5	1	0	0	1	0	0	0	0	0	1	0	0	0	0	0	soybean	0.5	0	0	0	0	0	0	0	0	0	0	0	0	0	0	0	0	0	0	0	0
GZM08	Guizhou	Miao	male	41	41	160	51	19.9219	3	1	4	0.214286	0.5	0	0	2	0	0	0	0	0	0.214286	0	0	0	0	0	0	0	1	0	0	0	0	0	0	0	0	0	0	0	0	0	0	0	0	0	0	0
GZM09	Guizhou	Miao	male	30	30	158	55	22.0317	3	1	4	0.5	1	0	0	1	0	0	0	0	0	1	0	0	0	0	0	soybean	0.5	0	0	0	0	0	0	0	0	0	0	1	0	0	0	0	0	0	0	0	0
GZM10	Guizhou	Miao	male	22	22	155	55	22.8928	2.42857	0.5	4	0.214286	0.5	0	0	1	0	0	0	0	0.214286	1	0.214286	0	0	0.214286	0	soybean	1	1	0	0	0	0	0	0	0	0	0	1	0	0	0	0	0	0	0	0	0
GZM11	Guizhou	Miao	male	31	12	160	50	19.5312	2	1	4	0.5	1	0	0	1	0	0	0	0	0	1	0	0	0	0	0	soybean	0.5	1	0	0	0	0	0	0	0	0	0	1	0	0	0	0	0	0	0	0	0
GZM12	Guizhou	Miao	male	33	33	150	50	22.2222	2	0.5	6	0.5	1	0	0	1	0	0	0	0	0	1	0	0	0	0	0	soybean	0.5	0	0	0	0	0	0	0	0	0	0	2	0	0	0	0	0	0	0	0	0
GZM13	Guizhou	Miao	female	42	42	152	51	22.0741	0.428571	1	3	0	1	0	0	2	0	0	0	0	0	1	0	0	0	3	0	0	0	1	0	0	0	0	0	0	0	0	0	0	0	0	0	0	0	0	0	0	0
GZM14	Guizhou	Miao	male	31	31	159	60	23.7332	3	1	4	1	1	0	0	1	0	0	0	0	0	1	0	0	0	0	0	soybean	0.5	0	0	0	0	0	0	0	0.214286	0	0	1	0	0	0	0	0	0	0	0	0
GZM15	Guizhou	Miao	male	43	43	170	60	20.7612	2	2	4	0.5	2	0	0	2	0	0	0	0	0	1	0.214286	0	0.214286	0.214286	0	long_bean	1	1	0	0	0	0	0	0	0	0	0	1	0	0	0	0	0	0	0	0	0
GZM16	Guizhou	Miao	male	25	25	162	50	19.052	2	2	4	1	2	0	0	2	0	0	0	0	0	0.214286	0	0	0	0	0	soybean	2	0	0	0	0	0	0	0	0	0	0	1	0	0	0	0	0	0	0	0	0
GZM17	Guizhou	Miao	male	37	37	144	60	28.9352	3	0.5	3	0.214286	2	0	0	1	0	0	0	0	0	1	0.5	0	0	1	0	soybean	0.214286	1	0	0	0	0	0	0	0	0	0	0	0	0	0	0	0	0	0	0	0
GZM18	Guizhou	Miao	male	46	46	165	60	22.0386	3	1	3	0.5	2	0	0	0.5	0	0	0	0	0	1	0.5	0	0	0.5	0	0	0	1	0	0	0	0	0	0	0	0	0	2	0	0	0	0	0	0	0	0	0
GZM19	Guizhou	Miao	female	22	22	156	50	20.5457	3	2	5	1	3	0	0	1	0	0	0	0	0	0	0	0	0	0	0	0	0	1	0	0	0	0	0	0	0	0	0	0	0	0	0	0	0	0	0	0	0
GZM20	Guizhou	Miao	female	46	46	150	50	22.2222	0.142857	0.5	5	0.214286	2	0	0	0	0	0	0	0	0	0.5	0	0	0	0	0	0	0	1	0	0	0	0	0	0	0	0	0	0	0	0	0	0	0	0	0	0	0
GZM21	Guizhou	Miao	male	35	35	156	60	24.6548	2	2	4	0.214286	2	0	0	2	0	0	0	0	0	1	0.214286	0	0	0.214286	0	0	0	1	0	0	0	0	0	0	0	0	0	0	0	0	0	0	0	0	0	0	0
GZM22	Guizhou	Miao	female	42	42	162	61	23.2434	3	1	6	0.5	1	0	0	1	0	0	0	0	0	1	0	0	0	0	0	soybean	0.5	1	0	0	0	0	0	0	0	0	0	1	0	0	0	0	0	0	0	0	0
GZM23	Guizhou	Miao	female	28	28	160	80	31.25	3	1	4	1	1	0	0	1	0	0	0	0	0	0.5	0	0	0	0	0	soybean	0.5	0	0	0	0	0	0	0	0	0	0	1	0	0	0	0	0	0	0	0	0
GZM24	Guizhou	Miao	female	35	35	155	55	22.8928	2.57143	1	5	0.214286	1	0	0	1	0	0	0	0	0.5	2	0.214286	0	0	0.5	0	soybean	1	1	0	0	0	0	0	0	0	0	1	1	0	0	0	0	0	0	0	0	0
IMH01	InnerMongolia	Han	female	30	3	166	57	20.6852	2	0.5	2	0.214286	0.5	0	0	0.5	0	0	0	0	0.214286	1	0.214286	0.214286	0	0	0	long_bean	1	0	1	0	1	0	0	0	0	0	0	0	0	0	0	1	0	0	0	0	0
IMH02	InnerMongolia	Han	female	37	16	159	52	20.5688	2	1	2	0.5	1	0	0	0.5	0	0	0	0	0.214286	1	0.214286	0.214286	0.214286	0.214286	0	beancurd;bean_sprout	1.21429	0	0	1	0	0	0	0	0	0	0	0	0	0	0	1	0	1	0	0	0
IMH03	InnerMongolia	Han	female	20	20	158	54	21.6311	2.14286	3	6	3	1	0	0	1	0	0	0	0	0	0.5	1	1	0	2	0	long_bean	0.5	0	0	0	0	0	0	0.5	0	0	0	0	0	0	0	0.5	0	0.5	0	0	0
IMH04	InnerMongolia	Han	male	21	21	190	60	16.6205	3	0.5	2	3	2	0	0	1	0	0	0	0	0	1	1	2	0	0.214286	0	long_bean	0.5	0	0	0	0	0	0.5	0.5	0	0	0	0	0	0	0	0	0	0.5	0	0	0
IMH05	InnerMongolia	Han	female	29	8	156	54	22.1893	1.85714	0.5	4	1	1	0	0	0.214286	0	0	0	0	0	1	0.214286	0	0	0.5	0	long_bean	1	0	0	1	1	0	0	0	0	0	0	0	0	0	0	1	0	1	0	0	0
IMH06	InnerMongolia	Han	female	34	12	157	52	21.0962	2.57143	0.5	6	1	0.5	0	0	1	0	0	0.214286	0	0	0	0.214286	0.214286	0.214286	0.214286	0	soybean;long_bean	0.428571	0.214286	0	0	0	0	0	0	0	0	0	0	0	0	0	0	0	0.214286	0	0	0
IMH07	InnerMongolia	Han	female	20	18	170	55	19.0311	2.85714	1	2	1	1	0	0	1	0	0	0	0	0.214286	0	1	0.214286	0.214286	1	0	0	0	1	0	0	0	0	0	0	0	0	0	0	0	0	0	0	0	1	0	0	0
IMH08	InnerMongolia	Han	female	38	21	154	53	22.3478	2.85714	0.214286	2	3	1	0	0	1	0	0	0	0	0.214286	1	0.214286	0.214286	0.214286	0	0	long_bean	0.5	0	0	0	0	0	0.5	0.5	0	0	0	0	0	0	0	0.5	0	0.5	0	0	0
IMH09	InnerMongolia	Han	female	32	32	165	67.5	24.7934	2	1	2	0.214286	1	0	0	1	0	0	0	0	0.214286	0	0.214286	0.214286	0	0	0	long_bean;bean_sprout	1	0	1	1	0	0	0	0	0	0	0	0	0	0	0	0	0	0.214286	0	0	0
IMH10	InnerMongolia	Han	male	40	40	166	90	32.6608	2	2	7	3	1	0	0	1	0	0	0	0	0	0	0.214286	0.5	0	0	0.214286	0	0	0	0	0	0.5	0	0	0	0	0	0	0	0	0	0	0	0	0	0	0	0
IMH11	InnerMongolia	Han	female	34	10	158	60	24.0346	0.285714	0.5	3	0.5	2	0	0	2	0	0	0	0	0.214286	0.5	1	1	0	1	0	0	0	1	1	0	0	0	0	0	0	0	0	0	0	0	0	1	0	0	0	0	0
IMH12	InnerMongolia	Han	female	40	18	164	75	27.8852	2	1	6	0.5	3	0	0	2	0	0	0	0	0	0	0.5	0	0	2	0	long_bean	2	2	0	0	2	0	0	2	0	0	2	0	0	0	0	0	0	0	0	0	0
IMH13	InnerMongolia	Han	male	19	19	173	57	19.0451	2.14286	1	6	1	1	0	0	1	0	0	1	0	0	1	0	0.214286	0	0.214286	0	0	0	0.214286	0	0	1	0	0	0	0	0	0	0	0	0	0	0	0	0	0	0	0
IMH14	InnerMongolia	Han	female	29	10	163	59	22.2063	1.71429	1	4	1	0.5	0	0	1	0	0	0	0	0.214286	1	1	2	0.214286	1	0	long_bean	1	0	1	0	0	0	0	0	0	0	0	0	0	0	0	0	0	0	0	0	0
IMH15	InnerMongolia	Han	male	24	2	178	62	19.5682	0.285714	1	3	0	2	0	0	0.5	0	0	0.5	0	0	1	0	0	0	0	0	0	0	1	0	0	0	0	0	0	0	0	0	0	0	0	0	0	0	0	0	0	0
IMH16	InnerMongolia	Han	male	36	36	174	83	27.4145	2	1	4	1	1	0	0	1	0	0	0	0	0	1	0.214286	0.5	0	0.214286	0	bean_sprout	1	1	0	0	1	0	0	0	0	0	0	0	0	0	0	1	0	1	0	0	0
IMH17	InnerMongolia	Han	male	28	28	170	75	25.9516	2	2	6	1	2	0	0	1	0	0	0	0	1	1	0	0	0	0	1	0	0	1	0	0	0	0	0	0	0	0	0	0	0	0	0	0	0	0	0	0	0
IMH18	InnerMongolia	Han	male	28	28	176	100	32.2831	0.428571	0.5	3	1	1	0	0	0	0	0	0.5	0	0	0	0.5	0	0	0	0.214286	0	0	0.214286	0	0	0	0	0	0	0	0	0	0	0	0	0	0	0	0	0	0	0
IMH19	InnerMongolia	Han	male	35	8	168	82	29.0533	2.42857	1	6	3	2	0	0	0	0	0	0	0	1	0	0	0	0.214286	0	0	0	0	0.214286	0	0	0	0	0	0	0	0	0	0	0	0	0	0	0	0	0	0	0
IMH20	InnerMongolia	Han	male	28	28	176	100	32.2831	0.428571	0.5	3	1	1	0	0	0	0	0	0.5	0	0	0	0.5	0	0	0	0.214286	0	0	0.214286	0	0	0	0	0	0	0	0	0	0	0	0	0	0	0	0	0	0	0
IMH21	InnerMongolia	Han	male	40	21	176	80	25.8264	2.85714	0.5	6	3	1	0	0	1	0	0	0	0	0.214286	0.5	0.214286	0.214286	0.214286	0	0	long_bean	0.5	0	0	0	0	0	0.214286	0.5	0	0	0	0	0	0	0	0.5	0	0.5	0	0	0
IMH22	InnerMongolia	Han	female	28	10	157	50	20.2848	2.85714	1	4	3	1	0	0	1	0	0	0	0	0.214286	1	0.214286	0.214286	0.214286	0	0	long_bean	0.5	0	0	0	0	0	0.214286	0.5	0	0	0	0	0	0	0	0.5	0	0.5	0	0	0
IMH23	InnerMongolia	Han	female	40	35	156	42	17.2584	1.71429	1	3	1	1	0	0	1	0	0	0	0	0.214286	0.5	0.214286	0.5	0	0	0	long_bean	1	0	1	0	0	0	0	0	0	0	0	0	0	0	0	0	0	0	0	0	0
IMH24	InnerMongolia	Han	male	22	3	175	78	25.4694	0.428571	0.5	3	1	1	0	0	0	0	0	1	0	0	0.5	0	0	0	0	0.214286	0	0	0.5	0	0	0	0	0	0	0	0	0	0	0	0	0	0	0	0	0	0	0
IMH25	InnerMongolia	Han	male	26	6	173	75	25.0593	0.857143	0.5	6	1	1	0	0	0.5	0	0	0	0	0	1	0.214286	0.5	0	0.5	0.214286	0	0	0	0	0	0.214286	0	0	0	0	0	0.214286	0	0	0	0	0	0	0	0	0	0
IMH26	InnerMongolia	Han	female	38	18	160	72	28.125	2.85714	1	4	1	1	0	0	1	0	0	0	0	0.214286	1	0.214286	0.214286	0	0	0	0	0	2	0	0	0	0	0	0	0	0	0	0	0	0	0	0	0	2	0	0	0
IMH27	InnerMongolia	Han	male	23	23	170	65	22.4913	1.71429	1	4	1	1	0	0	2	0	0	0	0	0	2	0	0	0	0	0	long_bean	0.5	0.5	0.5	0	0.5	0	0	0	0	0	0	0	0	0	0	0	0	0	0	0	0
IMH28	InnerMongolia	Han	male	21	21	175	74	24.1633	2.14286	0.5	2	3	2	0	0	0.5	0	0	0	0	0	1	0	2	0	0.214286	0	0	0	0	0	0	0	0	0	0.5	0	0	0	0	0	0	0	0	0	0	0	0	0
IMH29	InnerMongolia	Han	female	35	15	166	75	27.2173	2	0.5	4	1	1	0	0.214286	0	0	0	0	0	0.214286	1	0.214286	0	0	0.5	0	0	0	0	0.5	1	1	0	0	1	0	0	0	0	0	0	0	1	0	0.5	0	0	0
IMH30	InnerMongolia	Han	male	26	3	174	60	19.8177	1.85714	0.5	5	1	2	0	0	2	0	0	0	0	0.214286	0.5	0	0.5	0	0.214286	0.214286	beancurd	0.214286	0.5	0	0	0	0	0	0	0	0	0	0	0	0	0	0	0	0	0	0	0
IMH31	InnerMongolia	Han	male	23	2	172	90	30.4218	2	1	3	1	2	0	0	0	0	0	0	0	1	0	0	0.214286	0.214286	0	0	0	0	1	0	0	0	0	0	0.5	0	0	0.214286	0	0	0	0	0	0	0	0	0	0
IMH32	InnerMongolia	Han	male	28	28	170	65	22.4913	0.428571	0.5	6	1	1	0	0	0	0	0	0.5	0	0	0	2	0.214286	0	0	0	0	0	0.214286	0	0	0	0	0	0	0	0	0	0	0	0	0	0	0	0	0	0	0
IMH33	InnerMongolia	Han	female	35	35	160	53	20.7031	2	1	4	1	1	0	0	2	0	0	0	0	0.5	1	0	0.214286	0.214286	0.214286	0	bean_sprout	0.5	0	0	0.5	0	0	0	0	0	0	0	0	0	0	0	0	0	0.5	0	0	0
IMH34	InnerMongolia	Han	female	40	10	155	57.5	23.9334	2.57143	2	6	0.214286	1	0	0	0.214286	0	0	0	0	0.214286	0.5	0.214286	0	0	0	0	soybean;long_bean	0.428571	0.214286	0	0	0	0	0	0	0	0	0	0	0	0	0	0	0	0.214286	0	0	0
IMH35	InnerMongolia	Han	female	25	25	163	46	17.3134	2.71429	0.5	4	2	1	0	0	3	0	0	0	0	0	1	0.214286	0.5	0	0.5	0	soybean;long_bean	0.714286	0	0.5	0.5	0	0	0	0	0	0	0	0	0	0	0	0	0	0.5	0	0	0
IMH36	InnerMongolia	Han	female	20	1	158	50	20.0288	3.57143	0.5	2;3	2	2	0	0	0	0	0	2	0	0	2	0	0.5	0.214286	0	0	0	0	0	0.5	0.5	0	0	0	0	0	0	2	0	0	0	0	0	0	0.5	0	0	0
IMH37	InnerMongolia	Han	female	24	24	162	49	18.6709	2.85714	1	2	2	1	0	0	3	0	0	0	0	0	0.5	0.214286	0.5	0	1	0	long_bean	0.5	0	0.5	0	0	0	0	0	0	0	0	0	0	0	0	0	0	0	0	0	0
IMM01	InnerMongolia	Mongolian	male	20	10	178	60	18.937	2.57143	3	3	1	2	0	0	0	0	0	0	0	0.214286	0.5	0.214286	0	0	0	0	soybean;long_bean	0.428571	0.214286	0	0	0	0	0	0	0	0	0	0	0	0	0	0	0	0.214286	0	0	0
IMM02	InnerMongolia	Mongolian	female	27	27	157	64	25.9645	2.71429	0.5	2	0.5	0.5	0	0	0.5	0	0	0	0	0	1	0	0.214286	0.214286	0.214286	0	soybean	0.5	0	0	0.214286	0	0	0	0	0	0	0	0	0	0	0	0	0	0	0	0	0
IMM03	InnerMongolia	Mongolian	female	37	15	158	49	19.6283	1.71429	0.142857	1	0	0.5	0	0	0.5	0	0	0.5	0	0	0.5	0	1	0	1	0	0	0	0	2	0	0	0	0	0	0	0	0	0	0	0	0	0	0	2	0	0	0
IMM04	InnerMongolia	Mongolian	female	22	6	163	62	23.3355	1.42857	0.5	3	0.214286	1	0	0	1	0	0	0	1	0	1	0	0	0	0.5	0	long_bean	1	0	0	0	0	0	0	0.214286	0	0	0.214286	0	0	0	0	0	0	0	0	0	0
IMM05	InnerMongolia	Mongolian	female	39	30	165	52.5	19.2837	3	1	3;4	2	1	0	0	2	0	0	0	0	0	1	0.214286	1	0	0	0	beancurd;long_bean	2	0	0	2	0	0	0	0	0	0	0	0	0	0	0	0	0	2	0	0	0
IMM06	InnerMongolia	Mongolian	female	29	29	165	64	23.5078	2	0.5	1	0	2	0	0	3	0	0	0	0	0	3	0	0	0	2	0	0	0	0	0	1	0	0	0	0	0	0	0	0	0	0	0	0	0	0	0	0	0
IMM07	InnerMongolia	Mongolian	male	25	25	162	70	26.6728	2	3	7	0	2	0	0	2	0	0	0	0	0	1	0	1	1	0	0	0	0	0	0.5	0	0	0	0	0	0	0	0	0	0	0	0	0	0	0.5	0	0	0
IMM08	InnerMongolia	Mongolian	male	31	31	165	65	23.8751	2.71429	0.5	2	0	2	0	0	2	0	0	0	1	0.214286	1	0.214286	0	0	0	0.214286	0	0	0	0	0.214286	0	0	0	0	0	0	0	0	0	0	0	0	0	0.5	0	0	0
IMM09	InnerMongolia	Mongolian	male	25	15	175	65	21.2245	0.857143	0.5	6	0	2	0	2	1	0	0	0	0	0	0.5	0	0	0	0.214286	0	0	0	0	0	1	0	0	0	0	0	0	0	0	0	0	0	0	0	0	0	0	0
IMM10	InnerMongolia	Mongolian	female	40	10	161	56	21.6041	2.42857	0.5	2	0.5	1	0	0	1	0.214286	0	0	0	0.214286	1	0.5	1	0.214286	1	0	long_bean	0.5	0	0	0.5	0	0.5	0	0	0	0	0	0	0	0	0	0	0	0	0	0	0
IMM11	InnerMongolia	Mongolian	male	36	36	172	75	25.3515	0	1	2	1	2	0	0	1	0	0	0	0	0.214286	1	0	0.214286	0	0	0	0	0	0	0	0	0	0	0	0	0	0	0	0	0	0	0	0	0	0	0	0	0
IMM12	InnerMongolia	Mongolian	female	26	26	160	50	19.5312	2	0.214286	1;2	2	1	0	0	2	0	0	2	1	0.214286	1	0.214286	1	0	0.214286	0.214286	soybean;long_bean	1.21429	0	0	0	1	0	0	0	0	0	1	0	0	0	0	1	0	0	0	0	0
IMM13	InnerMongolia	Mongolian	male	27	27	175	96	31.3469	2.57143	1	2	0.5	1	0	0	1	0	0	0	0	0	0.5	0	1	0	0.214286	0	0	0	0	0	0.214286	0.214286	0	0	0	0	0	0	0	0	0	0	0	0	0.214286	0	0	0
IMM14	InnerMongolia	Mongolian	male	27	27	170	48	16.609	2	0.214286	6	1	2	0	0	2	0	0	0	0	0.5	1	0.214286	1	0	0.214286	0	beancurd	0.214286	0	0	1	0	0	0	0	0	0	0	0	0	0	0	0	0	1	0	0	0
IMM15	InnerMongolia	Mongolian	male	27	27	172	96	32.45	2.85714	1	3	0.5	2	0	0	2	0	0	0	0	0	2	0.214286	0.214286	0.5	0.5	0	long_bean	0.5	0	0.5	0	0	0	0	0	0	0	0	0	0	0	0	0	0	0.5	0	0	0
IMM16	InnerMongolia	Mongolian	female	27	20	160	60	23.4375	2.28571	2	4;6	1	0.5	0	0	2	0	0	2	0	0.214286	0.214286	0.5	0.5	0.214286	0.214286	0.214286	soybean;long_bean	1.21429	1	0	0	1	0	0	0	0	0	0	0	0	0	0	1	0	0	0	0	0
IMM17	InnerMongolia	Mongolian	female	38	38	154	52	21.9261	3	3	7	1	0	0	0	0	0	0	2	0	0	1	1	1	1	0	0	0	0	0	0	0	0	0	0	0	0	0	0	0	0	0	0	0	0	0	0	0	0
IMM18	InnerMongolia	Mongolian	male	20	20	165	48	17.6309	2	0.214286	3	1	1	0	0	0.5	0	0	0	0	0	0.5	0	0.214286	0	0	0.214286	long_bean	0.5	0	0	0	0	0	0	0	0	0	0	0	0	0	0	0	0	0.5	0	0	0
IMM19	InnerMongolia	Mongolian	female	39	39	164	65	24.1672	2.14286	1	4	0	1	0	0	0.5	0	0	0	0	0.214286	0.5	0.214286	0.214286	0	0	0	0	0	0	0	0	0	0	0	0	0	0	0	0	0	0	0	0	0	1	0	0	0
IMM20	InnerMongolia	Mongolian	male	35	35	172	90	30.4218	0.285714	1	2	1	2	0	0	2	0	0	0	0	0.214286	1	0.5	0.5	0	0.214286	0	soybean	0.214286	0	0.5	0.5	0	0	0	0.5	0	0	0	0	0	0	0	0.5	0	0.5	0	0	0
IMM21	InnerMongolia	Mongolian	male	26	26	172	86	29.0698	1.42857	1	4	2	1	0	0	0.5	0	0	0	0	0.214286	0.5	0.214286	0.5	0.214286	0	0	long_bean	0.5	0	0	0.5	0	0	0	0	0	0	0	0	0	0	0	0	0	0.5	0	0	0
IMM22	InnerMongolia	Mongolian	male	40	40	175	60	19.5918	1	2	2	2	1	0	0	2	0	0	0	0	0.214286	2	0.214286	0.214286	0	1	0	0	0	0	0.214286	0	0	0	0	0	0	0	0	0	0	0	0	0	0	0.214286	0	0	0
IMM23	InnerMongolia	Mongolian	female	22	22	160	43	16.7969	0.285714	0.5	4	0.5	0.5	0	0	0	0	0	0	0	0.214286	0	0	0.214286	0.5	0	0	0	0	0	0	0	0	0	0	0.214286	0	0	0	0	0	0	0	0	0	2	0	0	0
IMM24	InnerMongolia	Mongolian	female	32	10	165	64	23.5078	3	1	4	1	1	0	0	1	0	0	0	0	0	1	0	1	0	0	0	beancurd	2	2	0	2	0	0	0	0	0	0	0	0	0	0	0	0	0	2	0	0	0
IMM25	InnerMongolia	Mongolian	female	23	23	165	50	18.3655	1.42857	0.5	5	0.5	2	0	0	2	0	0	2	0	1	0.5	0.214286	0.5	0	0.5	0	0	0	2	2	0	0	0	0	0	0	0	0	0	0	0	0	0	0	0	0	0	0
IMM26	InnerMongolia	Mongolian	male	23	23	175	60	19.5918	3	2	4	0.5	1	0	0	1	0	0	0	0	0.214286	1	0	0.5	0	0.214286	0	0	0	0	0.5	1	0	0	0	0	0	0	0	0	0	0	0	0	0	0.214286	0	0	0
IMM27	InnerMongolia	Mongolian	male	29	29	171	68	23.255	2.42857	0.214286	2	1	1	0	0	2	0	0	0	0	0	0	0	0	0	0	0	0	0	0	0.5	0	0	0	0	0	0	0	0	0	0	0	0	0	0	3	0	0	0
IMM28	InnerMongolia	Mongolian	female	20	20	165	52	19.1001	2.57143	0.5	3	0.5	1	0	0	1	0	0	0	0	0.214286	0.214286	0	0.5	0	0.214286	0	0	0	0	0.5	0	0	0	0	0	0	0	0	0	0	0	0	0.214286	0	0	0	0	0
IMM29	InnerMongolia	Mongolian	male	26	3	172	70	23.6614	1.42857	1	2	0.5	0.5	0	0	0.5	0	0.214286	1	0	0	0.5	0.214286	0	0	1	0	0	0	0	0.5	0.5	0	0	0	0	0	0	0	0	0	0	0	0	0	0.5	0	0	0
IMM30	InnerMongolia	Mongolian	female	23	23	145	61	29.0131	1.71429	0.5	4	0.5	1	0	0	1	0	0	0.5	1	0	0.214286	0	0	0.214286	0	0	0	0	0	0	0.214286	0	0	0	0	0	0	0	0	0	0	0	0	0	0	0	0	0
IMM31	InnerMongolia	Mongolian	male	40	40	169	58	20.3074	2	1	6	1	1	0	0	0.214286	0	0	0	0	0	0.5	0	0.5	0	0	0	0	0	0	0	0	0	0	0	0	0	0	0	0	0	0	0	0	0	1	0	0	0
IMM32	InnerMongolia	Mongolian	female	26	26	162	54	20.5761	2.57143	1	2	0.5	1	0	0	2	0.214286	0	0	0	0.214286	1	0.214286	1	0.214286	1	0	bean_sprout	0.5	0.5	0	0	0	0	0	0	0	0	0	0	0	0	0	0	0	0.5	0	0	0
IMM33	InnerMongolia	Mongolian	male	43	20	160	65	25.3906	3	3	7	1	2	0	0	0	0	0	2	0	0	1	0	1	1	0	0	0	0	0	0	0	0	0	0	0	0	0	0	0	0	0	0	0	0	0	0	0	0
IMM34	InnerMongolia	Mongolian	female	40	40	154	60	25.2994	1.28571	0.5	6	0.5	1	0	0	0.5	0	0	0	0.214286	0	0.5	0	0.214286	0	0.214286	0.214286	0	0	0	0	0	0	0	0	0	0	0	0	0	0	0	0	0	0	0.5	0	0	0
IMM35	InnerMongolia	Mongolian	female	39	39	170	71	24.5675	2.42857	0.5	4	0.214286	0.5	0	0.5	2	0.214286	0	0	0	0.214286	0.5	1	1	0.214286	0	1	long_bean	0.214286	0	0	0.214286	0.214286	0	0	0	0	0	0	0	0	0	0	0	0	0	0	0	0
IMM36	InnerMongolia	Mongolian	male	31	31	173	69	23.0546	2.57143	0.5	2	0.214286	1	0	0	1	0	0	0	0	0.214286	0.5	0.5	1	0.214286	0.5	0	0	0	0	0	1	0	0	0	0	0	0	0	0	0	0	0	0	0	1	0	0	0
IMM37	InnerMongolia	Mongolian	female	39	10	170	90	31.1419	3	0.214286	6	0	0	0	0	0	0	0	0.214286	0	0	1	0.5	1	0	0.214286	0	0	0	0	0	0	0	0	0	0	0	0	0	0	0	0	0	0	0	0	0	0	0
IMM38	InnerMongolia	Mongolian	male	31	31	176	89	28.7319	1.42857	2	4	1	2	0	0	2	0	0	0	0	0.214286	1	0.214286	0.5	0	0.5	0	bean_sprout	0.5	0	0.5	0	0	0	0	0	0	0	0	0	0	0	0	0	0	0	0	0	0
IMM39	InnerMongolia	Mongolian	female	40	40	165	70	25.7117	1.42857	0.5	3	1	0.5	0	0	0.5	0	0	0	0	0.214286	0.214286	0	0.5	0	0	0	soybean	0.214286	0	0	0	0	0	0	0	0	0	0	0	0	0	0	0.214286	0	0.5	0	0	0
IMM40	InnerMongolia	Mongolian	male	22	13	170	60	20.7612	1.42857	2	6	0.214286	1	0	0	1	0	0	0	1	0.214286	1	0.214286	0.214286	0	0.214286	0	long_bean	1	0	0	0	0	0	0	0	0	0	0.214286	0	0	0	0	0	0	0.214286	0	0	0
IMM41	InnerMongolia	Mongolian	female	26	26	165	58	21.3039	2.57143	0.5	5	0.5	2	0	0	0.5	0	0	0	0	0.214286	0.214286	0.214286	0	0.214286	0.5	0	0	0	0	0	0	0	0	0	0	0	0	0.214286	0	0	0	0	0.214286	0	0.5	0	0	0
IMM42	InnerMongolia	Mongolian	male	40	40	170	84	29.0657	3	1	2;4;6	1	1	0	0	1	0	0	0	0	0	1	0	1	0.5	0	0	beancurd	3	0	0	3	0	0	0	0	0	0	0	0	0	0	0	0	0	3	0	0	0
JLH01	Jilin	Han	female	20	1	150	55	24.4444	2	2	2	0.214286	2	0	0	0	0	0	0	0	0	0	0	0	0	0.214286	0	0	0	0	0.214286	0	0	0	0	0	0	0	0	0	0	0	0	0	0	1	0	0	0
JLH02	Jilin	Han	male	21	2	173	63.5	21.2169	3	2	6	2	1	0	0	0.214286	0	0	0	0	0	0.5	0.214286	0	0.214286	1	0	soybean	1	0	0	0.5	0	0	0	0	0	0	0	0	0	0	0	0	0	0	0	0	0
JLH03	Jilin	Han	male	22	22	176	54	17.4329	2.14286	2	7	0.5	2	0	0	1	0	0	0	2	0.214286	1	0.5	0	0	2	0.214286	0	0	0	0	0	1	0	0	0	0	0	0	0	0	0	0	0	0	0	0	0	0
JLH04	Jilin	Han	female	20	20	165	60	22.0386	1.21429	0.5	4	0.5	1	0	0	0.5	0.214286	0	0	0	0.214286	0.214286	0.214286	0	0	0	0	soybean	1	0.5	0	0	0	0	0	0	0	0	0	0	0	0	0.5	0	0	0	0	0.5	0
JLH05	Jilin	Han	female	20	1	158	51	20.4294	1.42857	0.5	3	1	2	0	0	0.5	0	0	0	0	0	0.214286	0	0	0	0.5	0.214286	0	0	0	1	0	0	0	0	0	0	0	0.214286	0	0	0	0	0	0	0	0	0	0
JLH06	Jilin	Han	male	22	1	173	66	22.0522	2.78571	1	7	0.5	2	0	0	0.214286	0	0	0	0	0.214286	0.214286	0.214286	0.214286	1	1	0	soybean	0.5	0.5	0.5	0	0	0	0	0	0	0	0	0	0	0	0	0	0	0	0	0	0
JLH07	Jilin	Han	male	21	2	168	69.5	24.6244	2.14286	2	4;5;6	0.5	2	0	0	0.5	0	0	0	0	0.214286	0.214286	0.5	0.214286	0.214286	0.5	0	soybean	0.5	0	0	0	0.214286	0	0	0	0	0	0.5	0	0	0	0.5	0.5	0	0.214286	0	0.214286	0
JLH08	Jilin	Han	female	24	1	168	48	17.0068	3	0.5	6	0	2	0	0	0.214286	0.5	0	0	0	0.214286	0	0	0	0	0.5	0	0	0	0	0	0	0.214286	0	0	0	0	0	0	0	0	0	0	0	0	0.214286	0	0	0
JLH09	Jilin	Han	female	24	1	163	54	20.3244	2	0.5	4;5	1	1	0	0	0.214286	0.214286	0	0	0	0	0	0	0	0	0.214286	0	soybean	0.214286	0	0	0	0	0	0	0	0	0	0.214286	0	0	0	0	0	0	0	0	0	0
JLH10	Jilin	Han	female	21	21	169	55	19.257	0.571429	1	4;5;6	0.214286	2	0	0	0.214286	0.214286	0	0	0.214286	0.214286	0.5	0.5	0.214286	0.5	0.5	0.214286	soybean;long_bean;bean_sprout	1.5	0.5	0	0	0.5	0	0	0	0	0	0	0	0	0	0.214286	0	0	0.214286	0	0	0
JLH11	Jilin	Han	female	24	1	167	56	20.0796	2	0.5	4	0.214286	0.5	0	0	0	0	0	0	0	0.214286	0.214286	0	0.214286	0.214286	0.214286	0	soybean	0.214286	0	0	0	0	0	0.5	0	0	0	0	0	0.5	0	0	0	0	0.5	0	0	0
JLH12	Jilin	Han	male	23	2	178	66	20.8307	2.85714	1	4	0	3	0	0	0.214286	0	0	0	0	0.214286	1	0	0.214286	0.214286	1	0	soybean	0.5	2	2	0	0	0	0	0	0	0	0	0	0	0	0	0	0	0	0	0	0
JLH13	Jilin	Han	male	24	2	176	60	19.3698	2.42857	1	6	0	3	0	0	2	0	0	0	0	0	0.214286	0	0.214286	0	0.5	0	0	0	0	2	0	0	0	0	0	0	0	0	0	0	0	0	0	0	0	0	0	0
JLH14	Jilin	Han	male	21	2	178	75	23.6713	2.14286	1	6	3	3	0	0	0	0	0	0	0	3	3	3	0	3	3	0	soybean	3	0	0	0	0	0	0	0	0	0	0	0	0	0	0	1	0	1	0	0	0
JLH15	Jilin	Han	female	24	1	160	61	23.8281	1.42857	1	4	0.214286	0.214286	0	0	0.214286	0.214286	0	0	1	0.214286	0	0.5	0	0	1	0	0	0	0	0	0	0	0	0	0	0	0	0.5	0	0	0	0	0	0	0.5	0	0	0
JLH16	Jilin	Han	male	25	4	183	83.5	24.9336	2.42857	2	6	0	3	0	0	0.214286	0	0	0	0	0.214286	0.214286	0.214286	0	0.214286	0.5	0	soybean	0.214286	0	0	0	0	0	0	0	0	0	0	0	0.214286	0	0.214286	0	0	0.214286	0	0.214286	0
JLH17	Jilin	Han	female	22	1	164	50	18.5901	2	1	4	2	0.214286	0	0	0	0	0	0	0	0.214286	0.5	0.214286	0.214286	0	0.5	0	soybean	0.5	1	0	0	0	0	0.5	0	0	0	0	0	0	0	0	0	0	0	0	0	0
JLH18	Jilin	Han	male	25	3	169	69	24.1588	2.57143	1	2	1	0.5	0	0.214286	0.214286	0	0	0	0	0.5	0.214286	0.214286	0.214286	0	0.5	0	soybean	1	3	0	0	0.5	0	0	0	0	0	0	0	0	0	0	0	0	1	0	0	0
JLH19	Jilin	Han	male	22	2	183	85	25.3815	1.42857	1	3	0	3	0	0	0.214286	0.5	0	0	0	1	0.214286	0.214286	0.214286	0.214286	3	0.214286	0	0	2	0	0	0	0	0	0	0	0	0	0	0	0	0	0	0	0	0	0	0
JLH20	Jilin	Han	male	22	1	172	75	25.3515	2.85714	1	2	0.214286	3	0	0	0	0	0	0	0	0.5	0.214286	0.5	0.214286	0.214286	0.5	0	soybean;bean_sprout	1.21429	0	0	0	0	0	0	0	0	0	0	0	0	0	1	0	0	0	0	0	0
JLH21	Jilin	Han	male	26	2	175	79	25.7959	2.28571	1	4	1	2	0	2	2	0.5	0.214286	0	0	0.214286	0.5	0.5	0	0.214286	0.5	1	soybean	0.214286	0	0	0	1	0	0	0	0	0	0	0	0	0	0	0	0	0	0	0.214286	0
JLH22	Jilin	Han	male	23	1	178	70	22.0932	2	1	3	0	3	0	0	3	0	0	0	0	3	0	0	0	0	3	0	0	0	0	2	0	0	0	0	0	0	0	0	0	0	0	0	0	0	0	0	0	0
JLH23	Jilin	Han	male	23	1	170	60	20.7612	2.14286	2	2	1	2	0	0	1	0	0	0	0	1	0	0.214286	0	0.5	0.5	0.214286	soybean	0.214286	1	2	0	0	0	0	0	0	0	0	0	0	0	0	0	0	0	0	0	0
JLH24	Jilin	Han	male	25	1	170	69	23.8754	1.42857	1	4	0.214286	3	0	0	0.214286	0	0	0	1	1	1	0.214286	0.214286	0.214286	1	0.214286	0	0	1	0.214286	0	0	0	0	0	0	0	0	0	0	0	0	0	0	0	0	0	0
JLH25	Jilin	Han	male	21	1	178	72	22.7244	2	1	4	0.214286	2	0	0	2	0	0	0	0	0.214286	0	0	0	0	1	1	0	0	0	0	0	1	0	0	0	0	0	0.5	0	0	0	1	0	0	0	0	0	0
JLH26	Jilin	Han	female	22	1	165	55	20.202	1.71429	1	4	0	0.214286	0	0	0	0	0	0	0	0	0	0	0	0	0	0	0	0	0	0	0	0	0	0	1	0	0	1	0	1	0	1	0	0	0	0	0	0
JLH27	Jilin	Han	female	22	1	162	56	21.3382	2.42857	1	4	2	2	0	0	0	0	0	0	0	0	0.214286	0.214286	0	0	0.5	0	soybean	0.5	1	0	0	0	0	0	0	0	0	0	0	0	0	0	0	0	0	0	0	0
JLH28	Jilin	Han	male	23	1	180	60	18.5185	2.85714	0.5	3	1	2	0	0	2	0	0	0	0	0.214286	1	0.214286	0.214286	0.214286	0.214286	0	soybean	0.5	0	0	0	0.5	0	0	0	0	0	0.5	0	0.214286	0	1	0	0	0	0	0	0
JLK01	Jilin	Korean	male	21	5	170	53	18.3391	2.35714	1	5	0.5	2	0	0	0	0	0	0	0	0.5	0.214286	0.214286	0	0	0	0	soybean	0.5	0	0	0	0	0	0	0	0	0	0	0	0	0	0.5	0	0	0.5	0	0	0
JLK02	Jilin	Korean	male	22	3	174	70	23.1206	1	2	5	3	1	0	0	2	0	0	0	0	2	2	0.5	3	0	2	0.5	0	0	0	0	0	0	0	0	0	0	0	0	0	0	0	0	0	0	3	0	0	0
JLK03	Jilin	Korean	male	19	19	160	45	17.5781	0.714286	2	1	0	1	0	0	0	0	0	0	0	3	0	0	0	0	0	0	0	0	0	0	0	0	0	0	0	0	0	0	0	0	0	0	0	0	3	0	0	0
JLK04	Jilin	Korean	female	17	17	167	57	20.4382	2.14286	1	5	0.214286	2	0	0	0.214286	0.214286	0.214286	0	0	0.214286	0.5	0.5	0	0.214286	0.5	0	soybean	0.214286	0	0	0	0	0	0	0	0	0	0	0	0	0	0	0	0	0	0	0	0
JLK05	Jilin	Korean	female	23	2	155	41	17.0656	1.42857	1	5	0.5	2	0	0	0	0	0	0	0	0.214286	0.214286	0	0	0	0	0	soybean	0.5	0	0	0	0	0	0	0	0	0	0	0	0.5	0	0	0	0	0	0	0	0
JLK06	Jilin	Korean	male	20	20	175	69	22.5306	0	1	3	0	1	0	0	0	0	0	0	0	3	0	0	0	0	0	0	0	0	0.5	0	0	0	0	0	0.5	0	0	0	0	0	0	0.5	0	0	0	0	0	0
JLK07	Jilin	Korean	male	22	2	163	62	23.3355	1.42857	0.5	4	0.214286	3	0	0	1	0	0	0	0	1	0.214286	0.214286	0.5	0.214286	0.214286	0	0	0	0	0	0	0	0	0	0	0	0	0	0	0	0	1	0	0	0	0	0	0
JLK08	Jilin	Korean	male	19	4	170	65	22.4913	2	2	5	0	2	0	0	1	0	0	0	2	0	2	0	0	0	2	0	bean_sprout	2	0	0	0	0	0	0	0	0	0	0	0	0	0	0	0	0	0	0	0	2
JLK09	Jilin	Korean	female	23	1	155	44	18.3143	1.71429	0.5	3	0	2	0	0	0.214286	0	0	0	0	0.214286	0.214286	0	0	0	0.5	0	0	0	0.214286	0	0	0	0	0	0.214286	0	0	0	0	0	0	0	0	0	0	0	0	0
JLK10	Jilin	Korean	male	18	18	170	68	23.5294	0	1	5	0.214286	2	0	0	0.5	0.214286	0	0	0.214286	0.214286	1	0.214286	0.214286	0.214286	0.5	0	bean_sprout	0.214286	0.214286	0	0	0	0	0	0	0	0	0	0	0	0	0	0	0	0.214286	0	0	0
JLK11	Jilin	Korean	male	20	2	173	60	20.0474	0.428571	1	5	3	0	0	0	0	0	0	0	0	2	0	0	0	0.214286	0	0.214286	soybean	0.214286	0	0	1	1	0	0	0	0	0	0	0	0	0	0	0	0	0	0	0	0
JLK12	Jilin	Korean	female	21	1	161	55	21.2183	0	1	2	0.5	0.5	0	0	0.214286	0.214286	0	0	0.214286	0	0	0.5	0	0.214286	0.214286	0	soybean	0.214286	0.5	0	0	0	0	0	0	0	0	0	0	0	0	0	0	0	0.5	0	0	0
JLK13	Jilin	Korean	female	20	20	158	53	21.2306	0.285714	2	4	0.214286	0.214286	0	0	0	0	0	0	0	0.214286	0.214286	0	0.214286	0	0	0	0	0	0.5	0	0	0	0	0	0	0	0	0	0	0	0	0	0	0	0	0	0	0
JLK14	Jilin	Korean	female	18	6	150	46	20.4444	2.85714	0.214286	2	0	2	0	0	0	0	0	0	0	0.214286	0.214286	0	0	0	0	0	soybean	2	0.5	0	0	0	0	0	0	0	0	0	0	0	0	0.5	0	0	0	0	0	0
JLK15	Jilin	Korean	male	20	10	155	47	19.563	1	1	3	0.5	2	0	0.214286	0.5	0	0	0	0	0.214286	0.214286	0.214286	0.214286	0	0	0	0	0	0.5	0	0	0	0	2	0	0	0	0	0	0	0	0	0	0	0	0	0	2
JLK16	Jilin	Korean	female	20	5	152	52	22.5069	2	1.5	4	0.214286	2	0	0.214286	0.5	0.214286	0	0	0	0.5	0.5	0.214286	0.214286	0	0.5	0	0	0	0	0	0	0.5	0	0	0	0	0	0	0	0	0	0	0	0	0.5	0	0	0
JLK17	Jilin	Korean	male	19	19	160	45	17.5781	0	1	4	0.214286	2	0	0	0.5	0	0	0	0	0.214286	0.214286	0	0	0.214286	1	0	soybean;long_bean;bean_sprout	0.5	0.5	0	0	0	0	0	0.5	0	0	0	0	0	0	0.5	0	0	0.5	0	0	0
JLK18	Jilin	Korean	female	20	5	167	52	18.6453	2.42857	1	4	0.5	1	0	0	0.214286	0	0	0	0	0.214286	0.214286	0	0	0	0.5	0	soybean	0.214286	0	0.214286	0	0.5	0	0	0	0	0	0	0	0	0	0.5	0	0	0	0	0.5	0
JLK19	Jilin	Korean	male	21	2	176	53	17.11	2.14286	1	5	0.214286	2	0	0	0.5	0.214286	0	0	1	0.214286	0.5	0.214286	0.214286	0	1	0.5	0	0	1	0	0	0	0	0	0	0	0	0	0	0	0	0	0	0	0	0	0	0
JLK20	Jilin	Korean	female	22	1	163	53	19.9481	0	1	4	0	3	0	0	2	0	0	0	0	2	1	0.5	0.214286	0	2	0	soybean;long_bean	1.5	1	0	1	0	0	0	0	0	0	0	0	0	0	0	0	0	0	0	0	0
JLK21	Jilin	Korean	male	21	2	160	53.5	20.8984	2.14286	0.5	4;6	0.5	2	0	0.214286	0.214286	0.214286	0	0.214286	0	0.214286	0.5	0.214286	0.214286	0.214286	0.214286	0	soybean	0.5	0	0	0	0	0	0	0.5	0	0	0.5	0	0	0	0.5	0	0	0	0	0.5	0
JLK22	Jilin	Korean	male	22	22	173	64	21.3839	0.357143	2	5	0	1	0	0	0	0	0	0	0	0	0.5	0	0	0	0	0.5	0	0	0	0	0	0	0	0	0	0	0	0	0	0	0	1	0	0	0	0	0	0
JLK23	Jilin	Korean	male	24	10	175	54	17.6327	0.285714	1	4	0.214286	2	0	0	0.5	0	0	0	0	0.214286	0.214286	0	0	0.214286	1	0	soybean;beancurd;long_bean;bean_sprout	2	0.5	0	0	0	0	0	0.5	0	0	0	0	0	0	0.5	0	0	0.5	0	0	0
JLK24	Jilin	Korean	female	21	21	160	50	19.5312	0	2	4	0.214286	1	0	0	3	0	0	0	0	0.214286	0.214286	0.5	0.5	0.5	0.214286	0	long_bean	0.714286	0	0.5	0	0	0	0	0	0	0	0	0	0	0	0.5	0	0	0.5	0	0	0
JLK25	Jilin	Korean	male	24	1	173	63	21.0498	2.85714	1	4	0.214286	2	0	0	0.214286	0	0	0	0	0.214286	0.214286	0	0.214286	0.214286	1	0	soybean	0.5	0	0	0	1	0	0	0.5	0	0	0	0	0	0	0	0	0	0	0	0.5	0
JLK26	Jilin	Korean	female	20	1	153	41	17.5146	2.85714	0.5	2	1	1	0	0	0	0	0	0	0	0.214286	0	0	0.214286	0	0	0	0	0	0	0.5	0	0	0	0	0	0	0	0	0	0	0	0	1	0	3	0	0	0
JLK27	Jilin	Korean	male	20	20	188	75	21.22	0	1	3;6	0	0.5	0	0	0.214286	0	0	0	0	0	0.5	0.5	0.214286	0.214286	0.214286	0.214286	0	0	3	0	0	0	0	2	0	0	0	0	0	0	0	0	0	0	0	0	0	0
JLK28	Jilin	Korean	female	17	17	172	60	20.2812	2.21429	2	5;6	0	3	0	0	0	0	0	0	3	0.5	0	0	0	0	0.5	0	0	0	1	0	0	0	0	0	0	0	0	0	0	0	0	1	1	0	0	0	0	0
JLK29	Jilin	Korean	female	22	1	160	47	18.3594	2	1	1	2	1	0	0.5	1	1	0.5	3	0	2	1	3	3	2	1	0	soybean	1	3	0	0	0	0	0	0	0	0	0	0	0	0	0	0	0	0	0	0	0
JLK30	Jilin	Korean	female	18	5	170	59	20.4152	0.142857	1	6	0.214286	3	0	0	0.214286	0	0	0	0	0.214286	0.214286	0	0	0	0.214286	0	soybean	1	0	0	0	3	0	0	0	0	0	0	0	0	0	0	0	0	3	0	0	0
TBH01	Tibet	Han	male	21	3	175	65	21.2245	2.57143	1	4	1	2	0	0	0.214286	0	0	0	0	0.214286	1	0.214286	0.214286	0.214286	0.214286	0	0	0	0	0	0.214286	0	0	0	0	0	0	0	0	0	0	0	0	0	0	0	0	0
TBH02	Tibet	Han	male	20	2	170	53	18.3391	2.85714	1	3	0.5	2	0	0	1	0	0	0	0	0.214286	0.5	0.214286	0	0	0.5	0	soybean	0.5	0	0	0	0	0	0	0	0	0	0	0	0	0	0	0	0	0	0	0	0
TBH03	Tibet	Han	female	21	3	172	51	17.239	3	2	3	1	1	0	0.214286	1	0	0	0	0	0	1	0	0	0	0.5	0	kidney_bean	0.5	0	0.5	0	0	0	0	0	0	0	0	0	0	0.5	0	0	0	0	0	0	0
TBH04	Tibet	Han	male	19	1	170	60	20.7612	3	0.5	2	2	1	0	0	1	0	0	0	0	0	1	0.5	0	0	0	0	0	0	0	1	1	0	0	0	0	0	0	0	0	0	0	0	0	0	0	0	0	0
TBH05	Tibet	Han	female	19	1	165	54	19.8347	3	1	3	0	1	0	0	0.214286	0	0	0	0	0	0.214286	0.214286	0	0	0.214286	0.214286	0	0	0	0.5	0	0	0	0	0	0	0	0	0	0	0	0	0	0	0	0	0	0
TBH06	Tibet	Han	female	19	1	162	48	18.2899	3	1	4	0	1	0	0	0.5	0	0	0	0	0	0.214286	0.214286	0	0	0	0	soybean	0.214286	0	0.5	0	0	0	0	0	0	0	0	0	0	0	0	0	0	0	0	0	0
TBH07	Tibet	Han	male	20	2	176.5	83	26.6433	2.85714	0.5	2	2	1	0	0	1	0	0	0	0	0	0.5	0.5	1	0	0.5	0	soybean	0.214286	0	0.5	0	0.214286	0	0	0	0	0	0	0	0	0	0	0	0	0	0	0	0
TBH08	Tibet	Han	male	22	3	175	66	21.551	2.85714	1	5	2	1	0	0	0.214286	0	0	0	0	0.214286	2	0.214286	0	0.214286	2	0.5	soybean	0.214286	0.5	0.5	0.5	0	0	0	0	0	0	0	0	0	0.5	0	0	0	0	0	0	0
TBH09	Tibet	Han	male	23	2	178	78	24.6181	3	1	4	2	1	0	0	2	0	0	0	0	0	2	0.5	0	0	1	0	soybean	1	1	1	0	0	0	0	0	0	0	0	0	0	0	0	0	0	0	0	0	0
TBH10	Tibet	Han	female	20	2	160	48	18.75	3	1	4	1	1	0	0	0	0	0	0	0	0	0.214286	0.214286	0	0	1	0	soybean;hyacinth_bean;cowpea	2	0	1	0	0	0	0	0	0	0	0	0	0	0	0	0	0	1	0	0	0
TBH11	Tibet	Han	female	19	19	167	63	22.5896	1.42857	1	3	0.214286	3	0	0	0.214286	0	0	0	0	0.214286	1	0.214286	0	0.214286	0.5	0	0	0	1	1	0	0	0	0	0	0	0	0	0	0	0	0	0	0	0	0	0	0
TBH12	Tibet	Han	male	24	3	175	63	20.5714	3	0.5	3	2	1	0	0	0.5	0	0	0	0	0	2	0	0	0	1	0	0	0	0.5	0	0.5	0	0	0	0	0	0	0	0	0	0	0	0	0	0	0	0	0
TBH13	Tibet	Han	female	23	1	162	59	22.4813	3	1	4	3	0.214286	0	0	0.214286	0	0	0	0	0	0.5	0	0	0	0	0	soybean;long_bean;bean_sprout	1.5	0	0.5	0	0.5	0	0	0.5	0	0	0	0	0	0.5	0	0	0	0.5	0	0	0
TBH14	Tibet	Han	male	22	4	170	75	25.9516	2.85714	2	6	2	0.214286	0	0	0.214286	0.5	0	0	0	0	1	0	0	0	1	0	0	0	0	0	0.214286	0	0.214286	0	0	0	0	0	0	0	0	0	0	0	0	0	0	0
TBH15	Tibet	Han	male	22	3	172	58	19.6052	3	1	3	3	1	0	0	0	0	0	0	0	0	2	0	0	0	0	0	cowpea	1	1	0	0	0	0	0	0	0	0	0	0	0	0	0	0	0	0	0	0	0
TBH16	Tibet	Han	female	23	0.166667	158	42	16.8242	3	1	2;3	0	2	0	0	0.214286	0	0	0	0	0	1	0	0	0	1	0	kidney_bean	0.5	0	0.5	0	0	0	0	0	0	0	0	0	0	0	0	0	0	0	0	0	0
TBH17	Tibet	Han	male	24	2	168	70	24.8016	2.85714	1	4	0.5	1	0	0	0.5	0	0	0	0	0	0.5	0.214286	0	0	1	0	0	0	0	0	0.5	0	0	0	0	0	0	0	0	0	0.5	0	0	0	0	0	0	0
TBH18	Tibet	Han	female	20	2	160	45	17.5781	2.71429	1	5	0.5	3	0	0	0.214286	0	0	0	0	0.214286	0.214286	0.214286	0.214286	0.214286	0.214286	0	soybean	0.5	0	0.5	0	0	0	0	0	0	0	0	0	0	0	0	0	0	0.5	0	0	0
TBH19	Tibet	Han	male	21	2	177	64	20.4284	2.85714	1	6	2	1	0	0	0.5	0	0	0	0	0.5	1	0.5	0	0	0.5	0	soybean	0.214286	0	1	0	0	0	0	0	0	0	0	0	0	0	0	0	0	0	0	0	0
TBH20	Tibet	Han	female	22	4	165	65	23.8751	3	2	3	3	0	0	0	0	0	0	0	0	0	2	2	0	0	0.5	0	soybean	1	0	0.5	0	0	0	0	0	0	0	0	0	0	0	0	0	0	0	0	0	0
TBH21	Tibet	Han	male	21	3	175	60	19.5918	2.85714	1	4	1	1	0	0	2	0	0	0.214286	0.214286	0	1	0.214286	0	0	0	0	0	0	0	0	0	0	0	0	0	0	0	0	0	0	0.214286	0	0	0	0.214286	0	0	0
TBH22	Tibet	Han	male	22	3	168	62	21.9671	2.85714	1	3	2	1	0	0	0.214286	0	0	0	0	0.214286	0.5	0	0.214286	0.214286	1	0	0	0	0	0.214286	0	0.5	0	0	0	0	0	0	0	0	0	0	0	0	0	0	0	0.214286
TBH23	Tibet	Han	male	20	3	180	75	23.1481	2.57143	1	3	2	0.5	0	0	0.214286	0	0	0	0	0.5	1	0.214286	0	0.214286	0.214286	0	long_bean	0.214286	0	0	0	0	0	0	0	0	0	0	0	0	0.214286	0	0	0	0	0	0	0
TBH24	Tibet	Han	female	22	2	160	57	22.2656	2	0.214286	4	2	1	0	0	0.214286	0	0	0	0	0	0.214286	0	0	0	0	0	0	0	0	0	0	0	0.214286	0	0	0	0	0	0	0	0	0	0	0	0	0	0	0
TBH25	Tibet	Han	male	23	1	178	65	20.5151	3	3	6	3	1	0	0	1	0	0	0	0	0	2	0.214286	0	0	1	0	soybean	1	0	1	0	0	0	0	0	0	0	0	0	0	0	0	0	1	0	0	0	0
TBH26	Tibet	Han	female	19	2	163	56	21.0772	3	1	4	3	2	0	0	2	0	0	0	0	0	1	0.214286	0	0.214286	0.5	0	soybean	0.214286	0	0	0	0	0	0	0	0	0	0	0	0	1	0	0	0	0	0	0	0
TBH27	Tibet	Han	female	20	3	162	47	17.9089	2	1	3;4	1	1	0	0	0.214286	0	0	0	0	0	0.5	0.214286	0	0	0.214286	0	kidney_bean	0.214286	0	0	0.5	0	0	0	0	0	0	0	0	0	0.214286	0	0	0	0	0	0	0
TBH28	Tibet	Han	female	24	1	155	44	18.3143	3	1	6	1	2	0	0	0.214286	0	0	0	0	0	0.5	0	0	0.214286	0	0	kidney_bean	0.214286	0	0	0	0	0	0	0	0	0	0	0	0	0.5	0	0	0	0	0	0	0
TBH29	Tibet	Han	female	20	1	167	59	21.1553	0	1	5	1	2	0	0	1	0	0	0	0	0	0.5	0	0	0	1	1	0	0	0	0.5	0	0	0	0	0	0	0	0	0	0	0	0	0	0	0.5	0	0	0
TBT01	Tibet	Tibetan	male	32	32	175	70	22.8571	0	1	3	2	1	1	0	0.5	0	0	0	0	1	0.5	0	0	0	1	0	0	0	0	0	0	0	0	0	0	0	0.5	0	0	0	0	0	0	0	0	0	0	0
TBT02	Tibet	Tibetan	female	30	30	160	75	29.2969	3	1	6	1	1	0	0	1	0	0	0	0	1	0.214286	0.214286	0.214286	0	0	0	0	0	1	0	0	0	0	0	0	0	0	0	0	0	0	0	0	0	0	0	0	0
TBT03	Tibet	Tibetan	female	29	29	162	69	26.2917	3	1	2	1	1	1	0	0.5	0	0	0	0	1	0.5	0.214286	0	0	0.5	0	0	0	1	0	0	0	0	0	0	0	0	0	0	0	0	0	0	0	0	0	0	0
TBT04	Tibet	Tibetan	female	23	23	159	63	24.9199	3	1	5	1	1	1	0	0.214286	0	0	0	0	0.5	0.214286	0	0	0	0.214286	0	0	0	1	0	0	0	0	0	0	0	0	0	0	0	0	0	0	0	0	0	0	0
TBT05	Tibet	Tibetan	female	31	31	160	63	24.6094	3	2	3	1	1	1	0	1	0	0	0	0	1	0.214286	0	0	0	0.5	0	0	0	1	0	0	0	0	0	0	0	0	0	0	0	0	0	0	0	0	0	0	0
TBT06	Tibet	Tibetan	male	32	32	162	72	27.4348	3	1	3	1	1	1	0	0.214286	0	0	0	0	1	0.214286	0	0	0	0.5	0	0	0	1	0	0	0	0	0	0	0	0	0	0	0	0	0	0	0	0	0	0	0
TBT07	Tibet	Tibetan	female	32	32	159	59	23.3377	3	2	5	1	1	1	0	0.5	0	0	0	0	1	1	0.214286	0	0	0.5	0	0	0	1	0	0	0	0	0	0	0	0	0	0	0	0	0	0	0	0	0	0	0
TBT08	Tibet	Tibetan	female	23	23	160	52	20.3125	3	2	3	1	1	1	0	1	0	0	0	0	1	0.5	0	0	0	0.214286	0	0	0	1	0	1	0	0	0	0	0	0	0	0	0	0	0	0	0	0	0	0	0
TBT09	Tibet	Tibetan	female	26	26	140	60	30.6122	3	1	3	0	1	1	0	0.214286	0	0	0	0	1	0	0	0	0	0	0	0	0	3	0	0	0	0	0	0	0	0	0	0	0	0	0	0	0	0	0	0	0
TBT10	Tibet	Tibetan	female	26	26	153	60	25.6312	3	1	3	1	1	1	0	0.5	0	0	0	0	0	0	0	0	0	0	0	0	0	1	0	0	0	0	0	0	0	0	0	0	0	0	0	0	0	0	0	0	0
TBT11	Tibet	Tibetan	male	22	22	162	69	26.2917	3	1	3	1	1	1	0	0.5	0	0	0	0	2	0.5	0	0	0	0.5	0	0	0	1	0	0	0	0	0	0	0	0	0	0	0	0	0	0	0	0	0	0	0
TBT12	Tibet	Tibetan	male	27	27	176	78	25.1808	3	2	3	1	1	1	0	0.5	0	0	0	0	1	0.214286	0	0	0	0.5	0	0	0	1	0	0	0	0	0	0	0	0	0	0	0	0	0	0	0	0	0	0	0
TBT13	Tibet	Tibetan	female	40	40	150	60	26.6667	3	2	5	2	1	0.214286	0	0.214286	0	0	0	0	0.214286	0.5	0.214286	0	0	0.214286	0	0	0	1	0	0	0	0	0	0	0	0	0	0	0	0	0	0	0	0	0	0	0
TBT14	Tibet	Tibetan	female	40	40	160	52	20.3125	3	0.5	3	2	1	1	0	1	0	0	0	0	1	2	0	0	0	0.5	0	0	0	0.5	0	1	0	0	0	0	0	0	0	0	0	0	0	0	0	0	0	0	0
TBT15	Tibet	Tibetan	female	32	32	163	59	22.2063	3	1	4	1	1	1	0	0.5	0	0	0	0	1	1	0	0.214286	0	0.5	0	0	0	1	0	0	0	0	0	0	0	0	0	0	0	0	0	0	0	0	0	0	0
TBT16	Tibet	Tibetan	male	30	30	170	69	23.8754	3	1	3	1	1	1	0	0.5	0	0	0	0	0.5	0.5	0	0	0	0.5	0	0	0	1	0	0	0	0	0	0	0	0	0	0	0	0	0	0	0	0	0	0	0
TBT17	Tibet	Tibetan	male	32	32	170	78	26.9896	3	1	5	2	0.5	1	0	0.5	0	0	0	0	1	0.214286	0	0	0	0.5	0	0	0	1	0	0	0	0	0	0	0	0	0	0	0	0	0	0	0	0	0	0	0
TBT18	Tibet	Tibetan	male	36	36	170	63	21.7993	3	1	5	1	0	2	0	0.5	0	0	0	0	1	0.5	0.214286	0	0	1	0	0	0	1	0	0	0	0	0	0	0	0	0	0	0	0	0	0	0	0	0	0	0
TBT19	Tibet	Tibetan	female	34	34	162	69	26.2917	3	2	3	1	1	0	0	0.5	0	0	0	0	1	0	0	1	0	0.214286	0	0	0	0.214286	0	0	0	0	0	0	0	0	0	0	0	0	0	0	0	0	0	0	0
TBT20	Tibet	Tibetan	female	28	28	165	65	23.8751	3	0.5	3	0	2	2	0	0.5	0	0	0	0	1	2	0	0	0	1	0	0	0	0.5	0	1	0	0	0	0	0	0	0	0	0	0	0	0	0	0	0	0	0
TBT21	Tibet	Tibetan	male	29	29	170	79	27.3356	3	1	2	1	1	1	0	1	0	0	0	0	2	0.5	0	0	0.5	0.214286	0	0	0	1	0	0	0	0	0	0	0	0	0	0	0	0	0	0	0	0	0	0	0
TBT22	Tibet	Tibetan	male	42	42	170	75	25.9516	3	1	5	1	1	1	0	0.5	0	0	0	0	0.214286	0.214286	0	0	0	0.214286	0	0	0	1	0	0	0	0	0	0	0	0	0	0	0	0	0	0	0	0	0	0	0
TBT23	Tibet	Tibetan	male	32	32	179	70	21.847	3	2	3	2	0	1	0	0.5	0	0	0	0	2	0.214286	0.214286	0	0	1	0	0	0	1	0	0	0	0	0	0	0	0	0	0	0	0	0	0	0	0	0	0	0
TBT24	Tibet	Tibetan	male	32	32	172	68	22.9854	3	1	5	1	1	1	0	1	0	0	0	0	1	0.5	0	0	0	0.5	0	0	0	0.5	0	0	0	0	0	0	0	0	0	0	0	0	0	0	0	0	0	0	0
TBT25	Tibet	Tibetan	female	37	37	160	65	25.3906	3	1	3	1	1	1	0	0.5	0	0	0	0	0.214286	0	0	0	0	0	0	0	0	1	0	0	0	0	0	0	0	0	0	0	0	0	0	0	0	0	0	0	0
TBT26	Tibet	Tibetan	female	30	30	162	62	23.6244	3	1	5	1	1	1	0	0.5	0	0	0	0	1	0.5	0	0	0	0.5	0	0	0	1	0	0	0	0	0	0	0	0	0	0	0	0	0	0	0	0	0	0	0
TBT27	Tibet	Tibetan	female	26	26	152	49	21.2084	3	1	2	1	1	1	0	0.5	0	0	0	0	1	0.5	0	0	0	0.5	0	0	0	2	0	0	0	0	0	0	0	0	0	0	0	0	0	0	0	0	0	0	0
TBT28	Tibet	Tibetan	female	30	30	160	58	22.6562	3	1	5	1	1	1	0	0.5	0	0	0	0	2	0.5	0	0	0	0.5	0	0	0	1	0	0	0	0	0	0	0	0	0	0	0	0	0	0	0	0	0	0	0
TBT29	Tibet	Tibetan	male	26	26	175	70	22.8571	3	1	2	1	1	1	0	1	0	0	0	0	1	0.214286	0	0	0	0	0	0	0	1	0	0	0	0	0	0	0	0	0	0	0	0	0	0	0	0	0	0	0
XJH01	Xinjiang	Han	female	25	5	158	57	22.8329	3	1	4	0	3	0	0	1	0	0	0	0	0.5	0.5	0.5	0.5	0.5	0.5	0	0	0	0.5	0.5	0.5	0.5	0.5	0	0	0	0	0	0	0	0	0	0	0	0	0	0	0
XJH02	Xinjiang	Han	male	24	14	157	54	21.9076	2.28571	1	4	2	0.5	0	0	0.214286	0	0	0.214286	0	0	0	0.214286	0	0.214286	0.214286	0	soybean	0.214286	0.5	0	0	0	0	0.5	0.5	0.5	0	0	0	0	0	0	0.5	0	0	0	0	0
XJH03	Xinjiang	Han	female	40	15	160	50	19.5312	3	3	7	1	0.5	0	0	0.5	0	0	0.214286	0	0	0	0.5	0	0	0.5	0	0	0	1	0	0	0	0	0.214286	1	0.214286	0	0	0	0	0	0	0.214286	0	0	0	0	0
XJH04	Xinjiang	Han	male	24	6	180	68	20.9877	3	1	4	0	2	0	0	0.214286	0	0	0	0	0	0	0.214286	0	0	0.214286	0	soybean	0.5	0.214286	0.5	0	0	0	0	0	0	0	0	0	0	0	0	0	0	0	0	0	0
XJH05	Xinjiang	Han	female	20	1	150	44	19.5556	2.85714	1	5	1	2	0	0	2	0	0	0	0	0	0.214286	0	0	0	0.214286	0	0	0	2	0.214286	0	0	0	0	0	0	0	0	0	0	0	0	0	0	0	0	0	0
XJH06	Xinjiang	Han	male	40	9	175	75	24.4898	3	1	6	0	3	0	0	0	0	0	0	0	0	0	0	0	0	0.214286	0	0	0	1	0	0	0	0	0	0	0	0	0	0	0	0	0	0.5	0	0	0	0	0
XJH07	Xinjiang	Han	female	27	7	158	52	20.83	2.85714	0.5	3	1	2	0	0	0.214286	0	0	0	0	0	1	0	0	0	1	0	0	0	0	2	2	0	3	0	0	0	0	0	0	0	0	0	2	0	0	0	0	0
XJH08	Xinjiang	Han	female	32	8	163	58	21.83	3	1	4	0	0.5	0	0	2	0	0	0.214286	0	0.5	0.5	0	0	0	0.214286	0	cowpea	0.214286	0	0.5	0	0.5	0.5	0	0	0	0	0	0	0	0	0	0	0	0	0	0	0
XJH09	Xinjiang	Han	male	17	1	165	53	19.4674	2.42857	2	6	1	2	0	0	2	0	0	0	0	0	0.214286	0	0	0	0.214286	0	0	0	2	2	0	0	0	0	0	0	0	0	0	0	0	0	0	2	2	0	0	0
XJH10	Xinjiang	Han	male	38	8	174	72	23.7812	2.35714	0.5	4	1	2	0	0	0.5	0	0	0	0	0	2	0.5	0.214286	0	0.5	0	soybean	0.214286	1	1	0	0	0	0	0	0	0	0	0	0	0	0	0	0	0	0	0	0
XJH11	Xinjiang	Han	male	24	5	170	58	20.0692	2.35714	1	4	1	2	0	0	0.5	0	0	0	0	0	2	0	0.214286	0.214286	1	0	0	0	2	2	0	1	0	0	0	0	0	0	0	0	0	0	0	0	0	0	0	0
XJH12	Xinjiang	Han	male	32	12	170	60	20.7612	2.85714	1	4	0	3	0	0	1	0	0	0	0	0	0.214286	0	0.214286	0	0.214286	0	0	0	0.214286	0	0	0	0	0	0	0	0	0	0	0	0	0	0	0	0	0	0	0
XJH13	Xinjiang	Han	female	21	9	158	55	22.0317	2.28571	1	4	2	1	0	0	1	0	0	0	0	0	0	0	0	0	0	0	0	0	2	0	0	0	0	2	0	0	0	0	0	0	0	0	0	0	0	0	0	0
XJH14	Xinjiang	Han	female	40	20	160	53	20.7031	3	1	4	0	3	0	0	1	0	0	0	0	0.5	0.5	0.214286	0.5	0	0.214286	0	0	0	0	0	0	0	0	0	0	0	0	0	0	0	0	0	0	0	0	0	0	0
XJH15	Xinjiang	Han	female	33	9	160	62	24.2188	3	1	4	2	1	0	0	1	0	0	0	0	0	0	0.5	0	0	0	0	0	0	1	0	0	0	0	1	0	0	0	0	0	0	0	0	0	0	0	0	0	0
XJH16	Xinjiang	Han	male	40	20	160	50	19.5312	2.85714	1	4	0	3	0	0	1	0	0	0	0	0.214286	0.214286	0.5	0	0	0.214286	0	soybean	0.5	0	0	0	0	0	0	0	0	0	0	0	0	0	0	0	0	0	0	0	0
XJH17	Xinjiang	Han	female	32	9	160	50	19.5312	2.28571	1	3	0	3	0	0	2	0	0	0	0	0	0.214286	0	0.214286	0	0.214286	0	0	0	0.214286	0	0	0	0	0	0	0	0	0	0	0	0	0	0	0	0	0	0	0
XJH18	Xinjiang	Han	female	38	1	165	54	19.8347	2.85714	0.5	1	1	2	0	0	2	0	0	0	0	0	0.214286	0	0	0	0.214286	0	0	0	0.5	0.5	0.5	0	0	0	0	0	0	0	0	0	0	0	0	0.5	0	0	0	0
XJH19	Xinjiang	Han	male	29	3	176	90	29.0548	2.28571	2	4	1	1	0	0	0.214286	0	0	0	0	0.214286	0.5	0.214286	0.214286	0.214286	0.214286	0	0	0	1	0	0	0	0	0	0	0	0	0	0	0	0	0	0	0	0	0	0	0
XJH20	Xinjiang	Han	male	32	5	162	54	20.5761	2.28571	2	4	1	2	0	0	1	0	0	0	0	0.5	0.5	0.5	0.5	0.5	0.5	0	0	0	0.5	0.5	0.5	0.5	0	0	0	0	0	0	0	0	0	0	0	0	0	0	0	0
XJH21	Xinjiang	Han	female	28	8	162	57	21.7193	2.85714	1	4	1	1	0	0	2	0	0	0	0	0	0.5	0	0.214286	0	0.214286	0	soybean	3	0	0	0	0	0	0	1	0	0	0	0	0	0	0	0	0	0	0	0	0
XJU01	Xinjiang	Uygur	male	32	32	172	70	23.6614	1.85714	0.5	3	3	0.214286	0	0	0.5	0	0	0	0	0.214286	0	0.214286	0.214286	0.214286	0.5	0	long_bean	0.214286	1	2	2	0	0	0	0	0	1	0	0	2	0	0	0	0	0.214286	0	0	0
XJU02	Xinjiang	Uygur	female	31	31	163	53	19.9481	2.78571	0.5	3	3	0.214286	0	0	0.5	0	0	0	0	0.214286	0	0.214286	0.214286	0.214286	0.5	0	long_bean	0.5	2	2	2	0	0	0	0	0	1	0	0	1	0	0	0	0	0.5	0	0	0
XJU03	Xinjiang	Uygur	male	33	33	174	68	22.46	0	0.5	3	3	0.214286	0	0	0.5	0	0	0	0	0.5	0	0.214286	0.214286	0.214286	0.5	0	0	0	2	2	2	0	0	0	0	0	0	0	0	2	0	0	0	0	0.5	0	0	0
XJU04	Xinjiang	Uygur	female	22	20	168	58	20.5499	1.78571	0.5	3	2	0.214286	0	0	0.5	0	0	0	0	0.214286	0	0.214286	0.214286	0	0.5	0	long_bean	0.5	1	2	2	0	0	0	0	0	2	0	0	1	0	0	0	0	0.5	0	0	0
XJU05	Xinjiang	Uygur	female	30	30	164	57	21.1927	2.5	0.5	4	3	0.214286	0	0	0.5	0	0	0	0	0.214286	0	0.214286	0.214286	0.214286	0.5	0	soybean;long_bean	1.5	2	2	2	0	0	0	0	0	0	0	0	2	0	0	0	0	1	0	0	0
XJU06	Xinjiang	Uygur	female	31	31	163	53	19.9481	2.71429	0.5	3	3	0.214286	0	0	0.5	0	0	0	0	0	0	0.214286	0.5	0	0.5	0	0	0	1	2	2	0	0	0	0	0	1	0	0	0	0	0	0	0	1	0	0	0
XJU07	Xinjiang	Uygur	male	24	24	178	71	22.4088	0	0.5	2	3	0.214286	0	0	1	0	0	0	0	0.214286	0	0.214286	0.5	0.214286	0.5	0	0	0	2	2	2	0	0	0	0	0	2	0	0	0	0	0	0	0	0.214286	0	0	0
XJU08	Xinjiang	Uygur	female	40	40	164	65	24.1672	2.5	0.5	4	3	0	0	0	0.5	0	0	0	0	0.5	0	0.214286	0.214286	0.214286	0.5	0	long_bean;bean_sprout	2	1	2	2	0	0	0	0	0	2	0	0	2	0	0	0	0	1	0	0	0
XJU09	Xinjiang	Uygur	male	22	22	176	72	23.2438	2.14286	0.5	4	2	0.214286	0	0	0.5	0	0	0	0	0.214286	0	0.214286	0.5	0.214286	0.5	0	cowpea	0.214286	2	2	2	0	0	0	0	0	1	0	0	1	0	0	0	0	0.5	0	0	0
XJU10	Xinjiang	Uygur	male	29	29	178	74	23.3556	2.28571	0.5	3	3	0.214286	0	0	0.5	0	0	0	0	0.214286	0	0.214286	0.5	0.214286	0	0	0	0	2	2	2	0	0	0	0	0	1	0	0	1	0	0	0	0	0.214286	0	0	0
XJU11	Xinjiang	Uygur	female	39	39	163	68	25.5937	2.78571	0.5	3	3	0.214286	0	0	0.5	0	0	0	0	0.214286	0	0.214286	0.214286	0.214286	0.5	0	soybean;beancurd;bean_sprout	1.21429	2	2	2	0	0	0	0	0	0	0	0	1	0	0	0	0	1	0	0	0
XJU12	Xinjiang	Uygur	female	21	21	162	56	21.3382	2.5	1	4	3	0.214286	0	0	1	0	0	0	0	0.214286	0	0.214286	0.214286	0.214286	1	0	soybean	0.214286	2	2	2	0	0	0	0	0	1	0	0	2	0	0	0	0	0.5	0	0	0
XJU13	Xinjiang	Uygur	male	38	38	168	71	25.1559	2.28571	1	5	3	0.214286	0	0	1	0	0	0	0	0.214286	0	0.214286	0.214286	0.214286	1	0	soybean	0.214286	2	2	2	0	0	0	0	0	0	0	0	0	0	0	0	0	1	0	0	0
XJU14	Xinjiang	Uygur	male	22	17	170	60	20.7612	1.78571	0.5	4	3	0	0	0	0.5	0	0	0	0	0	0	0.214286	0.5	0	0	0	0	0	1	2	2	0	0	0	0	0	0	0	0	2	0	0	0	0	0.214286	0	0	0
XJU15	Xinjiang	Uygur	male	40	40	167	68	24.3824	2.57143	0.5	3	3	0.214286	0	0	0.5	0	0	0	0	0.214286	0	0.214286	0.5	0.214286	0	0	long_bean	2	2	2	2	0	0	0	0	0	1	0	0	1	0	0	0	0	0.5	0	0	0
XJU16	Xinjiang	Uygur	female	37	37	173	71	23.7228	2.57143	1	3	3	0	0	0	0.5	0	0	0	0	0.214286	0	0.214286	0.5	0.214286	1	0	0	0	2	2	2	0	0	0	0	0	1	0	0	0	0	0	0	0	0.5	0	0	0
XJU17	Xinjiang	Uygur	male	23	23	172	63	21.2953	2.57143	1	6	2	0.214286	0	0	0.5	0	0	0	0	0.214286	0	0.214286	0.5	0.214286	0.5	0	soybean	0.214286	2	2	2	0	0	0	0	0	2	0	0	2	0	0	0	0	0.5	0	0	0
XJU18	Xinjiang	Uygur	female	29	29	166	59	21.4109	0	0.5	3	3	0.214286	0	0	0.5	0	0	0	0	0	0	0.214286	0.214286	0.214286	1	0	soybean	2	1	2	2	0	0	0	0	0	0	0	0	2	0	0	0	0	0.214286	0	0	0
XJU19	Xinjiang	Uygur	male	35	35	172	67	22.6474	0	0.5	3	3	0.214286	0	0	0.5	0	0	0	0	0	0	0.214286	0.5	0	0	0	long_bean	0.5	1	2	2	0	0	0	0	0	1	0	0	2	0	0	0	0	0.5	0	0	0
XJU20	Xinjiang	Uygur	male	25	25	172	62	20.9573	2.85714	0.5	3	3	0.214286	0	0	0.5	0	0	0	0	0.5	0	0.214286	0.214286	0.214286	0.5	0	soybean;long_bean	1	1	2	2	0	0	0	0	0	1	0	0	1	0	0	0	0	0.214286	0	0	0
XJU21	Xinjiang	Uygur	male	35	29	174	70	23.1206	2.14286	0.5	4	3	0	0	0	1	0	0	0	0	0.5	0	0.214286	0.214286	0.214286	0.5	0	0	0	2	2	2	0	0	0	0	0	1	0	0	1	0	0	0	0	1	0	0	0
XJU22	Xinjiang	Uygur	female	32	32	160	55	21.4844	0	0.5	3	3	0.214286	0	0	1	0	0	0	0	0.214286	0	0.214286	0.214286	0	0	0	0	0	1	2	2	0	0	0	0	0	0	0	0	2	0	0	0	0	0.214286	0	0	0
XJU23	Xinjiang	Uygur	female	36	36	162	57	21.7193	0	1	4	3	0	0	0	0.5	0	0	0	0	0.214286	0	0.214286	0.214286	0.214286	0.5	0	soybean	0.214286	1	2	2	0	0	0	0	0	1	0	0	2	0	0	0	0	0.5	0	0	0
XJU24	Xinjiang	Uygur	male	20	20	175	60	19.5918	2.85714	1	5	3	0.214286	0	0	0.5	0	0	0	0	0	0	0.214286	0.5	0	1	0	0	0	1	2	2	0	0	0	0	0	1	0	0	1	0	0	0	0	0.5	0	0	0
XJU25	Xinjiang	Uygur	female	23	23	161	56	21.6041	0	0.5	3	2	0.214286	0	0	0.5	0	0	0	0	0.5	0	0.214286	0.5	0.214286	0	0	0	0	2	2	2	0	0	0	0	0	0	0	0	2	0	0	0	0	1	0	0	0
XJU26	Xinjiang	Uygur	male	24	24	176	68	21.9525	2.14286	0.5	2	3	0.214286	0	0	0.5	0	0	0	0	0.214286	0	0.214286	0.5	0.214286	0.5	0	soybean	0.214286	1	2	2	0	0	0	0	0	1	0	0	0	0	0	0	0	0.214286	0	0	0
XJU27	Xinjiang	Uygur	female	36	36	155	54	22.4766	2.78571	0.5	3	3	0	0	0	1	0	0	0	0	0.214286	0	0.214286	0.5	0.214286	1	0	soybean	1	2	2	2	0	0	0	0	0	2	0	0	0	0	0	0	0	0.214286	0	0	0
XJU28	Xinjiang	Uygur	female	30	30	160	53	20.7031	2.78571	1	4	3	0.214286	0	0	0.5	0	0	0	0	0.214286	0	0.214286	0.214286	0.214286	0.5	0	long_bean	2	2	2	2	0	0	0	0	0	2	0	0	1	0	0	0	0	0.214286	0	0	0
XJU29	Xinjiang	Uygur	female	37	37	166	56	20.3223	2.78571	0.5	5	2	0.214286	0	0	0.5	0	0	0	0	0.5	0	0.214286	0.214286	0	1	0	soybean	3	1	2	2	0	0	0	0	0	2	0	0	0	0	0	0	0	0.5	0	0	0
XJU30	Xinjiang	Uygur	female	21	21	158	52	20.83	2.57143	0.5	3	3	0.214286	0	0	0.5	0	0	0	0	0	0	0.214286	0.5	0.214286	0.5	0	beancurd	0.5	1	2	2	0	0	0	0	0	0	0	0	0	0	0	0	0	1	0	0	0
XJU31	Xinjiang	Uygur	female	21	21	161	51	19.6752	2.85714	1	5	3	0.214286	0	0	0.5	0	0	0	0	0.214286	0	0.214286	0.214286	0.214286	1	0	0	0	2	2	2	0	0	0	0	0	1	0	0	2	0	0	0	0	0.214286	0	0	0
XJU32	Xinjiang	Uygur	male	34	31	175	69	22.5306	2.14286	0.5	3	3	0.214286	0	0	0.5	0	0	0	0	0.5	0	0.214286	0.5	0.214286	0.5	0	soybean	0.5	2	2	2	0	0	0	0	0	2	0	0	0	0	0	0	0	0.5	0	0	0
XJU33	Xinjiang	Uygur	male	33	33	172	67	22.6474	0	0.5	4	3	0.214286	0	0	0.5	0	0	0	0	0.5	0	0.214286	0.214286	0	1	0	long_bean	0.5	2	2	2	0	0	0	0	0	1	0	0	0	0	0	0	0	1	0	0	0
YNB01	Yunnan	Bai	male	36	11	173	65	21.7181	2.85714	1	6	0.5	2	0	0	0.214286	0	0	0	0.214286	0	1	0	0	0.214286	0.214286	0	soybean	0.214286	0	0	0	0	0	0	0	0	0	0	0	0	0	0	0	0	0	0.5	0	0
YNB02	Yunnan	Bai	female	31	10	160	48	18.75	3	0.5	4	1	2	0	0	0.214286	0	0	0	0	0	0.5	0	0	0.214286	0.214286	0	0	0	0	0	0	0	0	0	0	0	0	0	0	0	0	0	0	0	0	0	0	0
YNB03	Yunnan	Bai	female	31	31	160	50	19.5312	3	1	3	0.5	2	0	0	0.214286	0	0	0	0	0	0.5	0	0	0.214286	0.214286	0	soybean	0.214286	0.214286	0.214286	0	0	0	0	0	0	0	0	0	0	0	0	0	0	0.214286	0	0	0
YNB04	Yunnan	Bai	male	39	39	159	50	19.7777	3	1	6	1	2	0	0	0.5	0	0	0	0	0.214286	0.5	0	0	0.5	0.5	0	soybean	0.5	0	0	0	1	0	0	0	0	0	0	0	0	0	0	0	0	0	0	0	0
YNB05	Yunnan	Bai	female	19	19	156	65	26.7094	0	0.5	4	0.214286	2	0	0	0.5	0	0	0	0	0.214286	1	0.214286	0	0.214286	0.5	0	soybean	0.5	1	1	0	2	0	0	0	0	0	0	0	0	0	0	0	0	2	0	0	0
YNB06	Yunnan	Bai	female	30	30	155	50	20.8117	1	1	6	0.214286	2	0	0	0.214286	0	0	0	0	0	1	0	0	0.214286	0.5	0.5	soybean	0.5	0	0	0	0	0	0	0	0	0	0	0	0	0	0	0	0	0	0	0	0
YNB07	Yunnan	Bai	male	36	36	173	81	27.0641	2	0.214286	3	0	2	0	0	0.214286	0	0	0	0	0	0.214286	0.214286	0	0.5	1	0	soybean	0.214286	0	0	0.5	0.214286	0	0	0	0	0	0	0	0	0	0	0	0	0	0	0	0
YNB08	Yunnan	Bai	male	37	37	168	65	23.03	1	1	6	0.5	3	0	0	0.214286	0	0	0	0	0	1	0	0	0.214286	0.5	0	0	0	0	0	0	0	0	0	0	0	0	0	0	0	0	0	0	0	0	0	0	0
YNB09	Yunnan	Bai	male	23	23	170	65	22.4913	3	1	2	1	2	0	0	1	0	0	0	0	0.214286	0.5	0.214286	0	0.214286	0.5	0.5	soybean	0.5	0	0	0	0.5	0.5	0	0	0	0	0	0	0	0	0	0	0	0	0	0	0
YNB10	Yunnan	Bai	female	31	15	158	65	26.0375	3	2	6	1	2	0	0	0.214286	0	0	0	0	0	0.5	0	0	0	0	0	soybean	0.214286	0	0	0	0.214286	0	0	0	0	0	0	0	0	0	0	0	0	0.214286	0	0	0
YNB11	Yunnan	Bai	male	33	33	165	52	19.1001	2.85714	1	4	1	2	0	0	0.214286	0	0	0	0	0	0.5	0	0	0.214286	0.214286	0	0	0	0	0	0	0	0	0	0	0	0	0	0	0	0	0	0	0	0	0	0	0
YNB12	Yunnan	Bai	female	20	14	169	64	22.4082	2.85714	1	4	0.5	1	0	0	0.214286	0	0	0	0	0	1	0	0	0	0	0	0	0	0	0	0	0	0	0	0	0	0	0	0	0	0	0	0	0	0	0	0	0
YNB13	Yunnan	Bai	male	42	42	169	60	21.0077	3	1	4	1	3	0	0	2	0	0	0	0	0	0	0	0	0	0	0	0	0	0	0	0	1	0	0	0	0	0	0	0	0	0	0	0	0	0	0	0	0
YNB14	Yunnan	Bai	male	30	30	177	67	21.3859	3	1	3	1	3	0	0	1	0	0	0	0	0	1	0	0	0.214286	0.5	0	soybean	0.5	0	3	0	2	0	0	0	0	0	0	0	0	0	0	0	0	0	0	0	0
YNB15	Yunnan	Bai	male	33	33	165	52	19.1001	2.14286	1	3	0.214286	2	0	0	0.214286	0	0	0	0	0.214286	1	0.214286	0	0.214286	0.214286	0	0	0	0	0	0	0	0	0	0	0	0	0	0	0	0	0	0	0	0	0	0	0
YNB16	Yunnan	Bai	male	38	3	178	65	20.5151	0.785714	1	2	0.214286	2	0	0	0.214286	0	0	0	0	0	1	0	0	0.214286	0.214286	0	soybean	0.214286	0	0	0	0	0	0	0	0	0	0	0	0	0	0	0	0	0	0	0	0
YNB17	Yunnan	Bai	female	26	14	158	56	22.4323	3	1	4	0.5	3	0	0	0.5	0	0	0	0	0.214286	0.5	0.214286	0	0.214286	0.5	0	soybean	0.214286	0	0	0	0	0	0	0	0	0	0	0	0	0	0	0	0	0.5	0	0	0
YNB18	Yunnan	Bai	female	18	18	164	57.5	21.3786	3	2	4	0.428571	3	0	0.714286	0.857143	0	0	0.285714	0	0.571429	3	0	0	0.428571	1.14286	0	soybean	0.857143	0	0	0	0	0	0	0	0	0	0	0	0	0	0	0	0	3	0	0	0
YNB19	Yunnan	Bai	female	31	31	160	56	21.875	2.57143	1	4	0.214286	2	0	0	0.214286	0	0	0	0	0.214286	1	0	0	0.214286	0.214286	0	0	0	0	0	0	1	0	0	0	0	0	0	0	0	0	0	0	0	1	0	0	0
YNB20	Yunnan	Bai	female	21	21	155	50	20.8117	3	0.214286	2	0.214286	2	0	0	1	0	0	0	0	0	0.214286	0	0	0.214286	0.5	0	0	0	0	0	0	0	0	0	0	0	0	0	0	0	0	0	0	0	0	0	0	0
YNB21	Yunnan	Bai	female	34	15	167	48	17.2111	3	1	4	0.214286	3	0	0	1	0	0	0	0	0	0.214286	0	0	0.214286	0	0	soybean	0.214286	0	1	0	1	0	0	0	0	0	0	0	0	0	0	0	0	0	1	0	0
YNB22	Yunnan	Bai	female	20	20	158	60	24.0346	3	1	4	1	3	0	0	2	0	0	0	0	0	0	0	0	0	0	0	0	0	0	0	0	1	0	0	0	0	0	0	0	0	0	0	0	0	0.5	0	0	0
YNB23	Yunnan	Bai	female	34	9	160	51	19.9219	3	1	4	0.214286	2	0	0	0.5	0	0	0	0	0.214286	1	0.214286	0	0.5	0	0	soybean	0.214286	0	0	0	0	0	0	0	0	0	0	0	0	0	0	0	0	0	0	0	0
YNB24	Yunnan	Bai	male	33	33	178	67	21.1463	2	1	4	0	2	0	0	0.214286	0	0	0	0	0	0.5	0	0	0.5	0	0	0	0	0	0	0	0	0	0	0	0	0	0	0	0	0	0	0	0	0	0	0	0
YNB25	Yunnan	Bai	female	40	40	160	50	19.5312	3	1	4	0.214286	3	0	0.214286	0.5	0	3	0	0	0.214286	0.5	0.214286	0	0.214286	0.214286	2	soybean	0.214286	0.5	0	0	0.214286	0	0	0	0	0	0	0	0	0	0	0	0	0	0	0	0
YNB26	Yunnan	Bai	male	33	33	169	55	19.257	1	0.5	3	0	2	0	0	0.5	0	0	0	0	0	1	0	0	0.5	0	0	0	0	0	0	0	0	0	0	0	0	0	0	0	0	0	0	0	0	0	0	0	0
YNB27	Yunnan	Bai	male	38	38	165	75	27.5482	2.57143	1	3	0.5	0	0	0	0.5	0	0	0	0	0.214286	1	0.214286	0	0	0.214286	0	kidney_bean	0.5	0.5	0.5	0	0.5	0.5	0	0	0.5	0	0	0	0	0	0	0	0.5	0	0	0	0.5
YNB28	Yunnan	Bai	male	23	23	180	60	18.5185	0.857143	1	2	1	2	0	0	0.5	0	0	0	0	0	0.5	0	0	0.5	0.5	0	soybean	0.5	0	0	0	0	0	0	0	0	0	0	0	0	0	0	0	0	0	1	0	0
YNB29	Yunnan	Bai	male	33	33	169	57	19.9573	1	1	5	1	2	0	0	0.214286	0	0	0	0	0.214286	2	0.214286	0	0.214286	0.5	0	soybean	0.214286	0	0.5	0	0	0	0	0	0	0	0	0	0	0	0	0	0	0.214286	0	0	0
YNB30	Yunnan	Bai	female	25	15	166	58	21.048	2	0.5	3	0	2	0	0	0.214286	0	0	0	0	0	0.5	0	0	0.214286	0.5	0	0	0	0	0	0	0	0	0	0	0	0	0	0	0	0	0	0	0	0	0	0	0
YNB31	Yunnan	Bai	female	29	29	165	47	17.2635	3	1	5	1	2	0	0	0.214286	0	0	0	0	0.214286	1	0.214286	0	0.214286	0.214286	0	0	0	0	0.5	0	0	0	0	0	0	0	0	0	0	0	0	0	0	0.5	0	0	0
YNH01	Yunnan	Han	male	30	30	170	70	24.2215	3	1	3	0.214286	3	0	0	1	0	0	0	0	0	0.214286	0	0	0.214286	0.214286	0.214286	0	0	1	0	0	0	0	0	0	0	0	0	0	0	0	0	0	0	0	0	0	0
YNH02	Yunnan	Han	male	20	20	171	67	22.913	2	1	4	0	2	0	0	1	0	0	0	0	0	0	0	0	0	0.214286	0	0	0	0	0	0	0	0	0	0	0	0	0	0	0	0	0	0	0	0	0	0	0
YNH03	Yunnan	Han	female	31	31	153	53	22.6409	2	1	3	0.214286	2	0	0	0.5	0	0	0	0	0	3	0	0	0.214286	0.214286	0	soybean	0.214286	0	0	0	0	0	0	0	0	0	0	0	0	0	0	0	0	0	0	0	0
YNH04	Yunnan	Han	male	32	32	165	56	20.5693	3	1	3	1	2	0	0	1	0	0	0.5	0	0.214286	2	0.5	0	0.214286	2	0	soybean	0.5	0	0	0	0.5	1	0	0	0	0	0	0	0	0	0	0	0	0	0	0	0
YNH05	Yunnan	Han	male	40	40	168	58	20.5499	2.42857	1	4	0.214286	1	0	0	0.5	0	0	0	0	0.214286	0.5	0.214286	0	0.5	0.214286	0	0	0	0.214286	0	0	0	0	0	0	0	0	0	0	0	0	0	0	0	0	0	0	0
YNH06	Yunnan	Han	female	25	15	155	55	22.8928	2.85714	1	4	0.5	3	0	0	0.5	0	0	0	0	0	0.5	0.5	2	1	0.5	0	soybean	0.5	2	0	0	0	0	0	0	0	0	0	0	0	0	0	0	0	0	0	0	0
YNH07	Yunnan	Han	male	43	43	162	54	20.5761	3	0.5	2	0.214286	3	0	0	1	0	0	0	0	0	1	0	0	1	1	0	soybean	0.214286	0	0	0	0.4	0	0	0	0	0	0	0	0	0	0	0	0	0	0	0	0
YNH08	Yunnan	Han	male	35	35	175	62	20.2449	1.28571	1	4	3	1	0	0	0	0	0	0	0	0	2	2	0	1	1	0	soybean	2	0	0	3	0	0	0	0	0	0	0	0	0	0	0	0	0	0	0	0	0
YNH09	Yunnan	Han	female	31	9	160	47	18.3594	2	1	4	0.5	1	0	0	2	0	0	0	2	0	1	0.214286	0	0.5	2	1	soybean	0.5	2	0	0	0	0	0	0	0	0	0	0	0	0	0	0	0	0	0	0	0
YNH10	Yunnan	Han	female	18	18	167	73	26.1752	3	1	4	0	3	0	0	0	0	0	0	0	0	3	0	0	0	0	0	0	0	0	0	0	0.285714	0	0	0	0	0	0	0	0	0	0	0	0	0	0	0	0
YNH11	Yunnan	Han	female	31	13	158	70	28.0404	2.85714	1	4	0	2	0	0	0.5	0	0	0	0	0	0.5	0	0	0	0	0	0	0	1	0	0	0	0	0	0	0	0	0	0	0	0	0	0	0	0	0	0	0
YNH12	Yunnan	Han	male	20	20	172	85	28.7317	2	1	6	0.214286	2	0	0	0.5	0	0	0	0	0	0.214286	0	0	0.214286	0.214286	0	soybean	0.214286	0	0	0	0	0	0	0	0	0	0	0	0	0	0	0	0	0	0	0	0
YNH13	Yunnan	Han	female	34	10	150	52	23.1111	3	1	4	1	2	0	0	1	0	0	0.5	0	0.214286	2	0.5	0	0.214286	1	0	soybean	0.5	0	0	0	0.5	1	0	0	0	0	0	0	0	0	0	0	0	0	0	0	0
YNH14	Yunnan	Han	female	21	21	165	53	19.4674	3	1	4	0	2	0	0	1	0	0	0	0	0	0.214286	0.214286	0	0	0.214286	0.214286	0	0	0	0	1	0	0	0	0	0	0	0	0	0	0	0	0	0	0	0.214286	0	0
YNH15	Yunnan	Han	female	36	36	156	52	21.3675	3	1	4	0.214286	2	0	0	0.214286	0	0	0	0	0	0.214286	0	0.5	0.214286	0.5	0	0	0	2	0	0	0	0	0	0	0	0	0	0	0	0	0	0	0	0	0	0	0
YNH16	Yunnan	Han	female	25	25	158	52	20.83	3	2	5	0.214286	3	0	0	0.5	0	0	0.214286	0	0	0.5	0	0	0.214286	0.214286	0	soybean	1	0	0	0	0	0	0	0	0	0	0	0	0	0	0	0	0	0	0	0	0
YNH17	Yunnan	Han	female	24	24	156	65	26.7094	3	1	3	0.5	0.5	0	0	0.5	0	0	0	0	0	0.5	0.214286	0	0.214286	0.214286	0	soybean	0.214286	0.5	0.5	0	0	0	0	0	0	0	0	0.5	0	0.5	0	0	0	0.5	0.5	0	0
YNH18	Yunnan	Han	male	24	24	167	59	21.1553	2.57143	1	4	0.214286	2	0	0	0.5	0	0.5	0	0	0.214286	0.5	0.214286	0	1	0	0	soybean;pigeon_pea	1.21429	1	0	0	0	0	0	0	1	0	0	0	0	0	0	0	0	0	0	0	0
YNH19	Yunnan	Han	male	38	38	160	52	20.3125	3	1	6	0	2	0	0	1	0	0	0	0	0	0.214286	0.214286	0	0	0.214286	0	0	0	2	0	0	0	0	2	0	0	0	0	0	0	0	0	0	0	0	0	0	0
YNH20	Yunnan	Han	female	35	35	156	48	19.7239	2.14286	1	2	1	2	0	0	1	0	0	0.5	0	0.5	1	0.5	0	0.214286	1	0	0	0	2	1	0	1	0	0	0	0	0	0	0	0	0	0	0	0	0	0	0	0
YNH21	Yunnan	Han	male	37	37	173	65	21.7181	3	1	3	0	3	0	0	0.214286	0	0	0	0	0	0.214286	0.214286	0	0.214286	0.5	0	0	0	0	0	0	0.5	0	0	0	0	0	0	0	0	0	0	0	0	0	0	0	0
YNH22	Yunnan	Han	female	30	13	160	57	22.2656	3	1	6	0.214286	0	0	0	0	0	0	0	0	0	2	0	0	0.214286	0	0	soybean	2	0	1	0	0	0	0	0	0	0	0	0	0	0	0	0	0	0	0	0	0
YNH23	Yunnan	Han	female	31	31	156	50	20.5457	3	1	3	0	0.214286	0	0	1	0	0	0	0	0	0.214286	2	0	1	0.214286	0	0	0	0	0	0	0	0	2	0	0	0	0	0	0	0	0	0	0	0	0	0	0
YNH24	Yunnan	Han	female	36	36	155	53	22.0604	3	1	6	1	2	0	0	2	0	0	0	0	0	1	0	0	0	1	0	soybean	0.214286	0	0.214286	0	0	0	0	0	1	0	0	0	0	0	0	0	0	0	0	0	0
YNH25	Yunnan	Han	female	24	2	150	50	22.2222	2.14286	1	4	1	3	0	0	1	0	0	0	0	0.214286	1	1	0	0.214286	0.214286	0	soybean	0.214286	1	0	0	0	0	0	0	0	0	0	0	0	0	0	0	0	0	0	0	0
YNH26	Yunnan	Han	male	39	39	165	62	22.7732	0.857143	2	6	2	3	0	0	1	0	0	0.214286	0	0.214286	1	0.5	0.5	0.5	0.5	0	soybean	1	0	0	0	0	0	0	0	0	0	0	0	0	0	0	0	0	0	0	0	0
YNH27	Yunnan	Han	male	26	26	170	51	17.6471	3	1	3	0	3	0	0	1	0	0	0	0	0	2	0	0	1	1	0	soybean	1	0	0	0	2	0	0	0	0	0	0	0	0	0	0	0	0	0	0	0	0
[truncated: 73 more columns]

## Sheet: C. OTUs
OTUs
OTUId	GSH01	GSH02	GSH03	GSH04	GSH05	GSH06	GSH07	GSH08	GSH09	GSH10	GSH11	GSH12	GSH13	GSH14	GSH15	GSH16	GSU01	GSU02	GSU03	GSU04	GSU05	GSU06	GSU07	GSU08	GSU09	GSU10	GSU11	GSU12	GSU13	GSU14	GSU15	GSU16	GSU17	GZH01	GZH02	GZH03	GZH04	GZH05	GZH06	GZH07	GZH08	GZH09	GZH10	GZH11	GZH12	GZH13	GZH14	GZH15	GZH16
OTU_1	64811	35204	71074	13724	22648	3839	100154	38472	122627	7305	6000	7532	6228	23565	3125	21422	13407	29951	19567	25667	46632	73192	26177	10414	65735	23551	80020	148454	14987	135271	51942	44255	9453	418	107436	82797	34337	81592	2241	2017	113038	20450	46640	69093	9388	144620	242036	48671	51920
OTU_2	15441	4269	12467	3151	4312	796	12875	7053	13006	1306	1126	1132	1460	3546	1811	3858	3758	4167	3788	6257	13385	16098	4142	2747	13956	7385	13900	18929	4257	15721	7369	9700	2686	5471	16198	23057	4643	16975	23718	20371	20240	4197	9735	5736	1736	28320	15017	6344	7064
OTU_17592	11609	5737	8327	1341	1753	1233	11991	4299	10127	758	552	1189	475	6832	480	1727	1045	4990	2715	3450	5985	8983	3104	1555	7652	3629	6821	11041	1947	17267	4400	3670	931	1184	7717	9050	2811	6122	8428	9957	9572	1853	3343	2497	868	8245	33061	6419	3187
OTU_38087	8814	1588	2945	582	774	870	6112	1488	4228	107	38	331	223	220	68	618	417	306	524	1955	1998	2513	254	424	3440	1118	2854	2358	165	5119	1221	626	337	316	2723	7693	434	1355	541	1807	4333	329	817	95	395	2571	784	2141	1109
OTU_3	9480	5452	13465	3641	3437	1175	14959	5650	14741	1523	649	1312	1063	1911	1631	2712	2784	3088	4208	5464	14536	14541	3043	3237	15656	6219	15219	27834	5484	21526	10875	8550	2179	3803	18403	15112	5525	18374	15193	19269	19191	4947	8441	2908	1467	16700	7965	7547	3972
OTU_16	6153	2605	7278	617	275	291	3903	2539	8508	608	129	668	199	335	820	783	1923	467	3962	5029	13778	13508	449	1757	9600	4985	15416	15426	595	15794	6928	11601	1837	585	2830	6173	1933	6322	1931	5210	7637	915	2312	870	131	4735	1589	338	597
OTU_4	7220	2899	9153	2808	3179	531	9703	3929	9554	817	691	1041	1212	1889	791	2050	2140	4350	2607	3552	10149	11440	2335	2010	10453	4413	10340	10627	2469	13257	5875	5210	1480	1909	8689	7827	2304	9020	18251	9955	11039	2096	4373	3546	553	10772	9969	2772	2423
OTU_8	6155	2539	6420	2183	2618	294	8660	2713	8878	546	325	606	944	724	1004	1793	1307	847	1538	2086	4828	6479	1073	1150	7057	1999	6765	5641	1026	6680	2934	2780	848	1332	5767	4369	1389	4053	9869	5483	5399	1215	1814	2021	829	12125	4952	3776	2749
OTU_12	5475	1226	4343	1323	2155	185	3877	1222	5447	991	234	853	869	796	426	1468	1370	847	1107	1372	4393	5492	884	965	4288	1280	5368	13154	554	10407	4036	2560	562	2866	8285	12068	2516	9393	15523	11519	10242	2080	3308	1593	1627	16811	4792	6582	4712
OTU_28	6250	2384	5731	434	778	58	8534	3713	9567	183	37	210	68	162	82	1862	787	457	992	1496	2509	4514	171	405	3664	1856	3903	4796	245	3989	2411	985	400	1151	4449	3928	1406	3045	7810	5705	2911	593	2734	1911	265	2009	7951	1395	1554
OTU_10	4933	1306	4395	1342	1209	252	6266	1685	5248	270	236	383	764	4388	430	928	389	776	384	1686	1900	1698	484	789	3318	613	2056	2547	405	3347	5278	1882	353	475	4298	3647	489	2507	9539	1934	6347	1233	818	1283	354	5860	32190	2527	1818
OTU_14	5259	1515	4788	1064	1426	310	4460	2132	6794	542	531	567	357	1398	289	1060	647	1549	886	1741	3361	3755	2010	812	3117	1361	4504	10543	2112	9543	4129	2179	614	1283	5747	7292	1799	6215	8953	7159	8824	1596	2912	2807	316	6030	6328	1906	1885
OTU_7	6394	1843	5993	805	2031	295	7088	3228	7366	870	334	625	285	1481	256	1720	664	1761	493	1202	2136	4548	2190	344	2177	1130	2619	19949	3598	13343	8274	4158	453	2812	10592	11971	2823	9613	11320	16099	9874	2132	5648	3038	983	19156	14116	5593	5066
OTU_9	5245	2122	6975	1455	2117	406	7117	3192	7875	625	332	676	648	848	1119	1288	1078	1131	1602	2548	5915	7084	1367	1414	5918	2357	6348	7830	1176	7173	4238	3083	949	1373	6596	5711	1672	6896	9590	7875	9000	1881	3385	1804	575	11671	5080	2694	2564
OTU_13	4129	1209	3583	1296	1306	183	3709	1933	4332	300	223	332	571	1109	777	1073	1129	1734	1164	1402	4098	4688	1176	1128	4305	2039	4762	3907	1052	4329	3250	2199	793	1212	3818	5513	1129	4026	9985	3917	4251	1559	2225	1566	470	6718	8243	1929	1852
OTU_44	3689	599	2165	187	563	226	1352	641	2318	97	22	218	87	286	51	396	431	93	380	750	2042	1887	362	257	1455	586	2284	2684	70	4120	907	827	206	493	1482	4891	318	2408	766	1927	2446	263	704	120	219	2983	2096	762	1319
OTU_11	5545	2174	5935	1869	1816	383	5289	2540	7639	542	219	771	533	789	1077	1271	870	969	1260	1985	4665	5611	1159	1131	3964	1773	5768	5413	781	8480	2469	2837	713	1054	3969	5302	1421	4934	5683	5919	6665	1440	2113	1216	312	5807	4281	2004	1725
OTU_5	5252	2691	6817	2534	3806	822	6441	2260	12199	965	824	1259	675	2414	485	1619	2104	71	2242	3151	8318	346	1602	89	8028	2746	13274	17797	1345	1549	9865	5616	1382	2436	8883	9248	2678	10502	35031	15135	16510	3488	3636	6867	1462	17309	16371	9154	4484
OTU_17	3870	1338	3791	1617	1967	282	5597	1788	4953	371	307	353	584	888	444	1109	882	1507	920	1423	3375	4107	1335	689	4755	1366	3939	6243	1697	5714	3278	1829	603	1053	5311	4434	1169	4052	10784	5158	5477	1044	1863	1468	513	6538	4188	2463	1633
OTU_23	3321	1757	3819	1012	1034	199	4290	2019	4294	476	102	467	245	1162	707	948	734	696	1091	1301	3208	3804	534	606	3517	1463	3510	5757	541	6017	2138	2105	670	914	3766	3480	1403	3961	2988	4396	4477	830	1983	561	323	6220	7124	1795	2392
OTU_15	4880	1738	4423	712	1224	462	4920	1828	5881	403	405	604	493	1161	836	799	744	936	1180	1348	4286	6958	1125	1121	4630	1649	5631	4210	834	7136	1933	2820	710	797	4339	5326	1133	4068	7645	6735	4172	1368	1725	2279	312	5261	5142	1427	1314
OTU_7280	3354	1143	3837	1121	779	202	3752	1909	4363	479	130	499	342	337	738	798	593	425	726	1528	3414	2941	435	741	3108	1413	3634	4161	746	4524	2498	2408	475	695	3208	3488	796	3709	11320	3167	3742	941	1660	837	179	3941	2618	1277	1091
OTU_37223	3122	631	2018	988	2397	74	2783	655	2232	302	110	259	419	1865	561	359	271	818	400	778	1657	3300	559	513	2329	530	1855	2898	442	2735	1951	1893	444	523	3703	4921	787	2895	4018	5801	3201	1011	1074	525	165	2308	12475	804	907
OTU_30	3330	1150	3399	469	447	325	2493	1220	3634	416	238	363	112	739	728	703	726	347	738	1575	3702	3994	538	729	3002	1227	3751	2867	544	2587	1090	1810	479	630	2134	3222	598	3092	4467	3184	2168	788	1055	1181	176	2408	3865	862	603
OTU_49	2692	742	1892	117	288	350	1565	516	1605	325	7	130	69	70	72	265	155	76	249	833	1393	1126	58	480	1097	350	1016	6939	49	2933	983	1335	177	1048	4637	7091	1283	5303	2388	6045	6407	1777	1975	110	299	3783	392	1391	1122
OTU_37	4134	1205	3710	520	418	126	4063	1877	4924	142	96	237	118	223	99	995	389	405	388	673	1227	2485	406	337	1590	634	1844	1973	382	3655	1776	727	200	526	2110	2642	486	1699	2410	3277	2426	647	1009	663	252	4340	1883	888	1058
OTU_20	2855	1306	3742	968	1523	224	3705	1915	5702	296	121	362	468	535	338	719	475	594	738	1506	2558	3089	1097	571	2491	1198	4041	3658	535	5020	2170	1220	439	711	3248	3035	1005	3459	7365	4078	5344	975	1800	716	326	5557	2879	1418	1552
OTU_29	2399	954	2934	736	1158	146	3131	1532	4206	385	106	619	321	452	434	613	448	777	595	929	2289	2727	451	559	2426	1003	3445	4314	439	6901	1326	1013	484	791	3551	3425	1086	3836	3857	4439	5309	995	1749	542	214	4194	2585	1732	946
OTU_21	3906	1389	4445	1077	1329	222	4683	2043	6238	12	201	23	19	575	409	1028	828	953	1040	1831	3639	5082	43	831	3683	68	4939	4778	907	5325	2476	124	714	838	3443	3272	933	3435	6188	4530	4287	979	1638	1488	367	5804	3717	1768	1365
OTU_37018	2439	902	2178	1087	986	82	4897	1778	3159	309	123	134	284	520	169	922	461	1623	404	1139	877	2326	800	255	3171	661	1417	7432	2579	3886	1703	1511	221	1355	7152	4556	1326	3815	4586	6609	4980	985	2478	1221	314	5855	4961	2206	2367
OTU_19	2311	1230	4124	1254	1670	458	2844	1429	3404	508	748	397	557	1676	442	614	537	3398	516	1493	3547	2262	2150	441	2376	1129	2834	5954	2131	4540	2216	2408	351	690	2992	2888	786	4895	11559	3167	3067	739	1626	3042	643	3739	6108	1208	1083
OTU_27	2289	1198	3000	899	875	203	2350	1724	3004	442	76	373	369	513	424	826	709	347	808	1091	2656	3468	486	486	2105	1461	2746	4788	413	4393	3066	1592	403	1062	2883	3346	1204	4101	1843	4776	5294	789	2277	402	269	5999	2899	1566	2292
OTU_31	2364	858	2407	404	832	194	2830	1051	3487	208	323	228	219	448	150	684	816	341	827	1404	3081	3956	428	737	3316	1252	3918	2715	457	3339	1621	1211	515	657	2526	2491	670	2415	8010	3088	4034	703	1008	1898	193	4903	3416	1206	1002
OTU_22	2692	1159	3771	758	1102	225	4218	1493	4046	363	280	498	285	522	405	855	838	615	896	1312	3645	3832	929	859	3861	1373	3934	6400	1355	7566	4449	2917	617	797	3316	2536	751	3270	13872	3209	2738	944	1329	1431	271	3505	2243	1269	1172
OTU_14794	3322	1247	3546	1174	1240	0	4152	1619	4428	277	197	253	538	693	257	977	832	484	927	1525	2862	4273	514	894	3783	1319	3654	5172	0	3974	2805	1824	0	883	3820	3684	1029	3348	4403	4568	4531	997	1646	1478	513	6489	5105	2171	1524
OTU_46	1974	580	1569	523	988	138	1609	613	1850	119	170	207	237	540	252	304	194	713	274	604	999	2006	476	293	1026	354	1218	1300	424	2190	838	656	168	215	1043	1605	261	1125	3767	2160	1861	394	401	1043	139	2374	3335	675	641
OTU_14044	1809	487	1155	87	206	9	1929	606	2035	39	11	29	31	46	11	714	245	100	120	52	130	596	83	24	521	86	440	592	40	487	118	151	36	12	1015	1059	284	386	8	20	520	95	258	171	80	784	687	161	308
OTU_77	1818	1125	3138	155	353	395	1773	802	2444	52	34	114	58	128	38	550	162	176	267	286	1462	2141	423	66	395	207	600	1954	407	2674	1072	640	74	233	655	779	413	2048	1050	2709	830	237	328	103	27	963	395	493	209
OTU_92	1690	305	562	217	238	48	537	325	1494	92	78	89	73	132	69	151	158	110	233	209	604	796	501	174	549	341	1512	1199	200	918	594	801	91	193	684	2097	368	821	760	1039	953	232	536	380	25	843	475	134	174
OTU_36	1899	666	2102	1418	677	88	2612	839	3331	146	68	159	201	548	198	629	445	828	419	801	1509	1536	297	274	1792	507	2237	2132	385	2037	1146	1054	377	548	2201	1867	481	1807	1855	1812	2889	419	638	355	246	4170	2542	1099	1002
OTU_40	1758	543	1870	648	967	90	1651	653	1889	273	65	272	192	144	297	600	734	163	626	818	2668	3279	486	630	2431	930	2904	2386	294	2738	1556	770	467	623	1864	2217	512	2161	1078	2632	2383	603	892	444	200	3729	939	1040	870
OTU_24	2487	1192	3991	1332	1457	324	3151	1400	3954	528	191	585	496	572	937	665	784	658	1037	1656	4807	4759	1083	962	3985	2037	5003	4274	1284	5228	2816	1823	632	709	2918	2781	850	4087	3064	3780	4130	862	1521	635	246	4090	1940	1487	978
OTU_33	2066	637	2169	803	707	85	2480	864	2753	224	192	331	225	360	372	479	433	757	505	635	1929	2189	756	632	2592	711	2518	2886	430	3605	1081	1267	271	532	2695	2527	622	2404	6384	2578	3010	907	1105	1296	136	2738	2509	825	893
OTU_25	3386	1142	2401	482	1380	103	5743	1026	3108	271	74	252	194	345	626	878	43	397	1061	2289	2789	3326	688	930	5938	1444	3739	4038	251	3308	2288	2256	483	1068	6852	4676	1189	2865	3177	3265	3372	1365	1233	245	229	3107	1114	859	1058
OTU_18	2413	1213	3220	1091	2087	315	2614	1375	4032	492	287	494	523	941	597	810	1018	983	1051	1606	4104	5017	1071	966	3683	1645	5040	6422	872	6038	2644	1806	820	1289	4415	4907	1486	5330	14361	6424	5945	1477	2441	1862	255	6361	5615	2148	1281
OTU_110	2016	1107	3369	20	17	547	1936	856	1982	332	3	10	4	1	2	374	17	4	21	40	3114	2996	9	23	107	44	76	3865	1	2330	1928	1237	18	418	1808	2365	521	3815	16	3285	1902	458	1003	0	2	37	9	17	9
OTU_38	1452	488	1388	798	580	111	1438	705	1368	282	95	296	238	380	434	381	380	126	382	435	1528	1659	592	286	1548	750	1376	2401	387	2159	1110	854	428	500	1629	2049	455	1795	2599	2097	1708	370	996	433	136	2834	2701	736	548
OTU_43	1459	708	2065	792	503	61	2711	995	2133	111	51	164	302	147	145	403	296	548	390	1003	1329	2553	338	183	1611	618	1345	2501	139	3006	1767	1109	266	301	1357	974	352	1177	1707	2459	925	248	650	335	104	2051	1617	628	826
OTU_35	1772	651	1955	804	904	78	2041	825	2263	90	66	110	420	378	259	575	32	644	34	773	1662	1683	349	258	129	38	2060	2691	358	2568	1373	1033	285	464	1528	1606	476	1644	1756	1485	1381	275	523	279	139	3237	1766	849	623
OTU_7371	1463	653	2343	824	1184	112	1925	1117	2653	260	110	329	259	298	440	789	872	372	649	963	2803	2862	524	537	2459	1141	3233	2930	899	3658	1841	1535	403	758	1659	1460	403	2297	1818	1877	2004	460	965	479	154	3377	1532	1129	1024
OTU_53	1485	656	2189	325	465	121	1853	894	3052	190	186	177	133	290	184	501	405	315	388	552	1482	2056	531	228	1288	599	2157	1996	517	1682	985	531	195	421	1404	1158	410	1655	4067	2128	1486	329	717	807	112	1611	1047	294	525
OTU_72	1336	532	1577	268	538	19	1786	1392	2243	38	20	19	127	65	22	489	196	71	109	271	353	442	79	55	395	359	554	574	374	431	226	218	88	254	414	366	142	434	2363	554	584	145	534	302	131	5173	1093	897	849
OTU_47	1369	530	1574	380	516	73	1826	805	2062	209	70	189	193	258	217	352	303	275	361	545	1179	1622	374	269	1376	546	1465	2490	336	2183	956	652	411	437	1924	1753	539	1915	3394	2345	2489	521	928	436	142	1728	1232	669	525
OTU_181	1251	109	437	28	26	17	366	161	694	44	14	42	9	31	12	79	42	47	55	121	304	301	105	48	259	118	339	266	44	455	79	116	39	55	253	1332	58	361	1488	292	399	32	126	57	10	450	96	141	52
OTU_54	1283	561	1686	638	540	87	1691	768	1557	91	54	93	195	577	99	440	470	211	490	538	1705	1773	361	302	1897	700	1554	2208	360	1932	911	777	188	431	1387	1102	340	1315	1233	1210	1317	261	787	313	148	2194	3610	495	473
OTU_41	1470	779	2030	454	386	146	2085	949	2757	125	94	192	281	201	221	610	609	264	599	889	2020	2566	249	428	2308	1015	2829	2083	262	2968	1474	926	381	364	1032	817	422	1339	2810	1141	1887	268	637	377	119	2242	938	789	592
OTU_64	1196	495	1507	426	828	64	1411	575	1843	77	74	109	159	175	141	348	384	224	401	555	1501	1813	400	355	1347	656	1788	1116	313	1365	656	445	253	259	876	1022	340	1141	1283	1334	1284	298	498	389	112	1920	939	522	604
OTU_45	1084	472	1389	606	587	71	1529	568	2278	147	62	106	212	353	229	370	393	210	502	712	1691	1883	321	261	1920	707	2623	1856	293	1319	819	609	250	494	1956	1698	495	1852	1059	1890	1882	289	736	383	202	2476	2308	861	746
OTU_70	1148	496	1411	415	507	68	1617	654	1815	81	74	68	163	249	81	295	314	298	377	582	1308	1771	452	257	1426	560	1526	1085	306	1048	719	427	249	215	946	743	244	835	1929	1195	1078	211	392	407	138	1849	1088	665	408
OTU_34	1171	719	2269	386	490	69	2412	587	1842	337	60	249	138	183	299	536	296	719	349	628	1332	2624	566	284	1520	284	875	3319	157	2013	1438	731	258	716	3031	1792	822	2852	2659	5128	2581	722	901	797	296	1512	2585	1196	2179
OTU_29482	1249	482	1748	93	121	35	1927	599	1608	99	20	106	48	96	90	350	160	97	133	224	767	805	145	1	764	140	474	864	102	919	894	201	145	176	949	702	174	1006	1172	1140	883	4	273	91	33	389	454	176	140
OTU_39	1160	416	1301	459	570	2	2181	566	1229	165	105	216	201	68	417	193	207	148	335	418	1241	1224	69	317	2033	506	1289	1063	107	1550	886	1228	271	203	2387	1509	329	1432	734	1160	123	453	642	849	557	5679	737	1555	1664
OTU_27230	986	375	1166	490	455	72	1150	482	1533	113	49	131	140	199	134	288	318	173	443	599	1572	1843	371	373	1599	619	2041	1685	290	1787	798	606	230	280	1234	1220	388	1319	1105	1484	1567	376	562	243	132	1945	1062	805	560
OTU_12408	981	382	903	368	251	52	1577	705	1836	42	79	102	145	705	74	354	283	358	263	468	747	932	422	165	1392	576	1573	1356	334	1636	908	826	284	348	1437	914	260	714	2641	792	1156	219	650	379	60	1263	4291	325	346
OTU_56	1060	395	1154	446	389	45	1484	730	1618	136	104	112	223	178	52	261	170	251	214	464	711	1171	297	160	914	416	943	2261	368	2214	898	613	162	272	1265	1192	347	1213	4448	1847	1595	397	626	1385	96	2408	2356	580	595
OTU_66	1004	471	1339	363	427	50	1307	702	1453	84	41	57	107	256	100	319	322	173	422	570	1286	1670	297	328	1364	643	1327	1369	427	1065	574	413	180	275	1000	763	305	991	1316	1213	1135	305	549	332	102	1553	1798	417	436
OTU_87	1140	380	1224	100	14	72	2747	586	1509	28	1	130	43	3	31	279	33	151	20	155	176	125	103	36	865	50	98	1160	422	2426	47	425	19	30	845	141	7	266	9	153	490	67	6	1	23	668	6	409	814
OTU_119	974	146	412	80	208	23	630	195	562	36	8	28	27	52	113	103	66	37	112	139	333	832	43	124	510	187	447	409	47	351	410	193	59	76	550	1208	112	372	305	1009	577	168	180	49	31	443	378	162	127
OTU_48	1113	408	1053	428	641	65	1390	710	1556	92	72	100	151	320	170	309	194	277	250	323	769	1453	279	353	1056	508	1146	1206	377	1142	681	631	170	278	1265	1108	305	935	2183	1799	1461	462	642	342	146	2998	1222	1263	815
OTU_63	1153	722	1368	341	676	99	1255	1252	1862	122	23	189	148	398	124	283	219	106	479	485	1103	1564	133	228	1016	1042	1391	1967	73	3370	887	698	159	303	1225	1288	622	1457	1673	2005	2141	323	1359	316	58	1323	3646	362	425
OTU_67	1038	473	1247	356	443	95	1171	573	1476	96	61	111	101	358	123	260	183	304	299	402	1092	1328	302	225	938	488	1158	1341	282	1348	686	655	168	218	840	909	296	958	1258	1171	1257	255	481	320	98	1566	1677	405	391
OTU_50	1733	918	2375	24	12	145	97	856	2289	255	3	357	220	7	367	19	25	276	816	1116	3154	3408	11	24	117	1183	3154	89	12	3805	62	1250	506	9	48	59	613	2213	2056	35	73	11	40	10	156	2496	27	716	597
OTU_59	1101	650	1421	273	376	71	1561	859	1647	66	55	73	107	336	184	330	381	440	563	831	1564	1987	530	544	1821	986	1985	1476	307	1297	657	842	278	208	945	568	294	724	2530	743	1032	504	574	233	97	1131	1650	256	230
OTU_78	962	373	1226	347	395	36	1442	461	1240	63	83	68	144	161	129	244	149	210	173	237	832	800	343	78	816	257	647	651	174	551	221	191	74	171	844	594	185	832	1620	891	666	146	265	523	94	903	1120	288	280
OTU_32	1596	464	906	593	731	85	934	922	933	151	219	199	319	2258	242	164	111	921	218	323	632	1633	785	157	637	758	634	2004	780	2268	588	870	113	270	1295	2312	450	1413	4809	2729	1950	342	1158	1240	169	3127	12177	706	771
OTU_192	839	307	1044	2	50	36	1239	1049	1243	5	1	4	27	2	3	224	28	1	52	95	249	466	39	28	187	176	282	106	0	104	48	42	21	9	77	37	25	66	2	310	268	0	145	0	8	317	1	58	67
OTU_51	845	222	448	425	274	56	1578	359	878	115	40	167	65	72	78	74	142	87	245	270	812	1605	166	339	1718	389	1199	1719	96	2617	570	1091	107	212	2119	1653	340	1015	2002	2010	1993	474	819	661	198	6748	1450	436	775
OTU_73	889	312	932	325	357	75	881	382	1281	108	24	41	124	264	78	290	191	95	177	309	666	878	388	108	638	251	1032	1720	14	692	639	325	111	381	1268	1523	369	1411	20	1655	2212	284	664	124	56	676	1484	184	292
OTU_52	1383	603	1611	416	20	82	1609	786	2061	150	83	227	155	273	120	360	337	222	409	759	1446	1940	3	371	1463	639	1759	2174	342	2512	817	484	253	386	1525	1700	514	1712	3653	2194	2135	470	881	713	134	2278	1957	747	643
OTU_65	751	276	887	464	589	52	816	1046	1074	74	29	77	179	185	97	196	229	122	265	419	1015	1259	143	375	1037	1008	1309	1006	239	999	1409	727	253	201	748	883	265	939	1079	930	1264	530	1277	221	113	2034	950	615	539
OTU_143	746	273	765	232	307	19	856	335	1025	5	26	6	78	128	8	221	41	1431	29	35	77	120	146	28	92	31	95	58	167	65	46	33	27	28	66	56	15	50	139	86	514	22	25	33	25	826	86	215	177
OTU_12489	756	330	922	221	185	34	1140	420	1337	40	26	77	85	65	93	206	201	95	300	594	950	1230	81	184	1237	420	1356	789	98	853	564	531	175	137	699	375	139	530	715	636	682	138	228	182	66	1081	279	679	296
OTU_265	743	257	1345	15	13	5	861	356	1068	7	0	1	4	1	8	218	6	1	6	23	283	139	0	9	36	19	65	87	0	88	79	42	12	23	63	68	27	332	1	185	197	11	48	0	0	18	0	9	9
OTU_16660	907	269	633	126	208	32	828	461	1129	31	27	48	79	107	59	280	415	110	405	586	1264	1761	170	324	1460	603	1927	544	152	544	551	210	218	288	578	832	126	442	2080	660	551	151	285	198	36	749	817	469	215
OTU_11435	709	177	825	68	29	17	568	340	773	59	4	43	26	21	27	136	38	32	31	72	242	405	26	31	102	144	160	514	38	339	152	72	20	103	338	501	117	510	362	857	401	106	308	42	14	244	346	70	135
OTU_89	922	95	338	212	202	11	390	181	472	25	44	61	156	197	7	91	33	246	30	74	179	269	317	23	205	88	191	308	202	809	309	64	33	76	291	950	87	292	4495	477	395	70	177	150	98	831	774	384	191
OTU_32305	1352	8	1416	266	1	1	1562	575	33	137	1	1	147	1	202	426	4	148	8	12	20	31	2	7	37	7	33	2278	5	42	8	1263	7	479	1545	1709	5	1547	1499	35	38	600	695	765	1	21	10	8	4
OTU_75	686	343	974	306	485	77	974	617	1177	120	27	61	158	86	81	300	319	48	308	691	1298	1658	329	235	1275	671	1530	1327	131	964	385	627	244	256	770	671	209	970	1811	1170	1516	209	578	244	45	1004	759	160	414
OTU_80	801	297	962	211	316	66	898	315	1157	139	64	120	89	142	134	201	198	160	260	315	1068	1017	247	166	938	356	1232	1945	269	1314	744	555	153	306	1230	1306	424	1485	1456	1491	1875	276	601	244	111	1508	786	466	390
OTU_94	674	248	681	281	424	63	797	456	1137	38	35	54	106	93	50	209	227	409	255	287	782	902	341	159	932	358	1272	818	182	922	481	373	115	193	462	481	122	382	466	460	504	107	253	137	75	952	301	298	500
OTU_126	718	262	929	141	128	35	944	511	1084	33	11	32	33	66	31	240	105	27	65	91	304	306	72	48	342	158	334	422	22	297	127	99	52	121	405	369	89	478	341	471	476	85	229	65	43	478	335	140	156
OTU_118	624	185	715	152	166	19	702	288	760	31	25	37	46	87	68	148	141	61	197	298	773	860	109	160	745	299	937	371	121	410	328	236	91	95	413	403	99	487	572	417	445	104	184	115	32	570	413	125	124
OTU_68	913	450	1117	491	531	49	1273	476	1618	10	49	8	197	19	143	302	51	243	58	685	176	234	53	24	235	136	409	116	15	1435	837	45	28	33	112	68	18	70	1397	102	97	18	58	211	167	3134	751	794	918
OTU_93	1080	480	1172	11	195	9	37	506	1339	95	0	112	67	61	7	272	174	180	237	259	858	742	7	140	36	336	783	1274	3	1515	422	30	122	193	50	866	245	1049	25	931	78	190	440	3	63	1637	388	359	412
OTU_74	643	246	820	522	366	67	958	353	1063	197	51	80	173	163	69	242	271	152	319	476	1180	1754	170	173	1250	448	1527	2453	310	872	809	622	224	428	1877	1712	541	2002	1565	2783	2747	470	889	264	40	1334	800	315	443
OTU_90	612	192	354	152	190	34	1342	201	800	27	22	85	48	99	86	120	119	63	182	320	537	654	117	209	1467	257	944	977	186	1496	680	508	102	141	1448	892	178	478	852	573	542	241	250	87	42	822	545	618	224
OTU_42	738	523	867	655	552	161	1421	538	1210	207	112	50	179	496	54	296	199	1463	293	173	605	1292	889	73	992	388	811	6404	1737	3564	2986	1372	169	685	3210	2402	1026	2445	2410	3875	3427	491	1383	651	42	999	2419	257	660
OTU_25351	673	191	574	93	62	17	511	238	1138	50	5	73	16	21	38	117	44	118	63	84	214	334	39	77	150	64	505	555	40	959	200	415	54	97	267	402	108	443	282	479	457	167	156	45	24	270	231	80	228
OTU_108	541	71	152	257	235	19	102	60	207	20	19	12	39	70	6	19	42	62	50	61	234	208	57	41	228	81	380	255	314	241	71	60	42	27	154	802	53	216	969	161	272	22	90	206	18	295	886	89	90
OTU_83	792	301	1051	236	281	46	909	408	1120	87	67	100	77	193	82	243	207	202	214	308	815	891	373	185	749	315	917	1010	390	1082	646	288	138	241	677	798	194	825	1250	957	904	228	368	315	65	1134	857	379	260
OTU_26271	777	3	19	1	0	0	13	5	14	1	0	10	16	0	8	1	2	0	6	4	11	14	0	2	14	8	17	280	1	2	1	94	1	1	5	621	63	230	857	259	404	1	0	1	1	15	2	4	1
OTU_62	669	311	862	349	371	44	954	728	892	147	69	83	253	181	79	166	278	324	364	734	1283	1641	263	272	1345	854	1424	2554	231	1379	875	644	222	320	1428	1420	449	1377	1290	1824	1794	344	1064	19	110	2090	799	680	385
OTU_81	624	224	980	210	410	22	754	375	1060	50	40	86	100	254	42	137	82	174	144	226	787	608	164	156	540	285	727	954	125	1037	544	356	114	149	714	686	204	1013	2817	827	819	240	420	202	56	1763	1190	329	242
OTU_31078	537	303	765	219	214	52	604	264	886	76	17	90	60	86	69	172	181	68	258	235	857	884	148	184	686	297	957	1061	148	1118	523	431	119	149	620	653	236	829	618	859	928	227	405	108	48	742	470	319	257
OTU_113	811	215	564	131	444	81	445	204	519	35	45	67	41	1	38	126	81	58	102	4	15	10	3	43	257	2	8	38	114	950	14	5	0	7	23	1073	170	34	14	34	59	136	15	6	132	991	17	270	175
OTU_312	661	117	406	20	2	3	442	187	542	0	0	3	1	1	1	179	46	0	5	9	12	47	10	3	15	6	20	29	8	30	14	7	2	50	21	184	9	14	55	38	61	13	6	8	0	8	29	4	21
OTU_14813	618	287	748	217	200	30	755	393	889	52	21	37	63	100	70	204	188	91	219	331	731	894	141	145	759	307	809	679	216	573	355	256	117	151	591	564	204	614	917	756	674	158	369	187	67	948	703	284	271
OTU_159	664	235	763	25	30	7	881	453	972	80	2	16	28	5	15	180	29	9	45	114	222	218	6	88	165	157	213	1108	19	208	332	60	75	177	739	785	275	784	139	1042	1104	253	462	26	10	198	132	71	51
OTU_61	625	374	1355	458	529	68	1113	520	1374	343	105	200	165	154	278	218	278	190	341	657	1620	1384	409	233	1427	596	1646	2976	213	1227	633	635	177	486	2111	1727	619	2572	1900	2430	2221	488	1121	507	130	1690	750	559	383
OTU_114	486	280	585	28	60	116	705	196	555	42	45	104	12	52	38	82	53	46	128	156	422	800	24	42	449	144	365	708	46	1545	172	237	33	119	604	554	194	684	316	1121	1260	90	220	238	16	708	370	90	55
OTU_71	558	201	865	161	456	15	739	315	937	213	165	148	37	161	97	260	133	176	113	302	494	836	513	113	420	176	467	1391	171	479	279	216	74	381	1129	1031	287	1238	1490	2048	1159	374	615	1462	195	3456	1775	895	834
OTU_95	462	176	468	380	249	28	476	164	583	36	13	28	114	80	75	126	109	134	120	203	406	414	163	112	393	136	466	428	107	370	170	224	122	121	393	408	141	388	410	458	615	120	155	75	55	995	274	286	274
OTU_111	460	169	476	99	226	40	468	217	586	36	51	63	38	176	57	90	54	114	68	151	314	537	154	97	337	119	379	539	129	748	306	238	48	82	347	398	99	407	1319	640	555	151	175	256	49	821	862	246	217
OTU_189	415	47	102	65	39	9	118	30	64	29	24	79	19	62	26	17	35	71	30	55	157	133	58	22	234	67	147	143	176	598	51	37	34	18	126	511	31	108	192	88	103	10	41	116	10	82	250	19	44
OTU_105	412	63	391	65	117	23	199	76	232	110	55	22	19	195	15	43	44	333	43	92	327	181	350	37	193	78	171	2818	189	1208	782	660	31	201	961	1264	276	1334	3323	1160	1524	214	465	182	35	389	617	133	237
OTU_88	475	319	674	142	267	36	438	341	759	308	18	145	66	84	137	110	144	108	226	307	773	746	709	118	563	418	814	3415	86	1497	701	842	91	346	1385	1527	523	1915	632	1733	1545	379	949	137	27	891	291	240	204
OTU_107	424	207	581	92	153	36	628	327	670	83	6	61	38	36	72	155	147	241	180	198	529	580	45	380	571	236	603	837	31	406	311	517	66	196	645	556	206	723	167	700	973	519	354	34	32	778	213	229	288
OTU_17317	538	4	4	1	130	0	465	5	650	0	1	47	0	0	0	3	0	1	0	4	4	1	2	1	1	1	6	12	0	568	2	3	0	1	5	718	1	4	6	6	6	0	3	1	1	6	6	1	2
OTU_35926	411	102	258	7	1	1	354	111	349	0	12	3	1	33	0	141	45	49	11	11	18	0	179	3	0	8	41	0	24	49	9	0	0	3	0	233	0	0	9	3	0	0	20	29	1	22	166	6	13
OTU_103	407	187	516	170	174	27	635	190	712	50	27	36	51	42	51	130	83	104	103	100	318	428	216	63	449	128	459	724	61	522	230	150	55	145	760	572	182	596	882	788	725	128	283	232	54	1017	353	323	294
OTU_91	523	210	629	278	199	55	570	287	803	53	49	162	64	77	99	135	128	132	156	295	610	796	163	224	570	292	815	520	73	1742	623	300	93	132	455	538	116	616	773	674	568	234	256	220	56	1101	486	392	357
OTU_117	414	109	457	127	161	24	478	191	624	36	17	28	31	41	42	89	106	52	120	152	450	591	78	94	461	174	580	415	61	269	300	144	88	82	368	318	96	414	671	462	612	116	158	121	52	960	318	291	247
OTU_22007	621	0	4	2	2	0	1044	1	6	0	0	1	2	1	107	1	169	0	209	331	699	972	0	0	1052	318	13	7	0	6	0	2	2	127	10	572	1	511	956	618	5	4	4	0	0	9	3	2	1
OTU_188	363	47	395	67	74	21	137	71	202	43	1	94	34	15	44	27	26	9	46	61	396	240	22	43	162	59	239	144	8	664	62	290	30	43	130	435	46	412	241	196	359	57	59	48	12	122	150	70	58
OTU_102	405	158	432	178	222	23	504	217	636	27	26	31	75	114	57	104	104	216	113	189	501	590	160	126	417	212	617	821	141	691	401	318	78	98	430	398	114	461	906	510	456	141	222	112	31	590	528	247	140
OTU_98	457	220	485	122	185	18	731	179	756	78	15	111	52	64	60	119	57	141	114	88	336	838	47	37	462	100	374	830	40	1148	213	224	44	153	727	637	220	624	1148	1288	668	127	247	239	90	538	1065	133	179
OTU_79	673	225	762	423	267	24	673	290	1138	81	45	85	62	210	175	261	192	194	161	270	618	660	158	121	607	255	1009	868	147	740	381	366	96	301	757	34	196	885	1104	822	659	224	334	309	61	1117	1212	282	317
OTU_17799	466	176	448	1	1	27	1309	248	678	53	0	97	16	30	19	131	27	45	39	50	125	606	22	208	757	48	128	862	22	1677	1	455	20	154	1592	638	183	563	10126	1345	1555	443	285	69	42	606	300	36	98
OTU_55	431	256	841	486	901	91	587	206	755	109	130	125	152	466	113	170	115	871	137	531	797	670	819	128	455	211	665	1141	438	1524	492	576	83	197	635	584	168	1092	5669	792	675	184	306	528	139	1562	1781	430	446
OTU_97	579	250	631	4	21	58	605	258	1175	83	59	94	107	228	84	139	186	203	214	276	763	1192	13	144	763	280	1327	1282	376	1352	534	491	105	57	308	383	82	350	612	634	695	83	120	169	46	801	914	223	208
OTU_137	370	147	501	70	106	20	442	199	544	23	9	45	37	35	55	107	64	48	101	119	349	432	87	69	310	151	394	364	49	523	264	177	73	63	258	280	62	290	486	379	373	105	143	76	15	502	222	167	103
OTU_106	475	166	593	159	223	23	553	277	743	31	18	37	49	110	58	121	87	106	123	160	387	426	144	79	385	195	498	597	124	510	243	235	70	119	433	455	110	446	718	441	497	81	275	160	59	902	878	221	212
OTU_183	380	194	612	46	71	35	1022	170	570	57	12	34	16	16	70	109	85	21	85	87	318	296	33	70	809	103	270	559	31	5	66	137	57	134	1009	411	172	568	87	485	508	118	215	53	15	99	68	39	72
OTU_145	347	49	174	98	83	18	173	42	192	28	6	21	42	44	53	50	60	20	39	70	173	199	48	87	177	58	206	283	48	207	262	209	42	77	306	547	72	280	152	240	388	182	103	49	48	491	312	140	177
OTU_157	312	58	237	42	84	8	204	98	172	19	28	29	15	23	41	58	112	43	91	107	378	369	90	57	343	149	350	332	72	289	223	99	57	53	245	426	62	302	898	264	216	52	127	172	29	466	288	75	84
OTU_112	313	100	405	205	258	11	1286	210	508	44	22	11	51	69	8	104	38	40	16	39	118	73	74	17	385	94	154	1798	75	1195	995	526	10	150	875	485	130	533	3090	503	758	108	527	76	85	1730	146	754	680
OTU_124	313	117	379	49	93	18	402	140	653	52	17	72	24	115	59	78	173	45	210	296	842	998	101	224	819	309	1403	475	99	780	270	166	217	87	429	421	121	438	296	453	502	150	176	78	19	424	348	158	116
OTU_39781	327	234	413	169	252	25	512	197	620	29	36	24	80	111	46	115	86	133	110	122	284	456	116	83	335	146	407	518	126	288	189	112	43	94	413	336	143	376	20	589	566	117	170	122	65	938	514	358	233
OTU_36880	308	0	7	11	12	0	23	7	19	30	0	7	1	0	0	3	1	0	1	4	15	15	0	1	19	4	18	462	0	77	10	7	1	68	283	793	94	270	0	365	344	70	131	0	2	49	2	3	4
OTU_130	451	177	309	33	41	35	342	171	528	12	26	16	6	135	5	139	68	190	4	106	187	312	135	50	214	135	348	1074	415	918	392	413	42	81	204	286	3	9	234	315	31	2	179	74	8	179	221	61	55
OTU_21629	398	76	208	53	48	8	287	115	291	25	3	37	8	104	8	258	154	61	34	67	125	340	51	34	195	71	180	492	144	662	556	115	26	3	398	589	111	288	6	12	409	70	173	101	17	280	870	86	129
OTU_40109	305	85	248	124	64	19	386	166	324	28	9	28	36	28	58	49	37	23	32	37	144	319	28	20	235	77	192	220	29	240	95	167	26	31	266	290	53	192	97	309	309	49	136	38	20	263	127	65	52
OTU_37396	519	207	563	101	149	11	638	294	493	65	15	18	39	35	44	162	73	50	132	145	428	723	106	57	420	205	364	608	88	251	128	91	38	177	700	711	203	687	474	1055	715	199	387	110	53	760	253	447	247
OTU_18005	312	126	483	151	176	19	431	143	470	41	13	78	49	92	64	86	94	134	127	172	481	546	117	114	438	159	430	659	114	904	308	242	59	118	452	451	127	521	857	630	536	144	190	116	39	743	521	248	197
OTU_139	409	114	389	71	64	13	531	266	440	25	8	41	26	53	9	75	35	31	44	92	169	227	64	32	266	116	199	419	122	580	217	111	24	66	423	410	77	323	304	385	491	83	184	76	22	456	289	645	74
OTU_178	475	53	94	60	115	15	46	24	72	15	2	25	17	85	6	15	11	1	36	11	61	12	7	16	46	17	70	150	5	329	42	59	9	21	109	612	59	105	80	261	366	31	62	19	13	461	482	100	144
OTU_144	291	34	213	100	112	12	165	74	158	19	6	27	22	82	71	78	81	30	87	115	313	317	23	50	281	117	303	131	14	184	80	81	50	90	184	376	36	253	106	196	259	35	93	72	29	457	550	141	170
OTU_123	302	108	427	80	98	15	292	131	454	52	32	49	25	88	60	77	81	109	86	148	426	389	113	84	350	147	449	398	138	257	370	150	74	85	326	334	81	469	624	374	368	108	145	132	24	560	516	360	115
OTU_149	498	234	37	100	114	24	33	307	629	16	1	38	39	11	21	142	4	22	98	4	8	7	346	33	5	3	5	330	28	656	170	66	2	36	253	235	83	300	8	275	435	63	143	3	37	563	7	205	246
OTU_133	288	121	341	124	94	19	286	190	443	33	11	36	20	46	29	76	71	70	93	128	368	463	135	58	333	185	504	743	71	692	304	280	63	83	333	381	132	396	485	496	547	103	205	142	23	353	236	126	66
OTU_116	330	183	486	120	137	27	610	231	702	28	23	18	61	74	35	93	108	80	122	196	525	690	182	99	651	227	752	513	151	401	355	170	77	51	461	245	98	404	242	493	448	72	206	110	28	729	412	324	168
OTU_122	462	198	517	99	141	25	603	274	816	22	27	3	36	33	1	152	81	65	81	116	297	451	85	73	334	145	560	374	120	381	180	95	92	91	321	263	89	272	936	456	430	7	179	6	26	694	187	368	149
OTU_104	318	130	459	122	171	18	578	268	892	49	20	57	69	204	55	130	180	120	158	342	586	591	137	127	698	281	1095	348	167	433	360	171	83	160	539	343	99	462	451	302	407	130	276	152	36	670	1097	181	174
OTU_175	269	231	293	47	123	0	371	149	407	16	4	12	20	32	2	84	5	22	58	11	32	101	52	13	44	23	34	249	44	116	32	11	3	39	207	246	156	181	1156	338	244	52	129	72	86	1300	352	319	281
OTU_100	320	213	747	287	493	12	62	137	415	27	39	86	5	147	19	103	189	135	295	613	1243	1094	144	169	89	333	950	915	113	1834	741	21	132	117	82	263	201	944	8136	549	418	115	154	116	11	29	616	6	10
OTU_21122	423	196	590	143	3	38	549	209	652	92	37	76	0	1	135	164	165	81	2	206	577	549	83	117	12	210	30	12	261	471	114	0	90	0	12	6	2	12	375	16	11	176	4	180	1	8	7	2	2
OTU_24666	248	247	270	62	189	2	290	171	336	25	1	4	32	9	2	74	5	8	124	13	24	55	1	15	41	33	32	474	6	47	29	21	6	63	345	369	220	298	75	415	393	90	259	21	63	975	98	197	246
OTU_115	328	146	391	127	227	30	515	172	539	47	15	32	49	79	32	107	128	99	165	247	577	747	119	125	698	244	785	646	105	565	270	157	96	116	572	407	92	434	527	537	544	117	192	82	50	753	288	202	207
OTU_136	339	112	372	81	96	18	391	164	438	25	17	32	43	39	41	72	76	56	94	159	404	467	63	90	427	158	427	399	49	467	255	144	51	90	334	319	97	342	704	422	437	114	135	113	24	487	285	146	113
OTU_151	321	106	377	3	91	13	357	171	460	1	11	1	32	34	43	89	108	25	116	174	395	511	40	68	503	206	541	371	39	319	162	190	76	88	354	384	90	318	247	353	357	69	201	74	32	525	136	173	100
OTU_172	258	124	360	81	60	14	290	124	407	47	2	22	41	12	48	111	82	29	50	87	167	354	26	64	153	62	219	494	93	160	136	139	40	128	279	302	125	397	110	556	510	89	150	19	20	358	85	100	84
OTU_84	287	306	569	186	188	11	379	210	548	83	4	90	28	330	111	74	48	20	236	404	487	362	27	51	252	107	386	1967	27	1937	839	890	107	47	234	203	218	482	2071	333	312	155	114	35	44	799	1688	282	268
OTU_156	300	112	400	101	131	13	302	219	333	1	7	0	56	41	1	98	90	72	103	200	472	524	57	108	373	185	441	410	96	14	162	194	69	53	210	206	87	296	278	312	208	159	150	56	42	299	197	135	104
OTU_163	260	141	322	68	77	16	454	193	418	41	16	23	26	78	19	89	48	50	63	92	203	313	95	53	305	141	273	545	138	310	247	129	36	102	407	316	139	361	453	500	367	93	237	78	12	248	329	119	100
OTU_120	248	140	337	111	171	32	279	146	438	46	15	53	38	46	60	50	32	73	57	113	279	323	96	97	213	99	315	442	54	519	242	236	36	67	259	321	94	362	1199	372	285	151	123	58	21	501	271	143	130
OTU_142	249	117	378	121	99	13	347	174	441	39	39	25	36	73	35	51	60	47	91	133	302	397	107	87	272	129	383	401	49	278	187	168	43	60	333	278	89	390	363	440	310	101	169	163	32	477	424	165	114
OTU_14043	258	94	389	24	55	0	327	133	379	1	0	0	9	2	1	74	9	15	3	3	43	217	6	21	35	10	25	32	3	22	32	44	2	6	40	15	5	53	38	185	24	21	11	23	9	188	10	59	36
OTU_167	294	92	188	53	2	27	132	68	187	35	51	40	26	119	92	55	42	128	63	150	244	546	117	45	170	84	273	338	152	290	323	94	31	60	162	440	43	248	458	631	266	71	89	86	22	92	179	30	22
OTU_213	252	103	328	38	44	5	346	185	539	17	0	12	15	36	11	59	21	43	25	70	95	128	31	17	124	45	164	486	44	225	117	104	33	52	284	261	75	254	163	338	310	58	137	25	7	199	146	66	43
OTU_174	264	108	320	69	107	12	346	207	355	29	5	12	31	26	42	91	60	34	73	113	217	270	33	48	258	110	314	379	55	237	152	98	34	83	307	249	101	295	293	389	335	67	156	33	23	286	260	92	117
OTU_86	246	492	268	111	180	42	729	136	512	32	27	22	48	81	16	91	49	152	288	102	178	523	137	270	519	72	341	818	130	519	211	179	30	111	908	462	548	401	653	935	557	475	227	188	39	678	660	463	276
OTU_182	247	67	137	37	81	5	274	17	89	55	6	24	35	5	6	12	76	5	125	197	376	438	6	57	492	136	342	1083	10	716	142	123	57	137	970	860	230	653	374	840	711	118	291	85	16	572	363	65	89
OTU_140	299	118	387	54	76	0	366	193	426	20	9	9	55	1	46	86	64	44	75	134	294	406	92	90	310	167	333	321	57	220	224	106	58	71	264	258	76	300	12	361	331	87	146	88	23	754	14	213	110
OTU_239	247	80	369	66	95	0	289	129	353	0	9	2	31	11	11	65	7	44	9	7	74	221	79	20	31	15	23	27	12	37	30	44	1	9	43	32	13	81	79	274	34	22	11	26	7	375	20	116	95
OTU_127	225	154	328	128	108	12	347	182	314	25	12	17	56	59	54	72	135	21	152	297	525	664	54	163	587	287	609	489	105	433	286	193	60	76	334	232	95	255	336	250	239	109	160	76	9	269	443	48	96
OTU_69	205	79	175	269	229	7	1982	94	1141	28	15	28	63	459	58	54	38	45	53	62	162	232	44	35	1914	101	992	268	36	241	843	104	30	38	2035	204	58	214	725	245	326	67	116	124	52	2639	3619	276	270
OTU_166	221	99	286	342	167	47	404	164	316	1	10	29	52	111	3	58	52	50	99	117	350	496	57	46	459	99	322	305	58	843	136	123	48	1	206	35	35	98	80	239	311	7	27	16	6	418	420	74	72
OTU_24627	210	99	315	125	114	13	279	118	336	20	10	39	24	55	50	59	43	47	59	62	287	522	90	62	217	77	287	265	41	545	172	154	56	47	208	181	58	307	323	532	225	87	89	44	27	642	253	245	163
OTU_29461	271	97	275	52	78	9	349	106	426	16	12	22	31	13	32	55	50	32	56	108	244	340	37	46	318	89	368	240	24	247	313	68	53	31	223	239	39	150	370	268	163	32	70	54	14	154	128	150	61
OTU_169	241	91	285	55	78	7	268	133	333	12	10	26	44	45	15	76	17	52	38	63	185	185	57	46	189	76	199	209	37	304	137	117	26	33	156	121	40	147	177	188	172	70	78	53	28	447	180	119	76
OTU_4225	200	48	203	4	2	0	244	93	311	0	20	5	1	1346	1	47	16	2	6	9	25	0	58	1	21	12	43	25	69	1	15	8	15	6	11	20	6	15	515	36	15	1	16	95	1	17	10103	3	7
OTU_20632	219	35	92	29	49	14	159	70	162	18	16	10	12	62	136	24	20	37	21	53	61	1397	52	25	138	44	128	327	49	314	157	100	18	43	217	387	63	188	325	1678	363	48	94	71	18	347	342	96	80
OTU_15043	210	79	214	25	37	3	250	104	292	6	4	26	8	11	22	82	58	10	28	36	131	258	8	13	133	50	163	72	29	300	43	19	24	74	96	116	26	102	88	214	90	19	39	15	26	267	60	55	69
OTU_153	256	80	272	74	96	21	292	130	330	16	7	39	19	40	81	59	43	63	56	78	250	471	46	58	233	108	253	259	54	406	133	136	48	43	207	210	63	249	552	497	316	76	104	71	35	449	268	141	118
OTU_185	296	153	399	104	48	0	393	299	424	39	9	0	5	5	5	92	27	94	3	3	13	254	77	22	158	108	142	47	3	26	9	6	38	59	296	204	11	295	357	390	250	5	167	96	9	525	321	32	40
OTU_96	223	534	536	144	120	45	320	301	497	40	20	64	35	210	50	52	57	124	413	138	601	952	187	69	404	328	558	1523	63	1500	659	744	117	65	328	265	435	558	1294	887	618	98	361	275	16	260	1420	50	70
OTU_17885	199	78	269	3	1	0	241	159	385	5	0	0	2	1	5	61	1	10	3	5	11	210	2	1	12	26	29	50	3	12	6	4	1	6	38	36	8	43	6	267	48	8	30	4	1	17	3	5	11
OTU_254	213	64	230	33	16	2	181	72	229	50	2	39	10	10	42	49	13	41	5	50	112	81	11	6	44	15	63	379	28	168	62	79	9	43	184	229	66	319	168	269	203	65	106	27	6	144	148	23	63
OTU_158	196	77	170	130	166	11	220	73	248	22	18	49	47	37	34	52	58	32	104	175	278	372	69	63	327	125	421	255	23	320	154	149	58	44	228	246	99	223	333	299	295	72	101	73	18	403	197	136	114
OTU_196	216	76	284	66	103	18	200	83	280	30	8	20	25	93	17	46	56	55	65	154	295	254	26	34	234	82	302	349	79	160	109	53	43	70	243	252	76	338	144	298	311	54	140	20	26	675	502	141	165
OTU_272	195	11	41	17	27	2	76	26	76	16	5	11	6	18	2	14	6	28	11	22	20	65	27	14	39	9	37	293	27	321	66	59	9	35	153	304	43	134	110	198	198	39	76	17	4	119	63	38	33
OTU_228	233	85	254	149	48	1	275	272	286	9	1	0	15	2	2	57	4	1	5	5	36	80	10	3	13	47	28	305	4	245	101	93	0	15	91	92	21	101	946	174	82	25	60	2	6	80	20	36	24
OTU_177	329	98	205	66	77	0	233	86	485	22	9	0	13	59	0	7	1	43	76	91	154	237	37	60	200	67	399	653	43	400	273	130	37	6	319	526	122	319	208	413	30	139	151	53	32	659	407	195	200
OTU_135	225	114	315	107	114	12	312	178	410	33	9	23	42	103	29	97	39	50	63	193	200	291	85	33	254	108	283	427	92	297	170	133	31	99	281	242	82	276	556	361	356	80	177	133	23	314	832	99	89
OTU_101	188	74	205	239	243	9	441	193	259	104	18	81	93	77	153	77	75	76	71	86	278	361	547	38	523	224	357	656	62	433	333	72	29	138	802	548	158	618	1406	587	466	123	455	49	16	1256	167	197	156
OTU_39930	307	119	304	107	268	5	550	159	569	12	8	12	45	52	75	84	36	115	51	44	113	778	31	39	296	48	271	234	33	264	89	87	60	55	416	142	55	152	315	1246	162	42	77	33	27	435	248	118	93
OTU_27402	179	94	276	99	25	2	275	87	210	13	3	18	20	10	49	33	18	49	54	73	167	103	13	28	139	47	96	134	1	93	33	42	0	17	173	61	61	208	52	172	176	47	70	4	9	122	35	30	44
OTU_203	222	83	283	90	111	4	290	106	337	15	10	14	12	15	16	47	25	39	41	111	138	206	40	21	145	68	160	185	33	231	131	56	36	23	169	122	44	139	226	159	163	41	64	24	18	455	102	86	104
OTU_205	180	64	151	58	66	21	124	65	161	18	5	25	14	25	23	30	14	27	27	41	126	122	65	31	93	69	145	257	31	200	93	87	23	29	156	233	46	177	429	176	231	58	93	51	16	269	179	79	78
OTU_152	273	127	311	74	76	19	264	198	410	15	27	21	25	67	45	76	47	20	53	44	129	128	38	87	80	118	190	193	19	162	159	159	34	72	119	164	55	170	126	160	191	144	148	107	11	352	384	154	86
OTU_82	204	417	745	1224	2252	12	265	312	598	18	0	29	549	24	18	595	529	18	337	89	642	311	13	43	237	230	544	412	18	397	165	1805	30	692	256	274	414	866	9099	383	339	84	347	25	61	1138	157	418	1973
OTU_186	164	59	275	6	88	60	243	93	255	15	3	17	31	179	38	103	58	14	34	42	149	146	8	31	161	28	157	214	16	220	127	105	43	109	207	176	41	255	407	204	1590	28	80	81	0	19	1778	4	2
OTU_154	172	380	892	2	1	10	223	126	1870	27	0	20	1	0	27	82	79	0	280	69	763	217	0	46	200	126	1666	390	0	370	158	1313	22	128	297	285	436	1236	4	327	338	59	184	0	1	9	0	3	5
OTU_131	188	66	420	80	97	11	340	149	298	25	15	15	17	22	15	45	40	74	53	67	330	368	105	39	286	141	245	684	13	700	185	203	46	86	486	400	141	617	457	587	504	63	251	225	77	321	481	102	95
OTU_244	250	0	6	36	1	1	4	3	433	12	14	0	0	21	48	0	35	20	40	98	8	190	3	32	234	82	386	8	0	5	2	192	41	26	12	314	2	2	1	9	4	43	3	90	12	140	3	47	36
OTU_215	158	45	118	30	27	14	126	54	143	23	6	17	7	41	19	17	30	44	37	47	101	199	21	22	137	52	133	445	31	294	120	464	159	58	238	294	80	187	183	325	271	50	102	22	11	151	222	51	62
OTU_373	157	30	77	20	11	2	125	63	147	1	12	1	3	6	0	47	13	5	4	5	10	16	7	3	31	19	30	40	12	54	11	12	5	19	65	53	9	37	204	27	20	8	33	169	1	93	236	10	16
OTU_148	179	70	174	102	58	8	268	88	249	13	2	21	11	29	16	43	64	15	83	208	263	345	19	169	360	110	314	221	13	263	113	241	194	28	243	165	57	165	68	196	212	174	83	10	20	844	110	107	90
OTU_40202	268	0	211	66	0	0	302	106	4	0	18	0	0	0	26	0	0	0	0	0	0	0	0	0	319	0	2	235	0	338	1	1	0	76	268	381	1	183	2030	1	0	1	140	158	3	774	437	65	49
OTU_176	180	95	250	79	93	16	275	114	269	29	25	15	33	31	20	49	48	30	61	131	231	247	60	53	266	117	313	419	34	303	129	138	44	49	281	209	68	241	496	315	341	56	120	105	33	359	187	140	132
OTU_191	171	78	186	57	86	14	241	123	280	22	12	22	31	30	41	37	47	60	61	88	202	246	62	54	239	102	305	204	51	220	169	100	49	43	208	172	45	186	839	241	228	36	98	96	25	310	236	106	94
OTU_231	139	63	199	25	75	6	174	69	177	5	3	2	17	7	5	32	43	12	64	66	213	265	13	21	191	58	175	107	12	67	47	23	22	11	77	44	24	92	35	131	83	8	42	10	8	120	35	36	73
OTU_223	145	147	470	32	56	8	158	66	306	9	0	17	16	0	15	469	410	0	92	66	427	179	0	27	148	61	262	196	0	241	104	1199	20	492	137	172	129	499	217	205	207	34	83	0	2	26	9	13	50
OTU_31600	136	68	189	72	53	8	160	100	229	29	8	15	25	30	18	45	21	10	42	64	137	211	30	23	110	67	141	254	39	128	77	59	8	38	185	167	61	206	130	273	212	68	119	43	12	252	255	77	69
OTU_134	150	97	172	75	67	48	216	112	185	20	16	15	58	31	25	32	26	55	40	82	150	178	62	19	216	113	159	333	37	282	135	397	30	49	250	202	59	239	169	257	1194	54	173	116	10	429	133	111	154
OTU_155	247	113	323	64	72	17	347	154	407	21	15	27	39	56	46	80	51	49	75	101	301	508	62	59	309	124	339	313	48	378	190	163	44	41	215	196	50	242	462	431	331	65	110	74	24	413	340	94	107
OTU_342	145	35	115	5	4	3	87	17	87	5	0	2	8	2	5	20	11	1	31	15	78	54	4	7	43	21	39	102	1	61	150	8	5	24	69	172	33	110	11	69	59	19	22	2	3	19	11	3	4
OTU_27342	154	66	175	37	4	11	207	101	258	17	21	20	14	60	19	52	32	25	29	31	103	148	0	29	152	52	160	285	53	327	118	121	28	50	205	165	61	150	262	258	203	48	93	91	15	210	316	188	59
OTU_199	142	62	157	71	79	4	146	85	201	12	10	10	20	37	14	51	33	44	48	74	165	184	41	16	175	85	197	326	41	157	98	74	28	27	172	183	48	210	181	214	202	37	105	27	18	402	191	110	94
OTU_248	160	39	98	38	41	7	100	34	124	8	7	13	16	46	14	24	12	43	22	19	54	71	24	13	50	19	65	98	17	106	29	41	7	9	73	161	20	87	184	105	90	25	58	57	7	108	214	44	29
OTU_241	224	45	165	0	43	0	8	9	189	14	17	25	7	41	1	0	21	3	14	0	88	177	2	1	8	54	89	465	1	477	155	138	18	1	8	274	1	161	3	346	5	39	112	4	30	417	7	139	145
OTU_12599	156	12	151	35	54	5	78	37	99	46	0	4	22	1	0	13	0	6	5	9	152	43	3	7	58	28	93	607	2	50	20	13	7	104	476	616	142	572	196	599	634	92	213	42	17	55	139	46	12
OTU_168	148	92	334	102	131	23	191	137	332	20	72	22	47	88	29	40	131	68	149	223	690	777	91	109	563	315	737	181	125	149	54	91	66	46	159	164	60	345	260	311	197	44	141	282	10	290	458	65	60
OTU_227	149	19	107	65	153	26	69	36	94	5	1	0	41	10	5	14	8	1	7	54	72	55	8	8	43	16	38	213	0	54	44	0	1	42	145	264	62	170	135	190	566	18	75	22	3	122	109	46	34
OTU_37534	129	37	57	23	71	10	79	30	106	16	2	13	9	9	7	12	8	11	22	21	58	91	4	11	51	14	78	239	16	271	92	66	13	28	141	248	52	152	45	224	313	42	57	22	17	300	92	112	94
OTU_25211	143	19	0	12	14	2	0	29	110	0	19	0	10	21	34	27	16	18	16	24	60	64	22	24	74	32	90	90	12	71	61	67	13	14	0	144	13	37	199	47	43	19	15	87	10	52	92	13	15
OTU_29960	190	146	411	83	84	51	247	131	308	41	29	24	34	58	23	51	56	97	96	161	471	731	125	68	312	168	358	516	87	419	349	123	53	67	304	278	116	483	761	802	326	75	185	140	10	186	189	42	173
OTU_744	126	51	117	1	1	1	154	56	188	0	0	0	0	0	1	29	0	0	2	1	3	4	0	2	5	2	14	6	0	6	17	5	3	2	5	7	0	4	0	5	9	1	5	0	0	4	0	1	0
OTU_10795	249	120	269	59	65	13	335	139	449	29	9	23	10	41	14	75	50	89	62	88	178	234	84	33	191	75	274	644	47	523	189	200	36	1	362	303	125	304	1	2	444	73	153	143	27	425	497	124	147
OTU_11376	127	54	166	33	37	6	175	69	276	9	4	2	9	15	5	28	6	15	11	16	39	87	16	6	72	20	128	43	23	65	127	36	10	6	69	44	10	47	286	100	74	8	15	26	13	248	72	88	73
OTU_1764	219	67	178	91	101	10	241	109	182	17	4	32	27	60	34	76	74	42	59	91	192	292	101	64	274	134	238	355	88	331	139	106	32	91	302	325	81	330	466	315	350	73	174	106	22	467	611	93	180
OTU_161	120	75	758	51	39	7	196	81	215	22	13	23	5	66	45	30	25	78	35	82	720	189	64	36	175	47	164	162	460	165	110	316	18	30	167	116	52	825	353	210	137	45	72	30	5	116	75	17	14
OTU_372	116	43	88	0	0	2	97	39	237	1	0	25	0	0	0	30	4	0	13	8	23	284	0	7	27	5	84	124	0	436	54	55	4	13	26	32	24	25	0	479	33	16	17	0	0	0	0	0	0
OTU_19639	127	59	122	0	0	0	500	75	178	0	4	0	3	8	0	33	8	25	6	9	17	28	9	0	188	0	17	57	3	44	9	0	0	0	263	29	12	35	14	1	45	5	1	204	5	31	763	12	10
OTU_31206	131	70	170	37	30	9	164	103	190	6	2	16	14	0	0	45	29	10	26	79	131	186	10	31	139	86	141	114	4	212	90	65	27	26	105	81	30	103	139	147	140	23	105	12	9	253	40	75	130
OTU_138	122	129	201	19	31	54	113	59	134	42	19	8	14	68	11	20	18	83	20	37	175	85	155	19	80	33	109	900	522	448	196	171	36	95	435	445	124	651	1022	543	518	109	238	206	28	709	718	186	457
OTU_29184	120	9	4	4	1	0	11	3	9	1	0	2	0	0	0	4	2	0	0	3	6	10	2	0	9	1	6	14	0	11	9	35	1	3	6	129	0	7	2	10	9	3	6	0	1	3	3	12	2
OTU_18967	115	1	2	1	5	2	5	2	4	0	9	1	0	55	2	0	1	49	4	1	3	22	67	0	1	3	1	15	53	7	9	7	1	2	3	129	3	6	80	11	8	1	5	9	0	2	53	0	1
OTU_24170	142	60	170	1	0	24	295	99	228	7	0	11	0	0	6	66	52	1	23	44	84	81	2	14	181	66	143	168	0	179	116	82	12	38	81	43	7	36	19	4	168	15	30	35	0	9	17	1	0
OTU_28696	169	64	259	2	119	28	221	85	343	56	82	28	0	59	30	0	3	60	69	566	249	289	303	0	238	81	342	480	72	417	1	436	42	1	372	380	96	405	253	475	1042	1	157	459	0	6	218	2	2
OTU_129	109	50	150	228	226	9	171	70	138	14	18	14	29	77	16	44	35	84	28	28	131	237	72	20	143	32	79	184	71	168	93	300	98	70	209	144	31	181	156	401	223	65	70	48	34	400	182	100	120
OTU_38484	121	34	261	0	0	2	129	67	220	44	0	43	0	4	41	42	19	1	20	26	182	74	0	14	73	27	85	96	1	96	54	51	27	29	56	70	29	259	142	82	83	15	33	2	1	5	330	1	1
OTU_255	109	55	144	11	19	20	127	64	281	7	0	6	8	7	2	24	12	2	11	16	35	104	1	8	28	14	145	78	0	88	28	22	2	17	50	59	14	80	6	130	245	21	38	2	21	99	18	99	46
OTU_31959	128	82	125	134	43	17	128	68	337	19	4	20	22	25	16	214	158	18	77	224	112	351	36	24	120	65	261	982	261	874	374	384	27	224	148	137	84	146	620	419	261	123	98	137	20	232	459	74	83
OTU_35673	121	70	351	4	8	6	132	77	190	225	5	200	4	16	185	32	54	11	91	99	413	359	17	41	267	126	335	587	13	676	225	194	38	1	131	119	55	407	12	12	136	103	82	32	9	49	139	16	22
OTU_264	111	19	68	43	89	11	57	66	42	13	5	18	15	18	16	20	20	39	15	30	89	94	23	18	97	96	90	191	15	136	66	100	19	23	85	193	32	102	70	113	97	20	102	11	3	205	66	33	53
OTU_283	108	45	117	11	39	2	160	114	152	16	1	15	4	12	4	30	30	18	69	61	235	191	39	38	207	105	266	141	18	77	66	14	35	33	121	116	50	146	39	126	119	26	95	14	6	118	26	33	40
OTU_225	112	0	17	274	17	0	1	1	45	0	1	1	0	0	2	1	8	2	0	13	22	26	0	7	1	1	49	26	2	23	11	1	0	3	3	158	11	22	120	18	18	1	4	27	5	241	89	70	36
OTU_16084	104	41	13	9	17	2	20	26	40	8	0	2	2	0	0	1	5	0	23	8	17	24	0	2	22	31	39	121	0	22	13	31	7	25	76	194	42	79	0	125	89	20	54	0	6	129	0	40	87
OTU_147	123	54	194	68	46	11	318	66	261	38	15	57	32	68	53	27	26	70	40	72	170	134	89	33	269	50	207	292	90	561	157	88	16	52	336	211	69	289	2870	243	254	79	113	90	8	274	241	103	121
OTU_125	122	82	202	44	42	10	125	73	389	31	50	29	14	42	7	44	26	284	30	57	176	125	84	112	104	34	319	402	60	563	97	164	38	73	364	379	124	462	1250	431	516	250	167	618	4	96	1254	54	54
OTU_15942	116	20	77	17	9	0	94	26	128	0	0	3	11	0	0	16	1	0	1	13	3	3	0	1	8	6	24	4	0	38	12	5	9	3	4	25	2	6	5	4	6	0	6	2	6	93	2	95	24
OTU_214	119	26	94	18	17	1	168	56	148	9	6	0	8	10	5	32	8	214	10	73	34	75	19	3	61	16	51	115	14	68	24	20	0	23	119	120	26	68	301	126	88	23	41	73	17	150	294	28	53
OTU_224	116	55	105	21	34	15	147	50	358	7	2	9	59	29	27	26	12	16	22	21	57	112	26	38	73	24	271	131	9	102	36	35	11	20	121	120	29	86	49	153	200	72	45	11	10	104	133	36	77
OTU_212	110	32	117	65	62	4	116	75	169	15	8	14	23	23	45	31	37	91	42	74	120	125	33	35	142	71	201	177	30	173	79	81	32	31	131	169	28	127	107	154	188	47	63	33	17	243	101	126	61
OTU_146	137	135	595	147	279	8	201	320	1097	29	1	17	47	8	21	190	139	2	84	62	466	173	3	34	155	214	835	327	3	331	123	768	21	257	245	246	126	742	1150	289	293	59	368	12	14	206	37	78	183
OTU_187	110	70	459	7	30	7	113	55	132	134	4	237	2	7	141	31	125	7	217	408	946	746	6	135	580	261	738	594	117	1050	230	230	104	34	116	165	58	468	106	156	146	117	82	30	3	52	80	28	12
OTU_354	107	45	251	8	16	1	141	72	206	4	0	5	2	1	6	31	5	3	9	5	88	266	0	2	14	4	23	83	1	82	111	12	3	12	66	46	17	109	27	332	61	12	24	5	1	26	11	40	11
OTU_204	101	20	53	48	152	3	37	89	40	3	21	8	23	12	44	25	37	19	23	25	58	44	35	7	49	73	57	122	13	113	47	52	8	46	64	122	25	79	57	82	80	17	117	165	8	270	49	50	46
OTU_226	150	50	178	2	2	12	183	135	206	9	0	19	1	0	7	29	34	0	40	44	154	197	0	57	192	122	193	240	1	210	100	156	145	45	158	165	58	150	2	222	201	70	172	0	0	12	1	3	6
OTU_33137	109	37	107	21	27	3	86	44	117	8	10	6	7	42	18	26	18	36	29	19	90	61	36	19	67	22	104	87	37	87	89	45	26	22	94	120	24	124	109	78	105	40	37	26	11	100	123	68	35
OTU_76	114	65	267	77	226	31	130	122	466	29	20	352	35	774	17	30	25	240	54	60	257	890	67	73	121	120	432	546	86	5271	120	157	19	86	367	372	159	564	1003	1617	1190	158	217	291	239	1513	4395	336	783
OTU_31854	224	1	1	0	0	20	1	140	313	0	0	32	0	0	0	0	0	0	0	0	0	0	0	0	0	0	0	1	0	480	0	0	0	0	2	1	165	483	0	0	3	100	254	0	0	0	0	0	1
OTU_242	109	61	155	25	46	5	141	58	159	8	4	10	6	11	13	35	30	14	40	44	139	156	39	26	139	75	168	125	23	172	50	73	18	21	98	88	31	101	173	110	131	25	54	43	10	211	124	80	41
OTU_198	100	55	386	61	48	23	105	55	239	69	15	32	14	43	36	30	56	40	62	88	405	262	270	50	178	141	304	597	59	163	102	94	44	89	331	330	123	709	240	437	462	83	230	45	9	179	118	51	36
OTU_318	103	35	108	31	9	2	122	40	126	4	0	3	5	25	14	27	8	8	6	13	31	135	5	6	41	11	33	54	3	48	19	16	6	12	64	60	19	61	62	278	69	8	15	8	4	101	67	38	19
OTU_8564	101	38	5	47	74	7	4	55	120	8	0	4	20	48	7	41	4	44	29	2	7	2	217	85	0	2	4	103	76	63	81	133	1	77	109	61	21	75	1	71	70	98	40	0	39	344	1	33	43
OTU_210	132	50	141	75	61	14	142	73	154	16	10	14	33	55	11	32	34	37	27	62	131	150	27	29	150	66	159	247	50	207	105	115	24	42	219	181	44	209	220	241	360	46	94	64	14	157	225	51	60
OTU_236	135	49	140	42	26	5	132	77	167	16	4	7	11	13	22	24	30	12	46	67	155	154	28	27	170	69	184	196	32	159	71	67	27	31	159	201	53	170	137	138	230	33	103	19	8	147	55	38	38
OTU_21646	104	132	134	92	111	30	124	65	163	18	27	27	27	65	19	85	56	60	99	28	98	63	371	33	87	52	87	146	61	410	82	69	21	59	81	69	92	77	96	78	187	47	46	50	8	207	158	47	39
OTU_160	103	90	168	28	41	11	275	181	113	28	4	36	10	34	238	22	29	94	64	63	233	187	98	28	401	198	184	114	21	179	174	66	47	28	302	100	49	191	76	97	125	18	211	12	20	162	112	43	49
OTU_24387	93	12	34	24	39	4	30	8	36	3	1	0	4	4	5	9	8	5	4	12	24	41	2	2	22	12	28	91	9	60	4	10	7	10	52	153	24	64	29	66	78	8	27	6	2	40	31	16	19
OTU_270	90	18	35	15	49	2	30	15	32	4	2	6	5	5	5	3	4	2	10	11	28	44	5	4	15	10	31	47	6	42	11	6	12	9	20	108	17	40	21	65	47	6	17	10	5	58	33	17	14
OTU_27063	96	41	439	6	4	11	108	63	156	131	6	130	0	22	142	24	49	28	86	133	572	285	30	40	243	134	295	189	44	164	71	541	40	25	133	104	24	540	858	134	130	38	79	33	0	374	121	11	8
OTU_220	102	27	131	36	66	8	120	50	187	23	10	13	14	11	35	28	15	8	31	36	139	146	22	34	110	63	138	145	22	125	48	48	33	22	99	123	31	169	83	182	254	51	80	19	32	239	56	74	61
OTU_173	112	28	87	188	106	28	153	61	137	1	0	26	20	0	12	21	18	14	28	32	81	106	1	1	120	37	98	260	0	319	949	69	80	49	180	184	58	155	256	190	775	3	89	50	20	222	255	87	275
OTU_35624	123	43	135	40	32	11	170	71	172	7	4	14	10	16	21	38	21	20	36	59	109	156	41	27	124	43	133	150	18	202	73	67	29	18	122	109	45	125	173	144	156	28	64	26	16	220	150	68	61
OTU_217	144	27	67	16	44	25	102	21	95	23	2	9	1	30	32	14	12	12	37	41	110	96	51	37	126	46	101	391	10	86	66	133	18	73	358	412	83	306	54	379	831	93	167	28	4	122	200	40	42
OTU_30887	114	53	129	36	44	8	109	54	147	15	14	9	5	35	7	26	25	41	35	47	132	379	57	23	103	32	153	236	65	282	285	81	29	27	95	107	41	139	203	353	107	33	48	48	2	76	97	33	49
OTU_463	92	20	45	10	7	2	58	26	69	5	0	2	0	0	2	14	1	19	11	1	7	6	2	0	6	2	0	72	0	12	6	5	1	6	55	90	25	40	39	58	78	10	13	17	0	19	33	3	4
OTU_12372	122	47	141	29	25	8	165	57	182	10	4	9	12	19	6	39	27	14	26	44	103	118	42	18	94	39	82	132	1	152	100	81	14	40	99	83	33	115	346	172	131	27	49	50	10	272	130	76	58
OTU_32978	85	32	193	30	17	7	88	42	228	31	34	13	11	100	22	28	13	178	19	18	117	72	83	28	57	23	148	1237	103	602	262	257	8	107	356	345	129	433	543	456	465	89	155	105	1	108	364	22	49
OTU_40697	100	14	52	4	8	0	27	53	3	8	11	12	2	1	22	49	92	4	86	119	240	381	0	60	252	132	421	83	0	74	1	58	50	64	41	180	11	83	32	201	43	6	73	72	2	3	15	3	0
OTU_164	88	9	18	74	340	1	32	9	37	14	1	2	33	3	0	9	5	7	2	4	17	91	1	5	8	3	7	245	0	26	10	3	0	48	201	337	52	214	33	379	247	64	93	8	128	1593	20	413	318
OTU_233	99	305	203	30	52	7	130	57	423	13	0	15	8	3	14	205	163	1	208	55	171	108	0	29	117	65	344	202	0	263	101	665	22	276	183	179	407	303	239	231	200	47	80	0	2	40	4	9	37
OTU_19092	81	61	186	3	27	6	81	35	671	4	0	8	3	0	7	205	163	0	50	21	152	95	0	11	48	34	636	124	0	100	56	424	11	183	84	72	66	189	14	102	100	18	38	0	2	10	1	6	7
OTU_235	88	38	26	11	9	1	176	17	108	5	4	6	15	75	0	41	41	16	32	37	49	72	10	20	196	26	120	284	7	274	218	126	8	31	185	91	29	34	256	57	75	24	25	67	3	99	635	17	48
OTU_197	118	122	385	176	16	92	126	46	433	4	4	10	3	9	49	22	12	8	18	30	277	96	10	12	59	37	368	111	63	123	47	155	13	25	58	88	21	363	121	106	603	18	36	21	8	88	95	40	52
OTU_240	103	42	82	136	55	3	627	37	94	4	0	3	14	1	9	12	19	4	26	49	96	92	19	20	663	30	108	119	19	8	457	42	15	6	586	102	26	93	1	46	50	29	16	1	4	232	0	47	73
OTU_222	119	66	130	62	91	8	150	12	172	9	4	8	10	0	13	44	53	25	48	42	161	147	15	26	155	95	168	130	81	151	87	12	31	66	109	118	42	103	33	120	17	26	9	5	8	183	16	61	84
OTU_15288	146	53	183	1	2	0	119	70	224	2	1	0	2	0	0	25	0	2	0	7	43	25	0	6	1	0	2	5	19	4	5	1	0	0	1	4	1	63	284	63	1	1	1	8	0	3	2	0	0
OTU_5869	118	67	180	62	71	17	135	82	259	29	5	16	21	27	27	47	55	30	54	89	210	288	52	46	207	103	281	296	49	232	79	77	41	55	198	221	65	232	443	335	288	65	147	46	13	191	175	77	48
OTU_243	86	27	43	22	9	12	68	20	68	9	4	13	6	7	36	16	18	6	34	36	76	69	3	26	121	22	100	117	15	107	34	33	28	18	92	133	32	62	74	83	71	26	17	11	8	97	26	31	13
OTU_20498	83	22	66	28	24	3	24	19	88	3	1	16	10	19	11	11	45	16	69	64	236	232	29	46	222	86	317	178	51	302	75	79	36	15	36	97	25	68	58	39	50	8	20	10	3	79	40	64	20
OTU_170	97	100	627	4	2	9	350	332	173	20	9	12	1	22	10	46	42	67	61	76	523	177	13	34	348	298	167	1166	12	1077	466	687	26	47	399	146	90	759	411	212	189	75	418	111	1	10	413	3	1
OTU_309	85	26	88	22	17	1	112	53	125	4	2	8	11	27	3	33	14	11	10	16	35	87	8	9	32	20	44	43	3	57	30	13	7	15	30	45	10	40	65	83	41	16	12	13	11	170	270	52	51
OTU_238	91	51	123	22	48	0	113	51	140	10	12	18	8	26	11	13	15	18	24	45	110	117	25	27	95	27	90	111	17	179	69	149	34	19	90	76	28	74	118	129	131	35	39	40	7	83	145	39	37
OTU_371	82	42	71	11	14	1	155	41	86	0	1	4	4	4	24	12	24	3	34	29	94	188	5	23	148	34	124	125	3	61	17	27	12	0	156	80	49	94	25	152	138	28	43	9	2	29	22	11	7
OTU_13587	83	26	114	24	33	0	132	50	160	10	5	7	9	13	6	25	19	13	9	34	57	116	20	10	74	22	72	165	33	96	30	37	10	31	123	99	39	123	49	183	152	20	44	20	2	100	58	40	32
OTU_211	149	70	21	46	48	14	219	81	245	15	1	18	13	19	1	40	43	25	71	109	216	289	44	58	240	105	255	330	41	283	118	129	39	0	177	154	7	227	300	235	236	55	94	42	15	373	131	80	58
OTU_275	98	42	85	38	30	2	149	58	227	1	2	2	10	15	12	37	30	14	48	77	129	191	19	26	152	55	252	60	11	101	50	26	17	26	74	67	30	51	100	87	102	19	20	22	13	265	101	53	48
OTU_37830	77	92	101	5	3	2	114	48	140	1	1	0	2	18	1	27	59	2	77	156	229	268	39	49	239	113	282	15	33	17	5	10	40	6	11	9	21	21	221	12	19	2	6	40	1	13	241	4	6
OTU_347	74	16	33	25	22	0	41	22	67	1	0	4	6	11	6	15	16	15	10	10	43	43	20	8	45	18	66	68	8	54	34	33	5	7	29	66	9	20	62	29	38	6	17	10	6	120	71	40	59
OTU_310	90	120	241	0	1	11	127	49	127	23	3	18	0	49	24	122	129	12	65	33	194	121	4	19	84	33	131	194	9	206	78	209	30	161	115	97	73	204	23	137	139	20	56	1	0	2	140	2	1
OTU_5871	97	37	95	16	28	3	121	90	150	6	5	24	5	33	11	24	32	43	24	44	124	157	47	30	124	81	140	181	30	211	122	0	0	18	117	122	27	121	104	152	131	31	111	30	14	215	159	77	35
OTU_33424	77	23	107	7	1	1	69	26	83	5	0	20	8	0	1	22	3	0	4	4	45	11	0	2	9	6	13	18	0	348	13	7	0	3	20	20	3	86	0	26	115	6	8	0	3	108	0	44	34
OTU_24140	75	108	85	0	0	58	112	211	97	6	1	3	0	2	6	20	10	11	10	20	37	38	3	11	78	157	51	154	1	113	50	63	4	11	117	105	21	116	2	83	83	19	245	2	0	0	9	0	0
OTU_180	91	37	97	59	63	5	124	37	156	52	5	13	10	29	16	17	22	36	35	40	122	398	35	28	115	62	149	1162	25	501	257	675	183	148	580	541	187	557	227	1172	725	140	254	45	52	708	229	273	205
OTU_39651	189	81	173	41	46	1	267	109	276	21	10	13	8	33	6	82	32	71	38	47	93	183	63	13	123	44	137	395	40	346	114	84	24	1	242	195	77	180	2	2	377	43	124	101	18	259	386	97	84
OTU_30036	85	36	112	29	14	7	127	68	139	7	2	7	1	11	5	28	13	1	9	11	57	48	13	13	50	26	33	59	5	65	16	23	8	19	44	43	13	55	42	69	56	7	39	10	7	69	41	20	49
OTU_38467	74	27	57	41	41	9	68	17	61	7	1	7	9	13	9	11	6	5	8	19	45	62	7	6	47	21	50	45	4	51	20	14	22	10	46	69	6	41	30	62	20	13	9	9	2	145	74	43	45
OTU_36823	133	134	179	0	0	84	0	0	7	0	45	2	0	203	1	34	0	12	1	0	3	0	254	0	2	1	0	1228	925	1066	560	462	0	1	3	1	0	2	8	0	5	3	1	1	0	0	4	0	0
OTU_29739	77	44	91	21	38	8	132	50	141	16	7	12	25	33	9	39	27	26	31	53	104	175	33	28	148	55	137	273	26	266	166	91	20	0	192	149	81	165	0	2	220	36	79	93	23	317	491	80	50
OTU_273	75	46	113	31	40	8	90	44	133	13	6	7	9	13	10	14	13	15	30	17	91	86	16	18	99	37	138	87	20	66	60	32	16	13	84	66	18	73	77	83	62	20	51	49	7	87	114	32	40
OTU_251	80	19	115	19	24	3	73	48	63	12	8	15	21	22	31	15	32	13	35	53	149	121	18	24	141	79	135	104	28	68	61	17	32	23	90	141	26	135	108	101	101	25	70	48	11	118	83	28	33
OTU_41269	81	24	57	2	13	5	76	23	92	1	1	0	3	5	0	39	12	12	3	5	15	14	3	8	18	6	21	81	24	50	39	14	0	19	37	44	7	29	39	43	50	8	15	9	1	27	13	22	6
OTU_219	83	31	144	35	46	2	109	57	306	9	9	15	16	20	9	40	75	19	57	90	240	253	70	49	206	77	375	122	69	165	188	56	40	51	92	83	34	149	90	124	101	31	63	42	7	217	93	40	27
OTU_10400	72	16	53	102	42	1	44	31	58	13	8	6	16	30	12	23	13	58	7	45	42	67	31	6	50	24	67	208	30	126	61	50	10	37	72	128	16	100	148	129	126	18	43	18	8	190	193	52	48
OTU_380	72	18	79	6	18	1	49	46	90	2	0	2	6	4	4	16	17	4	10	24	39	39	5	2	24	21	32	90	9	49	36	19	7	28	63	56	12	62	57	66	66	9	45	12	2	88	39	22	18
OTU_128	108	47	223	166	124	0	120	47	282	3	4	49	72	23	41	51	113	78	114	149	423	831	35	84	421	170	568	530	28	477	233	335	118	61	144	141	2	245	345	414	163	67	67	91	44	1130	286	240	275
OTU_246	77	45	197	40	62	2	96	59	98	20	13	9	13	13	21	35	34	19	35	48	209	171	27	25	122	74	150	196	23	90	65	51	15	34	114	138	42	227	40	165	168	31	97	51	5	212	64	32	56
OTU_916	67	5	9	0	0	0	17	2	42	2	0	1	0	0	0	1	14	0	13	23	39	83	0	9	66	21	118	28	0	17	6	36	11	2	15	93	3	18	3	15	10	3	8	1	0	0	1	0	0
OTU_286	95	29	104	20	28	3	58	90	97	11	3	11	4	10	14	19	31	13	41	75	165	233	17	36	143	101	217	110	14	155	81	38	24	18	62	100	19	76	83	140	109	29	75	18	2	168	40	35	25
OTU_3757	77	86	58	63	26	1	73	71	99	6	10	1	15	4	23	25	14	7	63	29	35	46	9	10	49	59	63	70	8	68	32	67	10	23	48	49	78	39	47	51	64	9	60	69	5	102	49	94	74
OTU_13744	70	29	86	22	18	3	86	51	108	13	3	3	2	5	7	22	17	6	13	17	57	73	7	7	66	35	69	104	18	79	29	34	15	12	62	60	18	73	85	82	75	18	39	20	6	77	90	24	34
OTU_9359	64	29	126	2	8	2	71	24	108	3	1	0	1	10	0	16	2	15	3	0	34	67	9	1	15	3	18	33	57	34	44	6	1	1	16	14	9	56	4	8	16	1	10	0	2	31	1	5	9
OTU_385	68	24	78	13	15	1	82	29	92	10	1	5	3	1	1	16	6	2	13	13	33	44	7	9	49	27	52	92	9	72	31	13	8	12	85	66	22	82	39	84	101	17	26	13	2	71	23	10	13
OTU_132	71	154	524	294	646	5	95	255	532	11	1	15	127	4	6	41	39	7	117	31	453	102	3	17	70	196	455	150	3	162	73	585	9	56	106	83	157	566	2235	132	108	22	266	15	21	382	42	145	509
OTU_276	89	26	102	25	14	7	108	41	128	18	4	11	6	11	12	24	29	8	24	43	97	138	16	28	102	48	137	190	33	135	60	62	24	25	119	112	24	100	7	96	90	23	58	11	8	86	43	27	18
OTU_33637	76	33	76	11	21	2	109	48	125	9	2	8	1	9	3	25	13	33	15	22	35	85	22	12	56	20	78	189	17	152	64	47	6	4	127	102	45	96	12	16	117	27	64	44	16	130	183	35	43
OTU_353	63	25	62	8	13	0	55	38	76	2	3	1	4	6	2	14	11	11	14	44	67	93	20	16	61	26	81	68	21	45	34	21	13	15	57	62	14	64	90	73	61	20	33	44	4	54	90	21	22
OTU_26499	62	9	7	2	0	0	15	44	12	2	16	1	0	4	3	1	6	9	5	5	15	15	5	0	18	43	21	30	6	30	7	53	0	3	14	66	4	11	35	17	21	2	50	89	5	3	29	0	0
OTU_35867	74	58	112	39	84	8	92	51	119	11	11	12	12	47	32	12	11	36	12	66	100	321	35	20	69	33	100	122	28	157	91	30	18	19	81	90	24	95	169	330	181	20	54	76	17	153	210	82	44
OTU_507	60	0	8	0	4	0	4	3	11	8	1	3	5	5	1	0	0	1	0	2	9	11	1	0	3	2	4	76	18	2	4	2	1	11	56	134	11	56	92	77	63	10	29	24	2	10	132	2	1
OTU_10428	68	38	90	24	35	6	130	42	528	3	1	5	5	3	4	32	11	29	29	113	52	113	5	13	68	30	392	93	5	118	74	35	10	31	70	74	30	65	12	111	96	12	29	3	10	193	24	122	351
OTU_288	70	23	54	31	73	11	42	46	74	1	0	2	14	1	3	23	21	4	24	35	79	90	10	16	62	42	65	92	6	80	92	30	16	18	47	46	13	73	38	74	84	7	58	9	9	117	28	25	27
OTU_515	60	18	68	1	1	2	73	25	87	1	0	1	2	0	0	15	0	0	4	2	2	2	0	0	2	2	3	3	0	5	1	0	4	2	2	2	1	3	2	4	8	2	2	2	0	323	2	3	2
OTU_422	65	16	43	4	2	2	49	22	51	4	0	8	0	1	8	15	5	0	6	22	45	89	0	93	40	13	46	105	0	133	21	30	5	17	66	100	26	78	4	130	80	149	36	0	1	5	3	5	21
OTU_388	61	23	39	1	0	3	64	33	62	5	0	7	0	0	3	12	17	0	21	22	54	53	1	8	53	17	65	97	0	89	52	304	86	18	90	68	27	49	2	100	75	17	42	0	0	2	0	0	0
OTU_25772	67	23	64	17	21	1	66	30	78	2	1	3	6	0	4	23	21	2	22	21	80	113	10	15	79	35	99	113	13	60	49	24	22	20	72	76	28	85	121	95	82	18	40	30	3	121	159	26	36
OTU_60	112	615	82	16	479	146	119	36	2242	12	118	227	6	442	11	29	505	12	545	771	1889	2499	250	642	1990	757	2684	172	314	2866	1022	46	331	41	158	157	511	141	1010	2106	2326	63	52	78	174	2894	2742	794	679
OTU_193	62	16	184	33	228	4	424	16	60	4	0	7	9	1	1	10	22	2	44	49	299	178	2	38	530	68	149	88	3	63	184	34	15	16	455	100	22	200	3	100	148	26	21	1	3	189	7	29	40
OTU_294	62	30	139	25	39	17	82	35	82	10	7	13	10	20	4	17	20	40	32	42	154	139	11	13	103	48	108	141	21	306	57	55	60	17	65	35	18	126	49	68	64	62	34	6	16	36	43	30	22
OTU_334	60	13	29	11	20	1	57	18	59	7	0	14	6	13	5	5	7	10	5	6	27	31	11	5	57	9	61	61	26	99	31	12	3	16	69	81	28	63	142	69	79	11	27	26	3	29	175	21	17
OTU_22447	64	17	60	8	17	1	57	37	73	2	3	8	1	7	1	29	4	8	1	2	9	20	9	3	5	4	7	51	6	111	16	6	0	17	37	45	15	40	173	65	68	10	27	13	1	43	78	110	11
OTU_304	59	8	34	67	5	1	43	16	95	2	1	2	4	3	2	17	5	4	7	8	10	15	4	3	20	5	35	25	36	104	33	17	7	9	10	84	0	9	288	10	10	3	3	7	0	38	30	16	12
OTU_326	57	23	66	82	90	1	32	12	36	4	1	1	44	2	0	8	17	6	22	28	74	96	28	7	70	19	86	150	6	52	35	15	12	21	95	163	24	132	29	148	156	29	50	8	11	241	29	69	50
OTU_12198	61	32	75	56	59	14	69	41	63	18	7	13	32	15	10	14	7	25	12	30	64	63	29	14	79	43	61	180	23	132	64	131	9	25	129	132	27	102	110	133	404	26	72	40	8	239	67	64	73
OTU_179	82	40	104	130	56	9	84	65	105	19	0	41	39	112	43	12	10	58	11	37	64	115	37	23	49	45	61	412	41	491	100	76	13	42	213	211	62	216	162	290	370	49	130	42	15	476	607	82	108
OTU_324	64	34	91	23	24	2	82	43	102	4	2	4	8	4	4	25	18	10	20	37	70	104	23	14	63	21	98	114	17	83	34	20	12	18	86	62	14	76	114	88	89	16	35	23	8	101	46	25	26
OTU_26058	61	5	22	133	191	0	29	28	23	0	3	24	66	8	2	5	6	12	3	21	38	0	2	3	0	25	12	1	7	545	44	0	0	1	2	92	0	1	201	0	0	0	70	60	38	247	109	123	57
OTU_194	63	23	83	7	15	4	76	49	1378	4	0	11	5	0	4	16	7	0	19	31	72	416	0	14	78	30	965	116	0	137	56	35	8	15	98	96	27	85	0	636	109	24	57	0	4	77	0	22	24
OTU_208	80	26	134	49	3	9	95	36	120	21	14	44	12	0	30	22	12	8	23	33	104	3	67	2	4	0	4	71	3	351	28	81	0	8	2	58	2	115	144	55	181	0	31	96	20	410	93	142	194
OTU_6829	87	82	1	64	106	8	116	49	0	0	0	0	24	0	0	0	14	7	0	82	1	0	0	0	0	0	0	0	0	0	4	0	0	0	2	1	0	2	1494	5	6	1	0	0	0	0	0	0	0
OTU_305	68	26	111	22	16	2	77	50	107	12	8	0	0	16	12	17	21	14	24	36	79	113	25	15	74	44	112	114	12	98	48	52	20	21	68	70	19	79	6	110	119	19	45	41	4	56	82	21	24
OTU_376	54	4	46	3	52	4	27	19	26	5	0	6	0	2	10	17	10	0	5	13	28	26	0	11	9	13	23	74	1	81	13	15	3	31	50	115	15	61	45	67	205	32	24	16	3	99	20	9	5
OTU_201	60	14	101	73	49	15	77	32	76	24	3	7	6	13	8	11	13	36	11	22	71	39	20	14	50	23	66	305	22	89	39	34	7	70	241	285	67	284	144	266	581	62	122	27	12	399	97	316	74
OTU_377	85	45	195	16	25	4	77	40	100	5	1	12	5	2	6	22	28	4	34	51	185	131	27	39	118	54	133	112	3	151	176	48	20	27	86	93	37	211	4	93	102	29	47	0	1	89	10	15	7
OTU_16081	64	30	63	8	11	1	76	38	111	4	6	8	1	4	13	15	15	8	20	45	64	87	12	19	73	42	104	84	12	97	61	39	4	16	55	46	13	58	101	104	51	21	18	23	6	67	52	19	13
OTU_12441	57	19	116	30	34	6	75	36	143	11	6	17	7	11	17	31	30	29	35	49	143	130	49	26	162	72	211	127	44	96	73	61	16	33	81	80	17	125	110	91	126	17	46	27	4	216	70	32	36
OTU_29418	60	18	49	21	16	2	43	23	53	1	1	2	8	0	0	16	7	5	7	21	25	50	0	5	32	22	39	31	7	32	15	14	5	5	18	29	10	21	41	46	25	2	17	11	3	62	24	14	18
OTU_330	98	30	107	25	16	4	123	64	150	7	2	8	10	2	9	21	20	8	26	44	85	124	13	20	81	33	139	99	4	116	55	33	24	23	70	79	26	70	121	110	104	24	35	17	6	91	43	25	24
OTU_433	55	2	6	10	17	0	7	1	4	2	0	1	1	4	0	1	0	1	1	0	7	29	4	2	10	2	8	14	1	39	6	11	0	1	8	71	3	9	70	34	35	3	4	10	4	36	50	14	9
OTU_308	56	41	395	0	0	2	70	46	244	10	0	10	0	0	8	77	63	0	21	25	378	103	0	11	67	31	215	92	0	112	53	497	10	84	85	98	28	441	0	98	120	16	35	0	0	0	0	0	0
OTU_624	115	9	21	0	29	0	27	2	62	9	0	26	4	0	2	0	2	0	38	5	18	10	0	3	20	4	16	37	0	229	3	8	12	2	54	62	11	58	66	64	44	11	16	21	0	8	3	1	1
OTU_36339	56	24	97	272	538	3	59	275	103	3	0	6	116	6	8	11	15	11	20	17	123	44	5	28	53	224	100	65	4	60	33	147	7	13	63	56	20	117	1786	74	78	39	355	20	6	255	54	77	383
OTU_8217	78	67	149	28	57	6	124	63	175	18	2	10	13	21	22	30	32	12	57	76	162	182	34	41	172	65	179	316	19	244	101	75	24	36	202	174	51	216	284	247	233	57	105	30	9	236	120	70	37
OTU_434	74	17	19	11	6	7	69	21	30	5	2	6	0	5	4	4	4	8	29	39	39	59	16	7	83	20	45	108	18	87	38	34	10	8	91	120	27	41	2	61	98	20	19	4	10	57	7	25	9
OTU_33385	61	23	65	1	1	3	58	46	102	3	0	2	0	0	1	16	0	0	1	1	101	102	0	0	6	2	11	64	0	40	17	39	1	13	43	26	7	50	2	63	53	20	23	2	0	7	1	0	0
OTU_34093	59	19	114	24	18	1	48	33	85	4	3	9	1	11	8	13	10	6	20	21	110	77	21	10	45	27	80	91	8	101	42	32	9	17	47	79	15	110	136	53	67	20	20	25	4	115	56	36	21
OTU_262	54	28	83	14	33	0	59	290	70	4	0	6	5	0	6	14	13	0	17	18	53	49	2	6	48	256	59	94	0	68	21	72	14	14	69	54	26	130	49	90	73	13	353	0	5	147	4	70	59
OTU_252	57	31	119	37	50	3	124	69	141	9	2	15	15	18	5	17	65	30	79	140	269	372	39	69	335	147	381	154	41	270	89	78	59	22	97	48	30	111	85	157	76	21	66	17	3	171	56	34	26
OTU_345	59	25	66	33	42	4	72	32	92	1	3	0	11	21	0	18	0	9	5	6	11	103	64	4	7	14	17	59	21	63	27	29	6	3	15	12	12	17	51	77	31	7	17	9	5	133	35	24	27
OTU_207	79	22	124	20	66	0	81	62	124	9	33	24	0	18	5	20	6	51	12	16	93	98	66	11	54	45	91	133	16	339	28	13	13	17	97	119	28	143	258	139	119	17	90	209	23	328	165	39	40
OTU_285	63	25	56	0	2	32	77	33	105	10	0	15	0	0	4	14	7	0	15	174	40	94	0	38	61	21	85	107	0	127	406	58	9	22	112	96	38	78	0	127	789	3	44	0	0	5	2	1	1
OTU_362	50	7	24	22	9	0	86	8	82	2	0	2	0	5	0	4	4	0	3	2	18	15	1	1	79	3	53	22	0	19	62	30	3	9	87	67	10	11	134	21	31	5	5	5	12	182	6	40	54
OTU_221	62	11	70	8	146	1	29	18	116	14	0	43	18	0	16	24	22	0	10	10	55	35	1	8	24	16	117	53	1	584	24	24	20	23	40	75	13	69	31	42	60	9	25	4	9	94	23	399	38
OTU_21090	55	11	34	0	1	1	29	9	34	1	0	0	1	0	0	26	10	0	1	1	4	0	0	1	4	0	2	10	0	19	0	0	1	9	3	30	2	5	6	5	1	2	2	0	0	0	11	1	0
OTU_11589	136	69	150	20	47	5	182	76	225	8	12	15	5	38	10	40	29	46	34	47	108	174	38	21	143	52	145	338	41	294	127	138	21	11	172	137	57	157	19	32	171	28	87	107	14	231	403	72	79
OTU_33158	49	90	57	16	18	23	71	51	81	19	20	7	8	12	1	61	49	21	12	12	47	43	16	12	41	32	41	246	4	68	42	26	10	100	203	155	49	176	344	212	244	42	138	259	3	72	321	23	67
OTU_3846	75	42	58	63	72	10	61	31	74	18	9	0	25	72	15	12	9	43	22	31	50	105	57	8	46	20	61	215	45	140	76	69	11	15	103	134	51	109	250	192	145	33	61	33	17	148	375	48	24
OTU_263	102	39	8	41	42	0	119	52	110	1	0	12	16	13	1	1	20	0	33	35	116	162	0	25	124	60	139	143	31	163	83	62	1	3	4	95	3	11	115	9	6	27	46	0	4	169	65	45	40
OTU_19053	50	36	58	9	34	5	75	35	67	5	0	4	2	13	0	8	13	1	18	53	51	113	0	6	55	25	52	103	0	35	13	15	3	20	99	67	25	77	129	143	111	18	46	26	19	233	213	69	92
OTU_7645	57	15	60	6	13	5	56	24	53	4	0	7	6	4	2	10	9	5	14	21	42	62	10	8	53	12	60	61	1	67	18	23	8	12	36	28	8	41	114	44	42	6	13	10	4	47	38	11	12
OTU_3530	90	17	73	1	25	0	83	27	104	0	5	6	11	7	7	21	13	19	23	27	47	73	21	15	65	24	75	123	24	113	63	36	5	16	66	70	23	66	158	102	104	17	33	24	12	88	64	36	18
OTU_296	82	51	71	47	75	1	70	77	77	5	2	4	16	5	11	16	19	3	39	23	52	82	5	14	68	44	79	64	12	64	39	30	12	8	22	32	25	38	29	37	39	7	43	10	3	115	45	32	81
OTU_229	135	74	183	5	59	9	243	98	320	38	5	4	11	24	2	10	4	6	8	4	50	81	59	4	12	10	82	626	12	283	220	76	5	36	429	59	129	304	50	112	366	72	188	55	23	344	295	118	92
OTU_23834	53	29	70	39	44	3	61	26	79	16	2	13	10	35	7	18	22	30	24	26	73	75	41	20	94	39	97	144	18	39	40	38	17	35	128	89	38	125	94	125	120	34	52	21	6	435	222	54	69
OTU_476	54	19	41	13	19	0	58	21	52	0	1	2	2	0	2	18	5	1	6	5	18	26	17	8	15	15	23	49	5	41	27	31	5	5	7	13	3	11	7	12	9	8	8	1	1	57	4	7	6
OTU_394	55	28	55	0	0	8	64	34	74	6	0	7	1	0	11	187	162	0	12	25	52	78	0	16	70	32	68	101	0	99	44	286	12	195	63	73	19	66	0	89	69	19	41	0	0	2	0	1	2
OTU_40531	51	13	31	13	10	0	50	22	46	2	5	4	4	10	10	15	8	21	22	14	44	53	17	14	63	45	51	64	15	49	24	34	8	8	45	58	18	52	59	52	56	17	25	8	5	83	57	18	21
OTU_35348	169	95	235	45	46	9	241	102	319	13	12	14	15	40	8	59	37	72	39	52	102	184	68	30	146	59	171	497	26	357	118	107	15	0	298	222	113	214	6	10	267	51	133	140	17	283	519	82	96
OTU_202	52	37	179	84	135	11	87	397	185	8	0	11	35	3	7	20	16	3	28	28	151	103	5	44	72	371	163	123	3	143	81	220	34	29	105	84	26	211	522	96	145	59	459	8	6	92	16	31	92
OTU_27703	48	6	26	0	0	0	31	8	37	1	0	0	0	2	0	7	3	0	0	0	3	1	0	1	2	1	1	3	0	3	1	2	0	5	7	16	0	2	2	3	5	0	0	1	0	2	3	0	0
OTU_250	65	2	75	27	68	4	91	55	103	11	2	19	9	20	8	20	1	14	2	3	144	193	13	1	159	74	2	137	20	94	68	56	0	25	87	76	33	82	140	117	104	30	54	28	13	162	180	53	59
OTU_378	67	42	89	0	20	16	60	37	68	1	0	6	4	47	8	28	11	9	18	9	46	32	12	4	29	18	41	63	3	69	129	26	11	17	60	44	22	53	27	46	251	21	28	5	1	57	142	18	13
OTU_13188	52	25	35	13	13	0	70	26	58	5	3	3	7	15	3	11	9	16	14	23	27	43	12	3	41	7	51	100	10	71	20	26	5	2	70	44	20	49	6	3	67	17	29	28	4	79	125	25	34
OTU_289	50	17	85	27	26	1	74	32	101	5	1	4	6	11	6	15	19	10	17	37	88	82	27	13	103	39	117	113	34	61	22	19	11	28	73	70	14	78	84	76	110	16	34	8	4	116	52	57	18
OTU_17128	43	15	39	3	2	6	48	20	45	4	1	4	1	17	2	3	5	16	6	11	20	43	11	5	23	19	37	37	1	86	15	13	1	10	37	32	10	30	26	42	35	6	11	12	2	13	166	22	5
OTU_402	46	25	50	11	15	3	69	30	61	4	3	5	6	5	4	10	8	11	16	20	53	67	13	14	44	19	46	56	9	60	19	15	4	9	56	46	9	59	29	72	63	19	19	7	3	47	20	30	16
OTU_34685	54	50	86	0	0	15	50	151	76	14	17	3	1	22	4	42	28	10	16	15	69	49	11	5	51	127	53	277	0	78	40	86	8	56	184	202	47	222	413	226	240	46	232	313	0	0	445	1	0
OTU_8211	46	18	60	12	24	5	52	21	95	5	2	11	2	16	6	12	14	14	21	29	59	63	12	12	72	21	81	73	8	128	40	31	6	8	70	45	19	68	111	61	53	14	27	6	5	124	48	24	22
OTU_307	119	456	184	7	12	8	137	73	602	8	0	23	5	0	19	202	167	0	336	52	141	159	0	24	125	83	540	255	0	247	122	733	22	86	182	164	497	230	29	239	230	44	106	1	1	18	2	6	7
OTU_37240	45	12	26	45	8	3	114	20	35	3	4	1	11	17	2	8	11	18	14	17	31	34	10	6	108	28	51	66	9	55	35	38	24	7	151	61	19	42	240	32	47	4	19	14	2	46	41	13	8
OTU_444	50	20	43	3	14	0	48	46	62	3	0	3	4	0	1	12	25	3	32	46	111	210	1	24	118	82	124	37	0	29	13	14	2	5	19	22	10	13	40	111	27	9	30	9	4	45	19	6	10
OTU_21161	45	20	49	0	0	0	57	36	181	0	0	0	0	0	0	22	0	0	0	0	2	7	0	0	0	0	41	0	0	0	0	0	0	0	9	0	0	1	0	0	0	0	0	1	0	0	4	0	0
OTU_417	45	9	26	5	1	1	28	32	42	1	0	0	4	0	0	11	2	2	6	7	17	25	5	8	20	15	14	12	6	17	14	6	3	1	7	15	3	8	74	10	23	5	17	11	7	57	47	9	8
OTU_14928	87	42	106	35	65	7	88	1	165	12	2	0	15	38	5	1	26	0	2	48	120	148	9	20	110	2	157	6	6	0	0	1	19	40	103	79	40	120	137	187	223	18	0	27	12	105	313	32	35
OTU_21026	45	20	86	0	2	4	6	4	4	0	6	1	0	24	0	12	1	0	0	6	11	8	26	2	10	5	5	56	8	50	21	35	0	0	1	0	0	7	3	0	3	0	1	1	2	0	4	0	1
OTU_39501	51	14	41	5	7	0	143	37	68	2	0	1	3	0	0	16	2	0	6	2	5	3	1	1	28	3	13	43	1	28	39	15	3	4	34	19	2	28	66	21	30	4	14	6	3	37	4	21	15
OTU_232	47	19	128	43	29	9	66	59	89	25	26	64	9	9	16	25	19	4	22	30	121	80	11	37	52	39	84	98	8	540	23	86	14	17	90	67	21	153	157	89	251	24	60	157	13	121	88	39	51
OTU_40701	42	5	30	3	9	2	17	7	36	1	0	0	1	18	2	3	3	8	4	3	4	19	7	1	12	1	16	16	1	31	13	19	2	8	7	31	3	12	21	22	24	6	3	4	0	58	71	8	4
OTU_399	41	15	44	7	7	0	37	22	177	4	1	17	9	0	3	8	25	0	44	41	124	117	8	21	103	45	223	24	3	181	11	10	21	16	19	30	14	29	13	42	35	5	14	3	1	104	6	3	8
OTU_268	58	31	100	27	31	4	68	40	85	19	1	30	8	9	17	50	50	25	49	24	94	90	7	9	72	54	81	125	9	125	50	38	7	74	68	56	28	81	32	82	134	16	55	6	4	119	31	29	51
OTU_277	47	41	65	31	20	15	77	29	55	10	3	16	2	29	10	20	13	8	25	17	68	62	11	17	74	27	51	118	15	83	137	47	9	20	105	83	22	75	58	101	349	21	39	20	2	93	179	20	22
OTU_37721	42	17	46	13	13	5	52	20	64	1	0	5	2	7	16	8	4	4	11	11	35	45	2	7	32	22	49	46	4	75	22	22	6	10	43	36	11	38	26	43	68	9	20	3	5	26	36	10	16
OTU_12873	45	7	33	24	15	2	44	20	53	0	0	0	4	5	5	14	7	13	8	5	17	33	14	3	29	11	35	35	5	32	22	30	1	18	48	50	11	41	15	56	64	9	23	4	5	21	38	17	6
OTU_329	57	19	66	30	13	0	72	31	90	10	4	8	7	5	4	8	12	6	14	31	83	95	9	19	98	39	106	105	8	153	50	38	15	13	58	60	9	71	131	56	53	15	30	12	4	79	49	18	8
OTU_249	59	83	214	33	49	3	75	327	230	8	1	9	17	1	9	23	45	0	55	40	177	70	0	17	67	227	188	120	0	106	53	232	18	41	105	94	93	268	259	117	101	19	389	0	7	59	10	26	48
OTU_339	53	18	53	0	0	5	66	25	96	9	0	5	0	0	4	20	9	0	14	245	54	74	0	27	66	21	65	119	0	115	627	49	7	18	77	91	28	93	2	103	117	48	39	0	0	2	0	1	1
OTU_374	38	23	48	7	11	3	93	20	63	5	0	2	2	2	7	16	7	5	16	14	35	31	4	10	57	5	19	89	3	64	28	31	13	22	105	69	30	48	24	84	89	17	20	6	12	95	22	59	22
OTU_34584	40	10	35	0	0	0	29	12	64	0	0	0	0	0	0	11	0	0	0	0	1	1	0	0	2	1	3	1	0	0	0	0	1	1	2	1	1	1	0	0	0	0	0	0	0	0	0	0	0
OTU_25084	43	21	48	8	19	4	64	27	84	2	3	5	0	12	1	14	14	24	15	16	35	46	36	7	27	7	40	98	12	78	27	27	5	1	60	40	18	38	9	2	63	18	38	39	6	89	119	38	36
OTU_16549	38	16	54	14	22	1	59	34	62	4	4	9	9	10	11	27	31	8	17	39	68	100	21	18	103	41	102	75	9	81	40	29	12	23	41	56	9	69	71	64	67	6	28	19	4	70	37	30	18
OTU_556	50	23	56	20	7	0	46	24	52	1	1	1	0	1	0	15	6	1	4	4	8	11	10	3	18	4	10	26	7	23	6	3	1	8	17	19	10	24	29	24	28	1	11	2	0	9	6	5	6
OTU_21887	70	136	14	27	34	0	4	7	298	14	0	8	0	1	6	51	44	25	90	1	4	101	1	27	84	5	298	142	1	150	67	12	24	57	111	6	129	9	71	148	118	34	4	2	3	76	5	33	40
OTU_14537	47	12	40	13	12	3	41	17	81	3	0	0	8	7	7	13	12	2	20	11	41	68	4	9	39	22	63	34	12	29	12	7	6	9	29	43	15	33	36	46	36	7	22	9	1	58	10	15	12
OTU_31114	41	20	62	20	25	3	79	27	64	0	0	0	14	3	6	8	4	9	13	18	50	16	21	4	67	10	36	23	2	27	18	24	3	4	74	17	13	31	32	24	21	12	12	4	5	155	6	18	40
OTU_30604	46	18	76	19	15	4	46	19	61	6	1	10	3	11	13	12	8	9	11	12	68	42	11	7	41	22	59	48	7	58	17	26	4	15	44	42	12	72	154	80	137	17	26	18	6	132	54	27	27
OTU_389	50	23	50	7	10	6	54	23	51	8	0	7	3	12	15	14	19	5	18	26	75	90	3	16	78	30	79	59	3	41	10	25	13	7	42	49	10	59	64	48	52	12	16	9	3	29	42	8	4
OTU_37706	49	14	46	8	15	1	56	26	79	5	2	7	0	5	2	16	10	5	11	14	25	45	7	9	26	12	41	148	6	141	61	19	6	18	65	84	34	64	76	112	92	23	36	23	3	51	51	17	21
OTU_313	39	24	52	0	25	0	31	54	46	2	54	4	0	4	12	8	7	6	9	9	26	39	20	12	22	27	31	11	10	23	7	3	4	2	11	9	5	20	70	10	13	5	24	311	1	22	50	8	5
OTU_322	78	27	67	13	34	10	99	27	86	5	2	7	5	9	9	1	13	6	19	30	57	80	10	17	69	27	99	72	0	88	40	51	0	15	71	70	13	60	82	84	80	19	29	26	11	102	56	32	28
OTU_340	47	27	56	14	16	4	70	31	61	6	1	2	8	9	1	12	10	14	35	27	82	77	12	20	72	40	80	96	16	119	46	43	10	10	68	68	19	71	66	55	53	14	33	10	3	73	41	22	18
OTU_36407	112	42	114	14	13	3	126	58	165	8	3	4	3	20	6	32	14	25	12	26	42	88	22	15	60	16	74	157	10	134	55	37	20	1	97	104	41	96	3	3	106	49	64	47	7	132	197	47	57
OTU_271	47	35	75	2	53	9	48	44	50	18	4	12	21	8	10	18	14	9	16	30	59	41	6	9	33	43	42	147	35	70	25	33	6	32	69	93	24	84	98	91	132	2	68	14	6	81	67	30	59
OTU_30094	80	35	89	23	23	4	112	40	134	7	5	7	8	12	5	28	17	12	16	20	63	80	25	20	73	13	70	172	17	119	42	30	16	25	112	119	25	85	88	150	143	18	47	18	3	125	58	45	31
OTU_14179	46	27	70	97	74	0	50	53	68	8	0	3	10	0	3	12	0	0	18	1	28	40	18	5	7	11	11	139	1	76	34	24	0	10	53	47	27	73	0	83	58	10	37	1	15	98	0	115	40
OTU_32871	54	34	68	6	9	4	82	65	109	3	0	5	1	6	5	18	0	17	18	10	29	116	1	3	36	35	24	49	2	43	29	42	5	0	20	24	14	34	9	120	1	5	35	3	5	150	18	35	31
OTU_34564	39	25	55	16	26	3	40	22	62	5	7	11	5	12	4	12	15	16	21	38	72	149	35	23	57	52	82	133	33	137	186	39	20	14	46	45	21	53	388	111	51	14	32	22	0	40	49	9	14
OTU_13505	107	28	104	38	41	7	125	60	114	10	4	3	9	28	4	28	21	15	31	33	97	125	26	25	120	51	94	148	18	129	57	39	18	23	106	88	34	104	121	117	111	11	60	24	12	215	200	52	56
OTU_11252	48	20	41	10	13	0	55	15	75	9	4	0	4	1	2	14	11	9	9	8	20	25	14	8	26	9	39	109	1	54	26	23	2	0	50	41	21	49	4	6	67	0	37	20	0	78	103	20	36
OTU_319	40	19	41	17	22	7	85	15	76	6	5	6	5	14	8	13	13	21	11	26	53	53	30	10	81	22	74	80	14	91	41	25	6	14	106	69	19	70	183	78	88	14	29	29	8	78	59	29	23
OTU_38945	60	17	94	0	1	0	76	0	72	1	2	0	0	0	0	0	6	0	0	1	3	21	4	6	23	19	28	2	0	9	4	2	1	4	12	10	0	67	1	19	10	0	7	4	0	1	0	0	1
OTU_358	50	19	53	20	25	1	71	26	96	5	0	2	3	9	9	15	13	7	8	20	50	58	13	8	51	17	78	54	10	60	41	19	6	10	46	48	17	34	95	54	60	11	20	7	4	75	34	24	16
OTU_696	37	5	2	1	2	1	6	1	11	1	1	2	0	1	1	2	0	1	1	2	8	7	2	4	9	4	7	14	2	20	29	16	10	4	11	62	6	8	51	15	6	6	7	1	0	7	8	3	1
OTU_357	70	12	67	11	19	2	77	34	89	9	1	12	10	3	3	17	11	6	7	17	41	51	16	13	50	14	63	78	8	111	36	29	1	14	54	40	6	50	99	48	62	18	26	8	4	116	44	29	30
OTU_253	39	23	49	43	49	3	72	75	99	5	2	10	19	7	6	55	63	5	37	54	118	145	5	28	118	71	157	92	26	84	42	46	32	92	65	48	21	55	44	70	67	35	76	23	8	148	78	49	16
OTU_490	39	12	18	6	9	1	25	13	39	0	1	1	0	2	1	21	16	8	5	7	15	19	15	0	15	4	11	17	9	19	5	4	0	13	15	21	2	9	48	18	22	5	4	11	0	18	37	7	20
OTU_321	46	29	107	44	16	0	41	34	138	2	0	8	4	0	4	13	17	1	26	25	108	238	2	7	60	30	142	86	1	108	66	87	50	6	52	54	11	114	14	281	56	11	32	1	0	22	6	3	4
OTU_280	42	10	60	27	6	1	260	6	30	5	0	6	2	4	56	4	9	3	6	9	52	50	3	8	272	12	27	34	8	62	15	16	6	7	285	34	2	56	22	55	18	16	7	8	4	129	17	20	15
OTU_35329	61	27	74	12	16	0	61	33	101	0	0	0	0	0	6	0	3	17	8	0	49	107	18	16	74	2	98	75	9	78	33	3	11	13	52	53	3	5	54	2	78	19	34	5	3	69	33	23	19
OTU_32072	41	19	62	18	18	0	65	14	58	5	2	3	6	5	5	11	12	8	16	26	46	76	13	10	42	16	65	62	11	84	24	30	4	10	44	49	9	45	79	62	51	17	18	21	5	118	48	29	19
OTU_16029	36	30	46	10	14	2	35	25	77	3	3	6	4	6	4	14	15	4	23	37	53	78	16	10	54	41	69	53	7	30	27	14	9	16	38	34	13	27	43	73	58	22	19	25	1	76	50	22	15
OTU_39318	60	30	63	13	19	5	79	20	74	6	0	13	7	6	5	19	15	2	15	27	73	60	10	24	117	26	99	98	3	97	45	47	10	12	114	79	15	66	110	69	99	27	33	21	7	61	79	17	22
OTU_279	57	24	78	18	21	6	91	41	64	0	6	8	4	12	13	22	19	16	13	29	87	91	29	11	86	36	66	124	20	130	47	47	8	26	83	90	27	89	155	126	102	19	58	41	3	126	87	27	11
OTU_16943	37	14	46	5	6	4	22	10	40	3	0	3	0	0	5	5	13	0	11	11	44	49	1	12	25	11	47	45	3	54	21	10	10	10	40	37	9	42	14	48	37	11	15	3	1	46	6	12	21
OTU_27700	39	1	37	16	2	0	38	27	11	0	0	0	1	0	12	40	0	0	0	0	4	3	28	0	2	1	4	20	1	4	1	3	1	26	11	8	0	5	2	3	0	1	3	5	0	18	1	1	0
OTU_301	50	18	94	23	29	9	116	41	92	12	2	2	4	19	0	17	14	20	21	28	66	86	23	12	107	40	65	133	33	69	31	33	13	10	85	57	21	83	166	108	99	24	47	29	2	69	56	34	18
OTU_14650	46	17	49	7	18	2	47	22	83	2	0	3	4	6	5	11	6	6	2	14	35	43	10	5	35	16	52	71	5	108	51	19	5	16	40	33	6	37	94	45	70	8	33	6	5	79	31	9	15
OTU_7972	36	53	29	1	2	25	45	12	58	2	0	1	1	3	2	7	2	3	2	5	13	28	2	26	18	6	21	41	4	38	10	14	3	4	22	17	4	32	12	41	25	63	8	6	2	12	17	9	2
OTU_386	36	364	40	0	0	5	52	19	94	6	0	11	0	0	5	30	21	0	309	13	54	65	0	16	50	23	91	89	0	111	40	227	4	38	71	53	370	58	0	71	55	11	33	0	0	0	0	1	0
OTU_15298	44	24	53	11	13	0	69	38	97	3	5	6	3	25	4	29	9	14	10	19	21	47	19	5	29	17	50	117	6	110	35	36	5	2	87	45	22	56	11	7	78	10	32	48	4	115	170	34	35
OTU_30990	34	8	10	3	1	1	7	5	13	10	0	5	0	35	7	1	2	14	7	2	17	10	6	5	9	0	3	63	11	14	6	8	1	3	50	100	23	69	24	53	44	11	16	2	2	27	109	38	3
OTU_31057	73	24	89	16	27	1	83	33	117	4	10	2	2	30	4	24	13	65	19	32	43	81	34	14	64	21	62	169	7	156	55	31	4	1	119	83	17	93	3	0	125	22	52	29	3	68	101	20	26
OTU_12551	46	17	24	9	6	1	39	12	57	5	1	4	2	5	1	14	3	13	7	12	17	38	13	5	19	10	29	68	7	57	28	19	2	0	40	37	9	34	3	1	57	3	18	13	5	57	94	17	18
OTU_121	57	49	77	35	199	2	72	85	100	30	4	6	36	17	10	14	10	21	29	3	69	555	108	7	78	79	121	639	17	254	141	173	19	76	352	313	111	376	1508	940	431	75	268	139	28	771	467	151	199
OTU_40945	36	2	12	0	0	1	2	3	4	0	0	0	0	0	1	0	1	0	0	1	14	6	0	1	4	6	7	6	0	7	37	0	0	1	3	41	1	11	0	3	7	0	1	0	0	0	1	0	0
OTU_306	33	17	64	26	27	4	52	23	94	6	0	0	12	19	11	12	15	2	7	17	49	54	15	8	46	11	93	50	3	38	25	22	15	15	44	42	19	43	84	60	47	16	19	7	7	90	114	25	22
OTU_30679	75	14	64	13	16	1	0	37	0	0	1	6	7	0	3	12	12	0	2	26	46	71	3	13	2	32	1	65	9	72	35	37	7	1	5	54	1	42	1	53	68	10	28	8	0	1	30	0	1
OTU_38777	40	8	48	0	0	0	32	17	38	0	0	0	0	0	0	9	2	1	0	1	0	0	0	0	0	0	0	0	0	5	0	0	0	6	0	15	0	2	1	2	0	0	0	0	0	0	0	1	0
OTU_381	37	328	39	0	0	2	58	18	103	7	0	4	0	0	6	11	10	0	266	21	51	52	0	7	53	14	103	102	0	109	41	209	10	12	61	76	416	59	0	85	85	12	30	0	0	0	0	0	0
OTU_11238	74	32	1	28	38	0	116	54	123	9	2	0	18	15	15	28	23	12	30	36	135	135	10	0	104	42	121	135	16	202	69	56	0	24	98	72	0	3	1	0	1	16	44	19	6	149	62	32	36
OTU_337	41	11	22	33	16	0	87	8	180	4	1	2	5	2	1	13	10	42	5	6	17	22	0	2	52	10	246	47	0	45	30	6	5	30	99	46	14	40	39	48	45	9	13	7	2	55	34	18	18
OTU_37953	32	12	44	14	7	0	57	19	44	7	0	6	3	0	4	106	97	0	5	16	37	55	0	7	60	16	43	91	0	55	28	27	13	185	76	56	15	54	8	66	75	10	25	1	2	59	4	99	16
OTU_27022	37	0	12	4	0	0	10	6	1	6	0	0	1	0	0	5	0	0	0	0	1	0	0	0	0	0	0	53	0	0	1	5	0	12	49	80	0	49	14	0	1	11	32	32	0	0	0	0	1
OTU_25270	51	1	48	5	1	0	30	38	2	0	4	0	0	0	0	10	1	1	0	3	35	18	1	6	20	38	25	1	0	4	7	38	2	0	18	48	1	2	0	17	26	5	37	39	2	8	4	15	13
OTU_13570	40	16	50	9	18	3	67	25	75	1	0	4	2	9	3	14	10	9	6	14	24	37	9	4	18	16	30	64	5	89	17	12	3	0	44	37	18	47	4	6	70	15	25	33	5	80	104	21	27
OTU_505	43	12	45	14	7	0	56	34	58	5	1	0	1	2	2	15	3	1	3	3	17	27	2	1	17	14	10	27	1	27	13	11	0	8	41	36	16	40	13	65	35	6	34	3	2	19	13	8	6
OTU_16601	32	18	213	1	4	2	44	12	48	7	0	6	0	3	6	8	10	0	8	18	173	1	1	0	41	17	49	59	1	2	31	117	7	17	44	45	13	227	5	84	69	40	26	0	0	15	10	9	8
OTU_21918	34	1	8	0	0	0	5	6	4	3	0	0	0	0	1	0	0	1	0	1	0	1	0	0	1	1	0	53	1	5	0	2	1	5	37	99	6	29	0	54	45	6	9	0	0	1	1	1	0
OTU_35139	61	0	2	0	4	0	20	0	20	3	0	0	0	0	0	0	1	0	0	0	3	5	0	1	2	0	1	41	0	18	0	1	0	8	45	222	7	25	0	46	45	9	14	1	0	3	0	2	0
OTU_23583	34	6	44	0	3	0	18	7	24	13	1	17	1	1	6	6	4	0	4	10	42	29	1	3	24	14	20	13	1	19	8	11	3	5	18	15	3	31	11	9	20	9	3	10	0	0	8	3	0
OTU_352	32	17	49	8	6	0	49	14	72	3	3	5	1	13	1	16	35	35	41	56	116	166	26	32	110	62	185	34	124	32	43	18	24	8	18	21	12	35	70	35	52	18	15	5	5	60	39	23	46
OTU_9472	38	13	53	19	26	2	41	18	79	1	7	2	6	78	11	14	20	26	15	92	57	68	13	8	49	10	76	82	13	62	45	52	6	16	57	49	13	59	121	88	58	12	26	11	4	129	511	33	20
OTU_33274	32	4	33	8	9	1	32	23	31	3	1	0	2	3	11	7	9	4	7	8	40	26	5	10	31	22	29	34	12	28	13	18	6	15	32	40	11	38	26	41	33	17	27	7	2	49	24	12	16
OTU_31709	38	16	53	13	10	2	58	22	74	4	3	1	4	7	3	10	7	22	11	10	20	37	16	3	31	15	28	64	4	83	28	25	9	1	62	58	11	49	9	2	58	15	22	33	4	83	102	28	27
OTU_9577	34	1	5	0	0	0	4	0	2	0	1	0	1	1	0	1	8	1	0	0	3	4	0	1	5	1	3	3	1	3	2	1	0	1	5	26	0	3	3	2	3	2	0	0	0	6	0	1	2
OTU_34536	31	9	29	13	4	1	40	13	47	3	3	5	3	3	5	4	0	8	6	5	15	36	4	2	33	10	25	32	2	22	13	24	0	5	42	43	4	22	15	50	36	8	15	10	3	16	21	10	5
OTU_1614	38	28	40	7	7	4	78	24	58	4	3	1	0	16	3	7	11	35	15	2	30	65	23	5	66	12	34	196	12	166	58	45	5	2	112	62	26	49	12	19	73	13	36	20	2	28	75	11	10
OTU_398	32	9	361	2	7	2	34	16	35	3	0	6	0	0	0	5	8	0	10	9	297	29	0	4	23	16	38	46	0	56	23	371	8	4	35	30	13	403	0	34	36	10	12	0	0	4	0	0	1
OTU_14965	35	19	46	13	18	0	62	21	69	0	3	5	7	12	0	17	11	12	12	22	27	30	16	12	43	11	36	80	14	80	29	25	7	0	87	52	10	50	3	0	52	19	36	26	6	91	103	24	28
OTU_19808	73	93	45	22	23	4	23	27	110	0	1	2	10	5	0	33	0	0	43	11	33	45	5	2	12	0	45	142	3	24	10	6	0	0	68	69	61	63	4	2	100	3	37	0	5	121	43	37	52
OTU_15025	69	10	65	6	3	5	62	6	79	0	4	8	8	4	6	16	18	17	14	26	53	77	4	0	69	20	67	99	14	107	42	18	4	18	88	67	27	75	36	95	96	6	25	21	6	84	73	33	13
OTU_430	32	9	43	17	15	3	33	18	53	3	1	3	4	5	6	3	3	8	13	22	46	34	13	7	30	19	56	47	1	23	19	19	4	0	19	31	11	37	33	38	50	6	18	0	2	89	8	16	26
OTU_1175	30	0	1	1	0	0	2	0	1	0	0	7	0	0	0	0	0	0	0	0	0	0	0	0	0	0	2	1	0	54	0	1	0	0	1	38	0	1	0	1	3	0	1	0	0	0	0	0	0
OTU_8866	30	33	84	0	0	16	28	17	95	3	0	1	0	0	6	4	2	0	2	1	74	17	0	3	12	5	38	19	0	21	5	8	2	1	12	22	1	96	0	17	17	4	9	0	0	0	0	0	0
OTU_299	32	17	252	48	92	2	47	47	105	4	0	4	15	2	6	8	6	1	6	16	204	37	0	5	37	46	102	49	2	56	22	229	4	10	37	28	11	251	322	52	58	11	61	1	0	48	10	17	51
OTU_29275	45	2	48	1	0	0	50	3	68	0	0	0	1	0	0	2	0	0	0	1	13	0	0	2	0	0	0	0	0	40	0	0	3	2	1	1	0	0	0	3	1	0	2	0	0	0	0	0	0
OTU_39865	39	16	47	24	18	5	46	37	57	7	0	1	0	12	6	8	6	8	6	14	22	40	12	2	23	34	45	114	10	97	40	41	3	9	70	71	30	67	103	87	101	17	59	26	4	62	104	15	12
OTU_40899	47	33	61	10	41	3	56	30	82	5	1	3	2	4	2	13	4	3	23	9	25	35	2	11	28	19	45	114	2	76	77	38	8	15	64	70	36	70	20	98	135	16	34	5	1	53	21	14	13
OTU_29554	30	18	35	4	9	0	43	8	45	3	1	3	0	8	9	7	3	3	17	15	47	58	4	12	38	15	52	47	8	67	30	45	5	8	41	20	17	25	82	57	41	18	13	11	5	44	59	13	13
OTU_35695	29	8	31	12	1	1	32	20	50	2	0	2	0	1	3	12	15	2	24	31	122	105	1	14	85	53	117	39	3	51	22	58	16	8	18	29	8	19	4	28	35	15	15	2	1	22	4	3	5
OTU_38718	51	18	46	13	9	5	48	27	47	2	1	0	0	0	12	9	10	7	14	21	58	60	13	14	54	18	64	51	10	57	29	21	12	8	38	39	10	37	33	24	43	9	26	6	2	53	17	17	8
OTU_28485	35	16	42	0	8	2	50	17	57	5	4	0	5	9	0	10	7	13	0	14	24	41	8	6	20	15	30	76	5	51	17	15	0	0	51	42	14	40	1	0	47	7	25	24	5	59	113	10	17
OTU_15280	37	19	39	8	15	3	44	22	57	2	2	4	0	14	2	14	6	14	12	10	19	41	13	2	20	11	31	82	6	71	29	19	0	1	49	48	19	42	2	1	58	5	33	26	4	73	94	19	29
OTU_391	42	22	37	9	10	2	58	12	74	5	0	3	2	7	1	11	4	0	11	21	39	52	5	12	47	17	70	56	8	65	22	16	10	4	55	53	2	39	51	61	59	3	21	17	3	75	35	14	17
OTU_39639	30	0	16	3	2	0	32	13	7	0	0	0	1	1	1	5	0	0	0	0	1	1	0	0	0	0	1	17	0	5	0	3	0	4	15	14	0	15	17	1	3	2	3	3	0	0	0	0	1
OTU_382	34	23	50	11	19	0	52	15	69	4	1	0	6	4	6	14	13	10	12	24	50	59	8	12	49	21	58	41	1	31	19	11	10	8	30	28	11	51	23	50	37	7	15	4	2	62	52	26	27
OTU_13836	36	22	60	8	18	3	67	32	67	5	5	2	19	7	1	19	7	12	11	12	33	42	20	0	27	11	42	108	6	95	38	27	1	2	64	57	32	56	7	3	57	10	27	108	4	146	468	47	64
OTU_26311	48	14	35	15	16	4	41	26	33	10	5	3	3	24	8	5	5	25	11	14	28	48	30	6	27	37	25	71	19	78	32	25	7	8	51	88	25	55	143	116	83	4	30	33	5	73	106	23	22
OTU_30028	40	15	56	18	12	2	37	16	59	5	2	8	8	6	5	27	28	5	1	32	27	32	21	4	27	9	39	46	3	51	40	39	6	10	27	32	8	42	27	38	44	7	19	2	8	58	20	20	37
OTU_21989	37	20	51	6	6	3	55	12	61	0	1	0	6	1	2	6	7	7	10	19	43	52	9	7	54	20	58	44	6	38	29	9	8	5	20	18	9	27	31	33	34	3	9	9	3	41	13	7	7
OTU_16416	38	19	27	11	11	0	34	12	60	4	1	0	2	4	0	9	0	0	13	6	23	41	0	8	22	6	47	70	11	26	16	9	9	7	54	72	19	46	4	86	64	13	20	5	4	51	37	21	9
OTU_29433	54	24	11	25	35	1	8	1	70	0	0	0	4	0	0	19	0	16	4	1	5	6	17	24	4	1	9	56	0	69	49	37	13	2	6	44	0	2	63	8	49	0	3	28	7	118	71	32	17
OTU_40795	31	7	9	5	5	3	8	6	13	0	0	3	0	1	6	1	0	3	1	2	7	33	1	1	6	0	6	11	1	9	3	15	4	1	9	49	2	5	0	65	7	1	4	0	1	22	2	9	4
OTU_303	32	8	31	0	1	2	927	9	39	4	0	1	1	0	4	13	6	0	4	10	22	36	0	3	747	13	30	54	0	63	447	18	6	11	1150	53	16	36	0	52	54	10	15	0	0	2	0	0	0
OTU_416	30	19	12	4	7	1	20	1	18	1	4	2	1	5	1	5	7	2	18	12	24	15	3	3	23	10	13	26	20	35	17	26	7	8	19	50	24	15	35	20	11	3	2	18	2	40	64	7	18
OTU_395	57	12	64	13	13	0	45	26	67	2	0	3	8	2	3	5	4	2	8	8	15	31	3	10	24	23	48	57	7	61	20	23	0	0	12	33	3	30	69	38	37	13	8	11	2	65	26	21	18
OTU_36328	71	26	71	41	34	4	100	46	83	14	2	1	1	24	19	28	24	9	5	12	86	73	29	5	95	36	96	143	27	122	49	57	17	24	106	88	31	115	141	120	110	8	47	32	7	176	230	50	49
OTU_393	38	13	48	5	18	0	51	24	52	0	0	9	3	6	1	9	7	5	7	16	51	46	13	10	49	26	63	51	19	68	38	16	7	10	32	38	15	40	167	37	47	8	21	10	2	41	17	9	8
OTU_470	35	15	35	8	0	3	32	21	37	2	1	3	3	2	0	3	15	1	11	0	22	40	0	6	29	17	45	28	6	31	21	7	6	7	26	25	4	30	57	52	45	4	12	5	2	39	24	8	6
OTU_18042	54	0	10	8	28	1	3	2	0	0	0	1	3	0	9	2	0	0	2	3	0	6	0	0	0	1	4	0	0	1	0	5	0	0	0	38	0	0	0	8	10	0	0	0	0	3	2	2	4
OTU_466	28	21	35	4	14	3	27	24	53	3	0	3	1	0	1	75	67	0	11	10	38	33	0	6	27	26	46	37	0	47	15	158	4	111	43	32	18	42	12	55	36	6	30	0	5	42	1	9	14
OTU_611	37	9	10	5	3	0	30	1	12	0	4	1	3	3	0	1	2	15	5	13	23	33	7	8	37	8	18	27	7	32	17	18	3	2	27	30	6	7	27	13	23	4	7	4	1	21	12	4	6
OTU_8043	28	8	32	9	6	1	35	9	23	3	1	3	2	2	3	7	2	1	0	8	11	29	3	5	28	9	8	39	0	26	11	4	3	6	46	24	13	29	24	44	54	5	11	0	3	25	30	8	7
OTU_364	66	10	57	1	20	5	50	39	60	8	2	4	1	8	0	7	11	1	10	21	48	92	12	12	32	23	55	102	3	75	42	36	10	13	47	54	0	3	61	10	74	2	35	2	3	73	42	17	18
OTU_440	36	14	38	10	17	1	42	15	58	1	0	5	3	0	1	10	8	2	5	7	26	24	5	5	28	5	24	25	1	43	17	6	3	7	37	23	16	29	24	36	36	6	10	1	2	58	17	15	8
OTU_31003	33	6	22	9	6	3	38	19	45	4	2	0	1	1	8	7	6	5	6	14	41	38	1	4	24	17	29	28	2	39	23	22	0	1	26	28	5	44	81	38	30	5	19	3	3	28	13	2	9
OTU_588	26	7	21	6	4	0	39	10	37	1	1	0	2	3	2	6	0	0	1	2	9	22	3	1	12	1	8	5	3	0	7	1	1	4	7	8	0	2	18	24	10	0	2	1	6	34	15	20	20
OTU_13646	31	7	32	2	1	3	29	5	20	4	0	0	1	1	1	2	0	0	0	4	16	21	0	2	16	6	14	20	0	13	14	7	1	2	11	29	8	19	15	12	15	1	5	1	0	18	2	17	8
OTU_18985	26	7	30	6	6	1	27	11	30	2	0	1	1	7	2	8	2	2	2	4	19	34	4	2	9	7	17	31	5	9	5	0	0	10	24	21	6	25	45	47	31	3	6	3	1	23	19	7	6
OTU_12799	27	17	64	9	15	2	26	14	34	0	2	1	8	8	9	7	11	8	27	31	123	106	2	30	105	33	106	54	5	46	23	25	8	8	19	23	10	53	16	10	29	3	19	8	2	40	17	11	15
OTU_411	31	20	45	7	13	1	34	27	77	8	1	3	6	6	0	1	3	5	18	15	38	48	7	9	34	17	77	44	4	52	20	24	4	6	35	37	9	34	58	57	81	21	25	3	5	49	17	16	18
OTU_454	33	8	26	10	10	1	19	13	25	4	2	5	0	6	6	7	6	6	5	10	18	66	11	4	17	5	23	22	7	38	7	9	3	8	17	21	7	26	76	61	21	7	11	15	1	50	36	13	16
OTU_33147	31	0	1	0	0	0	1	1	2	2	0	0	0	0	0	0	0	0	0	0	0	1	0	0	0	0	1	31	0	2	1	1	0	5	20	54	2	25	0	28	25	8	6	0	0	0	0	0	0
OTU_21052	28	14	30	0	10	0	30	20	49	1	1	1	2	0	1	19	0	29	1	0	7	17	8	0	2	5	15	66	0	24	11	10	1	10	44	4	23	36	1	5	38	8	25	9	1	46	31	22	13
OTU_6299	39	6	36	5	7	0	35	14	44	3	1	7	0	4	2	7	3	6	3	8	22	29	8	2	17	11	37	52	9	44	25	15	3	8	25	38	9	42	35	28	51	8	11	11	4	28	25	9	5
OTU_4724	29	18	122	0	0	2	35	22	60	51	1	65	0	0	45	11	9	7	11	12	86	30	1	0	30	14	33	78	2	72	25	25	5	2	37	37	22	145	0	4	58	41	22	14	1	24	55	13	10
OTU_403	41	14	31	17	27	3	29	15	42	10	1	3	5	4	1	10	5	4	13	17	35	62	7	7	28	16	47	75	8	41	19	4	9	15	67	60	16	47	47	70	76	19	28	8	4	65	41	12	18
OTU_538	24	8	25	1	7	2	33	28	32	0	0	0	1	14	0	9	3	4	2	3	11	45	4	4	9	7	9	11	3	9	9	0	3	2	8	12	4	10	49	36	20	2	12	11	0	16	101	4	2
OTU_348	27	13	31	21	28	1	27	10	74	3	1	4	3	15	5	10	9	17	5	18	23	40	10	8	23	12	54	95	13	61	37	22	6	13	45	66	15	52	81	57	59	16	24	8	2	60	57	25	12
OTU_6796	28	7	13	4	14	0	27	23	31	1	1	9	3	5	5	13	12	1	7	11	21	44	5	9	38	13	51	16	1	65	10	9	10	2	22	19	2	10	21	18	25	4	13	2	5	40	26	10	14
OTU_37884	28	9	22	0	0	0	49	16	31	0	0	0	0	0	0	13	7	0	0	0	0	3	0	0	16	0	0	2	0	6	1	1	0	10	2	8	1	1	2	3	1	1	1	1	0	17	0	2	0
OTU_609	28	6	24	10	4	1	23	12	33	2	3	1	3	1	1	4	5	1	2	9	22	18	4	2	21	12	23	24	1	31	10	4	1	5	14	15	8	13	11	14	19	2	4	5	0	17	9	8	8
OTU_13707	68	24	76	2	6	0	90	42	100	13	1	0	2	1	13	14	37	13	38	57	131	182	5	30	157	78	180	261	18	176	73	63	22	0	134	131	49	125	9	146	146	0	80	1	1	15	9	2	1
OTU_20954	27	12	34	1	4	0	54	14	48	10	0	0	3	4	0	32	0	15	0	1	7	26	11	0	3	29	24	173	2	63	20	15	10	76	83	7	34	78	1	6	85	13	38	9	4	52	54	20	37
OTU_704	26	4	11	0	0	0	23	13	20	5	0	0	0	0	0	2	4	0	1	3	10	14	0	3	16	4	24	19	0	15	5	8	13	6	20	19	4	15	0	21	22	2	15	0	0	2	0	0	2
OTU_435	37	16	39	2	1	1	51	15	77	3	0	6	0	0	6	16	40	0	36	63	131	166	1	29	143	58	189	78	0	67	35	133	71	30	70	53	20	54	27	89	69	20	22	7	2	28	21	3	3
OTU_1083	26	0	4	0	1	0	1	8	3	0	0	1	1	0	2	1	0	0	0	2	4	19	0	0	5	6	1	3	0	5	4	3	0	0	1	24	2	3	0	22	5	1	6	1	0	1	2	0	1
OTU_14969	26	10	40	6	18	0	36	7	49	0	3	3	2	1	3	7	1	3	9	18	16	14	0	6	32	3	19	19	3	64	43	2	2	7	28	27	6	31	53	28	29	6	13	11	0	37	48	11	13
OTU_17660	26	31	28	20	28	5	73	37	49	4	1	10	4	5	3	13	32	6	38	55	116	141	15	41	152	61	140	86	17	59	20	42	13	15	58	44	9	42	17	57	63	47	30	7	5	49	24	27	18
OTU_314	31	10	19	44	38	0	31	8	26	5	7	1	14	10	8	6	13	25	1	11	17	34	8	5	35	9	28	123	12	82	32	24	2	11	69	99	34	57	41	89	57	18	35	5	5	108	42	31	24
OTU_5743	30	23	74	11	22	0	140	31	3	3	1	0	6	5	2	13	9	1	3	3	35	24	6	4	81	14	28	51	0	38	0	41	6	23	146	59	18	63	133	70	88	31	57	27	1	10	129	2	2
OTU_7851	42	19	46	11	16	2	55	22	78	3	1	0	7	9	5	11	7	11	13	18	34	31	4	4	25	15	37	104	2	78	105	30	2	1	61	51	18	48	2	2	65	14	27	15	8	76	90	30	35
OTU_41001	38	21	39	20	15	4	37	19	60	0	1	4	6	8	2	9	16	6	10	22	41	48	12	13	48	19	42	35	0	73	15	15	6	8	49	46	10	36	128	55	67	8	25	11	4	71	39	21	23
OTU_35638	31	16	37	6	16	4	48	13	50	1	0	0	2	3	5	10	12	8	19	1	45	57	9	3	44	24	48	53	9	33	19	15	7	10	30	41	0	28	30	65	51	12	18	6	7	50	29	21	17
OTU_571	30	7	22	4	7	1	20	8	14	3	0	1	2	5	0	2	7	2	6	4	40	35	1	3	30	11	29	28	8	15	42	12	7	1	22	18	3	15	18	12	8	4	10	5	0	35	28	0	7
OTU_1107	26	1	6	0	1	0	2	0	6	3	0	0	0	0	0	0	0	1	1	1	1	3	0	0	2	0	1	32	1	4	1	3	0	6	35	77	6	32	4	40	39	4	14	0	0	3	3	0	1
OTU_39440	57	20	82	25	3	1	111	0	8	9	5	2	12	17	0	2	0	18	29	43	111	159	0	1	129	24	133	182	14	116	47	44	12	24	123	76	0	115	19	10	146	0	2	28	7	200	70	46	31
OTU_12399	26	9	44	17	14	0	26	30	41	2	0	3	1	2	6	10	9	5	6	9	28	39	16	5	17	26	31	55	1	17	7	11	2	7	28	33	12	36	9	35	27	8	30	1	4	38	6	12	16
OTU_536	28	11	25	0	0	2	20	10	41	3	0	4	0	0	1	8	5	0	5	119	23	27	0	4	29	7	29	60	0	49	21	10	1	11	56	58	10	39	1	46	51	31	37	0	0	5	1	0	1
OTU_566	28	10	41	0	0	0	15	131	35	5	0	3	0	0	3	2	4	0	6	14	25	29	0	6	31	124	33	36	0	40	15	12	1	4	30	27	7	33	1	30	36	9	162	0	0	1	0	0	1
OTU_620	27	3	12	4	6	0	10	9	22	2	1	0	0	3	1	4	3	6	6	6	11	18	6	4	13	5	13	25	5	18	4	6	0	1	11	19	5	8	9	26	26	4	16	7	1	15	5	5	9
OTU_40606	26	7	31	2	2	0	26	12	27	2	0	1	0	1	0	5	1	2	5	5	4	15	0	2	13	5	10	15	1	11	6	3	0	8	16	14	4	13	4	13	12	1	11	0	0	6	5	3	2
OTU_29225	29	10	26	11	9	0	35	18	34	0	0	0	1	6	1	5	6	8	10	9	16	30	3	5	27	12	21	39	4	78	5	6	3	8	26	44	7	32	49	36	30	11	13	10	4	55	48	14	15
OTU_34706	33	103	55	4	8	1	51	26	851	7	0	5	0	0	5	24	22	0	90	15	57	37	0	11	40	26	869	66	0	82	40	114	7	20	50	46	98	74	12	58	42	12	39	0	1	23	0	8	13
OTU_586	25	15	19	1	1	0	16	12	36	1	0	5	0	1	4	2	4	1	11	13	47	44	0	7	11	12	38	93	2	109	51	32	3	7	16	51	7	50	2	29	45	5	16	0	1	6	4	3	1
OTU_699	24	25	22	0	3	7	22	9	40	2	2	6	0	7	1	3	3	8	7	9	19	12	1	7	16	10	20	28	3	60	14	8	5	0	21	14	14	14	1	28	14	1	13	3	0	16	26	13	5
OTU_420	29	10	49	14	6	0	47	22	45	4	1	2	6	1	3	9	15	2	11	18	40	64	7	5	46	20	47	59	7	45	26	29	5	9	38	25	10	48	48	53	56	12	16	8	5	56	26	17	15
OTU_297	89	0	95	7	29	5	120	4	143	10	8	12	13	19	2	5	3	4	4	43	101	28	8	33	134	12	124	139	4	221	74	62	2	1	120	19	37	90	124	129	125	40	40	35	2	120	14	29	38
OTU_302	38	34	25	1	15	3	75	19	87	0	1	2	0	1	10	15	26	37	39	61	82	187	1	18	103	28	134	148	0	224	75	83	0	21	70	39	23	31	51	132	50	6	14	10	2	45	36	15	16
OTU_383	24	11	24	29	27	12	22	9	31	6	0	0	7	1	0	5	5	0	5	15	24	37	2	9	23	10	27	102	1	30	131	14	8	10	69	82	23	66	12	92	295	24	22	4	0	50	27	20	20
OTU_18214	25	5	29	9	5	1	28	15	32	2	0	1	1	3	2	4	4	1	4	4	29	20	3	8	22	5	31	15	4	16	15	7	3	5	9	12	4	20	13	12	16	3	8	1	0	29	8	4	12
OTU_35603	33	11	32	10	7	2	28	10	29	1	2	0	1	4	1	11	3	1	4	7	20	35	7	5	32	9	27	27	4	37	16	6	4	4	16	23	10	31	45	46	24	6	9	5	0	43	17	7	13
OTU_413	25	17	66	10	3	5	34	27	157	6	0	9	0	4	16	8	19	12	21	16	89	95	35	14	66	38	159	34	6	35	39	18	6	11	18	19	11	35	49	50	53	20	24	11	0	5	35	8	2
OTU_1206	26	11	19	8	9	3	45	28	39	10	5	4	1	7	3	12	4	8	7	5	16	22	1	6	43	31	32	160	25	78	21	6	2	31	137	107	49	128	10	151	135	0	103	1	0	26	46	4	27
OTU_9626	26	13	28	13	5	3	31	10	56	7	1	6	1	3	8	3	7	1	1	12	31	24	6	9	31	14	37	54	3	56	46	23	4	5	35	37	5	49	10	46	53	10	17	4	4	55	17	13	13
OTU_338	25	6	19	29	35	4	33	54	36	5	0	3	16	13	3	8	27	36	23	52	113	106	5	14	86	78	105	174	7	109	131	48	33	13	89	86	20	90	45	99	143	20	100	9	1	47	126	18	15
OTU_3988	24	0	8	8	12	0	6	5	5	1	2	6	0	1	1	0	0	1	2	0	8	2	1	1	1	0	2	45	0	38	3	7	2	7	31	63	12	25	3	39	33	4	13	0	6	25	1	2	6
OTU_29526	41	2	2	2	4	0	13	1	1	1	1	0	1	1	1	2	4	0	3	5	7	18	5	3	0	0	9	17	3	12	2	9	1	0	10	39	0	7	0	9	43	2	8	1	1	20	3	7	10
OTU_247	27	80	39	19	27	2	19	15	29	39	0	19	5	0	16	7	4	7	61	17	59	23	0	1	32	9	23	327	0	83	23	14	8	39	198	186	124	263	25	240	233	44	112	9	5	116	25	46	38
OTU_28223	21	6	25	4	9	2	50	16	43	4	0	5	5	0	1	9	6	17	6	10	18	40	8	3	32	10	36	56	5	49	27	23	8	0	47	33	6	30	1	0	40	12	21	14	1	55	47	22	9
OTU_412	21	7	32	14	19	0	23	10	28	2	3	1	4	14	3	7	2	7	10	22	21	28	7	3	27	15	28	32	34	16	8	5	3	5	12	13	0	19	114	23	23	6	12	45	0	39	168	6	7
OTU_25701	26	7	49	10	16	0	38	7	90	1	0	0	1	11	1	9	5	0	8	4	36	0	7	0	26	7	50	82	10	1	39	28	5	5	35	13	11	33	28	72	52	25	12	15	7	59	36	16	19
OTU_40608	25	5	12	0	2	2	20	6	27	0	0	1	0	0	0	2	1	0	0	2	1	4	0	1	1	2	1	2	0	9	0	1	0	1	0	2	0	0	0	12	0	1	0	0	0	0	5	0	0
OTU_331	47	22	46	14	33	7	55	35	118	10	0	14	3	13	13	22	28	19	5	22	73	96	18	20	64	20	87	124	22	164	64	20	18	13	79	99	25	67	194	120	96	26	46	15	2	157	87	35	22
OTU_32205	40	14	26	2	0	0	26	10	97	3	0	0	0	0	1	9	0	0	0	0	0	1	0	12	0	0	0	35	0	1	26	0	0	7	0	1	4	1	2	0	0	13	9	0	0	0	0	0	0
OTU_6605	30	5	18	2	13	3	18	5	28	4	0	3	0	1	3	12	7	3	6	9	37	39	1	4	37	10	32	42	5	29	13	13	6	9	17	38	6	24	10	48	33	5	14	2	1	55	13	11	19
OTU_14487	32	3	50	3	14	0	529	9	34	27	0	11	0	0	13	8	5	2	0	11	55	66	3	4	510	16	33	261	2	523	25	110	2	40	703	108	82	189	19	241	191	36	90	6	0	10	18	4	2
OTU_408	31	15	32	10	14	0	36	17	40	1	1	5	9	3	6	6	13	0	11	21	53	43	6	12	66	18	76	72	1	60	16	20	7	9	46	49	8	28	74	43	58	14	24	7	2	66	23	22	11
OTU_38252	23	0	120	4	76	1	22	9	43	143	2	61	1	0	38	3	3	0	9	14	108	24	61	3	20	11	38	981	4	36	10	18	5	115	557	624	223	949	12	762	730	134	332	1	0	16	9	3	7
OTU_31208	37	11	44	5	17	4	58	16	56	0	4	5	3	5	5	10	7	3	9	13	51	36	5	14	50	14	47	46	5	85	28	18	0	8	42	70	12	35	162	51	78	1	27	23	4	65	55	11	11
OTU_467	22	81	27	1	1	2	23	27	28	7	0	4	0	0	9	4	6	5	65	6	12	13	0	5	14	20	15	26	1	24	6	16	1	0	24	20	53	29	60	25	24	8	31	12	6	80	33	33	38
OTU_22404	24	5	22	3	7	0	15	11	49	1	1	0	5	5	2	4	3	1	2	5	14	1	12	0	7	4	23	24	1	3	8	11	2	2	15	24	6	9	47	17	32	5	5	23	0	38	62	10	10
OTU_491	31	6	27	4	11	2	25	12	38	2	0	1	2	4	3	6	10	1	9	21	37	37	3	7	39	10	36	36	4	34	22	8	5	8	25	24	12	27	15	41	41	4	15	2	3	42	22	9	7
OTU_37084	30	1	8	4	45	1	14	4	6	0	0	2	0	1	0	25	18	0	4	3	18	8	0	4	6	3	77	30	0	45	8	5	0	30	27	51	11	37	1	31	30	1	11	0	8	25	1	44	9
OTU_2827	28	13	8	15	5	0	55	14	26	1	0	1	2	3	5	11	8	6	4	12	4	50	4	7	27	7	25	14	6	22	8	7	0	0	31	25	9	9	30	13	10	1	1	7	1	38	13	9	7
OTU_442	25	15	16	6	7	1	17	21	38	1	1	2	4	7	1	7	2	6	8	12	18	27	6	0	10	15	31	41	6	41	13	25	2	4	13	17	8	22	68	29	30	2	21	22	3	31	74	15	16
OTU_37666	24	15	19	8	11	2	22	26	33	4	1	2	4	0	3	11	8	5	10	14	42	41	1	6	52	15	38	61	3	54	28	17	8	9	29	33	11	39	19	36	45	8	21	2	2	66	21	15	12
OTU_464	26	138	47	3	9	1	28	15	83	1	0	1	2	0	7	75	47	0	123	11	38	52	0	3	30	12	74	50	0	53	22	165	9	62	42	36	144	44	3	32	36	10	18	0	1	5	0	1	1
OTU_25285	22	142	18	0	0	1	30	15	33	2	0	2	0	2	2	5	24	0	116	33	70	93	1	18	86	41	93	174	1	144	71	67	14	17	33	24	114	22	9	49	44	2	11	2	0	2	4	1	2
OTU_579	33	39	27	3	10	1	35	12	42	2	0	1	2	3	1	4	2	7	18	5	22	30	6	20	25	9	21	49	0	41	17	9	0	3	32	39	38	38	18	20	38	27	12	10	3	68	47	14	13
OTU_487	21	5	188	0	0	1	25	11	32	1	0	0	0	0	5	7	8	0	8	2	151	14	0	3	15	11	18	40	0	33	19	233	0	6	21	25	9	275	0	38	32	5	11	0	0	0	0	0	0
OTU_39549	24	7	11	14	9	7	17	7	9	5	0	0	0	1	0	4	0	0	4	6	11	22	0	3	11	2	10	30	1	12	86	4	2	5	28	39	6	33	6	36	153	6	13	1	0	35	14	14	14
OTU_355	34	14	46	18	18	6	53	25	59	1	7	6	5	6	6	14	18	15	20	31	65	66	9	19	52	24	74	71	25	92	38	25	5	11	39	54	14	35	106	57	82	14	14	18	12	88	67	32	26
OTU_30515	31	18	60	2	4	1	41	25	59	5	0	12	1	4	5	14	6	1	11	11	35	63	8	4	26	15	29	28	5	61	0	18	8	8	10	18	9	18	20	33	29	3	8	6	1	55	14	6	4
OTU_28055	37	16	32	4	3	0	36	0	33	1	0	0	0	2	1	2	5	1	13	10	29	39	1	12	34	11	47	34	4	30	10	11	9	6	40	36	7	36	5	45	30	9	1	1	2	30	7	10	4
OTU_30707	22	5	10	3	3	0	26	8	18	0	0	0	1	1	1	3	8	2	9	20	28	33	1	2	21	12	24	5	1	6	6	8	1	1	11	7	3	10	5	10	8	2	5	0	3	17	3	5	7
OTU_37434	22	0	0	0	0	0	1	0	3	0	0	0	0	0	0	0	0	1	1	0	0	1	0	0	1	1	0	2	0	0	0	10	0	0	4	38	1	5	0	3	1	1	1	0	0	0	0	0	0
OTU_23381	32	13	38	1	10	1	2	15	36	0	1	0	3	1	0	4	2	5	5	6	20	15	0	1	12	0	13	1	3	0	20	0	4	2	2	1	3	5	2	7	13	5	2	6	0	36	4	13	8
OTU_446	25	12	30	5	16	1	58	35	34	4	5	1	3	9	0	8	5	11	6	8	16	17	9	5	42	9	18	86	6	15	9	4	2	12	102	71	19	70	49	91	83	22	66	18	2	40	31	14	15
OTU_31140	59	20	46	24	34	0	61	23	83	3	0	6	11	2	4	18	500	21	469	40	70	78	8	14	1611	607	88	38	4	44	23	15	11	21	38	20	1	37	18	24	38	4	15	3	1	105	37	26	16
OTU_425	26	9	33	7	6	0	36	19	35	1	0	1	0	1	0	4	3	1	6	6	19	23	9	4	19	17	18	43	1	36	20	3	4	9	40	45	13	42	115	44	28	9	20	28	4	78	91	13	19
OTU_12864	40	17	45	7	12	3	44	25	51	1	2	4	3	1	3	6	5	5	10	16	26	53	5	5	31	12	50	69	5	57	35	22	2	10	33	32	10	30	44	50	50	5	12	8	2	44	32	14	13
OTU_712	21	5	26	5	8	0	26	9	32	1	0	0	0	0	0	4	0	0	1	36	14	8	1	0	8	1	8	11	10	10	5	2	1	1	7	8	2	16	15	11	23	6	6	5	0	0	14	0	0
OTU_6	211	81	138	14	25	19	210	65	171	12	5	17	10	95	7	20	17	73	42	65	86	119	41	34	107	57	106	175	20	236	55	54	11	12	124	132	31	88	153	141	114	38	44	38	10	102	547	70	43
OTU_461	26	94	25	0	1	1	27	11	178	2	0	6	0	0	5	10	17	0	88	6	22	29	0	2	25	14	155	64	0	54	14	95	7	29	33	41	128	40	0	37	36	4	14	0	0	1	0	2	2
OTU_1912	24	8	27	5	4	1	43	16	29	2	0	2	3	1	2	9	10	2	7	6	12	25	0	0	36	7	31	28	4	28	12	14	0	5	42	19	7	14	18	26	37	3	14	3	2	21	18	4	3
OTU_23905	21	13	29	11	18	3	38	5	51	4	0	2	6	9	3	6	3	0	9	20	28	72	0	6	40	7	47	18	0	49	26	27	3	2	35	29	11	45	34	80	110	10	12	7	7	110	54	31	29
OTU_33178	24	11	47	8	4	3	30	19	52	1	0	1	7	9	1	6	16	10	21	30	68	55	6	8	63	27	72	39	8	39	26	30	16	1	10	10	11	38	33	9	9	4	5	12	2	21	28	7	5
OTU_15865	21	29	13	0	4	13	17	17	25	1	6	1	15	44	1	6	0	48	1	2	11	6	43	1	5	4	6	292	161	285	108	102	2	5	16	12	2	16	111	17	22	4	8	17	0	13	113	1	1
OTU_29065	21	6	22	0	0	0	26	18	26	0	0	0	0	1	0	6	0	0	0	2	2	1	0	0	1	2	2	4	2	3	0	0	0	0	1	3	2	1	2	3	2	1	9	0	0	1	0	1	0
OTU_32558	21	13	10	1	6	6	27	10	16	1	0	1	2	2	1	4	3	11	1	5	12	19	6	3	16	12	20	25	6	15	7	5	1	3	10	18	6	23	96	14	31	7	4	19	3	11	46	8	3
OTU_292	21	17	24	0	0	1	25	26	11	0	0	2	0	0	5	5	213	0	335	392	1087	1211	0	176	1062	410	1193	742	0	768	300	261	161	4	18	14	10	24	0	34	18	7	40	0	0	0	0	0	0
OTU_418	21	11	27	8	8	1	27	10	26	1	1	4	4	9	3	3	5	8	8	9	33	25	3	7	28	12	41	39	13	40	20	10	5	16	37	39	12	50	31	52	63	10	28	4	5	99	51	10	21
OTU_468	26	17	24	13	10	1	30	18	43	4	0	0	8	0	4	1	0	9	1	7	33	39	10	2	36	14	25	38	1	16	10	10	8	11	40	27	15	19	35	40	36	12	15	14	3	57	26	17	10
OTU_39742	25	4	18	7	12	1	33	12	37	1	1	6	3	1	3	6	5	1	7	6	24	31	4	3	22	6	30	28	3	21	10	8	4	0	14	19	6	14	26	15	14	5	6	6	2	35	19	8	8
OTU_256	26	9	338	15	7	1	50	12	53	127	0	6	1	0	3	10	5	2	10	15	331	42	1	6	32	14	44	1881	3	63	27	15	5	276	1263	1467	389	1930	23	1677	1588	327	679	3	2	17	13	5	15
OTU_8805	42	11	54	10	20	3	88	22	61	3	8	4	1	10	0	19	7	13	7	12	15	25	22	9	26	24	27	54	6	50	46	11	1	0	51	51	15	37	5	0	47	5	13	28	8	75	105	31	31
OTU_38558	21	11	17	0	1	3	95	10	19	4	9	2	1	14	2	2	0	0	6	16	18	3	13	2	65	15	21	49	7	2	19	10	12	5	114	23	4	18	15	47	36	8	10	8	0	9	22	8	3
OTU_12474	23	15	16	4	3	0	24	4	20	2	0	1	1	11	1	3	1	6	3	6	10	15	0	3	11	4	13	19	1	27	8	7	3	3	10	14	1	11	13	13	10	0	3	4	0	14	52	9	5
OTU_614	37	10	3	0	16	1	29	18	34	0	1	5	0	0	3	8	0	0	16	17	41	72	0	27	0	30	63	75	1	52	54	2	13	14	30	51	12	35	25	51	83	22	55	5	1	5	20	1	2
OTU_24811	27	4	24	0	0	0	13	9	17	0	0	0	0	0	0	6	0	0	0	0	2	1	0	0	1	3	0	1	0	0	4	0	0	1	1	4	1	6	0	5	3	2	1	0	0	0	0	0	1
OTU_503	25	10	19	13	11	1	26	16	55	1	0	0	5	4	1	7	0	1	5	13	16	27	2	2	19	9	25	36	1	53	13	13	3	4	15	11	8	14	40	26	9	3	10	5	3	31	25	10	15
OTU_281	21	7	110	37	57	1	18	8	19	3	6	2	19	44	0	5	0	89	1	5	81	24	20	21	22	9	3	34	17	36	18	48	9	11	16	26	12	99	30	27	25	32	14	3	6	104	210	30	33
OTU_424	28	7	28	17	22	0	40	14	5	2	3	4	9	15	4	2	9	20	14	12	33	35	19	5	45	13	52	43	37	57	18	44	6	6	37	27	10	34	68	24	31	12	20	2	2	58	22	14	22
OTU_8693	33	60	55	15	18	0	76	0	53	4	8	7	4	138	9	7	2	19	0	14	42	25	2	4	55	1	45	59	45	49	25	0	0	7	64	0	23	52	137	50	67	11	27	26	4	125	792	35	38
OTU_24605	19	5	8	5	3	0	10	5	10	3	0	2	0	1	1	1	1	6	4	4	12	18	2	4	9	0	20	0	0	9	4	5	4	0	10	11	4	6	9	17	9	0	5	1	0	9	11	0	2
OTU_18566	22	13	19	96	60	5	73	84	54	0	1	2	18	4	6	26	23	7	9	19	27	38	4	8	57	79	49	36	12	38	17	25	7	27	62	39	6	35	91	32	57	15	98	25	8	89	58	33	42
OTU_31020	21	0	2	0	2	0	1	0	1	0	0	0	0	0	0	0	0	0	0	0	1	0	0	0	0	0	1	24	0	0	1	0	0	3	12	36	3	12	0	14	11	1	8	0	0	2	0	0	0
OTU_564	21	33	28	0	1	1	26	15	58	0	0	0	0	0	1	65	54	0	26	14	22	27	0	5	21	13	38	36	0	44	15	103	4	64	39	34	41	36	0	33	41	3	15	1	0	2	0	2	0
OTU_437	22	11	21	15	9	1	26	8	52	2	2	0	3	5	3	11	9	5	7	14	19	25	12	5	23	11	22	24	7	27	23	13	3	11	22	18	6	22	42	25	34	6	12	11	6	60	14	25	28
OTU_12705	24	10	58	17	0	2	23	16	70	2	1	0	9	4	2	0	0	20	0	0	63	2	0	0	0	13	1	42	29	31	0	0	2	0	6	13	1	40	17	14	33	2	4	4	5	68	12	3	5
OTU_15858	47	1	16	8	14	8	53	30	81	3	0	4	5	7	2	3	3	4	10	17	32	77	8	7	52	21	75	44	10	32	16	41	1	49	68	65	20	50	427	396	99	10	28	4	4	84	78	17	26
OTU_21236	74	33	93	17	30	4	110	43	124	15	4	7	11	18	4	53	27	14	14	17	40	74	22	13	48	25	83	360	18	146	45	55	19	25252	216	194	73	215	166179	121316	238	56	108	44	6	119	155	57	45
OTU_35954	25	10	33	8	8	1	29	14	37	3	0	0	1	3	2	3	9	12	6	14	36	56	3	7	34	20	54	55	2	48	21	27	8	4	6	27	9	27	26	29	40	7	18	4	3	25	15	13	7
OTU_459	19	10	45	7	6	0	38	8	29	4	3	1	0	8	1	5	6	11	4	8	24	48	10	6	20	4	21	67	3	65	26	21	0	10	25	22	5	33	28	79	83	14	4	17	4	70	49	17	29
OTU_456	20	10	211	14	21	6	30	11	34	0	0	4	2	2	2	5	3	0	4	10	167	30	0	8	24	12	15	46	0	26	19	220	1	7	29	36	12	230	73	37	34	10	11	2	1	11	3	3	7
OTU_21199	21	5	32	2	3	0	23	5	20	0	0	0	0	0	0	4	1	0	0	4	18	7	3	1	4	1	7	7	0	14	4	6	2	2	0	9	0	20	11	9	4	0	0	6	1	2	0	4	3
OTU_471	20	14	41	9	21	2	33	26	39	2	0	1	5	0	3	7	7	0	13	12	29	36	0	35	28	16	37	57	0	46	15	72	24	9	27	28	8	29	63	42	33	44	25	0	0	9	2	1	10
OTU_26386	19	7	27	5	6	0	21	8	20	0	0	0	5	0	0	6	1	0	0	1	8	7	1	2	1	1	2	20	5	4	1	2	0	5	7	7	7	19	18	20	17	7	7	5	0	3	14	3	2
OTU_550	20	63	27	0	0	1	21	21	37	3	0	2	0	0	2	63	41	0	54	15	25	29	0	8	23	8	34	67	0	51	23	128	4	66	32	48	85	30	0	57	30	8	22	0	0	0	0	0	0
OTU_360	18	6	17	1	2	2	53	73	19	3	1	4	5	105	2	4	4	6	4	8	16	24	6	2	56	69	16	39	37	56	31	60	3	8	56	17	6	26	220	27	18	4	90	34	0	6	697	1	3
OTU_26923	18	10	13	11	43	0	6	8	18	2	0	0	1	1	0	11	14	0	10	20	40	53	0	12	51	16	55	45	0	42	19	5	11	17	22	48	9	17	65	35	36	4	18	6	2	27	22	9	16
OTU_23744	32	0	52	1	1	3	4	3	3	0	0	0	0	5	0	0	0	0	0	26	53	1	22	0	54	0	5	35	0	4	1	1	0	7	30	2	6	46	56	1	31	13	1	1	0	2	42	3	0
OTU_31049	21	6	20	6	8	0	17	10	20	0	0	1	7	0	2	4	3	0	5	1	9	9	8	4	16	9	17	17	2	10	19	4	3	4	11	12	3	7	10	10	12	5	11	4	0	107	4	6	11
OTU_499	23	6	38	3	6	2	34	11	23	1	1	1	0	10	0	5	1	1	1	2	8	6	4	1	4	0	6	21	7	15	5	8	2	4	11	13	1	10	45	12	17	2	3	10	1	17	126	8	5
OTU_555	22	9	30	7	13	1	32	17	36	3	0	0	3	2	1	14	2	2	2	7	14	13	5	1	21	9	22	38	6	16	9	7	3	5	22	26	6	18	20	34	14	6	13	5	1	22	17	13	10
OTU_356	53	21	66	17	15	5	60	32	85	0	1	8	2	6	9	16	9	4	14	31	63	100	3	13	73	25	88	56	2	71	29	23	11	26	54	67	20	67	42	76	100	20	29	0	4	53	23	21	7
OTU_407	30	3	32	0	13	2	20	13	45	0	0	0	2	0	8	7	8	0	6	19	25	37	2	1	24	8	45	24	3	16	0	1	10	3	26	17	5	23	1	21	24	0	0	0	4	89	1	26	16
OTU_17652	28	13	32	5	7	2	36	19	69	6	0	1	0	7	0	16	8	13	11	16	23	28	13	6	18	14	32	76	9	70	15	25	3	1	44	32	12	39	5	5	51	6	17	16	4	56	97	31	23
OTU_9476	19	8	32	4	1	0	17	23	90	0	0	2	1	5	0	11	3	2	2	1	12	13	0	3	15	9	65	16	0	19	9	6	4	5	5	17	2	8	10	26	18	3	15	3	2	87	29	20	23
OTU_426	32	20	42	16	9	4	39	12	46	0	0	3	3	6	5	4	4	4	19	22	45	36	2	12	42	22	46	46	6	60	43	21	7	1	37	31	10	39	24	40	44	6	15	2	4	41	17	15	12
OTU_332	19	2	16	30	14	1	21	7	103	1	0	0	3	2	3	5	9	4	14	35	37	78	18	13	44	16	125	32	4	50	18	28	7	5	17	22	5	14	397	60	18	2	3	14	0	20	54	10	12
OTU_17070	37	0	5	0	1	0	66	31	56	0	0	0	8	0	22	50	41	0	0	0	2	2	8	7	1	21	47	171	0	207	99	59	0	50	3	0	0	1	1	0	1	1	49	16	0	1	2	1	0
OTU_537	20	6	53	0	6	1	13	10	26	4	0	7	1	0	1	12	3	0	5	3	45	15	3	1	9	8	18	37	2	41	7	8	3	13	27	40	12	69	4	37	56	8	16	2	0	21	3	5	15
OTU_33455	18	6	28	2	6	0	22	12	32	3	0	0	0	1	4	4	2	2	0	1	0	14	0	0	17	7	24	22	6	25	12	4	0	6	14	16	3	16	29	24	19	5	17	4	1	17	23	7	10
OTU_432	27	11	28	3	15	0	31	15	25	0	0	0	5	0	5	3	10	0	4	5	21	24	4	7	44	10	22	23	3	2	13	12	5	2	11	21	6	20	38	27	26	7	9	8	1	55	1	20	24
OTU_652	25	5	12	1	0	0	15	13	23	1	0	0	0	3	4	5	2	3	3	2	2	7	0	3	5	7	4	19	0	15	8	9	0	4	6	17	4	7	10	8	15	4	17	6	2	24	35	5	2
OTU_575	18	4	43	3	3	0	7	4	11	12	0	15	0	0	45	7	12	1	2	5	42	27	1	3	14	7	21	18	0	18	5	13	5	16	23	24	1	45	0	22	21	5	5	0	0	3	0	1	1
OTU_274	26	52	36	12	64	4	26	14	194	9	1	1	0	5	5	0	7	4	38	8	24	155	2	10	34	17	178	189	5	79	15	14	6	28	127	142	79	129	11	351	154	44	59	4	34	402	15	191	157
OTU_35747	26	3	15	4	5	0	19	12	18	2	0	0	1	1	3	0	0	3	2	4	2	13	5	1	13	1	14	23	4	16	8	3	1	1	15	25	4	15	16	26	24	2	9	0	2	26	3	6	5
OTU_14865	33	19	16	0	0	0	42	2	1	4	3	2	0	10	3	49	50	99	0	0	0	241	4	4	34	0	3	1	4	58	13	1	0	108	54	0	0	25	40	322	2	13	0	13	0	0	39	0	0
OTU_599	19	8	14	5	5	1	25	14	26	1	0	4	0	2	1	5	4	1	4	10	18	22	1	0	24	11	26	25	2	20	9	6	5	6	44	18	6	8	14	14	25	9	9	0	2	23	17	6	4
OTU_13359	41	22	73	8	3	4	36	35	74	8	1	7	3	1	3	3	9	1	30	28	93	75	1	7	46	27	88	209	3	190	87	88	11	6	40	68	19	77	12	57	95	6	34	1	0	19	14	6	6
OTU_370	18	11	23	6	8	0	20	7	17	5	3	4	3	6	3	4	1	5	2	4	18	19	9	1	16	6	19	393	11	315	144	194	4	10	25	25	5	37	34	28	26	3	15	4	0	67	20	7	134
OTU_18226	22	12	14	4	0	0	16	8	22	2	0	3	1	2	2	6	1	2	6	8	11	3	0	3	15	3	10	54	5	27	9	9	0	1	29	34	21	31	8	9	43	7	21	7	1	24	54	6	9
OTU_30025	21	7	25	3	7	0	11	7	28	6	0	5	2	1	8	6	4	3	7	5	21	35	4	1	10	8	16	26	0	40	12	10	4	3	14	14	5	14	11	11	9	2	9	2	2	21	16	4	4
OTU_580	22	11	37	2	5	2	35	14	43	0	0	0	0	2	1	7	3	1	3	9	16	31	3	5	8	6	20	17	6	19	20	8	4	1	11	7	3	11	52	18	14	2	12	2	2	12	13	4	2
OTU_15798	21	8	15	12	21	2	18	5	22	2	0	0	0	10	9	0	9	1	3	6	17	24	1	3	19	1	23	28	0	59	24	1	5	11	19	22	8	30	49	28	35	10	13	3	3	75	86	11	5
OTU_29843	36	14	40	13	11	5	57	19	56	4	3	4	4	6	11	8	14	7	14	8	61	70	7	11	61	22	78	45	8	81	42	27	4	7	41	34	6	42	40	51	29	8	14	3	1	54	19	14	9
OTU_216	17	13	51	64	210	3	129	13	30	1	21	1	52	19	21	6	6	29	13	7	48	29	24	8	133	11	31	21	23	29	12	8	1	6	149	23	4	48	49	22	33	3	16	95	4	85	49	28	30
OTU_1916	19	6	14	0	0	0	15	11	25	0	0	0	0	0	0	2	0	0	0	0	0	0	0	0	1	0	1	1	0	0	5	0	1	0	3	2	0	1	0	1	3	0	0	0	0	0	0	0	0
OTU_3164	27	13	45	6	13	5	36	20	62	7	0	13	4	1	13	6	15	4	13	15	53	68	6	6	60	26	65	65	8	46	22	22	0	5	33	39	11	59	25	52	89	9	25	4	1	24	7	17	13
OTU_37911	17	0	4	0	0	0	3	1	0	0	0	0	0	0	0	0	0	0	0	1	1	2	0	1	1	0	0	0	0	4	14	0	0	2	0	18	1	1	0	1	2	1	3	0	0	2	1	1	0
OTU_12638	25	12	22	0	2	0	28	12	30	0	0	0	0	2	0	10	0	1	6	6	6	27	6	5	37	3	21	36	7	28	10	6	0	13	24	20	6	4	33	1	24	0	5	6	0	35	8	9	13
OTU_473	21	11	184	5	6	0	25	20	45	6	0	0	1	0	1	6	9	0	10	8	142	29	0	6	19	21	37	47	0	37	14	185	1	14	40	32	21	230	13	43	40	12	33	0	1	6	2	0	8
OTU_19834	17	7	12	0	1	0	21	7	30	0	0	0	3	0	1	5	1	0	0	2	1	0	1	0	1	3	0	1	1	3	0	0	0	0	2	1	0	0	2	1	0	0	0	1	0	2	0	5	0
OTU_230	20	10	20	53	44	1	16	21	28	2	7	4	13	13	2	7	5	11	11	16	24	22	13	7	15	11	27	76	15	42	44	21	7	8	28	56	11	43	48	46	37	8	31	10	4	230	37	67	40
OTU_327	22	5	34	0	0	3	19	2	10	1	2	5	0	8	4	73	48	156	1	3	4	216	3	5	18	1	5	7	12	22	26	4	3	88	24	8	3	51	28	423	10	7	3	6	0	0	39	0	0
OTU_26877	17	2	7	3	5	0	6	6	4	2	0	1	0	0	1	1	9	0	8	4	25	34	2	6	21	5	17	21	5	7	14	2	6	6	19	45	5	25	7	20	20	16	10	1	0	15	8	11	2
OTU_18108	19	8	26	3	6	1	36	11	30	3	0	2	0	3	2	6	4	3	5	2	8	20	7	5	13	7	17	44	4	38	7	14	2	1	26	21	8	24	3	6	27	2	5	15	6	29	48	14	14
OTU_282	22	23	222	52	33	2	42	18	150	5	0	5	9	1	13	13	18	1	36	30	281	182	3	24	102	30	189	246	0	269	108	145	25	15	44	41	13	248	18	140	47	7	23	6	1	19	15	8	11
OTU_492	17	9	27	15	12	1	28	18	24	1	1	3	1	3	4	9	2	1	3	4	14	19	9	6	17	14	18	13	2	25	7	1	5	3	20	13	7	18	23	27	19	9	13	4	1	45	14	21	15
OTU_17299	27	14	20	8	5	0	26	87	31	1	0	0	1	1	4	7	24	0	24	37	83	123	0	28	104	107	104	107	0	61	196	42	2	7	35	26	12	25	20	49	33	8	94	1	1	3	8	0	2
OTU_477	18	12	29	15	45	0	10	2	10	1	3	1	4	11	1	13	38	16	41	52	159	174	10	32	158	55	154	35	9	36	15	6	26	8	11	13	8	30	15	9	11	2	6	8	1	19	17	5	4
OTU_8554	18	5	16	1	6	0	17	7	22	2	0	4	1	0	3	2	9	0	8	4	31	34	1	7	34	6	30	54	2	35	11	14	3	6	23	13	1	19	7	29	12	2	5	0	0	16	4	1	1
OTU_531	16	5	15	14	33	0	37	7	20	0	0	1	1	0	2	2	6	2	16	20	24	17	1	5	42	12	23	32	1	29	8	22	9	2	36	21	7	22	45	16	31	2	4	0	1	43	5	5	18
OTU_11352	36	22	32	11	12	3	80	14	68	2	1	9	4	10	8	21	9	12	7	16	22	54	14	4	57	11	43	127	12	99	34	29	3	0	91	57	25	64	4	4	113	11	49	34	6	103	102	32	48
OTU_359	18	8	18	9	5	6	12	7	19	8	0	9	3	10	1	3	2	2	5	6	17	23	5	18	9	9	8	263	4	220	42	53	3	25	122	160	49	144	38	166	214	49	61	10	5	80	78	22	16
OTU_30641	21	3	6	1	1	3	4	5	8	3	0	0	0	19	0	3	2	5	6	1	8	6	1	1	4	0	8	6	8	9	1	22	0	0	3	14	8	5	32	7	69	3	5	8	2	24	87	3	3
OTU_21258	22	6	19	3	0	1	21	9	0	0	0	1	0	2	0	4	0	4	0	1	0	16	5	0	20	7	20	25	0	28	13	5	2	1	24	33	5	19	4	0	26	8	15	14	3	40	39	16	7
OTU_18496	19	9	25	6	11	2	23	17	21	1	1	1	1	14	0	3	4	2	3	9	14	30	4	2	13	7	18	13	6	13	8	6	1	7	15	16	1	7	13	15	20	2	9	0	2	27	65	4	7
OTU_5165	17	0	7	4	0	0	11	3	0	1	0	0	0	0	0	1	0	0	0	2	0	2	0	0	1	0	0	4	0	0	0	10	0	0	14	16	1	3	3	1	1	4	2	0	0	1	0	0	0
OTU_41059	20	7	28	14	7	0	51	18	39	1	2	0	5	2	2	7	3	2	3	10	17	24	13	3	25	5	28	27	2	30	18	15	1	5	16	18	1	29	28	42	36	4	15	8	7	60	12	7	12
OTU_1332	23	3	8	1	0	0	21	7	22	0	0	0	0	0	0	8	1	0	0	0	1	8	0	0	0	0	0	0	2	1	0	2	1	2	2	2	0	2	0	3	0	0	0	0	0	3	0	0	1
OTU_695	19	7	28	3	2	4	21	11	15	1	2	0	1	3	1	4	0	2	6	2	16	22	7	7	15	6	13	9	4	15	6	0	0	0	10	15	2	13	43	18	16	5	7	6	0	15	6	0	3
OTU_23727	19	16	74	23	20	0	33	14	58	5	2	3	5	0	7	9	6	0	11	5	58	42	2	12	29	15	49	24	4	35	2	16	6	5	9	16	8	46	46	17	18	12	4	9	11	160	18	51	42
OTU_31982	31	12	28	5	7	4	31	15	48	0	3	0	0	2	1	4	13	8	13	8	23	41	1	7	28	4	34	35	1	69	14	2	3	6	19	24	6	12	31	33	31	5	9	12	0	33	18	10	7
OTU_944	19	7	16	1	0	4	23	6	23	0	0	2	0	1	0	2	3	1	3	8	10	17	0	3	12	6	19	14	1	31	8	5	0	2	10	4	5	6	3	15	5	3	4	0	1	6	5	11	6
OTU_18234	35	9	40	13	21	2	25	14	61	8	7	9	6	27	4	10	7	18	20	15	25	39	11	10	29	24	46	161	17	122	57	25	6	21	93	88	39	102	100	124	148	23	51	40	3	121	95	18	25
OTU_40513	20	5	20	4	0	0	12	8	14	1	1	0	1	0	3	4	1	2	2	4	7	13	1	2	23	3	10	38	6	17	20	3	0	8	23	12	11	15	11	26	25	3	14	2	0	20	6	5	9
OTU_1437	20	0	3	1	0	1	10	1	0	0	0	0	0	0	0	1	1	0	0	8	0	7	0	2	7	0	6	5	0	3	1	0	1	0	5	26	0	1	2	5	7	0	0	0	0	2	2	0	0
OTU_375	18	8	357	0	2	0	18	10	34	1	0	5	2	0	1	4	2	0	4	10	275	12	0	5	26	5	25	28	0	50	13	10	5	6	36	24	7	413	0	32	36	2	15	0	3	12	0	6	5
OTU_35706	20	41	19	0	1	0	15	4	25	4	0	12	0	0	1	3	3	1	19	2	18	13	1	1	9	3	11	62	0	184	10	1	2	8	40	37	30	39	4	51	48	7	29	0	0	8	2	3	5
OTU_1191	16	5	14	0	0	0	28	7	12	0	0	0	0	2	1	3	1	0	1	1	8	6	0	1	4	1	15	8	2	2	4	1	1	0	2	2	0	4	3	2	3	0	5	1	0	2	7	2	1
OTU_35302	18	0	1	2	0	0	15	6	10	2	0	1	0	0	2	0	1	0	0	1	1	1	0	3	1	0	0	17	4	18	10	1	0	2	7	1	0	0	8	11	0	0	8	5	0	1	4	0	0
OTU_2240	41	2	20	4	4	0	23	9	41	1	0	1	1	5	1	5	10	1	5	17	23	61	0	5	26	11	33	17	5	25	7	4	1	3	19	48	8	18	25	59	31	8	17	3	3	33	21	11	9
OTU_33482	46	6	20	7	8	2	28	17	19	2	5	4	7	4	22	2	3	3	5	15	17	15	5	14	33	11	20	64	7	57	35	30	9	6	24	50	3	16	105	16	26	16	6	29	2	29	19	13	13
OTU_384	19	33	50	4	7	2	28	69	44	2	2	0	1	0	0	54	49	2	25	7	47	25	1	11	28	58	41	46	0	42	19	114	2	57	32	28	39	51	16	34	41	11	78	3	3	22	7	8	10
OTU_12983	31	10	29	13	7	0	72	16	43	8	1	0	1	3	4	11	3	5	4	4	2	36	7	6	61	10	0	90	1	26	2	12	1	16	124	66	21	68	25	96	81	17	37	3	4	89	21	44	34
OTU_713	21	18	39	1	1	3	23	15	29	2	4	7	0	17	1	5	3	10	2	3	19	30	7	4	8	14	23	19	0	32	5	6	4	3	18	25	6	15	1	23	25	4	11	3	1	9	30	6	3
OTU_20239	32	9	56	0	3	2	28	15	40	1	0	0	3	0	4	9	3	0	8	0	36	21	0	0	0	4	24	14	0	2	0	27	5	1	1	22	5	41	1	5	24	1	0	2	0	4	4	2	1
OTU_1486	18	4	8	0	0	0	14	10	10	0	0	0	0	0	0	8	1	1	0	0	1	3	0	0	2	0	1	1	0	14	1	0	0	0	0	3	0	4	0	0	3	0	0	1	0	2	1	2	3
OTU_6245	20	9	19	2	4	0	25	10	24	0	2	0	0	0	4	6	1	1	4	8	22	22	5	3	23	9	16	13	1	19	6	6	1	0	7	5	0	10	24	9	6	1	5	6	0	13	8	1	2
OTU_481	29	47	36	15	18	2	25	69	29	8	2	2	4	6	8	4	3	7	42	12	34	25	4	3	22	77	39	45	11	47	18	62	6	4	18	42	53	33	36	28	31	10	71	6	0	18	17	4	8
OTU_574	15	2	15	14	2	4	6	2	10	4	0	2	0	0	5	4	4	0	5	5	15	14	3	3	6	3	5	16	0	16	4	0	0	5	9	30	2	21	9	30	20	5	6	1	0	10	12	3	2
OTU_9571	28	3	21	10	12	1	40	13	29	3	0	1	6	7	3	7	2	7	11	6	24	32	7	8	44	14	13	43	3	47	14	11	1	7	43	29	11	32	89	42	37	6	16	9	0	49	29	13	13
OTU_1239	18	1	0	0	0	0	2	2	4	0	0	1	0	0	2	0	1	0	1	3	2	5	1	0	4	5	1	3	0	5	3	2	0	0	4	27	0	1	0	1	3	1	2	1	0	1	0	1	1
OTU_731	16	11	9	1	0	2	16	5	14	1	3	1	0	13	1	3	3	7	2	2	4	4	12	2	3	4	5	31	7	12	5	6	1	7	27	32	6	18	25	24	23	6	10	3	0	2	17	0	1
OTU_11136	17	4	11	2	9	0	13	13	13	2	1	2	1	7	0	3	0	2	0	0	0	4	0	1	7	3	4	43	2	6	8	0	3	10	22	29	6	27	6	33	31	4	18	11	0	6	48	3	6
OTU_37294	19	9	36	4	9	2	21	21	44	7	2	3	2	1	1	6	6	4	17	8	15	18	4	8	16	4	20	40	0	54	22	13	9	8	22	23	10	30	12	25	25	12	10	14	1	44	16	37	6
OTU_1543	44	5	16	0	3	3	31	9	10	0	0	1	1	1	1	2	0	0	2	11	6	2	2	2	6	1	12	8	0	10	6	1	3	1	11	18	1	3	2	5	7	1	4	1	1	8	3	7	0
OTU_568	16	4	19	5	7	1	20	4	16	4	0	0	6	3	2	0	1	2	4	5	13	20	7	4	14	4	13	69	3	25	11	13	3	7	22	35	7	33	8	41	28	8	13	4	1	42	15	2	7
OTU_171	16	3	16	46	51	2	8	84	20	1	30	1	14	60	2	2	3	54	6	11	15	13	26	3	15	69	20	31	128	25	6	43	3	11	21	23	6	26	1026	31	27	7	96	428	10	223	1190	78	67
OTU_10151	17	2	7	5	4	4	12	6	13	0	1	2	0	23	2	3	3	2	5	5	6	16	3	0	9	6	7	113	5	96	16	14	3	13	47	60	14	32	85	53	106	12	27	13	8	116	159	26	28
OTU_9942	20	11	30	5	11	0	29	13	67	0	3	1	3	0	3	6	4	0	7	7	27	18	1	5	25	9	60	34	2	39	8	8	4	9	18	11	11	16	13	16	16	2	12	1	1	26	9	9	10
OTU_443	31	10	37	10	8	1	33	10	53	0	4	0	0	10	1	12	2	2	17	14	35	62	2	11	37	18	44	78	1	97	44	40	3	12	53	25	10	24	58	56	62	7	17	1	1	75	31	12	11
OTU_3440	17	2	8	4	4	1	5	1	19	1	0	2	7	3	0	0	5	9	4	5	9	13	2	3	14	0	27	48	2	29	10	19	0	7	28	29	3	26	14	32	40	2	7	0	2	52	21	9	17
OTU_485	16	7	21	0	1	0	16	25	208	2	0	0	0	0	0	5	6	0	5	8	15	13	0	3	15	19	249	14	0	25	19	16	4	3	20	16	4	14	1	14	25	4	19	0	0	3	1	0	0
OTU_23750	17	10	14	2	0	0	305	7	15	1	0	2	0	0	0	2	0	0	6	9	19	22	0	4	262	13	21	18	0	21	12	114	0	3	298	18	3	15	0	24	24	1	10	0	0	2	0	1	0
OTU_21387	22	7	12	7	28	0	3	5	13	0	0	1	2	2	4	3	4	0	11	11	25	18	1	9	22	1	18	29	3	27	14	3	1	4	13	22	5	14	22	14	19	0	7	1	3	32	21	15	11
OTU_31944	34	12	35	9	13	0	20	20	35	0	0	9	7	4	3	5	8	4	15	17	40	42	6	14	34	19	49	39	3	50	18	17	2	1	25	20	8	40	24	34	51	7	14	4	2	41	14	12	4
OTU_19760	24	1	17	2	0	0	20	4	22	0	1	0	1	2	0	7	0	5	2	0	5	6	1	0	8	3	6	17	5	8	7	1	1	0	22	15	3	24	21	3	23	3	9	8	1	32	26	4	3
OTU_346	29	2	29	8	9	0	12	22	54	0	2	0	24	11	2	10	8	12	0	1	22	101	13	7	5	14	24	6	15	1	2	1	0	3	1	0	3	3	54	149	1	3	0	12	3	40	54	6	9
OTU_510	17	12	18	5	4	0	32	7	29	7	1	0	1	5	0	4	2	15	4	1	4	13	11	2	8	2	9	59	8	24	11	6	2	13	37	43	5	27	40	46	23	13	15	16	5	65	68	19	20
OTU_570	21	8	25	6	1	2	25	9	34	2	0	1	0	2	0	3	0	1	7	6	24	16	4	1	17	5	26	22	3	25	14	7	1	4	18	22	8	20	8	27	20	5	6	2	0	32	4	3	10
OTU_9828	31	1	2	0	0	0	0	0	3	0	0	0	0	0	1	1	0	12	4	16	1	0	0	0	1	0	0	2	0	0	0	0	0	3	2	1	0	0	47	1	0	0	1	0	0	0	24	2	0
OTU_21078	23	19	26	1	3	3	20	12	29	3	0	4	0	0	5	8	7	4	8	15	34	39	2	5	21	20	30	47	4	47	24	21	5	12	24	26	16	41	9	45	53	4	19	4	0	56	15	17	13
OTU_805	15	4	23	1	6	0	13	4	25	2	0	1	2	0	1	2	1	0	1	5	6	4	1	1	2	1	6	8	1	15	8	4	0	2	4	7	0	11	10	6	6	1	3	4	3	33	8	6	8
OTU_38677	16	8	12	0	0	0	20	4	16	1	0	1	1	1	1	3	1	3	0	2	5	8	1	1	12	2	8	18	0	12	10	2	0	3	29	19	3	15	14	13	22	7	6	6	0	16	5	5	7
OTU_7447	22	4	4	0	3	1	1	4	6	2	0	0	0	1	0	0	2	0	0	8	1	28	0	1	0	2	2	1	0	4	0	0	0	3	2	0	6	3	13	11	2	0	6	3	0	2	0	1	0
OTU_379	15	4	23	10	9	2	33	13	24	2	0	1	5	2	14	10	11	2	4	9	20	21	5	17	24	5	18	40	8	31	9	7	4	8	29	23	8	23	19	26	43	33	8	7	3	41	27	20	10
OTU_450	20	14	36	9	9	4	33	13	49	1	3	0	3	5	2	9	14	9	9	17	31	32	9	3	24	11	28	40	4	45	16	9	2	6	30	26	11	27	46	37	41	3	12	4	6	52	25	19	7
OTU_482	14	30	18	4	4	1	20	25	90	3	0	2	9	0	2	7	6	0	27	3	21	30	1	3	22	14	72	32	0	35	18	40	17	6	26	23	35	29	4	28	32	6	30	0	0	3	2	4	3
OTU_36885	15	5	15	4	2	0	17	8	22	0	0	3	3	1	2	2	7	0	6	10	15	35	1	6	19	16	37	26	1	24	15	8	1	6	14	10	2	25	10	14	18	5	7	3	0	19	14	10	8
OTU_638	17	3	6	14	12	0	11	4	12	3	0	1	5	2	2	1	1	2	0	1	5	13	1	0	5	1	9	11	2	2	1	8	2	2	11	20	3	7	11	26	11	2	4	2	3	24	18	9	7
OTU_469	26	16	39	10	6	2	36	8	41	0	3	5	0	5	0	7	3	1	9	7	33	26	7	10	28	10	45	51	5	53	38	17	1	6	25	12	13	21	66	31	29	12	23	3	3	44	10	12	17
OTU_12322	16	2	15	2	0	0	11	3	15	0	0	0	1	0	0	2	2	0	0	0	1	3	1	0	3	0	4	3	0	1	2	0	1	0	1	1	0	1	0	4	1	1	1	1	0	18	2	0	3
OTU_494	15	12	24	16	15	1	13	6	25	1	1	3	4	8	2	8	20	6	34	36	93	175	38	25	76	38	100	13	2	11	3	8	16	6	5	10	4	14	5	87	11	6	1	0	1	62	4	6	14
OTU_565	17	113	16	0	0	0	48	5	24	0	0	5	0	0	2	8	2	0	74	12	12	56	0	7	48	7	20	36	0	41	8	7	5	5	55	21	72	25	0	60	29	3	11	0	1	0	0	0	0
OTU_7048	20	6	26	14	1	1	17	16	32	1	0	0	4	2	0	2	1	2	7	7	28	23	0	7	19	12	39	25	1	26	6	6	7	11	14	20	9	17	10	22	30	7	15	4	1	31	10	12	7
OTU_834	16	8	31	1	2	0	6	5	17	1	0	1	1	1	0	0	3	0	3	11	17	17	0	1	8	5	11	55	0	43	25	15	1	1	9	9	3	29	3	16	14	0	5	0	0	2	4	0	0
OTU_625	21	2	16	0	2	0	0	3	22	7	0	2	4	8	0	7	5	9	8	19	4	26	1	1	43	12	4	118	10	58	30	28	5	19	57	63	19	58	61	57	4	15	19	0	0	1	0	0	0
OTU_4953	19	3	16	2	0	0	15	6	28	0	0	1	0	0	0	7	3	0	1	4	0	1	1	1	6	2	4	5	1	6	10	1	0	5	6	13	0	7	18	0	10	0	2	4	0	16	8	6	7
OTU_486	16	3	16	13	7	0	39	7	30	1	0	2	2	1	5	4	6	1	3	0	10	28	1	3	38	4	14	8	1	37	7	6	2	1	33	12	2	4	9	31	14	5	3	0	1	29	8	5	14
OTU_483	38	17	27	8	5	1	31	0	40	3	0	3	4	5	0	9	0	4	5	14	36	82	8	7	27	13	28	34	4	25	21	12	5	7	0	3	8	14	39	71	45	5	1	5	3	43	28	14	11
OTU_12807	22	7	21	0	4	1	21	10	18	0	0	5	0	5	4	3	0	3	2	9	21	34	1	9	23	13	24	21	2	29	7	9	0	6	17	26	2	39	24	47	15	4	11	4	1	24	14	7	8
OTU_8777	17	1	2	6	14	0	0	1	2	0	0	0	1	0	3	0	0	0	1	0	1	5	0	1	0	0	2	4	1	6	6	4	0	0	1	13	0	1	0	6	26	0	1	0	0	7	2	2	1
OTU_25044	15	0	0	1	0	0	1	0	0	0	0	3	0	0	0	0	0	0	0	0	0	0	0	0	2	0	0	4	0	35	0	0	0	0	0	21	0	0	2	0	2	1	0	0	1	4	0	1	8
OTU_22818	32	12	44	0	6	0	26	16	64	3	3	0	2	6	0	6	5	0	0	10	1	7	4	0	24	16	28	36	7	29	1	11	2	5	30	29	2	23	20	24	38	7	14	10	2	25	37	11	6
OTU_25152	23	0	13	5	1	2	16	7	4	2	0	0	0	11	0	4	1	0	0	1	6	180	0	1	2	1	3	5	0	1	5	2	0	1	21	38	1	0	1	121	5	7	4	1	0	5	1	0	0
OTU_36919	15	11	21	8	1	1	23	12	26	9	2	9	4	2	2	8	10	7	11	42	26	56	0	11	37	12	50	62	3	55	23	19	6	16	63	50	20	53	92	73	65	13	23	6	1	96	14	53	19
OTU_404	18	6	32	1	5	0	21	140	36	0	0	4	3	0	2	1	6	0	4	1	23	23	0	8	28	116	19	0	0	32	11	10	1	3	19	2	5	32	11	26	26	0	149	0	0	17	0	2	7
OTU_22247	15	6	8	3	4	0	15	11	25	1	0	0	1	0	1	2	1	2	1	1	2	7	3	2	11	3	3	3	3	6	3	1	0	1	9	5	2	3	6	14	10	1	1	2	0	14	5	6	4
OTU_448	24	10	26	19	20	0	21	30	27	0	1	1	3	16	0	6	2	5	1	3	7	23	6	1	7	18	6	24	3	34	17	14	0	3	10	6	5	1	29	10	3	4	34	7	0	48	141	11	10
OTU_855	16	6	10	1	2	0	19	7	26	0	1	0	0	1	1	4	0	5	2	5	4	11	1	0	19	6	11	11	2	12	7	7	4	3	16	1	3	7	8	10	7	1	2	8	0	8	6	1	1
OTU_39762	16	6	13	2	7	0	18	13	26	0	2	0	0	8	0	2	2	0	1	1	11	6	1	1	7	4	8	6	0	7	2	2	0	1	9	2	2	4	13	6	6	0	4	6	1	9	41	6	2
OTU_428	25	0	8	15	22	0	5	1	11	3	0	0	5	0	1	1	0	0	2	2	5	2	0	5	5	1	6	26	1	12	16	8	0	5	19	35	7	15	1	16	25	18	15	0	17	76	3	40	22
OTU_465	15	11	6	3	4	1	44	34	16	3	7	1	1	4	2	4	3	2	7	16	18	23	2	8	37	26	27	40	5	46	21	65	3	4	50	13	0	11	34	16	20	4	30	48	2	18	33	5	6
OTU_530	30	4	29	8	10	4	21	15	40	6	1	0	5	3	1	10	1	3	8	10	22	36	9	1	22	8	36	59	0	48	27	15	5	8	26	38	13	31	38	46	52	12	18	20	2	40	32	8	11
OTU_291	15	10	11	4	14	0	18	5	15	2	0	52	1	0	1	2	4	0	5	3	11	487	0	1	14	3	16	25	0	873	9	8	0	3	17	17	8	17	0	820	24	7	11	0	1	60	0	32	52
OTU_1594	18	7	19	1	5	0	2	4	25	1	0	0	1	0	1	1	0	1	2	1	12	1	3	4	7	3	14	1	2	11	5	1	0	1	1	9	1	10	6	8	9	0	3	1	0	18	2	3	1
OTU_36818	14	6	29	0	0	2	20	11	15	1	0	1	0	0	10	9	3	0	0	0	6	1	0	1	1	1	2	9	0	8	3	32	1	0	0	4	1	10	0	8	48	0	0	0	0	0	0	0	1
OTU_11689	27	6	14	3	4	2	23	7	14	0	3	1	1	6	1	2	1	3	4	3	7	11	4	0	8	1	10	18	4	16	4	6	0	3	13	17	2	10	13	9	14	1	2	3	0	9	39	8	2
OTU_13704	15	4	12	4	7	0	15	8	21	0	0	2	0	4	5	6	2	0	3	6	1	25	4	3	13	4	21	10	0	34	8	5	0	3	8	15	3	25	8	14	10	6	13	4	0	18	9	2	2
OTU_892	18	0	2	2	3	2	0	1	4	0	0	0	3	0	0	2	1	1	0	0	1	0	1	0	1	0	2	3	1	3	1	0	0	0	2	20	1	6	13	4	16	1	0	8	0	17	10	0	9
OTU_22937	13	5	15	3	1	0	6	5	24	0	1	1	0	0	0	4	1	1	3	3	8	11	1	0	10	3	12	15	0	22	2	3	2	4	5	19	2	16	4	21	20	5	1	3	1	14	0	2	0
OTU_320	17	5	21	18	6	1	25	9	54	20	4	3	10	32	6	6	6	37	8	41	26	41	27	11	28	16	57	364	27	200	75	62	8	35	126	137	48	145	90	173	175	40	56	13	5	125	74	41	36
OTU_21621	19	7	16	4	7	0	21	11	32	0	0	0	0	3	3	9	3	0	3	11	14	18	0	4	19	0	32	21	0	29	15	0	6	4	15	22	4	20	17	21	20	2	10	3	2	34	16	10	9
OTU_34069	13	10	9	2	3	2	10	5	8	0	8	0	1	1	0	2	6	3	13	3	13	16	1	2	7	4	9	20	1	14	8	6	1	2	11	20	11	12	34	11	53	2	13	17	0	6	21	1	1
OTU_631	14	7	18	3	4	0	19	9	28	2	0	2	0	2	5	5	3	0	4	10	18	14	6	8	12	4	26	31	2	18	16	10	4	11	23	16	6	23	6	19	53	5	13	3	0	23	4	9	1
OTU_33457	18	12	36	14	6	1	26	12	28	1	0	7	8	6	2	0	12	6	14	10	42	40	2	5	35	13	41	20	6	37	17	11	4	7	12	17	3	24	18	27	24	7	19	1	1	24	18	7	3
OTU_31205	20	5	16	3	3	1	19	4	27	0	0	0	4	4	2	0	2	3	8	8	20	32	0	5	20	13	36	23	3	25	15	5	5	1	14	32	7	20	15	38	26	10	12	2	2	17	12	7	2
OTU_441	25	10	43	12	7	1	4	18	47	3	0	0	2	0	2	0	11	0	10	0	24	34	0	4	31	0	48	1	0	47	2	17	0	7	37	39	3	24	32	4	40	3	18	7	3	52	1	23	18
OTU_804	13	4	13	2	2	0	20	9	21	3	0	1	0	2	3	3	6	1	5	8	14	15	1	4	15	9	20	20	0	11	5	7	3	0	11	12	6	5	18	13	17	3	3	0	1	12	12	3	5
OTU_21966	36	7	12	2	5	0	51	29	27	2	0	0	1	4	1	3	0	4	6	2	13	11	5	0	12	8	23	40	1	59	8	9	2	1	26	9	1	6	31	10	27	2	6	3	1	12	9	3	6
OTU_30432	20	6	9	0	4	1	24	6	16	1	2	0	0	7	0	4	0	5	1	6	3	12	4	2	9	8	11	17	4	31	8	8	0	0	11	20	1	11	5	8	17	6	2	6	1	9	51	10	4
OTU_25891	13	1	3	0	0	0	8	5	0	0	0	0	0	2	0	0	0	0	0	2	2	0	0	0	2	2	0	2	0	2	1	0	0	0	1	0	0	0	11	1	0	2	1	0	0	4	8	0	3
OTU_36097	46	12	24	6	3	7	32	5	32	1	0	0	1	6	2	6	2	5	4	9	19	17	3	5	11	5	16	32	2	34	9	13	0	6	23	44	7	20	6	26	26	11	15	3	1	26	46	8	3
OTU_19879	32	16	38	13	9	0	29	19	49	7	2	3	1	1	7	9	11	3	19	18	72	51	2	5	36	29	59	109	3	97	56	30	5	9	39	40	18	59	13	63	56	7	29	6	6	62	10	19	10
OTU_526	16	7	27	4	0	2	24	10	31	1	1	0	2	4	2	4	4	6	6	10	7	19	15	5	29	9	24	13	5	9	7	5	2	4	16	19	6	12	39	26	27	8	5	3	1	33	20	8	9
OTU_298	14	3	33	14	63	2	48	7	35	8	10	10	4	11	12	6	3	29	3	11	16	48	29	2	34	5	28	8	142	10	19	5	1	4	26	6	2	33	180	39	18	15	10	7	0	109	25	11	7
OTU_3702	27	0	18	0	0	0	0	1	0	4	0	0	0	0	0	0	0	0	0	0	23	0	1	0	1	0	0	2	1	0	0	0	4	1	2	99	23	0	5	87	1	7	0	1	0	0	2	0	0
OTU_684	13	2	6	5	4	0	9	7	7	0	0	2	0	0	1	2	1	0	1	1	4	4	6	2	7	2	8	8	5	1	2	1	0	1	8	8	0	9	6	14	8	1	4	4	0	12	7	7	5
OTU_2659	34	8	27	11	13	3	50	23	59	1	0	3	4	11	3	10	14	14	9	9	59	68	10	8	63	37	41	39	2	49	20	20	11	16	52	51	13	42	52	50	61	4	28	4	3	26	34	12	11
OTU_784	23	6	14	2	1	0	13	4	0	1	0	0	1	1	1	4	0	0	7	0	3	13	3	0	0	4	1	11	1	12	6	3	5	1	9	18	5	17	15	13	13	2	2	1	1	11	4	4	2
OTU_23015	14	2	32	10	0	6	17	5	14	0	2	5	3	1	0	3	2	10	0	5	31	14	1	6	13	5	14	23	1	47	16	7	15	7	17	15	3	29	83	30	127	5	12	4	2	26	21	24	18
OTU_439	20	13	41	1	5	3	32	12	34	12	6	16	6	0	8	8	12	4	20	20	60	68	9	13	66	28	63	46	15	44	15	5	7	6	25	19	11	28	82	19	32	3	13	35	1	13	12	5	5
OTU_9316	24	8	29	0	0	1	29	10	33	8	0	1	0	7	2	4	6	8	5	7	9	17	6	1	28	6	22	58	4	42	25	22	0	2	23	30	10	25	3	1	39	1	15	16	4	53	47	21	34
OTU_20760	32	15	41	28	9	5	49	16	68	9	1	2	1	11	1	5	5	56	1	5	25	30	29	3	26	2	31	259	37	67	137	22	4	41	177	124	59	113	74	151	155	19	73	0	4	48	86	16	36
OTU_2153	29	149	502	71	30	24	490	226	1051	36	16	1	1	33	2	108	123	33	145	208	501	636	112	100	557	345	794	14	90	166	72	10	123	56	250	16	3	13	6	16	17	62	141	64	42	601	152	301	149
OTU_13874	17	5	31	8	3	0	17	13	36	1	0	2	6	5	6	7	7	2	4	0	25	22	1	3	23	9	32	22	0	33	11	14	9	0	12	14	8	15	9	16	17	3	0	0	1	34	9	2	5
OTU_572	15	4	11	16	20	0	18	2	20	0	0	2	2	0	4	2	1	0	4	8	23	25	0	1	25	8	27	23	1	42	17	14	8	6	21	12	4	19	52	16	6	2	8	0	1	11	2	5	22
OTU_870	14	1	4	1	1	1	6	1	6	2	1	1	0	0	1	0	0	2	1	2	11	11	0	5	8	0	10	29	0	23	10	1	0	3	13	21	3	22	20	20	29	4	5	1	8	35	7	17	5
OTU_39489	13	5	7	0	0	0	16	6	16	0	0	3	1	0	0	2	0	2	0	0	2	4	3	0	2	0	2	0	0	11	2	2	0	0	2	4	1	0	4	3	0	0	1	1	1	8	0	6	5
OTU_780	13	32	19	0	0	0	12	11	22	2	0	0	0	0	2	27	22	0	24	4	11	20	0	3	15	8	23	33	0	25	12	64	2	45	21	21	41	28	0	24	21	5	10	0	0	0	2	0	0
OTU_16620	35	1	1	5	5	0	13	1	4	0	1	1	1	0	1	0	13	0	20	17	50	69	1	0	72	25	9	8	0	15	5	1	0	14	5	30	2	36	6	47	0	4	0	0	0	5	1	2	1
OTU_15364	14	9	22	5	1	0	20	12	26	0	1	1	1	2	2	2	2	6	8	8	22	20	2	3	24	6	27	14	4	8	6	3	2	5	7	7	3	6	23	8	9	2	3	2	0	14	11	2	1
OTU_1252	13	4	7	0	1	0	4	2	7	0	0	0	1	0	0	2	0	0	0	1	0	1	0	0	0	0	1	0	3	1	0	1	0	1	0	5	0	0	0	1	0	0	0	1	0	35	0	3	1
OTU_6221	12	9	15	0	4	1	6	9	23	4	0	2	2	1	0	7	2	2	5	6	16	19	1	3	1	4	26	53	2	19	4	1	0	3	5	24	10	37	0	39	5	11	18	0	1	46	2	8	10
OTU_19423	20	0	18	0	9	0	20	7	30	0	0	0	0	2	0	4	3	0	1	2	3	5	3	3	14	1	10	2	1	14	3	3	0	2	10	14	1	12	7	3	15	2	0	3	0	16	6	9	6
OTU_557	13	2	10	5	4	0	13	6	49	0	0	0	2	15	3	4	1	1	2	6	8	17	0	3	11	3	36	10	2	9	2	8	1	0	6	8	1	5	28	17	14	1	3	8	1	19	69	3	5
OTU_654	18	2	20	1	7	0	12	9	39	0	0	0	6	3	4	1	0	0	4	7	9	12	3	6	11	5	13	17	7	10	6	2	3	2	13	9	4	11	18	11	13	4	5	0	2	14	16	4	5
OTU_545	12	4	24	8	21	0	7	38	11	0	0	1	4	0	0	5	3	0	3	5	22	6	0	0	7	27	11	14	0	5	3	29	1	6	13	7	7	20	55	17	14	1	29	2	1	14	0	7	10
OTU_563	18	11	29	3	3	0	28	29	37	0	1	0	1	30	0	2	0	3	1	0	0	1	2	0	0	11	0	0	9	12	2	0	0	0	0	1	0	0	46	0	5	0	0	12	0	26	248	14	15
OTU_764	15	9	7	3	2	1	10	4	11	2	0	0	0	0	1	2	3	3	2	6	8	14	1	0	7	1	7	19	2	9	11	3	1	2	16	15	7	10	21	22	11	5	4	2	2	17	18	4	4
OTU_13884	12	2	0	2	0	0	1	2	9	0	0	0	0	0	0	2	0	0	0	0	1	1	1	0	0	0	0	8	0	1	0	3	0	0	2	3	1	2	0	3	5	0	4	1	0	5	0	2	1
OTU_734	13	5	17	6	8	0	8	7	15	0	0	1	0	1	0	2	3	0	10	3	36	30	1	6	18	13	19	27	0	14	5	26	6	1	9	17	5	31	6	14	21	3	7	1	0	19	4	7	3
OTU_23054	23	9	22	4	0	0	27	7	41	0	0	1	1	0	0	5	1	0	0	0	0	8	1	0	1	6	10	29	0	0	21	0	0	0	1	2	10	0	5	0	0	3	0	0	0	0	8	0	0
OTU_363	18	9	3	0	0	1	5	4	6	5	0	1	0	144	0	3	0	9	10	1	5	3	5	2	5	1	8	54	11	20	3	3	5	2	33	57	20	38	299	41	45	5	20	49	0	1	1155	0	1
OTU_779	16	5	18	3	1	0	9	9	20	1	0	1	0	1	2	4	5	0	7	8	36	55	0	7	18	18	27	10	1	7	4	20	1	0	4	10	7	9	1	15	11	1	3	0	1	16	0	1	3
OTU_38138	14	10	32	2	0	2	16	4	68	6	0	0	0	0	15	3	13	0	26	21	64	52	0	10	42	18	100	68	0	69	22	22	6	5	20	16	14	40	3	26	32	7	10	1	0	8	0	0	1
OTU_13601	17	130	31	0	2	1	22	14	54	1	0	1	0	0	0	9	3	0	104	5	22	16	0	0	17	6	50	32	0	34	19	77	3	4	25	16	115	32	0	24	26	3	13	0	0	0	1	1	0
OTU_687	16	6	12	4	1	1	24	3	20	0	1	1	2	3	3	9	4	3	3	2	15	18	3	5	16	3	13	27	6	16	6	5	0	2	17	13	6	12	14	18	12	1	7	2	2	20	17	7	4
OTU_522	15	16	11	18	0	5	18	6	20	0	4	1	0	30	0	1	0	24	4	9	8	26	20	3	15	2	12	18	16	15	2	12	2	2	22	13	4	9	44	37	6	1	5	11	0	5	56	0	3
OTU_479	14	2	250	0	0	0	16	13	34	1	0	4	0	0	4	2	7	0	7	6	189	21	0	3	21	5	28	36	0	35	20	249	8	3	33	38	7	301	0	36	31	11	13	0	0	1	0	0	0
OTU_710	13	2	14	1	4	0	13	6	34	2	1	1	1	1	1	4	4	1	0	1	8	6	0	1	6	2	21	3	4	4	6	1	1	3	2	5	2	10	5	4	3	2	1	0	1	16	4	3	3
OTU_628	13	110	20	0	0	0	16	7	42	3	0	2	0	0	2	5	6	0	71	10	12	19	0	2	19	5	41	32	0	45	11	65	1	7	35	22	159	23	0	16	26	8	6	0	0	0	0	0	0
OTU_757	18	3	1	0	0	0	7	1	17	0	0	0	1	2	0	0	3	0	0	0	1	0	0	4	6	0	2	12	4	26	11	5	0	2	15	13	7	15	17	10	15	0	5	0	0	12	2	3	3
OTU_27016	18	7	26	5	5	1	19	10	18	0	0	1	4	5	0	4	3	0	7	4	13	21	4	1	19	16	15	18	2	17	10	10	3	3	15	13	1	11	16	15	17	0	9	6	2	34	14	5	14
OTU_16003	14	109	16	0	2	1	9	10	23	4	0	2	2	0	40	3	1	0	79	7	13	23	0	2	18	11	16	26	0	21	7	9	1	2	13	17	88	12	2	17	40	5	20	1	0	2	0	2	2
OTU_37038	23	12	31	9	11	0	32	9	44	0	0	5	4	3	11	5	4	3	4	14	41	31	4	9	36	11	49	41	6	45	11	19	7	6	31	22	8	24	38	32	43	10	10	5	2	44	18	8	9
OTU_30239	15	15	14	2	21	0	16	4	23	8	0	0	1	1	1	1	0	3	6	5	18	24	7	2	7	7	14	69	8	27	14	2	0	14	62	43	27	67	37	62	71	12	54	5	0	25	22	10	14
OTU_12348	25	13	19	17	13	2	36	0	32	4	0	4	2	16	9	3	0	10	9	10	21	29	10	5	20	12	36	46	10	32	24	10	6	3	35	39	11	45	68	45	60	9	18	14	4	75	1	19	6
OTU_21028	14	5	21	0	0	0	0	1	0	0	0	0	0	0	0	4	0	1	0	0	10	1	0	2	0	0	0	0	0	0	1	0	0	0	0	9	0	10	0	0	0	0	0	0	0	0	0	0	0
OTU_18430	14	2	12	5	6	1	11	7	17	0	1	0	1	0	0	2	0	1	0	1	3	7	1	0	1	2	3	12	5	3	6	3	1	0	10	13	0	14	9	10	32	2	4	0	1	1	6	2	6
OTU_29257	14	8	15	7	7	4	29	4	28	1	0	0	1	1	6	8	3	6	16	20	23	64	3	13	33	8	58	32	6	39	14	22	8	2	24	15	5	9	48	12	22	1	5	3	1	21	10	11	4
OTU_25889	16	3	27	0	3	0	34	23	24	0	0	0	0	0	0	7	2	0	1	1	7	6	0	1	3	4	5	2	0	0	1	0	1	0	2	0	0	0	0	1	1	0	1	0	0	0	0	1	1
OTU_1500	11	0	1	3	1	0	0	0	0	0	0	1	0	0	0	0	0	0	0	0	0	1	0	0	0	0	0	1	0	3	0	0	0	0	5	13	1	3	0	1	2	1	2	0	0	4	0	0	1
OTU_649	13	62	10	0	0	1	23	5	83	3	0	3	0	0	1	4	5	0	46	5	13	17	0	1	10	7	64	25	0	23	10	52	1	8	18	20	76	21	0	22	19	4	3	0	0	0	0	0	0
OTU_1035	11	1	9	0	2	0	4	4	5	0	0	1	0	0	3	3	2	1	1	0	4	5	0	0	1	2	3	2	2	3	2	2	2	2	0	5	0	2	15	6	3	0	1	4	0	1	9	1	8
OTU_15859	13	1	8	6	15	8	11	5	15	2	2	2	4	0	0	9	13	1	23	49	64	84	0	21	71	17	81	25	0	15	12	54	18	5	10	17	9	22	36	22	126	18	6	13	0	47	4	13	14
OTU_612	17	18	19	4	4	2	16	11	16	0	4	0	0	2	4	2	10	0	9	6	32	22	0	8	24	8	29	19	4	16	9	9	5	1	20	12	8	19	22	15	14	7	11	3	2	13	9	6	3
OTU_23016	16	31	45	1	1	8	18	9	34	1	0	9	0	0	18	8	24	0	40	29	139	134	0	23	89	36	80	56	1	77	32	22	15	4	18	16	24	61	62	2	91	8	4	9	0	3	52	0	0
OTU_455	19	8	34	7	13	2	35	17	41	1	1	2	0	8	3	10	9	1	3	15	31	47	6	9	39	15	43	44	4	35	20	10	6	7	31	34	10	30	63	34	57	6	10	13	5	52	44	17	11
OTU_35970	25	10	27	9	3	0	22	17	30	1	0	3	2	4	1	5	1	0	10	9	22	37	11	3	25	12	28	35	8	26	12	11	3	5	28	21	6	31	31	46	29	6	8	11	2	43	59	15	17
OTU_37766	15	6	20	9	14	6	44	46	42	0	1	2	2	1	3	4	1	2	3	20	5	13	8	3	41	43	18	25	6	22	22	14	2	3	41	14	7	17	12	19	51	14	61	21	3	17	19	10	9
OTU_427	13	0	13	7	3	0	23	19	16	6	6	0	3	27	4	5	0	29	1	14	13	46	23	2	19	14	25	193	35	107	48	46	2	14	74	88	22	70	53	100	84	15	55	8	3	23	29	4	2
OTU_626	14	8	15	5	4	1	17	6	19	0	1	1	5	3	0	4	1	0	5	7	14	27	7	5	19	13	24	22	4	24	6	9	4	3	14	9	1	14	25	19	11	4	7	6	1	20	9	8	4
OTU_660	14	92	14	0	3	0	18	6	21	3	0	2	0	0	0	5	13	0	64	8	17	13	0	1	22	7	7	27	0	32	12	62	1	7	16	20	120	33	1	19	27	6	7	0	0	8	0	8	6
OTU_789	12	1	31	2	1	0	16	10	11	1	0	1	0	0	0	3	6	0	3	2	25	15	0	5	10	11	10	19	0	12	8	31	5	4	12	14	6	29	0	4	19	1	17	0	0	2	0	1	1
OTU_31517	13	2	16	0	2	1	6	1	14	0	0	0	0	0	0	2	1	0	1	0	5	6	1	2	3	0	4	6	0	9	3	3	0	0	8	17	0	6	2	12	5	2	1	3	1	10	3	3	3
OTU_28947	17	12	27	4	9	0	32	10	28	0	2	0	0	4	0	6	2	3	1	5	12	16	5	2	11	5	14	53	3	28	9	12	0	0	26	23	0	15	5	3	31	8	13	10	1	37	53	25	12
OTU_26103	12	0	1	0	0	0	0	1	10	0	0	0	0	0	0	0	0	0	0	1	3	2	0	0	1	0	6	1	0	6	16	1	0	0	3	7	0	2	1	3	4	0	1	0	0	0	2	0	1
OTU_3091	21	172	24	0	0	0	1	1	2	4	0	0	0	0	4	13	0	0	135	2	2	1	0	0	4	8	2	51	0	63	13	12	4	0	37	32	10	4	0	0	6	0	1	0	0	0	0	0	0
OTU_27993	13	14	12	1	2	2	16	84	21	7	7	4	0	4	6	2	1	3	4	6	17	7	10	7	11	47	19	11	9	11	4	8	3	6	19	9	3	21	13	23	18	4	70	13	1	13	13	1	10
OTU_451	14	7	16	11	3	1	32	24	14	3	2	1	2	6	2	10	8	3	5	24	16	18	5	1	20	13	23	68	15	48	16	28	3	24	47	33	5	39	40	44	48	9	34	19	2	6	37	8	6
OTU_29709	20	11	34	7	15	2	40	10	43	2	2	3	3	0	0	0	9	7	5	12	26	33	11	7	0	8	46	35	8	44	21	35	3	5	20	17	5	29	39	44	41	7	12	16	3	49	67	13	11
OTU_740	14	5	20	2	4	2	13	3	27	0	0	0	4	0	1	0	3	6	3	5	13	21	2	2	12	5	20	3	2	8	5	3	0	0	2	5	4	4	14	10	9	8	1	9	0	11	10	8	6
OTU_642	18	6	21	4	0	0	15	0	20	0	0	0	4	0	0	10	7	0	10	1	15	1	1	0	11	13	15	26	0	12	0	2	1	6	21	8	8	16	30	1	17	0	1	5	0	14	67	5	3
OTU_8336	17	12	22	5	6	0	14	10	35	3	1	1	2	3	1	4	1	0	6	1	16	21	0	1	11	11	26	30	0	58	20	13	3	7	10	17	6	16	11	25	27	0	10	4	0	24	69	5	6
OTU_40228	14	8	8	2	1	0	6	7	11	0	0	0	0	3	0	2	3	3	2	5	5	6	1	2	5	1	6	16	6	8	2	3	0	2	6	19	5	8	9	10	12	4	6	3	0	5	5	1	1
OTU_18111	15	5	12	0	0	0	13	8	19	1	0	0	0	0	1	1	7	0	3	5	14	24	0	2	10	4	15	18	0	27	5	6	1	6	19	16	4	15	0	33	13	5	5	0	0	0	0	0	0
OTU_32140	12	3	9	0	0	0	8	4	10	0	0	2	0	0	0	1	0	0	0	0	1	1	0	0	1	1	3	3	0	0	0	0	0	0	1	1	0	1	0	0	13	0	0	0	0	0	1	0	0
OTU_366	14	8	24	11	15	1	25	7	10	11	1	9	4	6	7	1	3	1	6	9	27	25	0	4	21	10	20	18	20	42	12	4	2	2	17	12	10	19	43	21	25	1	6	13	5	101	61	31	82
OTU_20796	19	5	11	2	3	0	12	6	23	1	0	0	0	3	7	2	0	2	1	5	8	12	1	2	3	6	15	10	0	19	14	7	4	3	6	4	4	8	13	7	11	5	8	2	0	11	14	4	3
OTU_716	15	1	17	1	6	1	11	4	9	0	0	0	0	0	0	5	2	0	0	2	4	0	1	0	7	0	4	10	3	5	3	3	0	3	6	9	2	11	10	13	13	1	4	6	1	23	10	6	3
OTU_830	12	3	1	4	7	0	22	5	20	1	0	0	3	0	0	1	1	2	3	4	20	14	2	0	12	7	20	8	2	13	3	3	0	1	16	8	1	3	1	0	0	1	12	5	3	10	5	3	4
OTU_800	11	2	7	6	5	0	10	6	22	0	1	1	2	2	1	4	1	0	3	14	10	7	2	0	7	1	6	23	1	7	6	8	1	1	8	7	4	15	5	18	13	2	5	1	3	18	6	9	7
OTU_16140	16	13	29	15	106	0	38	10	40	2	0	3	6	4	0	7	1	8	1	9	15	24	4	5	21	4	21	45	2	43	19	14	4	0	35	28	11	26	6	2	34	5	18	13	5	77	49	15	23
OTU_6327	12	3	31	1	4	4	23	3	36	6	0	8	0	2	7	3	5	1	4	13	24	17	0	19	10	7	29	24	1	24	14	8	1	4	15	17	2	37	10	24	18	30	10	4	0	6	23	5	1
OTU_16729	15	10	36	5	1	0	18	8	56	5	0	0	2	3	4	8	36	3	33	40	125	138	2	32	100	47	163	46	5	48	39	12	15	10	25	33	15	73	5	35	36	16	12	2	2	18	10	1	6
OTU_4345	20	4	15	6	3	1	12	13	18	0	0	0	0	1	0	3	0	5	4	9	12	10	9	0	3	1	29	23	5	6	10	6	7	5	9	26	2	21	38	18	2	10	13	4	0	10	33	6	6
OTU_700	16	8	17	1	0	0	14	6	12	0	1	0	0	3	0	2	3	3	4	0	18	10	0	0	11	4	10	14	12	10	0	2	0	7	5	6	4	12	38	11	10	1	8	8	0	10	30	3	4
OTU_41435	14	12	17	0	5	0	1	6	25	3	0	0	0	1	0	8	2	1	4	10	17	13	0	4	0	12	17	18	0	13	6	2	0	7	0	14	8	23	0	13	0	4	16	0	2	47	1	14	11
OTU_567	15	6	30	6	9	0	35	16	34	3	0	1	0	0	2	2	7	4	7	14	23	25	5	3	38	13	44	12	7	15	2	2	4	3	18	13	3	14	19	14	12	2	2	3	4	23	20	11	5
OTU_974	17	0	7	1	0	0	1	3	12	1	0	3	0	1	0	0	0	0	0	1	7	0	3	0	0	0	4	2	1	36	0	0	0	0	0	21	0	0	25	0	1	3	0	1	0	18	19	2	2
OTU_14001	14	16	7	5	5	1	15	2	21	1	0	0	0	1	0	0	1	0	10	37	7	54	4	2	11	4	8	11	0	14	9	8	1	2	14	10	6	12	0	77	12	9	6	1	0	3	5	5	2
OTU_25746	16	2	20	1	3	1	7	12	165	0	0	0	0	0	3	6	3	0	0	3	7	9	0	4	6	15	127	15	0	17	8	23	4	1	6	12	3	9	0	7	10	0	12	1	0	1	0	0	0
OTU_690	12	4	16	9	4	1	16	25	22	6	0	0	1	1	1	5	2	0	2	1	2	5	2	0	2	5	1	87	3	1	2	0	1	10	58	53	23	41	4	71	55	8	40	4	2	10	5	21	3
OTU_7656	13	0	15	4	7	1	15	9	22	0	1	1	0	2	0	0	0	2	9	0	15	26	3	9	17	4	23	16	0	14	10	8	4	2	12	17	7	19	8	27	26	1	7	2	0	22	0	4	2
OTU_27583	14	5	21	0	1	0	21	10	23	0	1	0	0	1	1	3	2	6	5	7	24	24	3	4	19	5	24	13	2	9	6	3	2	1	10	3	0	6	27	6	4	7	4	1	1	19	9	1	2
OTU_406	13	5	34	3	23	1	17	8	27	1	1	0	15	14	5	2	0	61	0	5	0	9	13	0	7	1	10	7	10	6	7	1	2	1	15	7	3	16	196	3	2	0	9	8	3	70	66	10	14
OTU_29284	13	4	9	5	3	0	8	7	23	0	0	0	1	2	0	5	3	2	0	6	5	15	2	0	9	4	11	27	0	20	11	4	0	2	11	15	6	14	1	2	24	4	6	12	1	25	46	12	8
OTU_26082	17	13	25	39	10	3	29	18	63	4	1	4	1	4	2	8	6	0	0	0	2	1	11	20	0	0	2	0	3	3	4	21	0	6	3	19	0	13	5	2	47	20	5	3	1	24	6	3	2
OTU_33148	11	43	18	15	54	0	7	12	42	1	0	1	3	0	0	5	4	0	29	4	17	11	0	0	8	6	55	15	0	15	2	44	2	8	19	11	43	28	90	14	16	4	11	0	2	54	1	15	27
OTU_38424	11	3	10	1	5	0	19	3	9	2	1	1	0	1	0	3	0	0	3	3	3	10	4	1	12	3	4	9	2	11	5	0	1	3	15	15	2	10	3	8	8	2	0	0	3	9	5	3	2
OTU_35629	14	1	10	0	0	0	8	5	30	0	0	0	1	0	0	2	0	0	0	0	0	0	0	0	0	0	8	0	0	0	0	0	0	0	0	0	0	0	0	0	1	0	0	0	0	0	0	0	0
OTU_35652	15	0	10	2	2	0	12	5	13	0	0	0	1	1	0	1	0	1	1	3	9	9	2	1	7	6	8	7	1	12	8	5	0	1	7	1	0	7	16	5	12	0	5	3	0	14	0	3	3
OTU_28797	18	62	0	4	0	0	0	11	32	0	0	0	2	0	0	0	5	0	45	8	14	14	0	2	7	0	18	28	2	54	0	16	0	0	23	0	68	19	2	1	22	8	14	0	0	1	2	0	1
OTU_23627	10	3	19	1	5	0	26	1	16	8	0	6	0	0	7	3	7	1	1	5	18	15	1	6	18	7	12	40	0	37	9	14	10	9	31	20	10	40	6	42	27	9	11	3	1	12	8	5	9
OTU_25544	11	12	11	5	3	0	9	4	13	3	1	2	3	2	0	0	1	1	4	5	13	8	2	1	10	4	13	32	1	23	13	3	6	9	15	25	11	20	22	24	24	4	8	0	2	19	9	6	4
OTU_894	18	3	14	0	3	0	8	8	21	1	0	0	0	0	0	6	4	1	0	0	16	24	0	2	8	9	14	11	2	0	0	0	1	0	11	10	2	21	4	11	6	2	2	3	2	13	0	5	3
OTU_747	14	8	19	4	3	1	24	13	21	1	2	1	0	0	1	2	2	0	7	3	24	15	1	5	23	6	17	10	6	27	10	10	0	1	7	13	1	4	5	9	7	1	8	0	0	10	6	5	3
OTU_13056	11	8	14	0	0	1	11	3	15	2	0	0	0	0	0	15	8	18	2	12	9	147	0	1	9	4	9	10	2	13	5	3	0	20	9	8	1	12	4	133	12	1	7	0	0	1	0	0	0
OTU_593	12	31	27	0	1	1	11	33	20	1	0	1	0	0	4	34	35	0	22	5	21	21	0	1	7	23	17	21	0	22	15	63	2	33	14	15	35	23	2	24	16	4	31	0	2	29	0	12	10
OTU_17840	15	3	29	0	0	1	11	10	8	2	0	0	0	0	0	2	1	1	1	0	0	0	0	0	0	0	9	13	1	4	0	6	0	1	10	11	0	25	1	4	1	7	9	0	0	12	0	0	0
OTU_682	12	7	27	0	4	1	16	7	28	0	0	0	1	0	1	0	0	0	1	6	5	17	3	7	17	5	24	18	4	18	10	7	3	2	5	16	5	19	12	11	14	7	1	1	0	17	4	4	6
OTU_5241	22	3	6	6	3	0	12	17	14	3	0	1	0	0	1	4	2	2	2	3	1	14	6	2	15	0	7	62	10	3	23	3	0	4	11	14	5	37	26	18	5	1	2	11	0	12	11	5	2
OTU_195	11	8	17	0	0	2	9	5	134	0	2	6	0	17	2	4	1	863	5	6	12	10	14	0	12	4	108	21	14	20	8	7	2	7	20	16	4	23	139	28	13	2	2	29	0	2	112	0	2
OTU_8172	10	12	30	5	9	0	13	7	89	2	0	0	1	0	1	6	2	0	13	5	27	7	0	7	4	5	63	18	0	20	6	44	0	12	10	19	19	30	20	15	18	2	19	0	1	7	1	2	7
OTU_28097	11	2	10	0	2	0	5	2	12	0	0	0	0	1	0	1	0	0	0	3	4	8	0	2	7	1	5	14	1	14	2	5	0	1	8	16	1	1	5	9	9	3	3	0	0	19	4	5	5
OTU_534	19	7	22	4	5	3	22	12	32	0	1	0	0	4	3	3	2	3	4	6	12	21	0	5	10	8	18	33	6	25	10	10	4	3	19	12	3	17	26	20	22	5	3	1	0	32	17	14	2
OTU_1054	24	10	25	2	4	0	34	13	39	0	0	4	2	5	2	0	8	2	6	22	32	36	1	8	26	14	36	43	1	26	30	20	5	6	16	14	9	22	16	26	25	11	5	3	4	46	16	17	6
OTU_13677	10	5	17	13	14	3	29	7	17	1	4	4	1	8	0	0	4	12	4	7	14	20	2	11	21	6	22	7	6	5	4	10	3	2	14	8	1	4	189	13	18	7	2	11	2	22	18	11	12
OTU_21307	12	2	3	7	3	1	5	1	6	0	0	0	4	1	2	1	3	1	9	8	12	1	0	2	14	3	9	9	3	9	8	6	4	2	9	14	0	6	9	10	7	3	6	0	3	116	7	37	24
OTU_400	13	7	26	3	13	1	19	8	23	0	4	1	4	3	1	1	3	10	5	40	18	18	4	2	11	10	10	27	67	22	5	15	1	4	30	17	7	37	261	53	46	13	14	94	0	17	241	3	0
OTU_17393	11	5	11	7	0	0	6	7	24	0	1	1	0	0	2	0	1	0	3	2	9	12	0	5	8	0	15	14	0	20	5	11	4	4	6	9	4	11	7	13	21	1	3	0	1	13	4	2	3
OTU_431	12	34	25	5	5	1	13	73	39	4	0	2	6	1	4	8	2	3	30	6	16	17	1	3	12	41	42	24	0	13	9	31	5	5	15	17	31	16	66	12	19	3	68	5	3	23	8	13	8
OTU_656	23	15	27	26	31	0	17	35	31	6	0	0	4	13	12	5	7	5	8	4	22	30	14	15	33	4	23	29	2	27	11	10	1	11	22	17	4	18	259	30	17	17	8	4	1	29	22	10	3
OTU_22066	12	4	24	4	4	0	25	12	29	3	0	1	1	2	0	5	2	11	2	8	8	12	6	3	15	3	16	28	0	21	7	11	0	2	21	21	6	14	5	3	22	6	12	13	3	24	47	10	10
OTU_35547	11	6	16	0	9	1	26	6	40	0	0	1	0	2	0	4	3	1	6	18	14	28	0	4	30	2	43	57	10	68	48	0	3	12	63	47	11	31	56	52	82	13	24	5	1	29	16	34	9
OTU_22323	12	2	5	1	2	1	5	2	10	1	0	0	2	3	0	0	2	1	0	2	10	4	0	2	4	0	7	2	1	6	2	2	0	1	4	7	0	3	12	4	9	1	3	1	1	8	2	2	2
OTU_26247	15	8	15	5	5	1	25	16	25	2	0	1	2	2	0	5	1	5	8	13	6	12	4	0	15	5	14	55	4	29	14	10	1	0	19	19	10	13	1	2	32	6	12	22	3	34	58	7	15
OTU_22171	10	1	12	2	1	0	10	6	11	1	0	1	0	1	1	3	1	0	2	4	20	9	0	2	11	2	8	17	1	7	9	8	3	3	6	5	3	2	10	4	5	1	5	0	0	18	16	6	2
OTU_698	13	2	9	4	1	0	9	6	14	2	0	1	2	1	3	0	2	3	5	11	21	14	0	4	13	10	16	9	0	9	6	1	2	3	9	13	2	6	9	9	12	2	11	7	0	17	11	2	4
OTU_791	14	72	1	0	0	0	16	7	14	1	0	3	0	0	1	2	2	0	65	8	17	16	0	2	21	1	18	28	0	23	6	50	1	3	15	16	94	18	0	16	25	0	12	0	0	0	0	0	0
OTU_15061	10	3	11	9	41	0	10	3	14	0	1	3	1	0	0	4	5	11	3	2	10	14	2	26	9	4	13	20	0	8	12	2	2	4	14	12	4	13	20	10	18	35	8	1	0	2	1	4	3
OTU_529	12	11	22	7	5	3	14	7	27	0	0	4	0	5	2	3	7	9	10	10	37	45	9	4	30	17	45	36	5	25	3	6	0	3	10	19	2	19	46	31	31	2	11	13	0	43	31	9	18
OTU_6534	12	2	6	0	4	0	19	7	14	0	1	0	0	0	1	2	2	1	6	3	1	7	0	1	6	5	13	7	1	11	1	2	3	0	12	4	6	5	4	14	2	2	9	3	0	28	1	2	6
OTU_613	12	72	13	4	4	1	16	2	58	2	0	0	4	0	1	4	12	0	58	2	22	11	0	2	15	9	46	22	0	25	6	46	2	8	20	13	61	19	49	12	13	6	10	0	0	4	0	1	10
OTU_35615	12	6	137	1	9	0	20	7	171	1	0	0	3	0	1	4	12	0	5	6	89	20	0	1	18	10	137	38	0	40	14	144	3	6	25	34	14	179	0	37	29	6	12	0	0	4	0	1	2
OTU_2370	12	7	5	3	1	1	7	4	13	1	0	0	3	3	1	1	0	6	7	12	4	7	2	1	7	8	7	50	7	18	19	3	0	9	24	32	11	33	15	25	23	3	18	5	0	6	18	3	5
OTU_2033	10	1	2	0	0	0	3	0	0	0	0	1	1	0	0	0	0	2	1	0	0	0	0	0	3	1	0	1	0	2	0	0	0	0	0	18	1	2	1	1	4	0	0	0	0	2	0	1	0
OTU_548	9	13	22	2	1	0	19	11	23	6	0	3	2	0	5	5	4	13	6	12	32	14	2	12	17	5	26	50	2	9	7	17	2	9	20	28	11	38	8	43	20	21	14	3	1	25	4	5	3
OTU_8007	10	2	8	0	0	2	5	7	9	0	0	0	0	2	0	2	0	5	0	0	1	0	3	1	5	1	0	16	1	6	1	3	1	1	6	4	0	1	1	2	1	1	0	0	0	0	3	0	0
OTU_720	10	1	9	1	7	2	17	6	12	1	0	0	0	0	1	56	49	0	4	7	16	15	0	5	13	7	19	31	0	25	9	65	1	60	17	14	8	15	8	19	19	0	6	1	2	18	5	11	5
OTU_39724	31	5	23	6	1	0	26	12	20	1	0	3	3	1	1	2	0	2	2	7	9	9	1	0	24	3	11	26	2	27	6	6	0	0	17	21	6	6	8	16	20	6	14	2	0	23	7	11	5
OTU_578	12	17	10	1	1	0	12	3	15	1	0	0	0	0	1	2	4	0	8	6	4	114	1	4	10	4	12	29	1	41	9	9	7	0	17	11	16	12	4	208	18	2	5	3	0	0	6	0	0
OTU_637	10	11	7	0	0	3	8	0	7	1	0	3	0	6	1	3	4	4	4	1	9	7	2	0	8	3	5	245	5	216	107	86	2	2	9	8	2	6	4	5	14	0	3	1	0	0	2	0	0
OTU_29146	17	0	13	1	0	0	0	0	8	0	0	0	0	1	0	0	0	2	0	2	0	1	0	3	9	0	5	0	0	0	0	0	0	1	16	5	0	0	0	9	0	0	0	2	0	1	0	0	0
OTU_32323	17	14	36	5	7	2	27	22	34	1	0	0	1	1	5	9	6	3	10	9	20	24	3	5	26	10	24	50	2	51	26	26	3	9	29	29	7	30	29	30	43	2	19	6	2	50	8	6	9
OTU_40519	18	6	21	9	12	1	35	19	31	1	0	0	2	0	2	8	3	1	2	4	15	21	10	3	14	5	13	22	1	36	9	6	5	0	16	17	6	14	41	17	19	2	0	0	1	38	10	11	13
OTU_24750	10	7	30	0	0	1	19	5	14	3	0	6	1	0	3	3	0	0	2	6	24	10	0	4	5	3	10	24	1	14	9	14	1	4	7	6	5	18	0	10	7	5	5	2	0	1	2	0	0
OTU_540	12	4	24	11	9	0	10	3	36	1	2	1	3	1	2	4	2	3	4	1	21	27	7	2	22	12	42	11	7	7	21	2	4	0	8	7	1	12	12	12	13	7	6	8	1	18	11	0	9
OTU_1747	15	10	25	0	2	0	6	9	34	0	2	4	1	0	0	2	6	2	3	9	8	17	0	3	8	5	20	13	1	54	11	21	4	1	7	12	4	13	1	33	8	5	8	1	2	41	6	8	6
OTU_258	13	12	33	27	15	0	29	84	23	16	8	2	7	196	5	6	6	14	9	10	25	28	15	2	16	87	10	360	82	31	16	11	0	73	271	253	67	301	546	375	314	50	297	146	3	31	2001	10	23
OTU_587	14	6	21	8	1	2	15	5	20	0	1	1	0	2	0	4	5	1	9	3	20	43	0	4	23	0	33	19	1	33	27	14	5	0	1	16	5	29	10	5	43	2	4	2	6	27	14	9	6
OTU_37145	11	3	7	1	1	0	0	19	4	0	0	0	0	1	0	0	11	1	16	16	47	51	3	13	38	41	45	68	0	62	24	37	9	4	3	10	2	5	11	5	9	4	12	3	0	0	7	0	3
OTU_33791	14	2	10	2	0	0	7	5	6	0	0	0	0	0	0	0	0	0	3	3	5	11	0	1	8	3	3	14	2	11	11	3	1	0	3	6	2	3	18	5	2	0	4	0	0	3	4	3	1
OTU_17586	11	5	8	60	69	23	17	6	29	8	4	59	38	19	2	3	7	13	5	20	21	27	1	4	32	15	24	4	10	648	16	0	3	13	42	39	15	40	96	88	367	10	40	18	31	496	85	167	430
OTU_693	13	6	19	2	1	0	14	8	8	3	0	2	2	5	2	2	3	0	4	6	10	18	3	0	12	2	23	12	2	20	13	9	4	6	10	15	1	8	24	15	18	3	7	3	2	17	10	2	3
OTU_939	17	2	8	2	6	1	16	1	14	0	0	0	3	0	0	1	1	2	2	2	10	8	2	2	4	5	10	13	4	15	7	5	0	6	14	11	2	6	15	22	10	5	3	2	0	6	3	3	2
OTU_21913	16	4	17	1	1	0	12	8	18	0	0	1	5	0	0	4	5	2	4	10	12	9	1	3	14	3	16	22	2	25	8	13	17	1	9	18	1	14	21	16	16	8	11	1	1	13	7	7	4
OTU_1127	10	7	24	0	1	0	16	3	11	0	0	1	0	0	1	4	3	0	2	10	10	11	0	2	12	1	2	10	1	4	2	0	1	3	7	3	1	5	3	12	3	1	1	1	0	1	5	0	3
OTU_615	20	9	12	1	0	0	41	4	26	1	0	1	1	1	0	4	4	0	9	9	17	22	2	4	54	10	44	25	3	28	11	14	5	0	40	33	6	13	20	11	8	3	6	2	0	18	6	5	1
OTU_23728	10	8	7	1	4	0	13	6	14	1	1	0	0	2	0	0	3	0	4	7	20	21	5	1	12	4	9	6	3	11	8	5	4	3	5	6	1	8	15	8	9	4	6	4	1	19	13	3	1
OTU_919	11	2	5	6	4	0	7	3	12	0	0	2	0	0	1	3	5	0	5	1	8	17	3	0	6	0	12	15	0	21	10	4	1	1	6	3	2	5	5	15	18	4	5	2	1	6	2	2	1
OTU_3378	19	4	14	0	1	0	4	6	15	0	0	0	1	0	0	7	0	1	9	11	14	19	1	0	5	10	29	3	0	14	1	6	2	3	9	8	2	13	11	2	1	1	3	2	0	27	1	4	3
OTU_25630	18	0	4	1	3	0	13	0	10	0	0	2	1	1	0	5	0	1	3	2	4	6	0	3	6	1	7	6	2	14	5	0	0	0	3	18	0	2	2	4	9	0	1	0	0	2	0	3	1
OTU_689	10	7	32	3	0	2	9	10	28	3	0	1	1	0	0	2	3	0	7	11	26	33	2	1	12	7	27	84	0	49	78	31	0	3	10	15	9	32	3	17	23	5	15	0	0	6	3	2	1
OTU_24177	12	2	26	0	10	0	20	3	29	0	0	0	0	0	0	1	1	2	1	6	18	35	7	6	22	8	26	4	1	7	13	0	6	0	0	2	1	15	1	19	3	4	1	1	0	45	2	7	7
OTU_6084	13	4	16	6	6	1	10	9	14	2	0	3	4	0	10	3	3	0	3	2	7	14	0	12	4	6	10	31	0	7	8	15	2	6	27	15	9	38	2	27	30	16	10	1	7	12	2	20	3
OTU_34078	10	2	7	3	0	0	14	1	0	0	1	0	1	0	3	3	0	2	0	0	3	6	1	2	5	0	8	3	0	12	0	3	0	0	0	1	0	0	1	3	1	0	8	0	2	6	7	2	2
OTU_1280	10	0	6	2	1	0	3	0	0	0	1	1	0	0	0	0	4	0	1	1	10	11	2	2	4	2	14	0	2	16	1	0	3	0	1	17	1	2	0	3	1	0	0	1	0	4	4	0	0
OTU_577	10	3	28	3	1	3	26	4	105	14	5	14	0	2	13	2	1	5	1	1	23	8	2	6	22	2	65	12	4	20	13	0	4	0	28	5	1	24	5	23	16	7	4	10	0	3	6	3	2
OTU_25383	13	9	10	1	2	1	6	5	19	0	0	0	0	0	1	5	4	1	1	2	4	5	1	3	11	6	13	16	1	14	3	2	3	4	9	10	4	11	9	10	9	1	4	4	2	14	16	3	0
OTU_519	11	5	10	11	14	0	11	22	23	3	5	2	5	1	2	3	16	1	15	22	57	152	2	15	56	45	79	63	2	50	29	38	7	0	10	7	9	18	20	62	11	6	19	25	1	20	15	22	10
OTU_600	15	7	23	1	2	0	16	10	16	1	1	1	4	2	0	7	3	1	5	9	24	24	1	0	19	7	15	26	6	24	12	9	3	1	16	16	6	27	16	31	21	8	13	3	0	23	13	4	7
OTU_39904	13	10	9	9	4	0	13	2	7	2	1	3	1	0	0	17	6	5	0	1	2	14	0	3	24	5	12	17	1	28	15	8	0	22	18	24	6	22	39	2	22	4	5	28	0	19	18	3	6
OTU_7847	20	1	2	0	5	2	20	17	10	1	0	1	2	0	0	0	2	0	2	4	13	4	1	3	18	6	33	22	1	1	4	3	0	0	4	5	1	1	14	22	3	6	0	0	0	5	11	0	0
OTU_2511	10	1	11	0	0	0	8	3	5	0	0	0	0	0	0	2	1	0	0	0	2	0	0	1	2	2	1	1	0	0	2	1	0	0	2	1	0	3	0	3	0	0	1	0	0	0	0	0	0
OTU_20649	10	2	0	0	0	0	3	4	4	0	0	0	0	0	0	0	0	0	1	1	0	1	0	0	0	0	1	2	0	2	0	1	0	1	2	11	0	0	0	0	0	0	0	0	0	3	0	2	0
OTU_15605	13	5	1	2	12	0	20	1	1	0	0	0	0	0	0	3	5	2	3	0	0	18	8	0	27	11	1	2	0	24	21	15	2	0	39	8	4	0	47	18	1	2	0	0	0	2	1	0	1
OTU_31090	16	4	10	2	2	0	9	2	10	0	0	1	0	0	1	5	1	2	0	0	6	6	4	2	3	2	1	5	3	5	8	3	0	2	6	9	0	2	2	4	2	2	1	5	1	10	3	3	9
OTU_26240	28	7	19	0	0	0	30	15	25	0	0	0	1	1	0	5	0	0	0	2	2	2	4	1	1	2	4	2	0	6	5	2	0	0	2	0	0	2	1	4	3	1	1	1	0	1	1	0	1
OTU_675	12	3	46	1	2	1	8	4	81	2	0	0	0	0	0	2	3	0	6	5	40	8	0	2	12	4	90	10	0	16	7	48	3	3	12	11	7	56	2	10	13	6	5	0	0	1	0	0	1
OTU_703	10	6	47	0	0	0	48	7	11	14	0	20	0	3	13	3	9	0	13	15	76	40	0	10	81	19	53	24	0	30	11	55	3	7	39	12	3	86	0	31	27	5	10	2	0	1	35	0	1
OTU_541	15	12	21	9	5	0	21	15	27	1	0	0	0	8	6	7	3	2	4	1	5	15	9	5	13	9	9	41	8	20	17	6	0	3	31	42	14	33	19	31	41	14	17	7	2	20	15	10	10
OTU_506	13	6	31	11	10	3	17	6	34	6	2	7	2	6	3	2	7	5	13	9	31	42	5	8	49	12	43	33	6	39	9	15	5	4	21	17	5	25	60	21	27	6	12	10	2	45	32	2	5
OTU_831	13	3	12	6	2	1	13	11	13	0	0	1	2	1	2	1	0	2	2	3	7	11	2	0	12	4	7	10	0	11	2	2	1	1	7	7	2	5	17	6	12	2	1	1	2	13	4	4	6
OTU_30786	17	0	39	6	11	0	45	16	41	0	0	0	0	0	0	6	0	1	11	10	42	37	8	10	37	12	50	52	7	30	18	16	6	7	33	30	11	26	18	32	52	5	15	0	4	42	8	12	7
OTU_1490	10	4	10	1	0	0	17	8	12	0	0	0	0	0	0	5	0	0	0	0	3	2	0	0	5	0	2	5	0	0	1	0	1	1	13	2	0	4	0	8	3	1	4	0	1	8	0	1	4
OTU_773	12	3	5	2	5	2	6	6	10	1	1	0	2	0	0	1	2	3	1	3	7	13	2	2	9	9	23	20	0	30	9	5	0	0	7	22	4	11	33	15	13	4	5	2	0	20	12	5	1
OTU_6646	14	9	5	1	1	0	1	11	11	0	0	2	0	0	4	0	0	3	0	7	18	21	0	0	11	1	1	1	0	20	2	7	4	1	3	0	2	13	12	5	0	1	1	0	0	11	2	4	3
OTU_676	9	3	17	2	5	0	15	6	8	0	0	0	1	2	1	3	1	1	0	0	7	3	2	2	9	3	9	12	6	16	9	2	0	2	9	8	2	10	26	16	11	9	10	4	1	16	34	2	1
OTU_767	10	1	21	3	5	0	12	9	13	0	0	2	1	0	0	15	10	0	3	3	21	6	0	1	9	13	9	18	0	8	8	32	2	21	5	8	4	19	10	11	19	3	16	0	0	8	3	0	1
OTU_37752	10	69	11	0	0	0	10	4	15	2	0	4	0	0	0	2	0	0	41	1	11	8	0	5	13	2	8	14	0	17	5	7	1	4	15	6	52	6	0	15	11	5	6	0	0	0	0	0	0
OTU_19223	30	7	19	2	3	1	37	10	21	0	0	0	0	2	0	3	0	0	0	5	2	7	0	0	17	2	4	1	0	14	3	0	1	1	8	22	2	0	4	5	9	3	1	1	0	4	2	3	3
OTU_35935	12	14	20	4	5	1	13	6	20	1	0	3	0	0	5	6	0	2	5	4	9	16	0	2	16	1	17	24	2	38	10	8	2	3	16	13	5	10	29	23	8	4	2	3	0	7	14	2	1
OTU_460	9	15	31	29	39	0	31	8	12	0	1	2	10	0	0	2	0	3	19	3	25	7	1	3	19	4	7	12	0	23	6	8	0	0	25	6	16	29	65	7	4	2	5	16	3	42	50	12	18
OTU_13556	9	5	11	4	2	2	7	8	10	0	0	2	0	2	1	11	10	0	6	6	15	25	0	2	19	7	16	13	1	40	8	11	1	15	9	15	4	10	9	22	35	5	1	4	3	24	7	6	3
OTU_26298	9	3	14	1	2	2	11	9	9	2	0	2	1	0	0	2	0	2	0	1	2	10	0	0	4	7	5	8	1	9	0	1	0	0	6	6	2	4	1	7	3	3	5	0	0	3	1	7	2
OTU_29119	17	7	11	3	3	0	19	1	32	0	2	2	1	0	1	2	3	1	4	1	6	14	0	6	0	0	12	21	3	24	0	8	0	1	19	19	8	12	1	2	29	3	8	18	2	27	47	3	8
OTU_290	9	6	9	32	46	0	44	3	20	9	3	0	1	19	0	1	0	21	17	5	1	52	24	2	45	8	3	79	4	2	8	7	0	19	114	74	44	41	28	131	80	5	52	20	3	396	23	12	21
OTU_605	15	0	28	0	4	1	20	8	3	0	0	0	0	0	1	5	1	1	7	7	13	14	0	3	11	6	16	31	0	41	18	14	0	0	14	9	6	16	16	9	25	0	11	1	2	25	14	11	6
OTU_489	12	5	33	8	12	1	22	7	24	1	0	1	3	2	2	6	4	9	1	4	23	3	4	2	19	1	14	14	2	19	16	2	1	5	17	11	4	34	10	19	21	4	4	2	7	38	5	8	8
OTU_35307	12	4	8	0	0	0	15	3	13	2	0	5	0	0	1	0	0	0	3	8	11	28	0	2	16	5	21	12	0	21	8	7	3	3	8	12	1	10	10	11	9	1	0	3	0	17	4	1	2
OTU_38877	13	13	15	3	4	0	17	8	21	5	0	1	1	2	0	4	3	5	3	4	8	9	0	0	13	7	16	33	6	29	17	5	0	6	20	22	3	17	34	25	27	5	9	6	1	21	6	4	2
OTU_673	25	0	0	0	0	0	0	0	3	0	0	0	0	0	2	1	0	0	9	11	3	0	0	1	2	7	0	23	0	1	7	2	5	0	28	18	0	2	0	0	0	0	1	1	0	31	1	9	5
OTU_1566	12	3	8	5	2	0	13	8	13	0	0	0	0	0	0	2	0	0	0	0	0	2	0	2	1	1	1	4	0	1	0	1	0	0	1	3	0	4	1	6	1	0	1	0	0	2	0	1	1
OTU_27815	11	7	16	3	3	0	20	7	24	0	0	3	2	0	0	0	1	4	4	2	12	11	4	4	5	5	10	9	0	27	7	5	0	0	10	13	3	11	24	12	10	3	3	1	0	19	9	7	8
OTU_472	10	2	7	5	8	2	21	10	29	4	5	2	2	11	14	15	15	13	6	1	10	6	16	2	13	10	41	31	17	31	11	24	2	17	31	19	5	18	34	21	19	5	12	5	1	16	17	8	12
OTU_6774	13	0	12	2	5	1	6	1	3	0	0	0	1	0	1	3	3	1	3	2	8	7	1	5	9	0	6	7	0	10	6	3	2	2	2	5	0	1	8	6	8	2	5	3	0	11	7	6	2
OTU_8404	20	5	20	1	0	1	6	9	13	0	0	1	0	1	3	0	3	1	4	11	24	19	1	2	20	4	25	32	0	20	13	4	4	2	4	12	2	13	3	8	17	0	5	0	0	5	1	0	0
OTU_19190	26	10	30	8	5	1	89	13	58	0	1	4	2	2	2	16	853	6	11	26	38	52	7	12	86	29	61	48	0	55	34	17	15	24	81	29	9	26	27	51	44	11	25	5	4	70	23	19	20
OTU_38044	18	8	12	3	3	0	10	11	7	3	0	3	0	4	1	2	3	2	8	6	10	10	1	6	13	15	13	34	1	21	15	11	0	1	17	12	6	20	14	24	19	5	8	0	0	10	10	2	6
OTU_772	11	3	11	0	4	1	19	9	13	0	2	1	0	1	1	3	1	2	3	3	15	8	16	2	12	6	16	10	3	4	3	1	1	2	6	1	2	11	16	8	2	2	3	5	0	16	21	2	5
OTU_795	10	78	12	0	0	0	8	3	35	1	0	0	0	0	1	6	3	0	49	3	6	16	0	3	11	2	38	18	0	21	7	47	3	8	8	11	80	18	0	11	11	4	7	0	0	0	0	0	0
OTU_835	8	8	18	2	3	1	10	3	13	1	0	0	0	0	2	2	3	1	7	12	20	16	0	2	10	6	21	33	1	19	6	4	1	2	13	21	4	18	10	21	24	0	18	1	1	10	12	1	7
OTU_818	10	5	21	7	9	0	14	12	18	1	1	0	3	0	0	4	0	0	4	0	0	2	0	0	5	0	0	10	0	1	1	4	2	0	10	7	1	6	2	16	2	1	13	0	2	13	0	1	9
OTU_27672	11	0	2	0	1	1	7	2	2	0	0	0	0	0	0	0	1	2	0	4	4	4	2	1	8	3	3	12	1	5	4	1	0	0	7	10	1	1	6	2	6	0	1	1	0	2	3	1	1
OTU_30359	8	2	10	1	0	1	2	3	6	14	0	0	0	0	0	0	0	0	1	0	2	5	0	0	1	4	6	1	0	2	1	0	2	4	5	1	0	12	0	6	5	3	0	0	0	0	0	0	0
OTU_823	15	9	13	4	4	0	18	2	27	0	0	1	1	1	2	7	4	0	5	2	9	12	1	2	19	5	13	10	0	11	9	11	1	2	12	6	2	8	7	18	11	10	3	1	1	10	8	2	2
OTU_843	11	2	11	2	3	1	14	4	15	3	0	2	3	1	0	2	1	1	3	2	16	11	0	3	9	9	16	26	0	18	4	4	3	4	20	40	5	23	26	22	27	7	25	0	1	21	5	13	3
OTU_41224	10	2	9	1	0	0	5	6	12	0	1	0	0	1	2	1	2	2	5	3	4	12	1	3	9	7	22	12	2	1	4	3	1	1	5	5	1	7	8	8	7	0	0	0	1	6	7	3	4
OTU_36948	16	0	0	1	2	0	1	0	1	0	0	0	0	0	0	0	0	0	3	0	0	0	0	1	0	0	0	0	0	18	0	0	0	0	0	20	0	4	0	1	0	0	0	3	0	1	0	0	0
OTU_643	9	4	13	3	6	0	8	4	16	0	0	0	3	2	2	3	0	3	2	2	6	9	2	0	9	1	6	18	1	9	8	4	2	3	13	16	6	12	8	11	20	6	8	0	0	11	18	6	5
OTU_37657	8	2	3	1	2	0	3	4	3	0	1	3	0	4	1	2	2	1	0	1	4	4	1	2	4	6	6	7	5	12	4	2	0	5	12	13	2	6	13	10	13	1	8	1	0	5	22	2	1
OTU_9158	12	1	16	2	4	0	20	1	18	2	0	3	0	5	1	0	1	1	0	1	16	17	0	3	10	1	20	34	2	29	13	7	3	0	26	20	7	10	3	3	36	3	5	14	1	26	38	12	4
OTU_501	13	8	12	0	7	1	12	8	213	2	0	0	0	0	0	34	27	0	10	7	19	13	0	4	19	1	202	26	0	23	8	62	2	31	13	11	6	13	0	23	9	5	11	0	0	22	0	12	3
OTU_1224	8	2	11	0	0	0	5	3	13	1	0	3	0	0	1	6	1	0	1	2	4	8	0	0	1	0	2	1	0	6	2	8	0	0	5	11	1	12	3	18	5	1	1	0	0	2	1	0	2
OTU_24459	10	5	41	0	1	0	11	10	26	2	0	3	1	0	0	106	69	0	5	7	34	25	0	0	22	7	23	25	0	25	11	179	1	115	20	25	6	56	4	25	16	7	5	0	1	2	0	2	3
OTU_35842	10	0	5	0	2	0	118	18	6	0	0	1	1	4	0	3	3	1	4	6	6	10	1	2	131	14	14	47	5	26	8	8	0	7	205	38	3	37	80	33	59	3	41	12	0	1	96	1	0
OTU_31186	13	3	8	0	3	0	11	1	10	1	0	1	2	0	0	2	1	2	0	1	3	5	2	1	7	3	9	14	0	9	4	3	0	2	3	4	1	6	9	10	4	2	5	1	0	4	0	3	1
OTU_18893	8	30	13	39	37	2	11	12	10	7	2	2	0	111	1	6	2	13	17	7	5	33	7	2	7	20	11	203	6	17	5	4	3	29	137	142	83	114	209	205	172	34	67	45	3	28	943	10	5
OTU_1491	12	4	15	1	1	1	10	10	8	0	0	0	0	2	2	1	1	4	4	1	7	9	2	4	5	5	7	7	0	11	1	1	1	3	10	7	3	4	5	9	7	3	4	2	2	9	3	4	5
OTU_714	13	6	13	3	7	0	14	9	18	0	1	2	4	0	1	5	6	0	6	0	4	21	2	2	0	1	9	19	2	12	5	12	1	6	6	11	0	9	26	16	16	0	9	2	1	16	13	6	2
OTU_33960	11	2	16	2	2	2	21	8	20	0	0	0	0	2	0	1	1	0	5	8	9	8	1	2	5	4	8	11	0	14	4	1	3	0	7	11	1	12	19	8	7	2	9	0	0	13	12	4	5
OTU_12522	9	3	7	1	3	0	25	0	20	3	0	2	0	0	1	1	0	0	4	11	8	13	3	2	15	9	23	15	1	16	11	4	1	1	7	4	1	8	76	7	11	2	3	0	2	12	8	5	1
OTU_1101	11	2	2	1	0	0	6	1	5	0	0	0	0	1	1	5	2	0	2	2	2	6	0	0	3	3	6	17	1	13	10	2	1	2	7	7	5	4	6	9	7	1	2	3	1	6	15	2	0
OTU_23308	13	3	2	0	0	0	3	10	9	0	0	0	0	0	0	8	0	0	0	0	0	0	0	1	0	0	1	2	0	0	0	1	0	0	1	3	0	0	17	4	0	0	5	2	1	0	16	1	0
OTU_23475	34	13	16	4	12	3	11	9	31	3	0	2	1	3	0	6	7	1	9	10	40	28	3	11	18	7	51	14	3	16	8	1	0	5	21	37	2	14	15	10	15	4	22	1	2	20	6	5	3
OTU_8739	22	6	30	5	11	1	25	12	21	1	0	3	4	6	2	5	13	4	10	18	28	27	1	10	36	23	26	33	4	30	36	18	7	5	45	30	4	27	15	34	32	13	21	7	1	57	36	19	13
OTU_8215	11	6	9	6	4	0	11	4	14	0	0	1	2	2	0	2	3	1	6	11	12	14	2	5	12	6	13	19	0	11	5	6	2	1	10	8	2	11	19	13	16	1	5	1	1	21	10	8	5
OTU_688	18	11	22	2	0	1	27	12	24	0	0	0	0	1	0	5	0	0	0	3	2	2	1	5	3	7	21	4	1	4	15	1	6	2	13	10	7	19	0	21	19	7	2	0	1	25	5	13	3
OTU_9918	11	3	2	1	5	0	12	15	17	2	0	0	0	0	0	1	6	0	3	1	12	23	7	2	10	12	22	10	5	14	2	7	2	0	20	9	0	15	19	10	10	0	5	3	1	42	10	5	4
OTU_516	10	10	16	5	11	3	22	8	25	1	1	0	3	8	3	2	5	5	2	6	14	22	6	0	9	3	17	20	3	23	11	4	0	5	14	16	2	19	64	29	22	4	10	7	1	31	26	10	6
OTU_634	8	7	7	3	3	4	14	11	33	0	2	1	2	7	0	2	1	8	1	6	8	7	2	2	12	1	14	30	4	15	8	8	3	2	11	9	4	14	79	15	12	4	8	15	2	22	43	5	5
OTU_666	14	0	3	5	3	0	14	0	16	1	1	3	0	10	5	1	0	3	3	10	3	4	2	1	1	9	5	10	0	37	3	0	0	4	5	3	1	9	12	38	3	0	12	0	0	31	47	8	3
OTU_368	8	3	8	4	3	6	2	5	9	8	2	0	4	7	0	4	3	4	3	20	8	9	5	0	0	6	9	126	8	30	5	10	1	21	102	78	15	67	1190	86	80	12	33	60	0	8	278	3	12
OTU_659	9	3	34	4	7	0	13	1	4	8	0	2	2	0	2	1	1	0	0	3	25	2	0	1	8	1	1	109	0	2	1	4	0	12	66	78	24	114	1	84	100	13	39	0	2	17	0	13	18
OTU_691	9	3	5	0	1	1	13	2	7	2	0	2	0	0	2	2	2	0	2	4	9	123	0	2	7	3	5	7	0	12	4	4	0	4	12	11	2	10	1	226	4	8	7	0	0	3	0	0	0
OTU_497	13	7	17	12	9	5	18	8	13	3	1	0	4	1	1	2	8	2	14	11	30	52	8	3	33	13	38	29	4	31	5	9	5	0	15	17	3	17	14	36	31	6	5	3	2	51	12	16	9
OTU_1030	13	4	15	1	4	3	16	8	20	2	0	0	1	3	0	6	2	2	2	2	10	9	4	2	10	6	13	15	0	26	5	2	0	5	5	7	4	9	3	12	9	3	6	2	0	7	25	1	2
OTU_787	9	3	4	0	4	0	6	1	5	0	0	0	0	0	0	0	0	3	0	0	3	0	0	0	2	1	2	6	2	2	0	0	0	1	8	11	0	4	14	4	7	0	2	3	0	14	13	4	16
OTU_647	15	6	1	3	3	0	16	5	11	0	1	4	0	0	0	7	1	2	5	3	8	8	4	1	13	5	14	23	1	27	6	3	0	3	6	16	5	15	30	20	22	0	5	1	4	37	18	9	8
OTU_30599	9	74	8	0	1	0	10	6	8	1	0	0	0	0	2	2	0	1	57	5	9	6	0	2	5	5	13	20	0	15	7	6	0	5	17	10	56	10	1	17	10	1	6	0	1	4	2	1	2
OTU_810	8	0	15	2	6	0	1	6	13	1	0	0	1	1	0	1	3	1	1	8	7	5	4	2	5	2	10	6	1	4	1	1	0	1	9	5	1	9	5	3	4	3	2	1	0	19	14	4	8
OTU_1174	8	3	15	1	3	0	8	1	11	0	0	1	2	1	1	1	1	0	3	1	9	27	0	3	7	2	7	0	0	3	0	2	0	1	2	2	1	2	1	22	2	1	0	1	0	1	1	1	0
OTU_770	8	22	11	6	8	0	4	11	29	0	0	1	1	1	1	4	2	0	11	2	7	6	0	2	2	7	37	11	1	6	4	22	0	7	1	3	20	6	61	6	6	2	6	0	1	4	1	2	12
OTU_40145	11	3	9	2	2	0	5	7	15	2	0	1	1	0	2	2	1	0	4	2	8	2	0	3	8	6	9	9	0	14	0	17	1	2	8	9	4	9	2	10	0	7	9	0	0	7	0	3	3
OTU_750	9	0	6	2	3	1	9	1	7	1	0	1	1	4	1	0	1	6	3	0	9	21	4	2	10	1	5	13	4	4	7	3	0	2	10	8	4	10	8	13	9	3	5	1	1	10	20	3	5
OTU_607	12	8	19	2	6	0	14	3	24	2	0	1	4	5	3	8	2	2	0	6	9	19	0	0	14	2	17	21	0	0	11	9	1	0	19	5	3	16	28	22	11	4	12	8	4	19	2	1	4
OTU_11148	11	1	7	0	0	0	12	6	7	0	0	0	0	0	0	2	3	2	3	1	4	1	10	0	8	0	3	1	0	6	1	3	4	1	4	1	1	2	19	0	5	1	0	0	3	8	7	6	0
OTU_583	12	3	20	1	8	0	18	15	22	0	0	1	1	3	2	1	0	0	0	3	12	13	0	0	17	5	16	15	1	14	12	2	1	1	12	5	2	7	12	8	12	7	8	0	3	33	6	6	10
OTU_748	9	3	6	1	5	1	17	6	21	3	0	2	2	1	3	4	1	0	3	3	12	14	0	1	6	3	20	19	0	15	4	2	2	5	14	12	1	11	23	11	8	4	8	0	1	13	12	4	3
OTU_20942	10	5	83	0	1	0	8	4	7	0	0	2	0	1	3	4	12	1	17	17	124	47	1	5	45	12	49	77	0	93	25	32	2	1	12	10	7	79	6	11	7	2	5	0	0	0	3	1	2
OTU_8094	16	4	19	7	10	160	26	15	27	0	1	0	5	1	8	5	2	1	7	11	26	25	1	6	24	16	37	24	636	22	22	3	565	4	15	22	3	25	20	27	34	5	8	4	1	35	9	9	10
OTU_1812	9	2	2	0	1	0	3	0	1	1	0	2	0	0	1	0	0	0	1	0	1	1	0	0	2	0	1	2	0	10	2	0	0	0	1	13	0	4	0	1	2	0	0	0	0	4	0	1	1
OTU_13682	14	3	18	1	0	0	18	5	13	1	0	0	0	0	0	0	0	0	3	0	0	8	0	0	14	4	6	11	0	12	2	9	0	0	10	5	3	8	2	9	9	0	0	2	1	9	12	1	2
OTU_29458	15	7	6	3	3	0	11	7	14	0	0	0	1	1	0	2	3	1	5	11	18	27	0	7	34	6	37	19	0	18	5	7	15	2	10	7	2	16	2	11	11	5	5	1	0	2	3	0	0
OTU_816	11	1	7	7	0	0	4	24	7	0	0	2	0	0	3	3	1	2	2	1	7	6	1	1	7	28	16	18	1	9	8	4	1	2	11	12	4	5	2	18	17	2	23	0	0	7	3	0	0
OTU_25520	8	3	13	2	0	0	29	8	11	3	0	0	0	0	0	0	1	0	1	0	2	3	5	0	10	3	3	16	0	1	1	4	0	7	20	13	8	18	0	15	14	7	15	0	0	3	1	0	1
OTU_24112	8	35	79	1	1	0	14	5	13	0	12	0	0	22	2	2	72	23	126	161	447	429	34	75	352	142	434	13	45	18	10	5	57	2	16	16	25	64	34	9	18	3	5	14	0	0	39	0	0
OTU_26862	11	6	14	7	8	0	16	8	14	1	0	0	2	4	3	4	3	0	2	2	5	15	3	1	6	0	14	40	0	26	10	16	1	0	29	0	7	15	0	1	44	3	9	0	1	27	37	6	13
OTU_8025	8	1	3	0	1	0	9	4	6	1	0	1	1	0	0	4	0	0	0	0	0	7	0	0	6	1	7	3	0	2	6	0	1	4	7	12	3	2	14	16	5	0	6	1	1	1	14	0	5
OTU_28593	12	16	18	0	20	0	16	9	69	0	0	2	1	0	0	30	36	0	9	5	23	24	0	0	16	0	56	28	0	34	15	73	0	31	26	20	13	31	22	21	21	7	14	1	1	17	0	5	4
OTU_37921	9	7	15	15	11	0	7	7	18	0	6	1	7	13	0	1	2	7	3	0	14	14	46	7	13	9	10	25	14	28	9	13	0	0	14	8	5	9	228	9	48	5	9	19	5	67	15	15	18
OTU_30946	10	0	0	0	0	0	2	1	5	1	0	1	1	2	0	0	0	3	0	0	2	3	2	2	0	0	2	5	1	5	2	3	0	0	0	10	0	6	5	3	2	0	0	4	0	0	0	0	0
OTU_397	17	11	1	13	29	1	20	12	28	1	13	2	10	13	0	5	47	5	71	95	231	463	22	65	243	132	341	10	9	8	0	9	37	6	1	5	10	0	21	154	12	10	14	49	3	78	17	17	19
OTU_975	9	62	6	0	0	0	7	8	8	1	0	1	0	0	2	2	2	0	38	4	6	5	0	0	9	4	6	20	0	12	4	13	0	3	16	11	53	7	0	8	10	2	7	0	0	4	0	0	1
OTU_336	10	7	13	0	0	2	11	8	8	1	0	0	0	0	1	2	176	0	264	272	715	1074	0	134	805	311	906	543	0	491	245	201	110	4	11	12	6	10	0	143	13	6	8	0	0	0	0	0	0
OTU_1126	9	5	2	4	5	0	1	4	10	0	0	0	1	0	0	2	4	0	1	1	4	2	0	1	5	4	13	4	0	6	1	3	1	2	3	1	1	2	21	0	5	2	5	0	0	3	0	2	4
OTU_7607	11	4	7	2	0	0	10	2	12	1	0	1	1	1	1	0	3	0	5	1	11	17	0	5	10	5	15	7	2	13	5	0	2	1	14	5	2	8	14	14	11	2	4	2	0	15	5	4	1
OTU_988	13	3	4	1	0	1	12	12	7	0	0	0	0	1	0	2	3	0	1	1	9	9	0	2	14	11	5	7	0	9	3	3	1	1	15	13	1	6	2	10	20	0	1	0	0	10	1	2	4
OTU_851	10	2	17	0	5	0	14	2	8	1	0	1	1	0	0	2	0	0	4	2	10	6	3	5	14	2	14	18	0	10	6	5	1	0	12	7	10	14	8	17	10	4	11	0	1	12	3	4	1
OTU_4467	14	1	9	2	0	0	13	0	12	0	0	0	0	2	0	2	0	0	3	2	7	10	1	1	12	6	8	5	1	8	9	3	0	0	7	9	1	10	6	6	8	2	3	0	1	3	0	1	2
OTU_6393	11	2	19	5	2	0	29	11	32	2	0	2	0	2	0	1	3	3	4	7	11	26	3	5	25	4	23	19	0	18	13	0	5	2	21	16	6	14	8	14	17	3	4	4	1	22	2	8	4
OTU_718	9	14	17	0	1	2	10	8	12	1	0	0	0	0	1	29	19	0	16	5	10	18	0	0	11	9	14	18	0	21	9	84	4	47	16	20	28	29	1	31	25	5	8	0	0	6	0	1	0
OTU_21817	10	1	10	0	4	0	7	3	15	0	5	2	1	2	0	6	0	2	0	3	6	6	2	0	6	0	6	21	2	19	5	4	2	2	12	15	3	9	8	12	14	4	1	5	1	14	9	5	7
OTU_977	10	8	2	0	0	0	3	4	2	0	0	0	0	2	0	0	0	1	9	1	3	4	1	2	3	1	4	3	11	9	6	7	2	1	3	9	7	3	2	2	6	0	2	1	0	9	3	0	0
OTU_1105	11	1	5	0	4	0	3	0	5	2	1	0	0	0	0	0	2	1	1	6	5	8	1	2	9	5	7	18	1	15	12	5	4	0	7	13	0	8	6	8	5	1	3	2	0	8	3	3	3
OTU_141	19	23	28	12	137	7	105	9	68	1	4	3	53	126	5	4	10	4	139	8	33	42	3	18	767	17	688	667	4	33	11	95	6	190	776	615	153	620	17	617	611	20	247	12	47	1093	666	176	167
OTU_3749	12	2	5	0	2	1	6	2	8	0	0	1	2	0	1	1	1	1	0	1	3	4	1	0	8	2	6	11	2	3	5	2	0	2	2	4	2	7	3	7	6	1	1	0	0	9	4	0	1
OTU_21349	11	5	18	1	9	0	15	11	20	2	0	1	0	0	0	6	3	1	4	6	21	30	5	4	17	11	25	21	3	19	9	4	5	3	26	23	10	24	33	29	26	3	9	0	0	40	15	12	9
OTU_12686	10	0	1	1	8	1	10	4	13	1	0	2	2	0	0	0	1	0	0	0	4	9	1	0	3	0	6	0	0	2	0	2	0	0	16	8	1	0	2	11	12	9	3	0	1	16	1	8	5
OTU_40481	9	2	12	2	2	0	13	3	16	1	0	0	1	1	0	2	2	6	1	5	5	8	1	4	6	5	5	25	2	11	16	5	1	5	14	10	3	18	17	15	23	0	6	5	3	6	14	15	11
OTU_23241	8	2	5	4	5	0	6	2	0	0	0	0	0	0	2	2	2	2	4	4	12	7	0	3	10	3	7	11	2	6	5	4	2	1	7	13	0	6	5	12	10	2	0	1	1	36	6	10	6
OTU_20298	11	3	11	2	2	0	19	6	9	0	0	3	0	0	0	2	2	4	1	3	1	1	1	2	6	7	0	23	1	11	10	1	0	1	10	15	1	12	12	14	16	1	6	6	0	15	12	4	8
OTU_832	10	0	12	2	2	0	7	1	6	4	0	1	1	3	0	0	2	1	3	6	11	11	0	1	4	6	12	10	1	13	14	7	3	0	11	11	5	11	12	14	17	3	5	0	0	7	16	3	3
OTU_923	28	6	12	5	3	0	24	8	12	0	0	2	6	1	0	8	5	2	9	4	25	39	2	6	21	7	12	18	5	24	17	1	5	9	15	19	8	18	10	24	14	3	6	3	2	20	11	4	5
OTU_10651	10	3	29	4	3	0	15	2	17	2	0	3	2	2	3	4	0	1	0	2	13	16	3	3	9	6	21	18	4	10	8	6	5	2	5	6	1	14	1	25	13	4	5	0	1	10	2	2	1
OTU_17291	13	8	14	0	2	1	19	11	18	0	0	0	0	0	0	2	0	1	2	4	4	4	1	1	1	2	10	5	1	16	2	2	0	0	5	8	0	7	8	9	12	0	1	0	1	7	5	0	4
OTU_165	15	75	189	79	111	4	199	8	31	34	1	2	15	43	12	52	26	34	54	62	172	184	52	29	182	76	177	458	25	28	61	39	36	77	412	406	10	39	351	498	611	17	22	56	18	310	391	387	189
OTU_4242	9	5	13	2	3	1	7	6	13	1	0	3	1	0	1	1	1	5	4	2	14	13	2	4	13	3	17	7	0	11	2	0	1	3	13	11	3	11	61	9	10	3	6	2	1	22	14	4	1
OTU_886	10	3	17	7	3	0	12	4	14	0	0	0	0	2	0	1	1	4	4	5	4	15	6	2	7	2	6	28	4	13	6	9	5	6	17	18	6	17	11	17	22	7	4	4	1	35	14	3	8
OTU_14157	9	0	9	1	1	0	6	4	10	0	0	0	0	2	0	0	2	0	5	4	9	15	1	0	6	1	5	10	1	29	6	17	0	0	3	11	3	7	1	13	10	2	3	0	0	7	10	2	2
OTU_721	10	1	13	0	3	2	8	0	14	0	0	0	1	0	2	3	2	1	5	3	13	19	1	6	8	1	15	26	1	16	15	13	0	2	13	12	2	16	11	36	34	7	3	2	2	13	3	6	2
OTU_496	9	7	9	14	25	0	6	34	15	0	0	1	7	0	0	4	2	0	8	5	12	7	0	0	5	43	12	10	0	10	9	5	1	0	8	5	7	9	53	5	9	0	42	0	1	21	4	6	17
OTU_19976	9	2	5	0	2	0	2	1	6	2	0	5	0	2	4	0	0	0	1	5	4	2	0	3	6	4	5	18	0	3	0	3	0	2	18	18	6	11	3	19	18	1	7	4	0	4	3	3	2
OTU_28072	8	3	13	2	3	0	0	2	11	4	0	2	2	1	1	2	2	0	1	3	7	16	0	1	3	1	5	11	0	15	6	4	0	3	5	12	0	15	4	7	15	2	2	1	0	6	7	0	4
OTU_29025	9	16	10	1	4	0	10	4	14	2	0	0	0	1	0	3	1	0	2	2	4	9	0	1	3	3	8	2	1	7	2	0	0	1	5	3	6	4	2	11	2	1	2	0	0	6	3	0	3
OTU_10717	14	3	1	4	3	1	13	8	13	1	0	1	2	0	3	2	1	2	7	5	13	24	3	0	13	4	24	11	0	17	4	6	3	5	16	19	4	13	21	6	16	5	9	3	2	13	1	6	5
OTU_30345	9	6	12	0	2	1	15	6	12	0	0	1	0	0	1	0	1	2	4	2	10	9	5	0	6	2	14	32	0	19	14	1	0	5	17	18	9	19	8	25	27	5	8	0	0	25	2	0	5
OTU_37139	8	2	5	6	1	1	10	1	7	2	0	1	0	1	0	4	1	3	0	2	3	2	3	0	4	4	4	7	3	5	2	2	2	1	9	12	5	15	39	17	12	0	8	7	1	16	42	2	2
OTU_3185	8	1	4	15	1	0	55	1	2	3	1	0	7	3	5	0	11	6	4	7	13	8	11	8	15	19	15	78	0	73	3	13	1	11	78	68	6	17	57	5	19	0	21	3	1	38	41	9	4
OTU_28674	18	1	20	0	1	0	16	2	21	1	0	0	0	6	0	0	0	0	0	1	2	16	0	0	0	5	1	1	5	4	12	8	1	7	15	9	1	2	17	3	1	0	11	3	1	27	63	12	15
OTU_705	8	4	10	0	2	5	8	3	9	0	0	1	0	1	1	2	0	0	0	3	4	9	0	2	6	1	4	10	0	30	4	49	0	0	7	10	2	10	0	12	204	4	3	0	0	11	5	1	3
OTU_1506	15	9	9	3	1	2	14	4	20	1	0	5	3	0	2	3	1	4	3	2	14	24	1	4	16	7	10	23	0	40	3	7	0	5	25	9	3	15	17	15	18	4	8	1	0	20	15	5	3
OTU_14327	9	0	4	0	0	0	2	0	2	0	0	1	0	1	0	1	0	1	0	0	9	8	0	0	3	0	0	6	0	5	3	3	0	0	4	7	1	3	1	12	10	0	1	0	0	2	0	0	1
OTU_27114	7	5	5	0	1	0	7	2	5	0	0	0	0	0	1	1	2	1	5	2	20	9	0	2	14	9	18	4	0	7	3	8	2	2	2	10	0	9	0	4	11	1	3	0	0	5	0	2	1
OTU_21163	8	1	0	4	11	0	3	1	1	0	0	0	2	0	0	0	0	0	1	8	0	0	1	4	1	0	1	12	2	11	3	4	3	1	0	6	2	11	8	3	9	2	2	0	0	5	12	3	4
OTU_26537	9	3	22	0	0	0	12	34	13	0	0	3	1	0	34	1	1	2	5	8	31	52	0	2	26	48	17	25	0	27	9	13	0	5	13	20	5	22	3	79	18	7	52	0	0	2	0	2	3
OTU_19422	9	1	7	0	2	0	5	7	10	2	0	1	1	0	0	0	1	3	4	3	1	4	0	0	3	0	9	12	1	21	2	5	1	0	4	6	2	13	4	8	13	0	2	2	0	11	4	2	4
OTU_1716	7	0	4	1	0	0	6	2	7	0	0	0	0	0	0	3	1	0	0	0	0	1	0	0	1	1	0	9	0	3	1	4	0	0	2	0	0	1	0	1	0	0	1	1	0	8	0	1	0
OTU_738	12	3	12	6	6	0	19	5	17	1	0	1	1	1	3	5	1	2	3	1	11	20	1	1	15	5	21	7	0	15	4	5	3	4	17	15	4	14	17	17	8	2	8	1	2	11	5	3	2
OTU_21586	10	1	8	6	2	0	9	1	19	1	1	0	0	1	0	2	1	5	1	3	5	0	3	0	3	2	18	32	9	35	1	9	0	3	16	27	7	14	63	36	19	3	3	29	7	119	72	5	10
OTU_681	9	55	20	0	0	0	21	8	38	2	0	3	0	0	3	5	6	0	52	8	16	15	0	2	15	5	32	19	0	22	12	69	1	11	22	22	88	32	0	25	17	7	5	0	0	1	1	1	0
OTU_598	19	0	17	10	10	0	12	1	22	0	0	2	2	0	3	5	2	1	5	3	7	6	0	2	10	8	14	29	1	25	6	9	0	2	21	5	2	14	17	16	19	7	1	4	0	22	18	11	16
OTU_1598	8	1	7	2	0	0	2	0	2	0	0	0	1	0	0	1	0	0	0	0	0	1	0	0	2	0	1	1	0	1	0	1	1	0	1	2	0	1	3	0	0	0	1	0	0	0	0	0	0
OTU_40740	8	5	15	2	7	1	20	4	17	1	2	0	0	3	0	2	2	1	0	4	6	14	3	3	4	2	9	7	8	10	6	2	2	3	5	4	1	11	6	11	15	4	5	1	2	20	14	7	0
OTU_730	10	5	17	2	7	0	20	8	22	2	0	0	1	2	0	3	1	2	3	5	9	12	3	3	8	6	15	10	0	7	5	6	2	0	6	9	1	12	7	12	17	2	6	1	1	17	13	5	8
OTU_1294	8	3	4	0	0	0	31	0	3	0	5	0	0	12	0	0	0	11	0	0	1	10	3	3	12	1	1	2	4	2	0	0	0	0	16	3	0	2	4	12	4	2	0	8	0	1	7	0	2
OTU_21237	8	1	2	1	3	0	5	0	4	1	0	1	2	0	0	3	0	1	1	1	3	4	1	1	7	0	6	11	1	9	3	2	1	2	2	6	0	8	1	6	5	1	2	2	2	16	6	8	12
OTU_30789	8	12	43	1	2	8	4	6	22	1	1	1	0	0	4	4	2	0	2	3	32	13	1	1	7	1	9	21	0	20	1	11	0	2	21	15	4	40	0	14	11	2	9	2	3	6	1	4	11
OTU_31068	8	3	10	0	3	1	8	2	9	4	0	1	0	1	0	1	1	0	2	5	6	9	0	4	15	8	16	18	1	25	6	9	3	1	10	12	4	7	7	11	8	0	8	1	0	14	0	1	2
OTU_447	7	1	7	31	7	1	10	3	24	1	0	1	1	1	3	1	0	1	5	20	20	16	0	6	31	4	19	21	0	18	5	24	9	0	18	7	8	17	13	14	10	1	4	1	1	44	2	12	18
OTU_824	7	3	9	0	2	0	3	1	2	0	0	2	2	1	0	0	0	2	0	4	9	11	0	4	9	3	11	12	0	19	2	1	2	2	7	6	2	4	14	11	8	1	8	4	0	22	17	3	0
OTU_266	8	3	14	36	73	1	11	56	14	2	0	0	107	1	0	3	0	2	4	2	8	9	0	0	5	38	14	4	1	20	7	4	0	5	11	11	4	11	194	16	12	5	55	0	4	119	8	31	53
OTU_5047	9	3	12	0	0	1	12	4	5	1	0	2	0	0	1	4	2	0	1	4	9	12	1	1	10	4	13	8	2	15	3	3	2	2	5	13	2	8	2	9	22	0	6	0	1	16	1	1	1
OTU_21084	12	5	1	0	0	0	1	6	18	0	0	1	1	0	0	1	0	0	5	13	11	27	0	0	32	2	29	2	8	0	7	1	2	6	1	0	0	24	0	35	31	0	0	0	1	23	3	6	3
OTU_4047	11	1	10	0	0	2	3	2	7	0	0	0	0	0	0	3	0	0	1	2	5	7	1	0	6	5	4	7	0	19	0	0	3	0	3	3	1	6	0	3	1	0	1	0	1	4	2	2	0
OTU_523	8	6	8	0	13	1	13	5	20	3	0	0	4	4	4	2	3	1	4	2	19	9	0	8	19	4	21	27	0	21	11	11	3	5	15	18	6	16	26	5	14	1	15	3	2	24	7	7	8
OTU_1057	10	1	16	3	4	2	8	4	8	0	0	1	6	1	1	1	1	1	0	3	11	8	2	3	9	4	4	8	0	10	8	3	1	4	6	11	0	4	1	10	5	1	1	0	0	5	2	2	4
OTU_35164	10	15	36	15	27	1	10	15	92	3	0	1	9	1	2	9	5	0	5	0	32	14	1	1	13	4	74	18	0	21	12	51	2	14	23	13	9	47	102	22	17	9	13	2	0	23	6	6	24
OTU_1004	9	0	0	1	5	0	1	2	1	1	0	1	0	6	1	0	0	2	0	0	1	3	0	0	3	0	0	5	0	17	0	2	0	0	4	7	2	2	4	8	9	0	1	0	0	15	10	3	8
OTU_16133	7	0	4	3	3	0	6	9	19	0	0	0	0	1	3	8	5	0	0	14	7	14	3	1	11	6	23	17	0	15	26	6	1	8	8	7	0	1	9	11	6	4	12	4	3	23	13	6	3
OTU_35537	13	1	12	0	8	2	21	5	11	1	0	1	0	2	0	3	0	0	4	1	9	27	8	2	9	2	9	11	0	17	5	3	0	0	15	17	0	13	18	13	6	3	3	3	0	14	7	3	3
OTU_4153	7	4	17	29	12	0	15	2	9	0	1	0	5	0	0	8	11	1	9	6	29	32	1	3	50	11	36	6	1	4	9	2	4	6	7	7	3	9	2	3	11	2	1	1	0	20	9	10	15
OTU_2946	8	1	9	0	0	0	7	12	8	0	0	0	0	0	0	3	0	0	0	0	2	1	0	0	1	0	1	0	0	0	0	0	0	0	1	0	1	1	0	0	3	0	2	0	0	0	0	0	0
OTU_640	18	0	12	8	0	0	28	1	1	0	0	4	0	0	3	1	0	0	5	5	11	5	0	3	21	7	0	4	0	37	10	7	1	0	15	26	1	17	16	5	2	5	1	0	1	27	0	7	11
OTU_13038	8	3	8	6	5	1	5	5	8	0	1	2	2	0	0	1	4	2	2	4	5	8	3	0	10	2	2	9	1	15	3	1	0	1	5	8	1	5	10	10	11	2	2	3	0	11	9	2	5
OTU_801	8	53	9	2	1	1	17	5	8	0	0	0	2	0	0	0	0	0	19	0	13	12	0	2	5	4	10	16	0	28	10	8	3	1	11	15	30	19	3	7	23	1	7	0	0	1	7	0	0
OTU_15741	11	6	18	10	6	0	17	5	27	2	1	0	1	0	1	1	3	4	6	2	21	25	0	9	16	10	29	34	1	41	12	14	3	2	20	14	6	18	37	18	18	4	3	1	0	26	3	8	6
OTU_25578	13	1	8	2	1	0	7	3	10	0	0	0	0	6	2	1	2	7	1	3	9	6	1	2	7	3	6	10	4	19	9	8	0	0	6	10	0	7	7	8	6	0	2	2	1	11	30	8	3
OTU_27788	8	2	5	0	9	0	8	3	47	2	0	0	1	2	0	0	1	1	0	1	3	12	0	2	5	7	38	5	2	7	3	10	1	1	8	8	1	11	161	11	0	1	1	4	5	55	53	19	17
OTU_924	7	4	54	0	2	1	7	0	6	2	0	1	1	0	0	2	3	0	1	3	47	6	0	2	3	4	4	14	0	3	2	79	0	1	6	7	1	47	0	5	12	1	5	0	0	0	0	0	0
OTU_876	7	4	8	0	0	1	10	6	13	0	0	2	0	0	0	2	1	0	1	61	13	8	0	2	12	3	16	16	0	16	8	37	2	3	13	4	2	15	0	19	10	4	9	0	0	3	0	0	0
OTU_39616	13	0	12	4	4	0	0	7	11	0	0	0	0	0	0	2	1	0	1	1	0	1	0	1	9	0	1	16	0	29	10	1	0	1	6	8	6	4	6	13	7	4	3	0	4	20	8	3	0
OTU_11072	14	9	24	3	6	0	18	5	24	3	0	0	0	1	0	4	6	3	6	5	18	6	1	3	23	2	16	21	5	22	16	17	3	4	10	16	7	14	19	25	23	0	13	1	1	11	10	2	2
OTU_23338	7	3	8	4	1	0	7	7	5	1	0	1	1	1	2	3	0	0	0	0	9	1	2	1	0	0	5	10	0	11	5	4	1	2	5	7	5	8	2	6	7	1	4	2	1	5	2	1	2
OTU_3157	18	6	8	4	5	1	17	6	17	0	0	0	0	1	0	3	2	3	4	8	14	33	0	0	16	6	29	13	0	15	7	1	0	6	19	11	8	12	13	11	15	4	10	5	2	22	8	3	7
OTU_38526	12	3	16	1	10	2	12	13	22	0	0	1	0	2	10	2	9	9	7	15	21	40	8	13	24	7	32	6	2	16	16	1	4	4	10	6	1	5	152	7	11	4	2	2	1	8	14	5	3
OTU_636	9	41	14	0	1	1	12	10	31	2	0	0	0	0	4	6	3	2	27	38	15	24	0	3	20	7	32	16	1	15	4	13	4	1	14	11	30	13	4	24	17	1	9	0	0	2	5	1	1
OTU_982	7	1	6	1	4	0	6	2	12	1	1	3	0	3	0	1	1	2	0	1	3	23	1	0	2	1	3	6	2	10	3	1	1	0	3	16	4	9	9	27	25	0	3	2	0	10	11	3	4
OTU_868	12	5	4	1	6	0	14	8	20	0	0	0	0	0	0	0	0	2	0	1	6	6	0	0	5	0	14	7	1	16	1	1	0	0	5	9	2	11	1	13	0	1	1	3	0	11	5	3	4
OTU_840	9	11	18	0	3	2	10	2	22	1	0	1	1	1	2	2	2	0	6	6	10	13	1	2	12	7	15	20	1	12	13	7	1	1	12	3	3	17	18	10	11	6	14	1	2	12	1	1	1
OTU_799	10	4	13	6	9	2	9	3	7	0	0	0	0	1	1	2	3	2	4	3	9	17	1	2	19	6	9	16	3	12	5	7	0	0	25	12	8	8	9	21	16	3	4	0	1	13	4	3	3
OTU_806	11	1	9	8	0	0	7	0	9	1	0	0	0	0	0	0	1	0	2	0	7	7	0	4	8	2	5	14	0	23	1	0	0	6	10	3	6	8	31	12	9	4	5	5	1	46	2	6	4
OTU_18197	21	1	30	0	2	2	0	9	30	4	0	2	1	0	2	3	0	0	10	13	15	40	0	12	0	0	30	20	0	30	12	0	0	4	19	0	0	14	1	1	30	0	0	0	1	24	3	14	8
OTU_343	8	4	1	87	19	1	26	4	8	0	1	2	1	3	2	9	6	3	4	2	5	5	0	3	21	9	3	14	6	26	25	13	0	12	24	12	1	4	19	8	9	3	13	1	0	25	25	6	9
OTU_878	10	3	15	7	2	0	16	5	17	1	1	1	4	3	2	1	0	4	3	6	15	4	0	0	3	1	14	14	1	2	2	1	4	1	8	7	5	13	11	14	7	2	9	0	0	12	11	4	3
OTU_18988	17	6	9	1	2	0	14	8	10	2	0	0	2	3	3	4	3	4	2	3	5	12	2	4	12	4	18	18	3	25	10	5	0	3	13	17	3	18	21	17	20	6	0	3	0	24	12	6	2
OTU_14578	15	0	0	3	0	0	1	3	0	1	0	0	0	0	0	2	0	0	2	0	0	1	0	0	8	1	2	0	0	6	1	0	0	0	1	0	0	0	0	1	0	0	0	0	0	2	0	2	2
OTU_14830	10	3	10	2	3	0	7	3	13	0	0	0	0	0	0	0	1	0	1	1	1	4	1	0	1	0	5	7	0	4	1	1	0	1	2	4	1	6	4	3	5	1	0	1	0	4	1	5	3
OTU_31220	12	6	1	5	6	2	17	0	18	0	0	0	0	4	1	6	4	4	0	11	0	11	4	2	0	0	16	27	2	29	12	6	2	0	19	10	3	22	1	1	18	5	5	8	2	28	34	7	10
OTU_32148	18	4	22	5	5	1	24	5	13	0	0	1	1	0	1	2	1	3	3	6	12	15	0	5	17	5	19	25	1	51	12	17	2	5	14	16	5	8	9	19	19	1	9	0	2	19	12	3	5
OTU_1113	12	1	8	2	2	0	10	1	10	2	0	0	4	1	1	0	4	1	4	2	12	13	1	1	12	1	14	5	2	9	1	0	0	0	7	3	1	6	6	5	1	1	1	2	0	11	0	2	0
OTU_9028	16	7	17	6	8	1	3	0	21	0	0	0	1	0	2	1	2	1	0	1	0	13	2	3	14	1	2	13	0	4	1	0	1	0	15	15	0	14	12	2	16	3	2	1	5	50	11	17	13
OTU_1066	7	7	6	1	0	1	5	11	10	0	0	1	0	0	0	1	2	0	6	25	2	1	0	0	5	10	4	12	0	11	2	5	2	1	4	4	9	4	0	3	4	0	11	1	0	0	0	0	0
OTU_4419	13	4	8	1	9	0	6	10	14	0	1	2	0	0	4	1	6	2	0	14	15	12	0	2	11	10	9	17	2	17	6	2	2	4	18	7	3	12	18	18	26	4	4	1	0	22	10	7	6
OTU_1125	7	6	8	2	0	0	7	4	13	0	0	0	0	1	0	0	1	0	1	0	3	1	0	4	0	0	0	27	0	23	13	26	0	0	3	3	0	5	4	3	4	1	2	0	0	0	2	0	1
OTU_1460	33	1	4	4	0	0	3	1	4	0	0	2	1	0	0	1	6	0	0	1	1	7	1	1	1	2	1	1	0	5	2	1	4	2	3	2	0	6	5	2	2	0	2	0	0	12	1	1	5
OTU_12627	9	3	16	3	0	0	9	8	9	1	0	1	0	1	3	1	4	2	10	12	25	21	1	4	20	15	34	23	1	33	18	17	7	1	10	12	2	15	2	15	12	1	10	2	0	9	2	0	2
OTU_755	8	6	16	5	4	0	15	5	13	0	0	1	2	3	2	5	2	2	3	6	7	10	5	2	9	4	27	22	3	15	8	8	5	3	10	11	0	15	7	14	9	1	5	1	1	8	9	4	4
OTU_34549	12	3	5	2	0	0	6	2	8	0	0	1	0	2	0	0	2	1	1	3	4	1	2	0	4	1	4	12	1	11	8	2	1	1	5	9	1	6	9	10	7	0	0	5	0	8	6	0	2
OTU_672	13	7	58	2	3	3	16	18	14	0	0	1	2	0	1	2	2	0	0	4	53	11	0	0	10	20	17	16	0	8	7	64	2	5	13	7	3	72	16	12	10	0	22	0	0	2	0	2	7
OTU_30502	7	1	2	0	1	0	1	0	3	0	0	0	0	0	0	0	0	0	0	0	0	0	0	0	3	0	0	0	0	1	0	0	0	0	2	5	0	2	1	2	8	2	0	1	0	2	4	0	0
OTU_30880	24	17	48	17	9	0	38	24	74	1	1	2	0	5	6	7	6	4	7	16	28	59	0	13	25	6	38	40	2	67	16	6	6	9	37	33	6	27	60	30	56	16	21	6	4	69	23	18	16
OTU_839	7	50	11	0	1	0	24	3	9	2	0	1	0	0	1	1	1	0	24	3	10	5	0	4	16	7	8	26	0	17	1	10	1	7	31	12	39	18	0	11	14	2	7	0	0	0	0	0	0
OTU_26492	12	5	27	3	0	0	20	18	112	0	0	1	0	0	0	12	10	0	4	1	19	17	1	2	12	18	123	13	0	18	11	37	1	14	15	11	1	28	13	12	12	6	34	0	0	10	0	1	4
OTU_31093	9	1	5	1	1	0	9	2	7	0	0	0	0	1	1	1	1	0	1	0	3	3	0	0	3	3	5	11	0	9	2	4	1	0	4	13	3	4	1	5	18	6	1	0	0	5	3	1	2
OTU_30914	8	4	9	0	1	3	1	5	13	0	0	1	0	1	3	0	1	1	2	0	6	7	0	0	0	2	7	13	0	8	5	0	0	2	0	15	2	18	0	9	0	1	2	0	0	9	2	1	1
OTU_735	10	2	13	7	1	0	5	14	9	1	0	1	2	1	1	7	12	0	6	9	17	27	0	2	24	10	18	10	0	9	4	4	0	9	4	8	2	2	6	7	10	2	6	1	0	20	10	9	5
OTU_10791	7	1	7	1	0	0	10	2	9	0	0	0	0	0	0	0	1	0	1	1	1	1	0	0	0	1	4	3	0	3	0	1	0	0	3	2	0	0	0	2	2	0	0	0	0	0	0	2	0
OTU_25245	10	5	8	6	1	0	10	3	16	3	0	0	0	3	0	2	4	2	1	4	9	13	3	1	7	5	8	17	0	15	2	8	1	1	18	6	3	12	8	20	11	1	7	3	3	13	9	5	8
OTU_33851	11	3	9	0	2	0	2	0	10	2	0	0	1	0	0	0	0	1	3	9	15	13	0	3	8	4	10	8	1	9	8	6	1	1	1	2	0	8	2	4	3	1	2	0	0	6	0	1	0
OTU_653	11	5	18	2	8	3	12	1	23	2	0	0	0	1	1	6	4	0	4	6	11	21	0	3	10	5	11	24	0	14	12	11	2	3	17	19	4	19	18	13	20	5	5	3	1	10	8	4	2
OTU_421	7	3	15	24	15	0	18	13	11	1	0	0	2	15	1	6	4	1	4	2	8	15	1	4	15	10	13	10	3	3	4	9	0	5	16	8	5	9	29	4	4	1	8	7	2	23	137	4	7
OTU_13059	9	11	26	9	1	0	16	11	28	4	0	3	0	1	2	1	1	0	1	3	42	9	4	5	23	8	15	17	0	56	9	19	2	1	24	20	7	3	15	4	22	2	4	2	1	6	14	1	0
OTU_25771	10	8	12	1	0	0	7	2	8	0	0	2	2	1	0	0	0	1	0	3	6	5	1	2	1	1	13	8	1	6	2	3	0	0	3	4	1	7	5	5	7	0	0	2	0	3	0	4	5
OTU_11401	8	6	14	6	14	2	9	9	34	2	3	0	0	0	2	1	2	1	8	7	13	11	3	1	18	9	33	35	0	40	24	27	2	4	19	16	4	12	33	17	23	8	17	15	2	12	36	5	5
OTU_641	8	0	2	3	2	0	10	7	2	0	0	1	2	6	3	0	3	1	3	7	11	20	0	4	15	10	7	1	1	5	1	1	3	0	5	13	1	2	4	2	5	1	6	2	1	61	62	17	21
OTU_11839	11	0	0	0	1	0	1	0	5	0	0	0	0	0	0	0	0	0	0	0	1	0	0	0	0	0	0	0	0	0	0	1	0	0	0	0	0	0	0	0	0	0	0	0	0	0	0	0	0
OTU_21110	10	3	23	1	4	0	22	4	24	0	0	0	0	0	0	6	0	0	0	2	5	5	0	1	2	0	3	4	0	0	0	4	4	0	5	3	1	6	2	8	3	0	6	0	0	18	0	4	3
OTU_30180	48	13	38	1	7	2	49	28	49	1	0	4	1	0	1	11	5	3	2	9	13	19	11	2	23	12	7	30	5	50	14	9	1	15	19	34	2	23	4	26	36	7	23	5	0	35	9	11	10
OTU_27428	19	14	20	4	1	0	34	13	48	0	0	0	0	0	1	1	1	2	6	6	17	30	0	9	17	0	27	22	0	38	12	0	3	0	1	20	7	2	15	22	21	3	10	1	3	29	6	9	7
OTU_24432	11	2	7	3	0	0	10	5	14	1	0	0	0	1	1	1	0	0	4	0	8	6	0	2	7	3	3	17	0	30	11	6	3	3	10	5	0	6	10	8	10	4	3	1	0	3	5	2	3
OTU_18136	9	0	13	9	3	0	10	5	13	0	0	1	0	0	2	0	0	0	2	0	12	3	0	0	1	1	7	7	3	6	0	5	0	0	8	8	2	11	6	5	5	1	7	1	1	13	6	1	3
OTU_18923	11	3	0	1	0	0	1	1	0	0	0	0	0	0	0	1	0	0	0	0	2	0	0	0	8	3	0	3	0	0	3	4	0	2	1	0	0	1	0	0	0	0	0	0	0	0	0	0	0
OTU_35358	9	3	15	0	1	0	13	3	20	0	0	0	0	0	0	3	0	1	0	0	0	1	0	0	1	1	4	3	0	6	8	2	0	0	5	5	0	1	8	4	3	1	2	1	0	5	4	3	3
OTU_40544	10	4	8	3	5	1	15	6	11	0	0	0	0	1	0	1	7	0	4	7	25	22	3	6	15	10	33	8	0	9	9	0	2	1	6	6	0	12	4	4	2	2	2	1	1	5	9	4	4
OTU_17810	16	12	23	5	3	1	26	3	22	6	1	6	3	2	1	8	6	1	4	9	23	41	2	6	34	9	38	33	1	39	8	14	3	4	30	22	4	23	20	26	29	5	12	7	2	41	14	12	5
OTU_20164	13	0	9	3	2	4	15	4	26	1	1	3	6	1	2	6	2	1	6	4	20	14	3	4	17	7	15	9	5	22	17	5	4	3	16	11	1	15	21	10	17	2	8	0	0	9	7	5	1
OTU_725	7	3	1	0	1	0	5	4	0	0	0	1	0	12	1	4	2	0	2	3	1	3	0	2	3	2	3	7	5	3	0	2	1	2	7	9	12	5	36	13	7	1	4	5	0	7	141	1	2
OTU_17806	11	0	3	0	0	0	7	0	5	0	1	0	0	0	0	0	1	1	1	1	5	7	0	0	7	2	9	3	0	6	0	4	0	0	4	5	0	2	1	6	7	0	0	0	0	13	1	1	5
OTU_715	16	2	11	1	3	0	10	2	15	2	5	1	0	2	2	2	2	4	2	4	14	13	1	7	15	2	14	13	0	26	10	6	2	4	6	17	4	11	14	7	11	4	8	2	1	7	9	1	3
OTU_749	13	4	11	4	2	0	11	4	11	0	0	0	1	1	0	5	2	0	0	1	5	10	1	3	10	5	14	8	2	12	9	1	1	3	6	4	0	7	26	9	3	2	4	5	1	16	5	2	7
OTU_885	6	23	12	0	0	0	6	3	42	1	0	0	0	0	0	10	6	0	10	4	4	7	0	1	5	3	42	17	0	8	9	25	0	16	13	6	17	8	0	13	7	2	1	0	0	0	0	0	0
OTU_9328	12	6	18	3	11	0	18	16	20	1	0	0	0	2	0	2	1	0	4	3	14	12	5	1	12	7	13	14	5	10	3	10	3	3	22	25	1	14	15	14	13	4	4	0	2	46	11	7	12
OTU_981	13	6	12	3	5	2	16	12	20	2	0	1	0	0	0	1	2	3	2	4	7	17	2	0	14	5	10	20	2	17	0	6	1	5	11	14	3	10	9	14	15	1	5	4	0	15	7	7	1
OTU_6483	8	1	6	1	0	0	5	2	11	1	0	0	1	2	0	2	1	0	2	3	6	2	0	2	2	1	6	4	0	14	9	2	0	2	4	15	0	6	0	4	13	0	2	0	1	10	7	2	1
OTU_369	7	9	18	2	10	1	17	14	50	1	9	8	2	5	1	1	2	6	10	4	10	18	4	2	22	17	46	65	4	148	5	24	1	10	46	28	23	29	336	39	40	6	21	59	0	9	166	15	23
OTU_521	11	88	30	0	6	0	28	1	143	1	0	2	0	0	0	4	6	0	72	8	23	25	0	4	22	12	133	47	0	44	17	78	1	5	25	30	106	50	0	33	1	9	21	0	0	2	0	0	0
OTU_30357	10	3	15	5	11	1	11	3	18	1	3	2	6	8	3	3	0	19	5	4	19	7	11	3	18	5	11	17	8	25	9	11	1	1	11	15	2	17	80	17	15	3	2	12	0	22	31	3	3
OTU_4740	6	2	10	1	3	2	7	5	3	0	0	0	3	1	2	1	4	1	6	6	13	19	5	2	18	12	21	5	3	4	0	0	2	0	6	1	1	5	7	10	7	2	5	1	0	9	7	0	1
OTU_1253	7	2	9	0	0	0	9	4	15	0	0	0	0	0	1	2	0	0	1	0	3	7	1	0	1	0	6	1	2	3	3	1	1	0	1	1	5	5	3	5	0	0	3	3	0	4	5	3	1
OTU_1010	12	8	19	1	4	0	9	7	17	0	0	1	0	0	0	3	1	0	1	0	3	6	0	0	3	1	1	5	0	1	7	1	0	2	3	2	3	8	9	5	9	0	0	1	0	13	9	3	7
OTU_30421	14	0	0	0	0	0	0	0	0	1	0	0	0	0	0	0	0	1	0	0	0	0	0	0	1	0	0	0	0	0	0	0	0	0	1	0	0	0	0	1	1	0	1	0	0	1	0	0	0
OTU_874	9	2	7	5	1	0	1	5	20	0	0	0	0	0	1	0	4	0	2	0	7	0	0	1	4	1	10	23	0	16	16	7	4	1	2	0	7	11	2	15	8	3	6	0	0	13	11	3	3
OTU_999	12	2	4	1	0	1	5	3	20	1	0	0	0	0	1	1	2	1	1	2	9	15	0	0	5	1	22	3	0	3	1	5	0	0	1	0	2	5	2	0	5	1	0	0	0	4	1	1	0
OTU_6900	9	2	14	2	2	0	9	9	17	0	0	0	0	1	1	1	0	0	1	2	2	1	1	2	2	1	0	4	9	4	4	1	0	0	9	0	3	1	5	4	3	1	1	0	0	11	2	1	1
OTU_35975	9	11	24	0	1	0	5	4	14	2	3	0	1	2	0	1	3	1	2	2	8	7	2	2	6	3	11	22	5	14	1	1	1	1	14	11	3	16	14	17	17	3	5	3	1	12	7	1	3
OTU_937	6	4	5	0	0	0	9	6	9	0	0	1	0	0	4	4	1	0	2	1	7	9	0	1	6	6	11	13	0	17	2	1	16	2	11	9	9	13	1	7	13	24	3	0	0	0	0	0	0
OTU_7541	10	1	0	0	0	0	1	8	18	1	0	0	0	2	3	0	1	0	10	8	12	17	0	5	2	7	20	14	1	15	13	0	3	0	1	8	3	7	21	1	4	2	7	0	1	18	19	4	5
OTU_12407	10	2	5	51	2	0	2	3	7	0	0	1	0	0	0	1	1	0	1	0	0	0	1	2	1	0	0	0	0	2	0	0	0	0	0	4	0	1	4	0	0	1	1	0	1	12	0	5	4
OTU_517	6	3	14	3	0	0	7	3	12	0	0	2	0	0	2	2	3	0	2	2	9	5	0	0	2	0	8	3	0	2	1	1	0	1	2	3	1	8	0	2	0	0	1	0	0	13	0	4	2
OTU_323	9	1	5	5	6	0	17	2	10	2	26	0	2	110	1	1	1	118	3	7	5	35	123	0	10	1	7	18	80	20	11	8	13	2	16	10	3	12	214	50	16	2	7	51	1	21	193	4	12
OTU_13780	10	5	19	3	5	0	12	9	25	3	0	2	1	0	2	2	1	2	5	5	11	19	2	5	12	4	8	21	1	33	10	12	1	1	7	4	1	13	47	13	15	1	3	2	1	21	5	4	2
OTU_26375	8	2	10	0	0	0	9	1	7	0	0	0	0	0	0	0	0	0	0	0	1	6	0	1	1	0	0	1	0	1	3	0	1	0	0	0	0	4	1	13	1	0	0	0	0	0	0	0	0
OTU_867	6	35	5	0	0	0	10	2	27	0	0	1	0	0	0	4	8	0	30	3	7	10	0	6	6	5	30	17	0	14	6	45	4	11	11	8	47	15	0	13	14	0	8	0	0	0	0	0	0
OTU_29109	9	2	3	4	5	1	10	4	22	1	0	1	0	3	0	0	3	1	1	5	6	1	0	0	9	4	17	26	1	4	15	6	2	0	7	5	2	12	7	20	15	3	5	2	0	13	9	11	7
OTU_3101	12	7	32	0	0	3	46	1	31	6	1	4	6	0	2	2	6	10	11	8	27	37	24	5	65	0	42	74	26	2	4	11	3	0	77	48	12	1	20	1	46	17	0	4	0	2	0	0	1
OTU_754	6	2	10	1	2	1	5	2	77	1	0	0	0	0	2	1	4	0	1	2	8	6	0	1	1	3	54	6	0	12	2	3	1	3	9	6	4	8	0	9	8	3	3	0	1	3	0	1	0
OTU_859	12	6	23	0	4	0	15	9	16	1	1	4	2	0	2	6	1	0	3	1	15	15	0	1	8	6	12	13	1	20	3	3	1	3	10	11	0	10	2	13	12	0	2	0	5	15	2	5	2
OTU_1092	7	25	11	0	1	0	2	4	19	0	0	0	1	0	1	2	2	0	22	0	9	6	0	2	3	2	17	8	0	8	4	21	2	2	4	6	28	16	0	7	3	1	0	0	0	1	0	0	0
OTU_16116	7	4	6	1	3	0	14	10	13	1	0	1	2	1	0	0	1	2	2	0	5	6	3	0	5	0	5	13	3	9	7	4	2	2	7	5	3	3	21	7	9	2	2	8	0	11	3	4	0
OTU_21703	6	8	9	2	0	0	11	5	13	0	0	0	3	0	0	2	10	0	13	4	20	23	0	8	18	11	26	14	0	9	5	17	13	0	8	5	2	6	2	1	7	1	2	0	1	14	2	3	3
OTU_32344	8	0	3	0	0	0	29	1	5	0	0	0	1	0	0	0	1	0	1	0	0	8	1	0	7	0	0	1	0	0	1	0	0	0	2	1	0	1	1	14	0	0	1	0	0	0	0	0	0
OTU_717	14	39	16	3	7	0	8	14	17	0	0	1	1	0	0	3	1	0	22	3	2	18	0	4	8	18	16	19	0	23	13	69	0	2	14	5	41	19	17	18	17	0	11	1	0	4	0	6	5
OTU_1409	6	0	4	1	1	1	1	0	4	0	1	0	0	1	0	1	0	0	0	0	1	5	3	0	2	0	4	0	0	5	1	0	0	0	0	2	0	1	7	8	7	2	1	0	0	3	4	3	2
OTU_34796	7	8	6	2	0	1	7	6	9	0	0	0	0	0	1	0	1	6	1	4	5	7	3	0	1	3	5	12	0	5	2	7	2	2	7	6	4	4	31	7	6	1	2	4	1	9	20	2	3
OTU_25493	6	0	5	0	2	0	11	4	12	0	0	0	2	0	1	3	0	0	0	0	1	2	0	1	1	1	4	1	0	1	4	0	2	0	3	2	0	0	0	1	6	0	0	0	4	10	1	2	2
OTU_22663	7	1	7	2	3	0	6	8	5	0	0	0	0	0	0	2	0	0	0	0	1	5	0	0	0	4	1	0	0	3	0	0	0	1	1	1	1	1	0	6	3	2	2	0	0	27	0	7	11
OTU_35728	9	0	4	0	0	0	7	2	8	0	0	0	0	0	0	2	1	1	0	0	4	9	1	3	3	0	6	8	0	3	7	1	0	1	7	1	0	3	0	12	6	3	0	0	0	2	2	1	2
OTU_14214	6	0	3	1	2	0	1	0	4	0	0	0	0	1	0	0	1	0	1	0	2	7	1	2	9	0	4	2	1	7	0	2	0	1	0	0	0	0	2	6	4	0	6	2	0	9	1	4	2
OTU_37382	9	6	10	3	0	0	6	2	14	0	0	0	1	0	0	2	1	3	1	5	21	14	0	3	13	4	8	20	1	16	0	6	0	2	9	7	3	16	0	4	7	3	6	1	0	9	0	5	2
OTU_38702	10	6	9	2	1	1	5	2	6	0	0	0	1	0	0	1	0	0	1	0	0	3	0	0	0	3	5	0	0	5	3	0	0	0	3	5	0	0	3	3	0	0	0	0	0	8	3	0	0
OTU_23117	11	6	4	0	3	0	10	5	16	0	1	1	1	3	0	0	0	2	1	2	5	6	2	4	5	2	14	20	3	11	9	1	1	1	10	15	1	15	17	11	18	3	6	1	1	8	5	2	1
OTU_1882	10	0	3	0	0	0	16	2	21	0	0	0	0	0	0	0	1	0	1	0	1	1	2	2	1	0	1	4	0	4	0	1	0	0	2	2	0	1	4	2	0	0	0	0	1	8	2	1	0
OTU_33169	6	0	6	0	1	0	8	7	3	1	0	0	0	0	1	16	18	0	2	3	3	9	0	0	5	4	7	9	0	3	2	17	1	16	5	12	5	4	2	4	10	1	1	0	0	0	0	0	1
OTU_36463	7	6	25	11	12	2	22	9	19	3	0	4	2	5	0	4	4	2	4	11	18	20	2	4	27	11	29	31	3	74	15	6	12	5	21	16	2	15	5	21	19	18	12	1	0	4	3	0	1
OTU_31284	13	0	3	2	0	0	6	1	4	0	0	2	0	0	0	0	0	5	2	3	2	3	1	0	1	0	4	5	7	2	0	2	1	0	8	6	3	3	4	5	3	3	2	1	0	4	1	1	1
OTU_24338	15	8	7	0	6	0	11	4	3	2	0	1	3	1	1	1	0	0	1	5	16	6	3	0	0	0	24	6	0	8	9	7	0	1	2	3	1	21	1	2	2	0	2	1	0	7	0	0	2
OTU_591	8	2	8	1	7	0	11	3	22	1	0	1	0	0	1	2	3	0	2	3	2	24	3	4	14	1	11	45	8	12	4	7	4	12	39	19	4	26	7	64	32	6	17	4	8	91	10	60	31
OTU_661	6	7	12	7	17	0	8	10	6	4	0	1	3	2	3	1	8	4	6	4	11	34	1	2	13	9	11	26	0	38	3	9	0	4	10	17	13	23	5	40	11	2	8	5	1	17	5	2	11
OTU_786	7	2	6	9	6	0	10	6	6	0	0	0	1	2	0	2	2	4	3	3	9	8	1	1	12	3	7	0	1	6	3	2	0	0	5	3	0	3	7	3	12	1	0	2	0	11	10	2	8
OTU_26439	10	0	7	1	3	2	7	0	11	1	1	1	0	1	0	0	0	3	0	0	8	8	0	1	6	1	10	9	0	11	6	2	0	0	4	2	1	7	5	2	7	0	1	0	0	11	3	1	4
OTU_24625	10	3	12	3	10	1	15	8	27	2	0	2	1	3	0	2	4	2991	1	8	16	12745	1	2253	14	4	29	49	2	20294	25	17	0	2	8	6	0	19	15	32	12	8	7	0	1	11	3	10	1
OTU_13165	9	2	4	4	2	0	8	2	6	1	0	1	1	1	1	0	0	0	0	4	0	5	0	1	2	1	6	3	0	8	5	4	1	1	0	9	0	5	10	3	6	0	0	2	2	11	10	2	3
OTU_19893	10	0	5	3	4	0	6	3	7	2	1	0	0	0	1	1	5	0	1	2	4	4	1	2	5	5	6	9	0	4	0	2	2	0	5	3	1	3	1	4	7	0	1	1	0	4	6	1	2
OTU_41392	13	5	16	2	3	0	11	5	20	0	0	0	0	5	1	6	2	3	2	1	14	25	1	4	20	6	16	0	0	12	10	2	0	0	13	16	0	9	16	17	16	0	7	4	4	24	8	13	11
OTU_29956	7	1	0	1	0	0	0	0	3	0	0	1	0	0	0	0	0	0	1	0	0	4	1	0	5	1	9	0	0	4	0	0	0	0	2	0	0	0	0	1	0	2	0	0	0	2	0	2	1
OTU_4491	13	5	9	0	3	2	16	5	34	0	0	0	2	4	2	3	1	6	0	1	5	5	2	4	5	3	13	47	5	13	9	1	1	2	23	32	6	28	39	22	20	8	9	20	2	12	63	6	2
OTU_445	9	5	9	32	28	0	13	1	6	0	1	2	8	1	2	5	12	2	16	14	43	38	2	5	50	16	49	44	2	30	10	9	4	12	28	24	5	19	15	26	24	7	17	2	2	67	9	12	25
OTU_14397	14	1	7	1	6	0	6	9	3	2	0	0	0	0	0	1	1	0	1	3	1	4	1	3	10	3	2	37	0	7	7	6	0	7	35	35	13	26	8	29	32	7	18	3	0	10	7	1	3
OTU_18881	6	0	3	0	3	0	6	4	7	1	0	1	0	1	0	0	0	0	2	1	1	8	0	0	1	1	5	5	3	2	2	2	0	0	9	2	3	4	3	1	5	1	4	2	0	7	1	4	5
OTU_30543	8	1	19	2	4	0	11	4	16	1	0	0	1	1	0	0	1	2	0	3	6	5	1	2	8	0	5	2	0	3	4	3	0	1	2	4	1	4	4	3	2	1	0	1	1	10	2	1	2
OTU_769	8	1	14	6	5	0	7	1	1	0	0	0	0	0	3	1	0	0	0	1	1	6	0	1	4	3	5	4	2	0	6	4	0	0	5	1	2	9	12	6	6	0	5	0	0	14	3	2	2
OTU_27365	6	1	5	0	2	0	4	2	7	0	0	0	0	0	2	0	3	0	0	1	0	0	0	0	5	1	3	1	0	0	1	0	0	0	1	0	0	0	0	0	0	0	0	0	0	0	0	0	0
OTU_610	11	7	17	5	5	1	16	9	19	0	0	0	2	2	1	7	2	3	3	16	17	16	3	2	8	10	22	21	3	13	4	5	2	2	7	11	0	10	27	19	12	1	7	5	1	23	17	4	7
OTU_19068	18	11	23	1	10	7	23	11	49	4	1	0	5	0	0	1	5	1	6	12	25	20	0	5	20	8	36	25	0	21	9	11	4	2	16	17	5	23	17	32	48	10	8	2	1	31	13	13	8
OTU_37465	6	5	3	0	0	0	4	2	14	0	0	0	0	0	0	1	1	0	0	2	0	1	0	0	0	0	0	2	0	0	0	0	0	0	1	0	0	0	3	0	0	1	0	0	0	0	0	0	0
OTU_21560	9	1	7	0	4	0	6	1	7	0	0	0	1	0	0	2	1	2	0	0	2	3	0	1	1	1	4	4	0	16	0	5	0	1	1	7	0	2	2	1	2	3	2	0	0	6	0	1	0
OTU_942	9	11	8	1	1	0	5	4	12	0	0	1	1	0	0	2	2	0	7	5	18	6	0	4	10	3	13	12	0	13	6	21	3	2	8	9	13	13	8	11	13	3	9	0	0	1	0	0	0
OTU_14038	7	2	1	2	1	0	6	2	7	0	0	1	0	1	1	2	0	0	1	2	6	9	0	0	5	0	5	11	0	6	3	4	0	3	3	11	0	5	9	3	2	1	1	1	1	7	6	3	0
OTU_10008	8	2	4	1	1	0	6	3	1	1	0	0	0	0	0	1	0	0	2	3	0	0	0	1	1	0	0	6	0	4	1	0	1	0	4	1	0	4	5	5	2	1	0	0	0	1	2	1	0
OTU_40461	13	0	15	4	4	1	20	4	19	0	0	1	0	2	2	0	2	3	6	3	7	16	0	4	8	4	9	10	1	8	6	4	0	1	9	8	2	8	10	11	8	2	4	3	1	10	14	3	2
OTU_798	6	39	11	0	1	0	9	2	69	0	0	0	0	0	1	4	6	0	38	2	13	6	0	2	12	2	72	15	0	14	6	25	0	4	7	3	36	8	0	12	4	1	4	0	0	1	0	0	1
OTU_2164	6	0	2	0	0	0	1	0	2	0	0	0	0	2	0	2	0	1	1	1	0	0	0	0	0	0	0	1	0	3	0	0	0	0	2	1	0	0	2	1	0	0	0	1	0	2	1	0	0
OTU_19052	8	4	11	2	2	0	7	1	7	0	0	1	0	0	0	1	0	0	5	1	8	7	0	1	4	2	9	12	1	12	3	1	1	1	7	7	2	3	10	4	7	0	4	0	0	4	7	1	3
OTU_21096	10	6	10	0	2	0	10	4	3	2	0	0	0	0	0	4	4	0	9	6	13	14	3	0	12	12	18	1	0	2	10	0	2	4	0	2	9	0	1	2	0	0	7	0	0	2	0	1	1
OTU_10028	14	4	18	2	5	0	22	6	26	2	2	1	0	0	1	3	5	1	4	1	15	26	0	6	20	11	20	20	0	20	12	1	0	4	11	0	5	15	28	27	13	4	7	0	2	28	6	8	4
OTU_15804	10	0	11	1	2	1	5	7	12	0	0	0	1	1	0	0	1	0	0	0	10	2	0	0	9	0	8	18	0	8	9	3	0	3	9	16	0	11	1	17	16	2	7	1	0	10	11	1	3
OTU_1159	14	11	3	6	7	0	2	11	1	4	0	0	0	0	0	1	2	0	7	0	17	0	3	0	2	0	0	36	5	22	15	0	5	9	0	3	7	31	0	3	3	2	9	0	0	2	0	0	0
OTU_23846	6	5	8	0	3	2	96	3	10	2	0	0	0	0	4	2	1	0	1	5	12	30	0	1	102	8	16	16	0	14	26	0	6	2	163	4	1	6	8	2	6	4	2	2	1	7	18	0	1
OTU_27245	6	0	2	0	1	0	1	2	9	1	0	0	0	0	0	1	0	0	1	29	2	5	0	1	0	1	4	8	0	7	4	0	0	1	4	7	1	2	0	4	11	1	4	0	0	2	0	0	0
OTU_1256	8	0	0	0	0	0	1	0	0	0	0	0	0	1	0	0	0	2	0	0	1	0	6	0	0	0	1	7	1	0	0	3	0	0	0	5	0	0	6	1	0	0	0	0	0	1	0	0	0
OTU_17118	11	4	11	0	3	0	17	5	12	3	1	0	0	1	1	1	2	0	1	10	15	23	0	0	9	3	24	14	0	22	6	6	1	3	9	13	1	7	36	8	7	0	3	1	0	19	2	4	5
OTU_12246	17	2	18	4	4	1	10	4	26	0	0	19	2	1	38	4	3	1	1	0	10	10	1	1	13	2	13	6	2	17	9	6	0	1	10	5	7	14	18	12	11	100	3	95	1	22	4	7	2
OTU_910	7	1	8	1	2	0	3	8	5	1	0	0	0	0	1	4	2	0	8	5	19	20	0	0	4	5	18	9	0	11	2	0	3	1	7	9	2	13	2	18	8	1	9	1	1	31	2	7	2
OTU_2345	8	2	5	0	3	1	13	4	7	0	1	2	0	0	0	0	0	1	0	0	0	2	1	0	2	2	2	2	2	9	1	2	0	0	1	1	0	2	27	1	4	0	0	0	0	1	16	2	4
OTU_1243	7	0	3	0	2	2	0	0	5	1	0	3	0	0	1	0	0	1	0	1	6	3	0	0	2	1	1	1	0	4	0	2	0	0	3	3	1	5	5	1	25	7	6	3	0	1	1	0	4
OTU_28421	6	1	7	0	2	1	4	4	4	0	0	0	0	0	2	0	3	1	0	1	5	9	0	0	1	1	8	12	1	0	6	3	0	0	3	5	0	7	2	4	4	1	1	0	0	2	0	1	2
OTU_32099	8	9	8	1	6	1	9	7	20	1	0	5	2	3	0	4	3	0	8	8	13	0	2	0	19	5	23	52	2	2	29	14	5	4	14	16	7	17	14	27	18	3	6	3	1	24	20	14	5
OTU_17444	7	2	6	0	0	2	8	2	10	1	0	0	0	0	0	0	0	0	0	1	1	9	0	0	0	1	3	11	0	9	12	5	0	2	6	5	3	8	0	6	8	0	1	0	0	0	0	0	0
OTU_632	15	0	12	2	7	1	18	8	26	1	1	0	0	1	5	1	4	0	0	2	17	15	3	3	15	3	14	16	2	26	0	0	0	4	12	15	2	14	21	15	17	5	10	4	0	21	8	3	4
OTU_760	6	5	8	11	8	1	13	5	13	1	0	0	0	0	1	2	0	2	0	2	0	3	1	1	5	3	9	17	1	12	1	12	1	2	8	11	1	1	4	13	8	2	5	0	1	23	8	7	7
OTU_6966	12	5	6	5	1	0	16	7	26	3	0	0	0	0	2	3	0	3	4	9	13	16	2	3	17	7	26	22	0	13	4	6	0	4	17	22	0	0	15	23	27	9	4	4	1	19	9	4	6
OTU_6097	12	0	2	0	0	0	0	0	0	1	0	0	0	1	2	0	1	0	1	0	1	2	3	0	0	0	0	1	3	0	1	2	0	0	0	0	0	2	0	1	0	0	0	0	0	0	0	0	0
OTU_1237	9	0	8	1	1	1	0	2	9	2	0	0	0	1	0	0	0	3	2	0	3	1	0	2	4	0	11	0	0	7	0	0	0	1	1	10	0	6	1	1	0	0	0	0	0	11	0	3	1
OTU_31084	10	5	12	3	5	0	15	11	15	0	0	3	1	5	3	4	3	6	3	2	5	16	2	0	15	8	17	14	0	20	17	7	0	2	7	12	5	7	10	13	9	0	3	5	0	24	29	3	2
OTU_37076	6	1	7	0	1	0	11	7	11	1	0	0	0	0	3	0	1	1	0	7	2	21	0	3	7	0	7	2	0	5	22	8	0	1	7	0	0	2	1	22	5	1	3	0	0	3	0	1	2
OTU_826	7	12	7	5	6	0	2	12	18	2	0	1	4	0	1	0	0	2	8	1	3	4	0	0	2	9	13	4	0	7	2	10	1	3	2	3	12	8	33	7	8	0	9	0	0	10	1	0	12
OTU_930	6	3	12	0	1	2	11	12	17	0	0	0	0	0	2	26	29	0	1	2	5	6	0	3	15	4	9	14	0	12	6	42	0	24	9	10	3	12	1	15	14	3	9	0	0	4	0	0	1
OTU_1063	6	2	8	2	0	0	3	0	7	2	1	3	0	3	0	1	0	0	3	1	3	6	0	2	4	1	4	9	1	2	7	2	0	1	6	10	1	6	6	6	8	4	0	2	1	7	4	4	0
OTU_14569	6	6	8	3	2	1	13	4	9	1	6	2	0	0	1	0	3	6	8	6	14	28	3	5	14	12	28	89	3	71	36	39	2	0	7	5	4	10	129	12	8	1	11	21	0	8	18	1	0
OTU_21991	7	3	6	0	1	1	5	4	6	2	0	0	0	0	0	2	2	1	1	4	8	8	0	0	4	2	13	6	0	6	1	4	0	2	8	5	1	12	20	8	10	2	4	0	0	8	5	1	3
OTU_36224	6	0	0	0	0	0	0	0	0	0	0	0	0	0	0	0	0	0	0	0	0	0	0	0	0	0	0	0	0	1	0	1	0	0	1	6	0	0	0	0	0	0	0	0	0	0	0	1	0
OTU_935	7	1	10	3	1	0	3	1	12	0	0	0	0	1	1	2	0	3	2	2	5	3	2	0	2	1	15	3	0	4	4	1	0	1	4	2	1	9	7	9	3	1	1	4	0	6	7	1	2
OTU_527	11	10	20	12	9	1	16	8	30	0	1	0	2	0	0	5	0	2	7	9	23	20	0	2	10	11	27	20	4	19	7	6	4	0	9	19	7	20	8	18	26	7	7	4	0	38	7	8	7
OTU_21649	14	4	23	0	3	0	22	14	17	1	0	0	1	0	3	1	4	1	5	5	25	29	1	2	17	2	24	30	2	28	22	12	7	4	16	11	1	21	13	4	26	11	12	4	1	28	10	5	13
OTU_12046	22	10	22	10	6	0	27	11	22	0	0	2	0	0	0	1	6	2	0	8	18	18	0	6	8	12	22	39	1	28	5	9	3	6	28	35	7	32	9	2	14	6	11	3	0	52	1	10	10
OTU_6862	33	0	8	0	1	0	9	4	11	0	0	1	0	0	0	4	1	1	0	2	7	10	2	0	6	8	6	5	0	5	2	0	2	3	4	32	1	5	22	7	4	1	1	2	1	11	4	3	3
OTU_12697	7	1	10	0	2	0	4	2	4	0	0	0	0	0	0	3	0	1	0	0	4	1	0	2	0	0	5	5	0	7	3	0	1	0	8	5	1	1	5	4	5	0	4	0	1	6	4	1	3
OTU_34398	12	0	12	0	1	0	9	6	20	0	0	0	2	0	1	3	0	0	0	0	0	0	0	0	1	0	0	0	3	0	0	0	0	0	5	0	2	11	9	12	1	0	2	1	0	0	4	0	1
OTU_300	6	1	26	119	532	0	6	1	11	2	0	0	53	0	1	1	2	0	4	3	25	8	0	0	1	3	9	11	0	7	6	0	1	1	9	5	3	51	0	13	4	1	7	1	1	82	0	17	35
OTU_2144	8	1	2	2	0	0	2	4	6	0	0	1	0	0	0	1	0	0	0	1	1	3	0	0	2	1	3	5	2	10	3	3	0	2	6	5	0	2	6	3	2	2	2	0	0	4	2	4	2
OTU_955	7	1	6	0	1	0	7	0	5	0	0	0	0	1	0	2	1	1	0	3	4	10	0	0	10	1	10	7	2	9	0	2	2	1	8	25	2	3	6	3	3	1	2	3	0	6	4	5	2
OTU_1473	11	3	7	1	0	1	8	0	1	0	0	0	0	1	0	0	1	0	0	2	1	2	0	0	0	3	2	5	1	9	4	5	0	0	5	3	2	2	4	2	5	1	1	0	0	3	1	1	4
OTU_26606	9	9	17	0	0	0	19	7	20	1	0	1	0	0	0	6	3	7	3	4	6	12	1	3	7	3	8	33	6	27	0	11	0	7	25	17	8	19	31	26	25	3	0	1	2	24	40	3	10
OTU_1002	13	4	12	2	1	1	12	6	16	0	1	0	0	0	1	2	1	2	3	1	8	5	4	3	10	7	8	20	4	16	12	4	3	5	14	17	2	15	17	10	16	3	7	6	0	14	11	6	4
OTU_38244	17	6	22	13	1	0	7	6	18	0	0	1	0	0	1	1	6	1	3	1	15	35	1	0	1	2	1	21	6	26	13	5	5	1	6	9	0	1	1	1	16	3	0	2	0	34	2	6	8
OTU_40935	9	1	5	2	1	0	11	1	11	0	0	0	0	0	0	1	0	1	0	2	3	4	1	0	4	0	0	7	0	4	2	0	0	1	1	3	2	7	3	8	6	0	2	0	0	11	0	2	1
OTU_38531	8	2	10	2	2	0	6	1	5	0	0	1	0	0	2	2	1	2	2	3	8	9	0	1	6	2	5	6	1	2	5	2	0	2	4	3	1	8	9	8	4	1	0	3	1	5	1	0	1
OTU_21203	9	5	12	4	2	0	18	14	15	0	3	0	2	1	2	0	2	0	0	4	8	15	0	0	13	2	16	18	1	4	6	0	4	0	8	9	2	10	8	8	14	1	7	2	0	15	7	6	6
OTU_22142	6	3	6	1	1	0	2	2	7	0	0	0	0	0	1	0	0	1	0	0	2	2	0	0	0	0	2	5	0	4	0	0	0	0	4	3	1	2	0	5	11	1	1	0	0	3	3	0	1
OTU_23421	11	0	5	0	1	0	7	2	10	0	0	0	0	0	0	1	0	0	2	1	0	0	0	0	1	0	6	9	0	3	2	0	0	0	6	8	1	3	0	6	8	0	1	0	0	4	3	2	1
OTU_16042	6	1	4	18	4	0	3	3	4	0	9	0	0	2	0	1	0	4	0	0	2	3	5	0	3	0	4	34	9	29	15	5	0	3	13	18	3	9	96	5	15	2	3	80	0	35	76	3	2
OTU_2037	13	4	13	3	0	0	18	9	20	2	0	2	0	0	1	4	2	1	0	1	5	5	1	2	4	1	7	12	2	25	8	1	1	3	9	10	3	4	1	10	13	2	4	1	0	24	1	2	4
OTU_3241	7	1	6	10	6	0	13	0	4	1	1	2	2	1	0	0	0	1	0	2	8	6	0	2	7	4	5	3	1	10	7	5	1	2	13	8	1	9	22	5	11	2	2	1	3	28	13	11	12
OTU_702	9	1	13	6	5	0	22	6	14	1	0	1	1	2	0	2	1	1	0	3	10	12	1	3	10	1	17	10	5	12	2	3	4	2	8	10	4	8	8	9	15	3	7	1	3	29	5	6	2
OTU_37919	14	5	1	0	0	0	16	0	4	0	0	0	0	0	1	0	0	0	5	1	2	4	0	1	15	2	6	33	1	4	3	2	0	8	37	24	12	13	0	25	18	3	14	0	1	9	1	1	5
OTU_390	12	0	49	28	13	0	27	0	24	1	1	1	0	3	1	1	3	6	4	5	27	34	0	6	15	3	16	18	2	22	8	6	16	2	20	10	0	29	3	23	15	0	6	0	2	70	10	18	17
OTU_17103	12	14	14	1	0	0	28	37	22	3	0	0	0	0	0	2	1	2	16	13	42	0	0	7	63	47	41	110	0	4	1	0	4	10	46	29	14	31	2	0	54	5	53	0	0	1	1	0	0
OTU_335	8	3	1	2	6	0	63	5	3	0	1	0	49	6	0	0	0	8	2	3	0	7	2	4	72	2	10	2	11	2	9	0	0	1	70	3	2	1	36	10	2	3	1	8	6	79	31	26	22
OTU_29987	16	1	8	4	1	0	8	4	17	0	0	0	0	3	1	1	2	0	1	2	6	2	0	1	8	0	6	5	0	6	0	0	1	0	10	11	0	5	13	4	18	1	1	0	0	16	7	3	4
OTU_669	12	0	13	1	0	0	16	2	151	1	0	0	0	0	0	0	0	0	0	1	1	1	0	0	1	7	102	1	0	1	17	3	7	0	10	13	2	14	0	16	21	0	9	0	0	5	0	0	4
OTU_30674	8	3	10	3	2	0	14	4	9	0	3	1	0	3	1	1	2	7	5	4	5	8	5	3	7	3	13	10	1	11	5	3	0	2	15	6	3	7	7	9	11	2	8	4	2	17	14	5	6
OTU_495	6	1	9	18	40	0	11	53	22	1	0	0	13	3	1	1	3	1	0	2	8	11	3	0	3	30	15	10	1	12	6	8	3	2	9	6	0	13	188	15	10	1	54	1	4	37	9	12	34
OTU_814	7	6	14	3	3	0	6	5	17	1	0	2	1	2	0	0	2	1	1	2	4	6	1	3	8	1	14	7	0	22	4	5	0	0	2	8	1	12	13	3	10	2	3	0	0	36	3	7	6
OTU_2224	9	3	16	2	1	1	14	5	25	1	0	1	0	1	0	2	1	2	1	5	7	13	1	2	7	8	14	11	1	12	6	2	0	1	6	11	2	9	6	7	16	4	5	0	1	7	1	1	2
OTU_863	8	3	16	0	0	3	11	6	15	0	0	5	0	0	2	48	53	0	3	2	15	11	0	5	11	9	16	20	0	16	8	11	3	39	9	10	3	13	0	13	18	1	4	0	0	0	0	0	0
OTU_920	6	18	6	0	1	0	5	2	37	0	0	0	0	0	1	8	7	0	16	2	20	6	0	0	4	1	31	9	0	9	6	22	0	9	7	6	22	17	0	6	11	1	1	0	0	1	0	1	1
OTU_1484	6	1	1	0	1	0	4	2	9	0	0	0	0	0	0	0	1	0	3	3	1	1	0	0	0	1	7	2	0	0	0	2	0	0	4	15	1	2	1	2	0	1	1	0	0	0	3	0	0
OTU_33962	6	1	1	0	0	1	4	0	4	0	0	0	0	0	0	2	1	0	0	1	0	6	2	2	3	0	4	2	0	2	4	2	0	0	3	1	0	0	1	3	2	0	1	0	0	6	0	0	1
OTU_26614	8	0	8	1	2	0	11	2	7	0	1	1	2	0	0	1	0	1	0	1	1	2	9	1	3	0	4	1	1	2	2	1	1	0	0	3	0	5	3	4	2	1	2	1	0	16	4	7	10
OTU_16061	8	2	6	0	0	1	8	1	12	0	0	0	0	0	0	4	2	0	2	5	7	4	0	1	4	4	7	10	0	10	3	9	0	11	6	11	0	9	2	9	8	1	2	0	0	3	1	4	0
OTU_17694	7	3	14	3	5	0	12	6	16	0	0	1	0	1	1	5	2	8	2	3	7	8	8	0	6	4	6	7	1	5	8	2	0	3	6	9	3	10	2	24	20	6	3	3	1	13	11	1	0
OTU_736	6	1	7	0	2	0	14	4	6	0	0	1	1	1	1	6	3	4	2	2	1	4	0	0	5	0	6	17	3	4	3	5	2	0	10	13	3	9	9	15	12	0	5	7	0	6	10	5	6
OTU_36137	10	3	3	1	23	1	33	2	3	0	1	0	1	0	2	1	2	0	2	3	14	14	7	3	33	0	13	3	1	9	1	1	1	1	26	15	0	7	5	2	15	0	2	1	3	16	3	11	4
OTU_827	6	1	69	0	4	0	9	2	10	0	0	1	0	0	3	3	1	0	1	4	54	6	0	2	4	1	8	11	0	10	7	60	1	5	10	7	2	57	0	15	7	2	1	0	0	8	0	0	0
OTU_34674	8	2	16	4	1	0	12	12	13	0	1	1	0	1	0	1	3	2	1	2	10	2	0	0	8	7	8	65	4	13	0	1	1	11	43	50	11	65	12	37	51	8	35	5	2	20	18	27	4
OTU_7320	11	3	7	2	0	0	6	3	18	0	0	0	0	0	0	1	1	0	0	3	5	8	0	2	6	1	6	11	0	5	6	1	1	3	2	7	3	9	1	8	4	0	5	0	1	11	4	1	2
OTU_701	14	3	15	5	0	1	20	4	24	0	1	2	3	1	1	4	6	0	5	9	18	20	0	4	24	5	31	14	2	22	4	0	3	0	11	8	3	11	19	14	11	2	6	3	0	11	0	3	3
OTU_5020	8	3	9	2	0	2	8	1	19	0	0	1	0	1	0	1	3	1	5	3	4	4	0	3	7	5	16	23	0	20	8	10	1	1	16	18	0	10	40	15	12	4	6	0	1	17	2	6	4
OTU_480	6	5	0	28	45	0	0	0	0	1	6	0	13	19	0	0	1	151	1	1	2	1	12	0	0	0	1	2	17	1	1	1	1	0	1	5	0	0	18	1	0	2	0	6	0	8	9	6	2
OTU_26152	6	2	11	0	2	0	6	6	11	0	0	1	0	1	0	2	0	0	2	0	5	6	0	0	0	1	10	4	0	4	1	0	0	2	2	4	0	4	9	7	5	1	1	0	1	12	1	4	0
OTU_16491	11	0	7	10	5	0	8	4	8	1	0	0	0	1	0	2	1	1	0	1	4	8	1	1	1	3	3	0	0	7	0	0	0	1	8	15	3	4	0	7	8	0	6	0	0	9	6	2	2
OTU_30874	7	0	6	8	14	1	2	2	2	1	0	0	1	0	0	6	17	1	13	16	35	66	1	15	35	15	53	11	6	12	7	3	7	9	4	3	0	0	1	7	4	2	1	0	2	45	0	18	17
OTU_8208	22	1	19	1	1	0	21	12	0	1	0	0	1	0	0	1	0	0	1	2	0	6	0	1	2	1	4	37	0	3	2	6	0	2	29	9	1	13	14	3	1	3	4	4	0	3	0	0	1
OTU_663	6	2	8	6	6	1	11	1	18	2	1	4	5	1	1	5	2	6	5	3	5	11	3	1	12	3	11	9	3	9	6	2	1	4	7	18	4	17	11	13	15	2	6	2	1	22	4	6	5
OTU_6339	12	3	6	0	1	1	1	2	19	0	0	1	1	0	1	0	2	1	0	0	6	7	1	5	1	2	14	14	7	11	6	2	1	1	2	13	4	3	14	8	12	5	3	3	0	6	10	3	1
OTU_5813	6	0	3	1	1	0	4	0	1	0	0	0	0	0	0	0	0	0	0	0	2	2	1	0	1	1	2	0	0	0	0	0	0	0	0	0	1	1	0	2	3	0	0	0	0	0	2	0	0
OTU_1433	6	3	4	0	0	0	6	1	3	1	0	0	1	0	0	0	0	1	1	3	5	4	1	1	4	3	4	3	0	5	0	0	2	1	0	1	1	4	4	5	5	0	3	0	0	8	1	1	0
OTU_351	7	6	13	32	17	2	10	5	17	4	1	6	6	9	2	1	0	4	5	10	10	14	2	0	13	2	11	50	4	19	6	5	1	4	20	20	4	23	29	19	26	1	12	3	4	80	48	19	19
OTU_31937	7	2	9	2	6	1	3	3	10	0	0	3	1	1	0	2	0	0	1	1	6	6	2	0	4	3	4	6	1	11	1	3	2	1	6	4	1	8	8	10	6	3	4	2	0	12	3	4	1
OTU_39935	5	0	0	0	0	0	1	0	1	0	0	0	0	0	0	0	0	0	0	2	0	1	0	0	0	2	4	0	0	1	0	0	1	0	0	0	0	0	0	3	2	0	0	1	1	2	0	1	0
OTU_37930	6	5	13	4	2	1	23	8	15	0	0	0	1	3	4	0	0	0	3	4	8	29	4	4	12	6	13	10	2	18	0	6	2	1	7	9	4	8	16	15	10	1	8	7	0	14	18	5	2
OTU_1871	5	1	0	0	1	0	1	0	1	0	0	0	0	0	0	0	0	0	0	0	1	1	1	0	0	0	1	1	0	2	0	0	0	0	3	2	0	1	2	2	2	1	2	0	1	3	0	2	2
OTU_1133	8	4	0	0	0	0	5	4	3	0	0	0	1	0	1	0	0	0	1	2	2	7	1	1	8	3	0	11	4	10	9	2	1	0	6	6	2	0	15	2	7	1	2	2	1	4	1	0	1
OTU_938	8	21	12	0	1	0	1	1	30	0	0	0	0	0	3	16	14	0	10	4	11	10	0	0	5	2	29	11	0	10	3	38	3	21	5	7	19	10	0	5	9	3	2	0	0	1	0	1	0
OTU_576	6	6	12	9	7	0	5	1	13	1	1	1	0	2	6	3	4	1	15	6	24	27	6	6	26	7	24	7	6	5	2	5	4	5	5	13	2	15	18	15	5	4	4	0	3	18	0	6	6
OTU_31593	5	1	5	1	2	1	2	1	3	1	0	0	1	0	0	0	0	0	0	5	5	3	0	2	6	0	4	0	0	5	3	3	0	0	5	1	1	6	13	5	7	0	2	1	0	9	4	0	1
OTU_28724	9	4	8	3	6	0	9	5	13	0	0	2	2	1	0	2	1	3	1	4	3	11	1	0	4	2	6	6	1	8	1	0	1	3	7	7	2	11	13	9	8	4	3	3	0	14	7	2	2
OTU_38404	5	4	9	1	0	2	6	1	15	0	0	1	0	2	2	1	2	1	4	6	18	18	0	1	17	5	24	15	2	9	9	15	3	1	7	10	4	10	5	6	10	2	5	1	0	11	4	0	1
OTU_929	11	2	12	1	1	0	23	10	14	1	2	0	2	0	0	6	0	0	3	1	3	11	0	2	9	1	10	10	0	5	0	1	1	0	7	16	3	5	0	11	7	0	0	0	0	18	3	4	4
OTU_1364	6	4	11	2	0	0	23	1	3	1	0	1	0	0	0	1	0	1	0	3	4	2	3	0	4	0	2	5	0	4	3	1	0	1	11	1	0	3	1	0	4	1	1	0	0	5	1	0	0
OTU_32741	10	6	8	4	5	0	9	4	17	2	0	0	1	2	2	1	4	1	5	3	7	10	0	2	11	1	12	10	1	8	3	10	1	0	6	9	0	16	8	6	5	2	4	2	0	7	5	3	4
OTU_36876	8	5	10	3	1	2	6	6	14	0	0	1	0	0	0	3	1	0	1	3	3	8	1	1	7	3	5	5	1	9	4	0	1	0	8	7	3	5	8	9	4	3	4	0	1	15	5	0	3
OTU_3357	9	8	30	5	6	2	16	5	24	2	0	1	2	1	2	85	54	0	10	4	14	14	0	0	15	5	22	42	0	31	11	103	4	56	18	21	26	38	36	6	30	6	16	0	1	40	0	15	8
OTU_3823	10	6	1	0	1	1	2	8	9	0	0	0	0	1	0	3	2	2	4	0	3	4	6	3	2	0	1	8	2	10	2	5	1	2	6	2	2	3	1	7	17	1	2	1	2	10	0	2	3
OTU_31564	5	2	6	0	5	1	9	39	11	2	0	0	0	1	0	0	4	1	2	6	10	27	1	4	10	32	15	11	0	17	12	34	3	3	7	14	2	9	9	44	7	4	38	5	0	10	10	2	2
OTU_33909	7	5	2	3	3	0	5	2	11	2	0	0	1	0	0	2	0	0	4	3	15	12	0	1	7	0	14	9	1	27	7	3	0	0	8	1	3	7	35	7	7	0	0	2	1	20	14	8	2
OTU_28679	8	4	13	0	0	0	24	3	20	0	0	0	0	0	0	1	1	0	0	1	1	6	0	1	0	0	0	2	0	2	0	0	1	0	1	0	1	0	0	15	0	0	1	0	0	0	0	0	0
OTU_4210	8	7	12	2	3	1	13	5	17	0	0	1	0	2	0	3	5	0	0	3	8	13	1	0	6	5	7	17	1	26	5	7	1	1	8	5	3	15	13	9	9	2	7	4	0	13	14	5	6
OTU_39485	5	28	5	0	1	0	4	0	19	1	0	0	0	1	0	3	1	0	18	1	3	6	0	0	6	0	13	6	0	6	5	13	1	1	5	6	21	10	3	5	7	2	1	0	0	0	0	0	0
OTU_5378	14	4	38	2	2	1	15	16	26	2	0	4	0	4	0	5	5	4	6	7	15	18	0	2	14	9	30	14	1	28	10	4	0	2	22	22	12	22	9	24	48	13	15	2	3	30	11	7	7
OTU_4781	7	1	7	2	1	1	6	0	9	0	0	0	0	2	0	1	0	0	0	1	6	7	1	1	6	1	5	2	0	5	4	1	0	0	11	4	0	3	5	10	11	2	2	1	2	10	2	0	3
OTU_17396	6	4	2	0	0	2	7	3	2	0	0	0	0	3	0	0	0	2	1	3	2	2	0	3	8	2	3	6	0	6	1	4	1	0	4	4	1	0	3	4	6	1	2	1	0	3	7	2	0
OTU_37725	10	6	15	13	12	0	23	10	21	7	1	2	8	2	1	8	3	4	3	6	10	11	17	0	15	4	8	61	2	19	11	4	0	4	62	34	11	42	27	47	67	8	11	380	3	82	22	7	14
OTU_341	6	14	11	7	69	6	12	1	14	0	0	0	4	5	2	3	1	1	0	1	1	7	2	11	2	1	4	9	1	5	2	3	0	1	10	3	0	7	5	9	5	21	4	0	1	627	9	60	11
OTU_328	7	6	9	31	25	1	18	6	10	0	2	1	19	13	4	10	13	14	6	16	36	80	3	4	29	11	21	93	8	44	13	24	3	11	32	27	8	33	16	93	36	6	12	2	4	97	16	28	25
OTU_36826	5	0	2	1	0	0	0	0	4	0	0	0	0	1	0	2	0	0	0	2	2	11	0	0	0	1	1	1	0	3	1	1	0	1	1	1	0	2	4	4	1	0	1	0	0	0	1	1	3
OTU_8133	7	54	8	0	0	1	4	5	20	0	0	3	0	0	1	3	0	0	43	0	7	15	0	2	7	3	14	17	0	15	9	46	1	3	7	11	59	14	1	9	12	3	6	0	0	0	0	0	0
OTU_1100	12	3	12	1	0	0	15	5	7	0	0	1	0	1	3	6	0	0	1	0	3	5	0	1	10	2	9	18	0	3	5	9	1	0	20	1	1	8	0	1	7	4	4	1	0	4	5	1	0
OTU_13239	10	0	23	1	3	0	11	10	24	2	0	1	1	0	1	0	0	4	0	7	14	22	1	1	14	7	14	8	0	16	5	4	5	4	5	3	9	12	14	20	14	5	8	2	1	31	12	9	9
OTU_706	7	55	7	0	10	0	5	8	25	1	0	2	0	0	1	3	6	0	40	3	10	9	0	3	10	6	21	16	0	18	8	45	0	7	10	9	83	21	0	18	16	1	3	0	0	5	0	2	0
OTU_8508	7	0	0	0	4	0	0	0	0	0	0	0	0	1	1	0	1	0	2	3	0	14	1	3	0	0	0	2	0	7	8	5	0	0	0	0	0	0	8	2	3	0	7	0	0	0	0	0	0
OTU_38282	9	1	2	1	1	1	8	0	8	0	0	2	0	0	0	3	0	0	1	4	5	2	2	0	1	5	10	5	0	7	4	8	1	1	4	1	0	1	42	4	4	2	2	7	1	12	4	1	3
OTU_12050	6	4	18	5	5	1	7	5	15	4	0	4	2	0	2	2	0	4	7	5	22	2	0	0	21	12	19	25	0	9	15	11	3	7	9	22	3	8	13	19	30	3	7	3	0	20	13	16	2
OTU_8410	8	2	11	3	3	0	8	7	7	1	0	0	2	0	2	1	2	0	1	3	10	2	0	1	14	6	8	16	0	11	6	6	0	0	6	9	3	2	4	5	13	0	6	0	0	14	1	2	9
OTU_662	13	0	24	8	0	0	21	13	14	0	0	0	1	0	0	0	1	2	3	3	13	14	1	4	17	5	13	21	0	26	10	12	0	1	16	7	5	14	3	14	15	2	9	0	1	13	2	2	2
OTU_33322	5	0	1	1	4	0	13	1	1	0	0	2	0	2	1	0	1	0	3	0	1	1	0	0	15	0	1	5	0	27	0	1	0	1	21	3	0	1	136	3	3	2	0	0	0	10	13	1	1
OTU_645	7	2	3	3	2	0	2	5	3	0	0	0	1	1	0	1	1	2	3	0	1	1	5	0	3	3	2	2	3	8	0	0	0	1	2	10	0	3	12	1	0	0	6	5	0	9	17	1	11
OTU_19670	10	10	13	0	2	1	13	6	22	1	0	1	0	0	2	1	2	1	2	9	20	22	0	5	11	9	14	18	0	16	10	3	7	2	14	22	1	21	3	23	16	8	16	1	0	12	13	6	2
OTU_1247	5	2	10	1	0	0	4	5	3	1	1	0	0	0	0	2	3	3	3	5	6	8	3	3	12	4	6	2	2	5	1	4	0	0	1	5	0	2	4	3	3	1	1	1	0	2	5	0	0
OTU_692	7	0	0	1	0	0	6	1	3	0	0	0	0	2	0	0	1	3	0	3	2	4	2	0	0	1	5	192	14	95	63	51	0	1	5	3	1	2	8	3	5	1	2	4	0	0	10	0	0
OTU_1091	7	2	21	0	2	0	3	3	14	0	0	0	0	0	0	2	0	0	2	1	2	15	0	0	2	0	1	1	0	3	11	0	1	1	1	4	1	8	5	22	5	1	1	2	1	4	3	4	0
OTU_836	5	4	28	4	7	0	3	25	5	1	0	1	3	0	0	2	1	0	1	1	16	3	0	0	4	29	4	9	0	6	3	11	1	0	6	2	0	18	36	5	8	0	30	0	0	8	1	2	6
OTU_25861	8	5	4	0	0	0	1	4	7	1	0	0	0	1	0	1	0	0	0	2	1	3	0	0	0	1	4	6	0	12	3	3	2	0	0	3	0	3	0	2	5	1	4	0	0	7	0	2	4
OTU_36437	10	2	9	2	2	1	6	1	10	0	0	0	0	0	0	1	4	0	0	0	0	1	2	2	0	0	1	3	1	1	1	4	2	0	1	0	0	3	3	0	2	1	0	0	0	3	4	4	1
OTU_1487	7	2	8	2	3	0	0	0	1	0	0	2	0	1	0	1	2	1	4	1	13	11	2	0	4	5	13	2	1	13	0	0	0	0	5	5	1	3	6	4	1	1	1	2	0	4	2	2	1
OTU_891	8	34	8	0	0	0	12	17	10	0	0	1	0	0	0	4	2	0	20	3	14	12	0	3	5	15	13	17	0	13	10	10	1	1	9	6	25	3	0	3	8	0	12	0	0	19	0	1	1
OTU_1346	6	0	3	0	1	0	2	2	6	2	0	0	0	0	1	0	0	0	2	2	7	4	1	2	7	2	6	4	0	1	3	3	0	1	5	3	1	0	0	4	6	0	2	2	0	1	2	4	2
OTU_33660	8	4	9	0	0	1	3	2	11	0	0	0	0	3	0	0	0	2	1	2	0	4	3	1	6	0	4	3	5	1	0	3	0	3	5	5	3	10	1	6	11	1	0	0	0	7	6	1	2
OTU_907	5	0	1	0	0	0	3	1	72	2	0	1	0	0	0	0	0	0	1	1	6	3	2	2	3	2	76	2	1	1	51	0	1	2	5	3	0	5	1	4	6	5	0	0	0	4	0	0	3
OTU_29533	14	4	9	2	3	1	17	4	23	0	0	0	1	1	0	0	0	0	1	8	0	1	4	0	0	0	0	7	0	9	1	0	6	2	9	12	2	5	0	12	14	0	4	0	1	16	10	1	3
OTU_20289	9	0	0	0	0	0	1	0	0	0	0	0	0	0	0	0	6	0	11	0	32	49	0	6	28	20	33	0	0	0	0	0	5	0	6	6	0	0	0	1	1	0	1	0	0	0	0	0	0
OTU_727	6	5	46	2	6	0	10	17	13	0	0	0	2	0	1	1	5	0	3	2	42	6	0	4	9	17	5	4	0	18	2	45	0	3	3	5	3	40	29	9	5	2	42	0	0	6	4	4	5
OTU_26652	9	0	0	2	0	0	3	1	0	0	0	0	1	0	0	0	0	0	0	0	0	0	1	0	0	0	1	0	2	12	0	1	0	0	1	6	14	3	0	13	2	13	0	0	0	0	9	1	0
OTU_1211	10	0	3	0	0	0	10	2	7	0	0	0	0	0	0	3	3	2	3	1	0	14	0	0	12	1	10	1	0	1	5	0	0	0	3	1	0	0	0	1	2	0	2	0	0	10	4	2	3
OTU_1038	16	7	2	0	0	0	2	0	1	2	0	0	0	0	0	2	0	0	3	1	13	16	0	0	0	1	16	10	1	1	2	0	2	2	0	12	3	17	5	10	5	0	0	0	1	7	1	1	2
OTU_1267	6	0	0	0	0	0	1	1	0	0	0	0	1	0	0	0	0	0	0	0	0	0	0	0	1	0	0	0	0	0	0	1	0	0	0	8	0	0	0	0	0	0	0	0	2	44	0	11	22
OTU_26481	5	0	2	0	1	0	7	0	2	0	0	0	0	0	0	0	0	0	0	3	2	2	0	0	4	0	0	11	0	5	4	3	0	1	8	4	1	2	0	4	4	0	1	2	0	3	1	0	1
OTU_970	7	18	5	0	1	1	1	3	44	1	0	0	0	0	1	1	2	0	17	3	8	3	0	1	9	6	57	5	0	9	2	12	2	2	7	8	14	3	0	4	12	2	3	0	0	0	0	0	0
OTU_5372	8	9	24	7	9	0	32	6	26	7	2	1	0	0	2	3	9	1	18	9	29	36	0	7	24	12	35	30	3	39	20	11	8	3	33	21	9	21	25	37	34	7	20	3	1	38	12	8	10
OTU_18520	6	1	1	0	0	0	1	1	2	2	0	0	0	4	1	1	0	1	0	0	3	2	1	0	3	1	2	13	0	10	0	0	3	2	8	12	4	11	5	6	11	0	4	0	0	4	7	0	1
OTU_8900	7	6	13	7	11	2	15	5	15	1	12	3	6	6	5	1	2	6	3	4	21	18	19	2	13	4	25	8	5	5	1	2	2	3	6	2	1	14	22	3	1	1	2	27	0	16	14	5	8
OTU_969	5	4	7	3	3	0	7	1	6	0	0	0	0	1	0	1	4	0	1	1	7	5	1	6	5	4	13	10	3	10	3	0	0	2	6	7	0	4	2	2	0	3	1	2	0	2	14	0	0
OTU_19118	8	9	23	0	1	2	12	9	10	0	0	1	1	0	0	2	0	1	3	4	7	8	0	2	6	1	6	4	0	26	6	5	1	2	5	2	1	7	0	6	8	1	3	0	0	3	0	7	2
OTU_9204	13	0	1	0	1	0	1	0	0	0	0	0	0	0	0	0	0	0	3	0	0	6	0	0	0	4	0	0	0	0	0	1	2	0	1	0	1	1	0	0	1	0	4	0	0	2	0	0	0
OTU_22768	11	1	5	4	0	0	5	0	4	2	0	1	0	1	0	3	0	3	1	0	1	1	1	0	0	3	3	11	0	14	5	5	0	36	3	5	0	9	72	142	10	2	1	0	1	5	5	6	1
OTU_1615	6	1	4	1	0	1	4	1	4	0	0	0	0	0	1	0	0	0	1	0	6	6	0	1	4	4	5	2	0	1	2	0	1	0	4	3	0	2	0	1	3	0	2	0	0	7	2	4	2
OTU_8784	12	2	4	0	5	0	4	0	5	1	0	1	0	1	1	2	0	0	2	1	9	5	2	0	0	1	16	8	0	9	1	4	2	1	2	16	1	7	3	3	4	2	3	2	0	4	7	0	0
OTU_41160	7	19	11	0	3	0	11	12	19	4	0	0	0	0	0	7	8	0	8	3	10	10	1	2	8	21	21	12	0	16	6	25	1	6	11	4	24	13	9	17	4	5	23	2	0	12	5	5	6
OTU_22302	6	3	6	0	5	0	9	2	15	0	0	0	0	0	1	1	1	0	0	3	2	11	3	1	3	2	4	3	2	4	3	3	1	0	3	4	0	5	7	5	7	1	1	0	1	10	6	1	1
OTU_31588	8	2	4	2	1	0	5	1	6	0	0	1	0	0	0	2	2	0	0	1	1	4	0	1	4	2	6	3	1	7	2	0	1	1	2	5	1	0	7	1	2	1	1	1	0	3	2	1	2
OTU_10838	10	4	17	4	2	1	11	15	11	2	0	2	2	3	0	3	2	1	2	3	14	13	0	4	9	5	15	19	0	14	1	7	0	2	18	8	4	12	1	14	26	6	8	0	0	14	7	7	3
OTU_11454	5	2	5	0	0	0	4	1	8	1	0	0	0	0	0	0	0	0	1	0	0	0	1	0	1	1	0	9	0	0	0	1	0	2	5	5	0	5	0	6	10	2	2	0	0	2	0	0	0
OTU_25463	9	5	9	0	2	0	12	3	9	0	0	0	1	3	4	4	0	0	0	6	4	6	2	1	9	1	13	10	0	20	6	11	0	1	15	15	6	14	7	13	12	1	6	3	1	12	29	1	1
OTU_1412	10	2	4	0	1	0	2	0	3	1	0	0	0	0	1	0	1	1	1	0	4	3	0	0	5	1	3	10	0	11	2	1	1	2	7	4	5	2	5	4	3	1	4	0	0	4	0	2	1
OTU_436	5	2	9	13	18	0	10	1	14	0	0	0	1	0	0	3	7	4	2	5	11	17	1	3	11	4	6	8	0	10	9	26	10	4	13	14	7	5	5	16	11	3	3	0	0	57	1	14	8
OTU_960	9	0	11	0	2	0	13	5	14	0	0	0	0	0	2	0	5	0	1	1	10	8	1	0	8	6	8	7	2	8	3	0	0	0	3	7	0	9	5	4	8	3	2	0	1	5	0	0	2
OTU_18883	5	0	0	0	0	2	0	1	1	0	0	0	0	0	0	0	0	0	0	0	0	2	0	0	0	0	0	0	0	1	0	0	0	0	1	4	0	1	0	0	20	0	0	0	1	0	0	0	2
OTU_1992	10	0	0	2	10	1	0	0	1	0	0	0	1	0	0	0	0	0	0	0	0	1	0	0	0	0	1	1	0	0	0	1	0	0	0	9	0	0	0	1	0	0	1	0	0	2	0	0	0
OTU_1353	5	1	5	0	0	0	0	1	31	0	1	0	0	0	0	0	0	1	0	2	2	2	0	1	2	0	28	2	1	5	0	2	0	0	4	9	0	0	2	1	4	1	0	1	0	0	2	0	0
OTU_694	8	6	23	7	2	3	12	3	23	0	1	1	0	0	0	3	1	1	4	0	5	8	1	1	8	6	24	10	5	14	7	5	0	2	9	8	6	10	31	20	18	0	7	2	0	21	7	7	2
OTU_866	7	2	10	2	2	0	8	3	12	2	0	0	1	1	0	3	1	0	0	1	5	11	0	1	4	3	7	24	3	18	4	8	1	0	3	2	2	7	9	6	18	1	2	1	0	7	1	4	4
OTU_12795	8	0	0	0	0	0	1	1	1	0	0	0	0	0	0	0	0	0	0	0	4	2	0	2	0	0	3	2	0	2	0	0	1	0	0	3	2	2	0	0	1	0	0	0	0	0	1	0	0
OTU_3483	10	1	4	1	0	0	5	3	7	0	0	0	1	1	1	2	1	0	3	3	5	3	1	4	11	0	4	2	0	3	5	4	0	0	7	12	3	3	4	5	5	3	2	1	0	3	2	0	5
OTU_6663	8	3	10	5	3	2	9	7	8	1	2	0	1	0	2	3	1	2	0	2	12	20	1	4	10	11	18	19	2	21	7	7	3	4	10	13	5	12	10	12	22	7	16	4	1	19	7	7	6
OTU_1421	5	1	2	0	0	0	4	4	6	0	0	0	0	0	0	12	13	0	0	1	4	9	0	1	3	4	2	4	0	2	1	2	1	29	7	5	2	5	0	4	3	5	7	0	0	0	0	0	0
OTU_12203	6	0	3	0	1	0	6	0	4	1	0	3	0	0	2	0	1	0	0	9	2	0	0	1	1	2	2	6	0	7	1	1	0	0	3	4	0	4	0	1	5	0	3	0	0	3	4	2	0
OTU_20070	5	1	4	2	4	0	8	6	6	3	0	0	0	3	1	2	1	2	2	4	5	12	0	0	11	5	8	10	1	10	3	3	2	4	14	12	4	2	0	14	11	2	5	1	1	15	6	5	2
OTU_17346	7	2	13	1	2	1	9	6	24	0	0	2	0	0	0	1	5	2	5	5	21	13	1	7	5	0	19	14	0	10	5	9	2	3	5	12	1	13	5	7	11	6	1	1	0	19	6	2	4
OTU_16947	5	3	16	3	1	1	15	4	14	0	0	0	0	1	1	2	2	1	0	1	8	4	1	1	7	2	7	1	0	11	0	6	1	1	3	0	2	2	7	8	11	1	5	2	2	7	10	4	2
OTU_778	5	4	14	5	7	0	19	3	13	0	0	0	0	1	0	1	1	3	0	1	10	1	3	0	3	2	1	14	1	17	15	8	0	1	16	8	2	8	9	2	9	1	7	0	1	26	2	18	17
OTU_671	9	11	25	1	6	0	21	7	33	0	0	2	0	2	1	3	4	1	3	5	17	33	0	3	10	3	22	15	1	35	7	5	5	4	12	20	5	20	9	38	18	0	3	1	0	19	8	7	4
OTU_739	7	1	3	3	3	1	7	5	7	0	1	0	0	7	5	2	2	7	4	1	9	12	3	3	7	2	10	10	0	14	7	6	1	4	8	12	0	8	12	16	10	2	7	1	0	15	14	4	4
OTU_1575	7	0	6	0	1	1	2	4	3	0	0	0	0	0	0	2	0	1	1	0	3	9	3	1	4	3	3	7	1	4	0	1	0	0	3	6	0	6	6	3	3	0	3	0	0	18	10	1	0
OTU_3062	13	0	1	0	0	0	1	1	0	0	0	0	0	0	0	0	0	0	0	0	0	0	2	0	0	0	0	1	0	1	0	0	0	1	0	8	0	0	1	4	9	0	0	0	0	2	1	1	1
OTU_29110	7	3	1	2	1	0	4	1	3	1	0	0	0	0	0	0	0	0	0	2	5	14	2	0	2	0	5	7	5	1	6	3	0	2	4	13	0	3	2	20	11	1	1	0	0	4	3	2	1
OTU_36458	12	4	11	2	3	0	13	4	20	1	0	0	0	3	0	6	2	3	4	3	7	5	3	1	9	1	16	17	1	19	10	3	0	21	10	11	5	12	126	112	15	3	5	5	2	15	24	4	5
OTU_6874	10	1	11	3	0	0	0	3	1	2	0	1	2	5	1	1	2	0	2	0	14	15	1	2	8	4	12	10	4	15	2	6	0	4	2	13	2	11	1	2	3	1	1	0	0	20	3	7	5
OTU_39918	13	0	1	0	0	0	0	4	10	0	0	0	0	0	0	0	1	0	0	0	0	0	0	1	2	0	0	16	0	1	4	0	0	2	0	7	0	0	1	0	0	0	0	0	0	1	0	0	0
OTU_37263	9	1	2	1	2	0	1	2	9	1	0	0	0	0	0	1	0	0	2	4	0	6	0	0	4	2	10	0	0	0	1	1	1	0	6	7	0	0	0	3	1	2	0	0	0	1	0	1	1
OTU_1123	8	3	6	2	3	0	6	5	8	2	0	0	0	0	1	2	0	2	3	1	4	13	0	0	5	3	5	3	0	8	0	4	0	2	3	3	4	1	3	7	2	2	2	1	0	5	3	1	2
OTU_32062	6	0	3	1	0	0	2	4	3	0	0	0	0	0	0	0	1	0	0	1	1	2	0	0	1	4	3	8	0	1	3	1	1	0	0	2	0	4	0	4	2	0	2	0	1	9	5	3	4
OTU_6009	5	8	2	0	1	0	3	2	11	0	0	2	1	4	0	3	28	8	29	43	123	112	4	22	107	44	124	62	1	67	33	28	16	1	7	10	9	6	16	7	12	0	4	7	0	703	17	6	3
OTU_38887	6	0	0	6	1	0	3	3	3	1	1	0	0	2	0	1	0	2	1	2	8	6	8	0	1	3	3	12	4	9	2	6	0	0	0	6	0	5	14	5	5	0	3	6	0	7	11	1	3
OTU_17873	15	1	0	1	5	0	4	0	26	2	0	0	0	3	0	1	1	0	0	0	2	2	1	0	2	2	3	4	2	2	1	1	0	0	2	5	0	2	11	4	2	3	0	0	1	5	0	2	2
OTU_2301	12	5	0	4	3	0	14	6	8	0	0	1	0	0	0	1	0	0	2	2	11	8	5	2	8	3	4	6	0	12	2	3	2	2	4	7	2	4	4	2	2	2	0	1	0	10	3	0	2
OTU_38280	26	10	26	534	423	2	2210	12	34	3	107	3	3	174	4	706	837	3	5	15	44	56	525	590	3033	11	49	2446	670	36	1682	13	8	898	2397	2058	5	38	25	2343	2041	556	807	625	0	34	789	13	5
OTU_18233	7	6	12	0	3	0	11	4	14	0	0	0	2	0	0	0	1	6	2	0	6	8	4	0	0	0	1	9	0	0	5	0	0	1	4	9	0	8	8	7	6	1	3	0	0	13	6	5	1
OTU_850	8	3	17	2	3	1	7	6	21	2	1	0	2	0	1	0	2	0	4	4	14	9	1	3	14	7	13	10	0	16	0	7	2	1	11	4	2	16	6	6	19	1	5	3	0	15	6	7	2
OTU_16100	11	7	11	0	2	0	7	14	22	0	0	1	1	0	0	4	0	0	3	1	1	2	3	0	0	1	3	3	3	11	4	1	0	0	6	4	2	5	6	9	2	0	2	1	0	4	3	1	1
OTU_644	6	3	1	16	15	1	5	39	8	1	0	1	6	1	1	2	2	2	1	1	8	6	0	2	4	41	0	7	1	8	4	3	1	1	7	1	1	9	64	10	12	1	31	0	0	12	2	6	15
OTU_23619	29	36	67	32	9	8	60	19	79	2	2	6	5	5	10	9	7	3	26	27	78	86	12	17	76	29	106	92	11	121	52	58	12	9	50	37	10	44	83	48	44	13	18	3	1	37	17	17	8
OTU_726	5	3	2	1	2	0	12	12	11	2	1	1	0	1	0	3	1	2	1	6	5	16	1	4	15	8	10	38	1	29	8	12	1	3	7	6	2	3	17	15	6	2	4	3	0	7	29	3	4
OTU_35687	7	0	3	0	0	0	0	0	23	0	0	2	0	0	0	1	1	0	0	2	4	2	0	1	5	13	14	9	0	7	4	5	0	1	6	2	3	0	0	13	0	0	21	0	0	3	0	0	0
OTU_3030	9	3	8	4	4	0	7	4	0	0	0	0	1	0	2	2	3	0	4	2	6	13	3	0	10	6	11	11	0	7	16	2	4	2	4	11	1	6	7	6	9	1	1	2	0	20	2	5	3
OTU_9652	6	1	4	1	0	0	0	1	6	0	0	0	0	1	1	2	4	0	1	0	8	8	0	0	0	9	5	0	1	14	6	0	2	0	1	2	3	4	8	9	1	0	0	0	0	2	1	0	0
OTU_2228	6	1	0	1	1	0	5	3	4	0	0	0	0	0	0	4	0	0	0	2	0	0	0	0	0	0	0	2	0	0	0	0	0	0	2	0	0	0	1	2	0	0	0	2	0	2	3	0	2
OTU_18326	11	0	6	2	1	0	1	1	4	1	1	0	1	0	0	1	1	0	0	2	1	2	0	0	1	1	1	6	0	5	0	3	0	1	2	1	0	0	6	1	8	0	0	0	2	13	0	4	1
OTU_36647	7	0	2	0	2	0	8	4	6	0	0	0	0	0	1	0	1	0	0	1	3	6	0	0	3	1	3	1	0	1	3	1	0	2	0	7	0	4	1	8	2	0	3	1	0	3	1	1	0
OTU_1151	5	0	8	1	2	0	2	2	3	0	0	1	0	0	0	1	2	0	2	1	8	6	0	1	1	4	4	4	1	5	4	0	1	2	6	7	3	8	8	7	2	1	7	1	0	5	5	3	2
OTU_1022	5	0	3	0	0	0	5	3	2	0	0	0	1	2	0	1	1	0	2	1	6	6	2	0	3	1	4	4	4	2	0	1	1	2	5	1	0	4	5	2	4	0	1	0	3	12	5	3	7
OTU_1338	7	6	3	1	1	0	4	0	4	1	0	2	0	1	0	1	0	0	2	1	0	2	1	0	1	1	1	7	0	6	7	1	0	2	4	8	2	11	4	7	14	2	6	1	0	6	0	3	3
OTU_1228	5	0	3	1	0	0	1	10	1	0	0	0	0	0	0	1	1	1	0	0	3	1	0	0	2	9	1	4	0	1	1	7	1	1	3	6	0	1	4	2	0	0	7	0	0	5	1	0	3
OTU_1077	5	1	8	1	3	0	10	4	7	1	0	1	1	1	0	0	0	1	2	1	5	8	0	0	9	2	10	7	0	12	3	4	1	0	6	2	2	4	1	11	10	4	5	0	0	3	2	1	2
OTU_40653	9	6	20	5	4	0	21	10	41	0	1	1	1	0	1	8	3	3	7	4	18	22	3	6	35	12	46	25	3	22	27	6	6	5	16	22	4	16	25	17	15	9	14	2	2	17	13	7	2
OTU_844	6	4	7	0	0	0	4	5	95	2	0	1	0	0	0	0	0	0	1	2	1	5	0	3	3	0	118	5	0	6	2	3	0	1	2	5	0	8	0	8	11	1	2	0	0	0	0	0	0
OTU_1881	11	1	2	0	2	0	2	3	1	0	0	0	0	0	1	1	0	0	0	0	1	2	0	0	1	0	3	1	0	7	2	1	0	0	0	7	1	0	4	3	2	2	5	0	0	2	0	0	0
OTU_38396	8	3	5	1	3	0	5	4	4	1	0	0	0	0	0	1	2	0	1	2	4	1	0	0	8	4	1	5	1	0	0	0	2	0	3	3	0	5	3	3	1	0	0	0	0	1	1	2	1
OTU_1116	8	0	3	0	1	1	3	3	1	0	1	0	0	2	0	0	2	0	0	3	0	7	2	0	0	0	0	6	3	6	4	7	0	0	7	3	0	0	27	10	1	2	5	1	2	11	15	2	2
OTU_37850	7	2	4	1	1	0	5	1	4	1	0	1	0	0	0	2	1	0	0	2	2	1	0	1	5	0	3	0	1	7	0	0	0	1	7	8	1	5	0	9	6	3	1	0	1	8	0	2	2
OTU_28451	5	0	7	0	2	0	2	4	15	0	0	1	0	0	1	1	1	1	2	1	4	2	2	0	4	1	8	4	0	2	4	0	0	2	2	4	0	4	6	7	3	0	2	0	0	7	4	0	6
OTU_1146	5	2	5	2	2	0	7	3	8	1	0	0	1	0	1	2	4	0	3	2	15	20	0	3	19	7	30	5	1	8	4	3	4	2	4	4	1	5	4	1	11	2	1	1	0	4	0	0	0
OTU_16844	5	7	20	2	3	1	15	6	9	0	1	0	2	2	5	1	3	1	4	2	18	23	1	2	14	5	19	23	0	17	10	3	0	2	11	12	4	16	17	11	10	2	8	0	0	28	14	4	4
OTU_9049	6	0	2	1	0	0	5	0	8	1	0	0	0	2	0	0	0	2	1	2	0	1	4	0	9	1	7	14	0	13	4	2	0	0	12	10	2	9	0	13	6	2	2	0	0	6	3	0	0
OTU_35185	8	0	1	0	0	0	6	3	1	2	0	0	0	0	0	0	0	0	0	0	1	2	1	0	5	1	0	5	1	0	2	3	0	0	2	8	1	6	5	8	7	0	1	2	0	10	1	2	3
OTU_33298	5	5	11	2	4	0	8	3	10	3	0	0	0	0	0	4	0	0	10	10	15	19	0	2	12	5	13	21	0	19	13	7	2	2	21	10	4	10	6	10	11	1	9	3	0	7	2	0	6
OTU_12281	7	2	3	2	1	2	5	3	4	1	0	0	0	0	0	0	0	1	1	6	7	4	1	0	9	1	7	5	0	9	2	2	0	2	4	10	3	5	4	13	8	0	4	0	0	10	3	2	2
OTU_1131	5	27	3	0	0	1	9	1	16	0	0	2	0	0	2	3	2	0	23	4	1	3	0	1	7	2	12	10	0	12	6	23	0	4	6	7	37	1	0	11	9	5	7	0	0	0	0	0	0
OTU_39408	8	0	1	0	0	0	3	0	12	0	0	3	0	0	0	0	0	1	0	1	0	2	1	0	0	1	1	17	0	0	0	1	0	1	12	14	2	2	0	16	0	1	9	0	0	3	0	0	1
OTU_1385	6	2	3	0	1	1	4	1	2	0	0	0	0	0	1	0	0	0	0	2	0	3	1	0	3	1	4	4	0	14	0	2	0	1	4	4	1	1	0	4	9	1	2	3	0	3	3	2	1
OTU_27772	6	6	13	8	9	2	15	6	11	3	0	0	0	0	1	4	2	1	7	3	10	14	7	3	14	6	6	19	3	12	5	18	1	1	12	19	4	16	3	18	24	11	13	7	2	41	9	11	9
OTU_2865	11	2	8	1	3	0	3	3	10	2	0	1	1	1	1	1	1	0	3	3	3	6	0	0	8	5	14	27	0	8	8	5	1	3	10	3	3	6	5	4	4	1	7	2	0	10	5	1	3
OTU_16510	12	1	0	4	6	0	6	2	5	2	0	1	0	3	0	2	1	3	0	2	0	18	1	3	10	1	0	6	2	9	5	2	0	0	7	5	2	9	6	18	14	1	0	1	0	14	8	4	3
OTU_4934	5	4	7	4	15	0	10	4	15	1	0	2	4	0	2	1	3	1	3	3	17	12	1	3	19	2	12	9	0	24	2	15	6	1	15	3	2	13	37	10	7	2	4	1	1	16	1	1	8
OTU_1449	9	4	2	1	0	0	6	5	1	1	0	1	1	0	0	0	1	0	0	1	1	1	0	0	0	2	1	4	0	5	2	0	0	0	3	9	0	4	0	3	8	3	0	0	0	4	3	3	1
OTU_17055	10	2	3	1	3	2	5	0	7	0	2	2	1	1	1	0	3	1	0	1	3	3	0	1	9	3	11	1	2	5	0	2	1	1	6	10	0	4	1	3	5	3	3	0	0	4	1	2	1
OTU_1142	8	3	9	0	0	0	7	0	10	2	0	1	0	0	0	3	0	10	1	0	8	1	0	7	3	1	4	14	2	1	5	8	0	3	12	0	3	7	0	13	14	11	3	0	0	0	1	0	0
OTU_31925	7	4	24	4	4	1	7	7	22	0	0	3	0	3	0	1	2	2	1	4	7	6	7	2	8	4	10	17	0	14	6	1	0	4	7	13	4	6	4	16	8	0	2	0	1	10	11	6	4
OTU_590	6	3	6	5	5	0	7	45	4	1	0	0	0	0	1	1	1	0	1	1	6	4	0	0	6	38	11	16	0	11	4	30	2	1	6	8	6	10	0	9	5	1	50	0	4	180	0	50	119
OTU_542	6	18	12	4	7	0	4	9	3	3	0	0	1	3	0	3	3	1	11	7	16	19	2	4	17	17	20	25	0	16	7	13	5	1	6	5	9	12	12	10	6	4	17	1	0	23	6	3	10
OTU_956	6	2	2	1	3	0	5	3	5	0	0	0	0	1	0	2	0	2	3	2	2	1	1	0	1	1	2	1	2	7	4	1	1	0	3	4	2	4	8	0	2	0	3	0	2	9	5	3	5
OTU_36432	7	0	3	0	1	1	4	3	1	0	0	0	0	0	0	2	0	2	0	2	4	5	0	0	2	0	1	5	0	5	0	0	0	0	0	3	1	6	1	10	3	1	1	0	0	6	1	1	0
OTU_25945	7	2	10	1	2	0	12	4	12	1	0	0	0	1	0	0	2	1	2	3	6	3	0	0	4	1	0	8	3	2	5	0	3	0	3	2	3	2	3	6	10	1	1	0	0	7	6	0	1
OTU_31835	5	0	1	3	3	0	13	8	1	0	1	0	0	0	0	0	2	3	0	0	1	0	0	3	7	3	9	6	2	1	2	0	0	1	6	2	1	1	9	0	10	0	1	0	0	10	2	2	2
OTU_1080	6	3	14	0	2	0	8	15	15	5	0	2	0	0	2	2	0	2	1	2	8	9	0	1	4	12	4	81	0	2	4	1	0	18	72	65	21	91	0	60	70	12	56	0	0	5	0	2	2
OTU_31076	11	6	23	3	2	1	17	9	11	0	1	3	1	0	1	2	2	0	0	4	16	16	2	2	14	6	8	14	0	21	6	1	2	1	8	6	3	9	11	20	10	4	4	3	1	7	5	7	1
OTU_972	5	3	7	2	2	0	9	4	10	0	0	0	1	2	0	5	3	1	1	2	5	1	2	2	7	0	6	25	0	18	9	6	1	2	7	6	4	8	9	13	13	0	6	4	1	10	10	1	3
OTU_743	11	6	23	7	1	2	21	5	34	1	0	1	3	2	0	5	0	2	3	2	19	8	0	1	24	5	28	14	3	2	3	2	4	4	13	7	1	19	5	15	22	4	2	0	0	9	7	4	5
OTU_11040	5	1	5	0	0	0	9	1	5	2	0	0	0	0	1	1	1	0	0	1	1	4	0	1	1	1	3	3	0	3	1	2	0	1	1	2	1	2	4	2	2	0	3	0	0	2	1	4	1
OTU_31128	8	8	7	2	1	0	97	4	9	0	0	1	0	2	1	3	0	0	0	1	3	3	0	2	105	0	8	8	4	2	3	2	0	2	114	2	5	5	0	8	3	4	3	2	0	5	0	0	1
OTU_423	5	3	15	6	15	0	11	3	5	2	0	6	3	0	3	3	10	1	4	18	26	25	0	4	35	11	34	17	0	8	2	5	4	7	15	15	2	15	7	22	21	3	11	1	2	74	2	19	22
OTU_897	5	1	7	0	5	0	4	2	6	0	0	1	0	0	0	1	0	2	1	5	3	5	4	0	2	0	1	12	1	1	0	0	1	1	8	11	0	6	3	20	7	2	1	0	2	26	5	9	2
OTU_40561	9	1	14	3	2	0	9	4	25	0	0	3	1	0	0	3	1	5	5	3	9	14	1	2	20	6	28	11	2	11	4	7	5	3	6	4	0	4	5	3	5	2	2	1	0	12	4	5	10
OTU_509	6	26	8	34	50	1	14	23	13	0	1	2	16	4	2	3	1	1	21	7	8	10	2	1	8	13	10	10	1	12	0	11	1	4	10	2	24	6	203	18	7	2	25	0	1	28	6	9	37
OTU_15582	6	4	13	1	1	0	15	2	15	3	0	2	1	3	3	0	1	1	3	1	16	9	0	4	17	3	21	18	0	14	6	6	4	4	21	13	9	21	9	27	12	5	7	2	0	5	1	1	3
OTU_22150	8	2	9	2	3	0	11	4	8	0	0	1	1	1	0	0	0	0	4	6	11	5	0	0	12	5	10	9	1	17	9	9	1	0	10	6	0	6	4	5	7	0	2	1	0	15	5	2	1
OTU_21599	9	1	1	4	0	0	6	1	0	0	0	0	1	2	0	0	0	0	1	1	5	0	1	1	1	1	1	1	0	1	2	0	1	0	4	2	2	0	2	5	2	0	0	0	1	13	2	2	3
OTU_809	6	10	8	1	1	0	6	7	9	1	0	0	0	9	0	1	3	2	1	4	16	9	4	5	11	11	11	21	4	6	8	2	5	0	12	7	5	13	12	12	11	1	6	10	1	13	35	2	1
OTU_14474	5	0	0	1	3	0	0	0	0	0	0	1	0	0	0	0	0	0	0	0	0	0	1	0	1	0	0	0	0	5	1	1	0	0	0	4	0	1	5	0	0	0	0	1	0	1	5	0	4
OTU_31322	7	5	5	1	0	0	5	1	10	0	0	0	0	0	0	1	3	0	0	2	0	2	0	0	4	3	10	7	0	7	0	1	0	1	4	6	2	0	7	5	6	0	1	4	0	5	1	0	0
OTU_934	9	8	15	3	2	0	8	5	9	4	0	0	1	1	0	3	1	0	0	2	7	4	2	0	11	4	6	20	0	13	5	1	2	3	6	8	0	12	1	13	15	3	3	1	1	4	6	1	2
OTU_1119	9	3	7	2	2	1	0	1	4	0	0	1	0	0	1	0	0	0	0	2	6	5	0	2	2	3	10	2	0	3	1	0	2	0	3	10	1	5	1	3	10	2	0	1	0	6	1	0	4
OTU_1549	8	4	9	4	3	2	12	3	9	1	1	2	1	5	1	0	0	2	1	2	7	5	0	4	11	0	2	9	0	20	11	3	2	1	6	10	2	7	11	10	7	1	4	1	1	13	8	8	2
OTU_5329	10	0	24	0	1	0	26	3	40	0	0	0	0	1	0	5	1	0	4	4	12	26	0	2	0	2	17	0	0	1	1	0	0	4	8	10	2	14	16	24	14	4	1	0	0	4	6	2	2
OTU_1359	10	0	1	0	0	0	2	0	0	0	0	0	0	0	0	0	0	0	0	0	1	2	0	1	0	2	1	17	0	27	8	5	0	4	11	42	4	17	0	17	15	1	8	0	0	0	0	0	0
OTU_40474	5	0	7	5	3	0	3	3	6	0	0	1	2	0	1	0	2	0	4	3	7	15	1	2	10	3	14	11	2	16	3	5	1	1	0	6	0	3	3	12	11	0	0	0	0	12	1	1	5
OTU_7660	5	3	10	3	2	0	13	6	12	1	0	0	1	2	0	2	2	15	1	1	2	3	2	0	9	1	4	1	2	4	5	2	2	0	4	2	0	1	7	0	18	0	0	2	1	31	0	6	1
OTU_1214	5	3	0	0	1	0	1	2	5	0	1	0	0	0	0	1	1	2	0	0	0	5	0	0	2	1	4	1	0	7	2	3	0	1	1	3	1	2	3	9	1	0	2	3	0	2	7	0	1
OTU_35592	12	2	8	0	0	0	10	2	13	0	0	0	1	0	0	2	0	0	0	0	2	8	0	0	7	0	0	0	0	0	1	3	0	2	5	4	0	8	3	7	6	1	6	1	1	3	0	0	0
OTU_1172	6	2	1	0	3	0	13	0	5	0	0	0	0	0	0	3	2	0	0	2	0	1	2	0	13	0	0	5	1	3	5	0	1	0	8	1	0	5	3	3	6	4	0	1	0	7	0	6	1
OTU_32970	8	0	9	8	17	1	25	6	31	1	0	3	4	2	0	3	3	5	8	4	0	8	3	3	6	17	16	29	0	21	8	16	3	3	19	8	5	16	27	13	15	0	22	11	2	20	35	8	3
OTU_554	11	3	24	13	26	0	5	11	15	2	1	1	5	0	2	1	1	0	2	5	11	11	0	0	3	3	16	11	0	12	4	41	0	2	13	18	4	17	173	14	18	1	0	1	2	26	8	11	20
OTU_8372	7	1	6	0	2	0	10	1	11	0	1	1	0	0	0	2	0	0	3	1	8	7	4	1	2	3	2	2	1	16	3	4	0	2	5	7	2	8	7	8	10	1	3	0	0	10	4	2	6
OTU_33334	11	7	20	0	0	0	51	7	24	4	0	5	0	3	0	6	0	1	1	0	3	5	2	2	23	3	6	22	3	76	1	5	1	5	66	18	5	12	381	16	15	6	11	3	0	0	6	0	0
OTU_1259	6	20	9	0	0	0	4	1	7	0	0	0	0	0	0	0	1	0	27	4	9	7	0	0	5	2	5	10	0	5	3	16	1	2	2	6	33	8	0	3	10	0	8	0	0	1	0	0	0
OTU_1349	7	4	0	0	0	0	9	3	4	2	0	0	0	0	0	1	0	0	0	0	1	9	0	0	7	0	4	5	0	16	0	1	0	1	1	1	1	1	0	9	11	0	0	0	0	5	0	1	0
OTU_21752	15	0	15	0	0	0	19	8	1	1	0	0	0	1	0	0	0	0	0	7	16	0	4	1	1	0	17	13	0	25	2	1	4	2	1	11	0	1	16	22	3	0	1	6	0	1	0	0	0
OTU_1517	6	1	0	1	0	0	17	4	9	0	0	0	0	0	0	0	0	0	0	3	4	1	0	2	8	2	7	2	0	2	2	1	0	1	4	2	1	3	0	4	3	0	1	0	1	2	0	1	0
OTU_32774	7	4	0	0	0	0	0	2	0	0	0	0	1	0	0	0	1	0	0	0	0	0	0	0	0	0	0	1	0	0	0	0	0	2	0	9	1	0	0	0	1	0	2	0	0	0	0	0	0
OTU_30685	8	2	6	0	1	0	3	2	3	2	0	5	0	0	3	0	0	0	1	3	13	9	0	3	7	3	7	12	4	7	7	4	2	0	8	8	1	9	0	7	3	3	1	0	1	4	0	0	0
OTU_928	5	16	11	0	2	0	6	1	35	0	0	1	0	0	1	13	12	0	24	1	4	4	0	4	7	2	42	11	0	18	0	23	0	19	7	4	20	12	0	9	6	2	3	0	1	2	0	3	2
OTU_37969	6	1	7	1	2	0	6	5	6	0	1	0	0	0	3	3	1	1	2	1	1	5	0	0	2	2	3	2	0	7	2	1	0	0	4	0	1	4	7	8	3	0	1	2	0	2	3	4	1
OTU_29335	4	2	5	1	1	0	6	4	11	0	0	1	1	2	0	1	1	0	1	0	1	1	2	1	4	0	4	0	0	1	1	2	2	0	0	1	1	2	3	3	1	0	2	1	0	2	5	2	0
OTU_592	5	4	32	0	3	0	1	5	175	0	0	1	0	0	2	2	1	0	5	2	30	4	0	2	4	3	166	8	0	14	2	24	0	3	8	4	7	29	0	7	6	4	4	0	0	7	0	0	1
OTU_737	7	2	16	2	7	1	14	0	14	0	1	0	2	0	6	1	1	0	0	1	15	3	1	2	6	7	24	7	1	13	5	5	2	0	13	9	3	7	1	10	13	0	6	0	0	10	8	7	6
OTU_33388	6	0	2	0	0	0	5	0	13	0	0	0	0	0	0	1	0	0	0	2	4	3	1	1	3	2	9	3	0	3	0	2	2	1	2	4	1	4	2	2	4	0	2	0	0	4	1	1	1
OTU_2025	14	5	14	0	0	0	10	9	0	0	0	0	0	0	0	2	1	0	0	4	0	14	0	0	15	3	11	3	3	7	8	1	3	0	3	5	2	0	15	0	0	1	5	1	0	1	27	0	0
OTU_3712	6	0	9	0	1	0	10	0	9	1	1	1	0	0	0	3	2	0	4	2	4	11	2	0	7	3	8	7	1	13	2	3	2	1	9	1	2	9	2	10	4	0	0	0	0	7	1	1	0
OTU_697	5	3	8	10	1	0	3	3	16	0	0	1	1	0	1	1	4	0	1	4	5	10	4	0	2	3	19	1	1	1	7	1	2	3	3	1	0	3	4	1	2	2	0	0	0	8	8	3	3
OTU_528	4	7	17	5	7	0	7	16	28	3	0	2	1	8	2	1	12	5	11	22	59	63	6	12	50	32	70	40	6	93	24	21	9	2	11	20	11	15	13	15	17	4	10	2	0	60	11	4	6
OTU_26071	8	0	1	0	1	1	2	0	2	0	0	0	0	0	0	0	0	0	0	0	1	1	0	1	2	0	28	0	0	2	0	1	0	0	2	1	0	0	0	0	0	0	0	0	0	2	0	0	0
OTU_12031	4	5	9	2	3	0	8	2	11	2	0	0	1	1	1	3	0	1	2	3	5	9	2	1	4	3	9	12	1	17	5	4	0	1	11	9	3	17	3	9	11	4	0	0	0	10	5	2	1
OTU_478	8	2	14	6	14	1	19	3	14	1	3	3	4	0	0	3	9	3	13	13	45	37	8	6	44	16	42	24	10	7	13	6	3	0	26	5	5	22	8	7	17	4	8	9	1	43	6	6	4
OTU_1170	4	0	11	0	3	0	4	6	2	0	0	0	2	0	1	0	3	0	1	2	10	4	0	0	3	8	3	3	0	2	3	12	0	1	1	4	3	13	12	2	2	0	7	0	0	1	0	2	3
OTU_29046	5	1	7	2	1	1	3	1	3	1	0	1	1	0	0	0	0	0	0	0	2	0	0	0	0	0	1	7	0	16	7	8	1	0	1	1	2	2	1	2	7	0	2	0	0	2	0	0	1
OTU_33773	5	0	0	0	1	0	2	5	5	0	0	0	0	0	0	2	0	4	2	0	3	1	1	0	6	3	1	4	0	1	3	3	1	0	3	7	6	5	1	4	8	2	4	0	0	8	4	2	1
OTU_3340	7	0	1	0	0	0	0	0	0	0	0	0	0	1	0	0	1	0	0	0	0	2	0	0	1	0	0	1	0	2	0	0	0	0	2	5	0	0	0	0	0	0	0	0	0	1	2	1	1
OTU_14998	4	3	2	3	11	1	3	24	3	0	0	0	5	0	1	1	1	0	5	0	2	2	0	1	3	17	4	14	0	9	1	1	0	0	5	4	1	2	57	6	3	0	27	1	0	6	4	3	4
OTU_12709	7	1	6	7	1	0	6	6	17	0	2	0	3	0	0	3	5	0	0	7	15	24	0	1	5	8	21	10	0	25	8	1	1	3	11	5	0	17	2	15	11	3	9	0	1	12	2	5	7
OTU_1581	8	4	5	2	0	0	3	2	1	0	0	0	0	0	1	0	0	0	0	2	4	1	0	1	1	0	1	2	2	6	0	1	1	0	1	4	0	0	0	2	4	0	0	0	0	10	0	0	5
OTU_3145	8	1	1	0	0	0	4	1	7	0	0	0	0	1	1	1	0	0	0	0	2	3	0	0	6	0	5	0	0	8	3	6	0	3	8	3	2	0	1	8	4	1	3	0	0	2	0	0	2
OTU_26004	4	3	5	0	0	0	8	5	7	2	0	0	0	0	2	2	0	0	2	5	3	4	1	0	13	1	2	14	2	14	4	7	4	2	12	7	3	11	6	6	3	6	6	3	0	6	7	0	0
OTU_1923	5	0	0	1	1	0	2	2	8	1	0	0	0	0	0	0	3	0	1	1	6	7	1	3	4	1	1	6	0	3	4	4	0	0	0	0	0	0	6	3	6	0	0	0	0	0	0	1	1
OTU_1529	11	2	14	0	3	1	5	1	12	0	0	0	0	1	0	2	3	0	2	0	8	6	0	0	5	6	4	4	2	11	4	0	0	1	6	6	2	6	4	8	6	1	1	3	0	5	8	2	2
OTU_1361	7	0	4	0	1	0	6	1	8	0	0	0	1	0	0	0	2	0	0	0	1	4	2	0	0	4	4	3	0	4	0	1	1	2	3	1	0	0	1	6	3	4	0	0	2	7	2	1	2
OTU_629	6	0	4	2	2	0	12	6	7	1	0	1	1	1	3	2	4	2	2	3	8	10	1	2	8	6	11	20	7	12	7	6	1	6	15	19	0	14	40	16	32	5	7	5	0	31	0	7	4
OTU_36221	6	0	0	0	0	0	2	0	0	3	0	0	0	0	0	0	0	0	0	0	3	2	0	0	0	0	0	0	0	1	0	0	1	0	0	1	0	2	0	1	0	0	0	0	0	1	0	1	0
OTU_10177	12	8	6	3	3	0	13	7	4	0	0	2	1	1	1	0	3	1	4	3	4	13	3	4	9	3	2	6	1	10	8	2	1	2	12	11	1	5	8	10	9	2	8	3	0	6	8	3	1
OTU_37928	5	2	5	0	0	0	6	6	1	1	1	0	1	0	0	0	0	0	0	0	2	1	2	0	4	3	0	10	0	4	1	2	0	5	8	13	2	13	3	8	12	1	10	0	0	8	1	0	3
OTU_882	10	5	9	2	4	0	9	7	20	0	0	0	1	2	0	1	4	2	4	3	8	9	0	4	6	1	7	23	2	28	8	0	5	4	11	11	3	22	14	26	19	7	8	3	1	13	8	3	2
OTU_6030	9	1	5	2	1	0	5	2	7	3	0	1	1	0	2	3	0	0	2	4	2	4	1	0	3	5	6	12	0	4	2	2	1	2	3	6	0	2	2	9	5	1	3	0	0	3	1	3	3
OTU_26347	5	3	1	0	1	0	3	0	8	0	0	2	0	0	0	0	3	0	0	0	4	2	0	0	12	0	6	7	0	5	7	2	0	0	3	1	1	4	2	2	0	0	4	0	0	5	1	1	0
OTU_39573	4	1	6	1	0	0	3	2	3	0	0	0	0	0	0	2	0	1	3	0	7	1	1	0	1	2	1	4	0	3	1	1	0	0	1	3	1	2	0	1	3	2	4	1	0	3	1	0	1
OTU_4423	5	3	2	0	0	1	1	0	0	0	0	0	0	0	0	2	1	0	0	0	0	0	0	0	0	0	2	0	0	1	0	0	0	0	0	1	0	0	1	2	1	0	0	0	0	0	0	0	0
OTU_1217	9	6	0	0	1	0	10	4	14	0	0	0	1	0	1	7	0	0	2	2	7	1	0	1	4	1	1	5	0	12	1	1	0	2	5	6	3	0	1	5	3	4	7	2	0	9	1	2	2
OTU_9649	7	5	8	4	2	0	7	1	4	0	0	0	2	1	1	2	3	0	3	2	5	5	0	1	9	8	11	7	0	7	4	2	1	1	3	0	0	3	1	2	3	1	2	0	2	4	1	0	0
OTU_4137	8	0	0	0	0	0	1	0	1	0	0	0	0	1	0	0	0	1	0	0	1	2	1	0	1	1	0	0	0	0	0	0	0	0	0	4	1	2	8	0	0	0	0	0	0	2	2	1	0
OTU_8465	5	2	5	1	8	0	4	8	3	0	0	0	2	0	0	0	1	0	0	0	4	0	0	0	4	4	3	1	0	3	0	4	1	0	1	0	3	6	13	1	3	1	10	0	1	5	1	0	1
OTU_813	9	0	9	10	5	0	14	7	21	0	0	1	3	0	0	0	0	0	5	2	15	14	1	1	6	4	14	11	0	10	3	9	3	0	8	1	2	3	18	9	7	0	6	0	3	20	7	4	1
OTU_1021	4	37	5	0	0	0	9	3	37	0	0	0	0	0	1	2	2	0	24	2	4	7	0	0	6	2	25	7	0	8	7	10	1	1	9	6	40	6	0	4	11	2	6	0	0	0	0	0	0
OTU_19003	4	2	2	2	4	0	15	2	7	0	0	0	4	4	1	0	0	2	1	0	2	0	18	0	0	0	8	1	0	1	0	1	0	0	0	0	0	2	8	5	0	0	0	1	6	14	8	3	3
OTU_33598	5	2	5	0	0	0	10	2	9	1	0	3	1	0	0	1	3	3	1	1	10	8	0	1	7	1	15	12	0	6	5	12	0	1	6	5	1	8	1	5	11	2	0	0	0	6	1	3	1
OTU_31679	25	4	20	7	8	1	13	10	26	1	0	4	4	2	0	6	3	1	2	5	8	12	4	0	8	4	17	10	4	18	13	3	2	13	14	11	5	12	31	20	21	5	10	2	2	29	17	9	13
OTU_881	6	10	9	2	4	1	8	3	11	0	0	2	3	3	0	0	1	0	1	3	10	11	0	0	7	4	15	19	0	17	5	4	1	3	10	10	3	11	4	13	15	1	2	0	1	16	7	4	10
OTU_2538	5	0	0	0	0	0	1	2	5	0	0	0	2	0	1	0	0	0	0	0	0	1	0	0	3	0	0	0	0	7	0	0	2	0	0	3	0	5	0	1	0	1	3	0	0	3	1	0	0
OTU_5754	10	5	5	0	0	0	9	6	13	0	0	0	0	0	0	8	1	1	1	0	2	1	0	0	0	2	1	3	0	1	0	2	0	2	0	0	0	0	4	3	1	0	1	0	0	1	8	0	2
OTU_1796	10	0	9	3	0	0	9	3	17	1	0	0	0	0	1	1	0	0	4	2	5	8	0	2	4	3	10	5	1	6	4	2	1	0	5	3	2	3	1	0	2	1	1	1	0	5	1	1	3
OTU_7728	4	0	1	0	0	0	4	0	0	0	0	0	0	0	0	0	0	0	0	0	0	0	0	0	0	0	1	0	0	0	0	0	0	0	0	1	0	2	0	0	0	2	2	0	0	0	3	0	0
OTU_4356	4	0	4	1	3	0	4	2	3	0	0	0	0	0	2	1	1	0	1	2	3	6	0	1	3	2	4	7	0	7	3	2	0	0	3	5	1	3	2	5	2	0	1	1	0	3	0	0	2
OTU_23493	5	12	10	4	3	3	12	13	8	1	0	2	2	0	1	3	2	0	12	0	16	3	0	7	3	6	8	14	1	12	8	21	3	5	8	3	8	10	8	6	24	12	10	1	0	3	1	1	1
OTU_24266	8	0	0	0	0	0	0	0	2	0	0	0	2	0	0	0	0	0	0	0	2	1	0	0	0	0	0	1	0	0	0	0	0	0	0	12	0	0	1	0	0	0	0	0	0	0	3	0	0
OTU_38015	6	1	13	0	1	3	1	2	9	0	0	0	0	2	2	2	1	1	4	2	10	8	0	1	11	2	10	8	0	16	3	7	1	0	6	10	2	3	3	12	3	0	5	3	0	6	10	3	1
OTU_32194	6	0	0	1	0	0	1	1	0	0	1	0	0	0	0	0	0	0	0	0	2	0	2	0	4	0	2	2	2	2	2	1	1	0	4	11	0	2	5	1	3	1	1	0	0	1	0	0	0
OTU_665	6	4	8	10	12	0	9	41	13	1	0	1	5	1	1	2	1	0	1	1	8	7	0	1	9	26	7	8	0	8	3	7	5	2	6	8	1	10	47	9	14	1	37	0	0	12	0	2	9
OTU_2891	5	3	6	0	1	0	5	3	5	0	0	0	0	0	0	0	0	2	0	1	0	1	0	0	0	0	0	0	0	0	0	2	0	1	1	0	0	0	1	0	3	1	1	0	0	2	0	0	0
OTU_2765	4	0	2	0	0	0	1	0	0	0	0	0	0	0	0	0	0	0	0	0	0	2	0	0	1	1	0	0	0	0	0	1	0	0	3	9	0	1	0	2	1	0	0	0	0	2	0	0	0
OTU_7753	5	7	2	2	0	0	11	0	8	0	0	2	0	0	0	0	0	0	1	0	4	2	1	1	5	1	1	0	0	6	1	0	0	0	2	2	3	2	1	2	0	3	1	0	0	0	1	0	0
OTU_2034	4	0	0	1	1	0	1	0	0	0	0	0	0	0	0	0	0	0	1	1	3	5	1	0	4	1	0	3	0	0	0	2	0	0	0	3	0	1	4	2	3	0	0	1	0	3	0	0	1
OTU_7995	7	16	11	1	11	0	8	1	23	0	0	1	1	0	4	1	4	0	4	12	6	7	8	10	10	4	12	28	0	29	22	10	7	2	17	14	11	28	5	22	31	9	12	1	1	32	6	16	8
OTU_1305	5	2	5	2	4	0	7	3	6	0	0	0	0	0	0	0	0	1	1	1	6	7	0	1	1	3	1	4	2	4	1	0	0	2	2	2	0	2	1	7	3	1	5	0	0	6	0	0	3
OTU_1972	5	3	6	0	0	0	3	0	2	0	0	0	0	0	1	0	0	0	1	0	2	0	0	1	1	0	1	7	0	5	4	2	0	0	0	1	1	0	0	1	8	2	0	0	0	0	1	1	0
OTU_1157	5	6	7	2	4	0	7	4	10	1	0	1	0	1	0	1	0	2	3	3	3	6	0	1	5	3	6	8	0	7	4	2	0	2	4	5	0	6	0	2	10	4	2	0	0	3	2	1	3
OTU_12307	4	0	5	0	0	1	5	2	5	1	0	1	0	1	6	1	0	1	1	13	3	4	1	0	5	2	4	75	1	105	41	30	0	3	6	2	2	2	14	5	10	0	5	3	0	1	9	0	0
OTU_14636	10	3	0	7	15	1	0	0	0	0	1	0	3	0	0	0	4	0	0	0	0	9	0	1	7	2	6	5	0	11	5	3	0	0	2	4	0	3	8	0	0	0	1	2	0	8	9	3	9
OTU_1072	8	2	6	0	1	0	10	6	19	0	1	0	1	3	1	3	1	1	1	2	11	13	6	4	8	6	10	4	0	7	3	8	2	1	4	2	1	2	18	3	7	0	1	0	2	6	15	1	1
OTU_31055	5	4	14	3	5	0	12	2	11	0	0	3	0	1	0	3	3	1	4	13	20	0	2	1	16	7	19	28	2	1	12	9	5	2	10	19	2	10	6	32	13	9	5	8	0	18	15	9	2
OTU_1770	4	1	2	0	1	0	4	1	2	0	0	0	0	1	1	0	1	0	3	0	0	2	1	0	4	2	1	1	2	2	0	0	0	0	2	3	1	3	2	0	2	0	2	0	0	2	6	1	1
OTU_775	14	10	18	1	1	0	11	12	24	0	0	0	0	0	1	1	0	0	9	3	8	10	0	1	8	2	10	12	0	10	11	4	1	2	5	3	25	7	3	8	10	2	0	0	6	130	2	38	76
OTU_904	7	4	9	3	6	0	8	6	13	1	0	0	1	0	0	4	1	0	2	3	9	10	2	2	6	5	8	15	0	7	6	4	1	1	6	2	4	5	20	13	7	1	4	0	2	9	4	3	2
OTU_1556	7	2	6	1	0	2	6	4	11	0	0	0	0	0	0	5	2	0	0	0	1	2	0	1	0	0	0	2	0	4	1	1	0	0	3	0	0	1	0	1	6	0	0	0	0	0	0	0	0
OTU_23183	6	5	6	1	4	0	0	0	8	2	0	0	0	1	0	0	4	1	3	1	13	9	2	3	12	3	18	10	0	9	0	0	0	2	8	8	4	10	1	7	12	5	0	1	1	11	1	4	1
OTU_1094	7	4	2	1	0	0	6	3	6	0	0	0	2	1	0	2	0	0	0	0	0	4	0	1	4	3	7	1	0	0	0	0	1	2	6	6	1	0	7	2	8	0	0	3	1	9	1	2	2
OTU_24573	8	2	5	0	0	0	6	3	10	0	0	0	0	0	0	1	0	0	0	2	0	1	0	1	0	0	1	1	0	1	0	1	0	0	1	2	1	1	0	0	2	0	0	0	0	2	0	0	0
OTU_27742	5	0	0	1	4	0	5	0	4	0	1	0	1	0	0	0	0	2	1	3	2	0	4	0	0	0	1	3	2	8	2	0	0	1	1	4	0	1	15	2	2	0	0	1	0	5	2	0	1
OTU_21783	16	0	16	5	1	2	9	0	2	1	0	1	0	0	1	4	0	0	2	0	10	2	2	4	8	5	0	19	7	49	16	15	0	3	11	12	3	11	4	9	11	3	8	0	0	15	7	5	3
OTU_17327	5	0	1	0	1	0	2	0	0	0	0	0	0	0	0	0	0	0	0	0	0	8	1	0	0	3	1	1	0	10	0	2	0	0	8	4	0	0	8	7	2	1	3	0	0	3	0	0	2
OTU_28816	5	1	8	0	1	0	6	0	8	0	0	0	0	0	0	1	5	0	2	0	9	10	0	1	1	11	9	9	0	15	4	0	1	0	0	5	0	1	4	14	16	0	9	0	0	1	3	0	1
OTU_40563	4	2	22	1	0	0	3	3	1	0	0	0	0	0	0	2	1	0	1	1	26	3	0	1	4	0	1	9	0	12	3	1	0	0	4	2	0	21	0	4	4	1	0	0	0	0	0	1	1
OTU_498	4	21	10	42	2	1	7	0	4	6	0	1	0	0	4	1	0	0	16	0	6	5	0	2	6	2	1	7	0	2	2	3	2	0	2	3	12	12	0	7	1	2	1	0	0	9	2	1	1
OTU_29641	5	3	3	1	1	0	7	0	5	0	1	0	0	0	0	0	1	2	1	5	2	2	0	0	2	1	3	3	0	3	1	0	0	1	0	11	0	2	0	0	5	3	0	0	0	4	0	2	1
OTU_2319	8	2	2	2	2	0	15	5	8	0	0	0	1	0	0	2	0	1	0	0	1	3	5	1	3	2	0	7	0	8	1	0	0	1	4	1	1	1	1	0	4	0	0	2	0	7	1	1	2
OTU_20976	4	1	3	8	2	1	20	3	7	1	2	1	0	3	2	3	8	0	0	1	3	12	2	2	15	3	12	7	0	4	3	1	3	8	20	1	0	4	16	19	8	1	2	2	0	7	5	3	3
OTU_24580	5	0	0	0	0	0	8	0	13	0	0	0	0	1	0	2	0	1	3	0	4	8	0	0	6	0	6	0	0	4	2	0	0	1	0	8	1	3	10	0	6	5	2	2	0	9	3	3	4
OTU_1842	5	2	3	0	0	0	1	7	2	0	0	1	0	0	0	0	0	0	0	0	1	1	0	0	1	3	2	3	0	0	1	1	3	1	4	0	2	0	1	2	0	0	1	0	0	0	0	1	1
OTU_1431	4	0	3	0	1	0	6	5	5	0	0	0	0	0	0	0	0	0	0	0	4	1	0	0	1	1	2	3	1	2	3	0	0	0	3	4	1	4	5	3	4	0	2	1	0	3	0	2	1
OTU_1783	6	0	0	1	1	0	3	1	3	0	0	1	1	0	0	0	3	1	0	2	2	0	0	0	2	2	2	4	0	7	1	0	0	1	3	2	0	2	1	3	4	0	1	0	0	5	1	3	0
OTU_2435	13	2	4	0	3	0	7	2	7	1	1	2	3	0	0	3	0	2	1	1	4	13	0	2	2	4	5	10	1	13	1	1	0	0	9	2	0	6	11	3	0	1	0	2	0	6	3	2	1
OTU_17763	16	7	12	1	1	1	48	16	21	0	1	2	4	2	3	7	4	3	7	8	14	21	1	4	36	18	27	55	3	32	30	28	0	2	24	7	0	20	14	25	31	2	11	1	1	50	9	7	11
OTU_29689	7	4	3	0	5	0	8	3	0	0	1	0	0	1	0	0	0	1	3	0	1	2	1	0	0	4	0	10	1	12	1	1	1	1	5	0	2	1	12	6	3	1	3	1	0	2	3	0	1
OTU_429	5	12	5	70	5	1	2	5	3	0	0	0	0	0	6	0	0	1	6	0	3	3	0	1	9	0	2	6	1	7	8	2	1	2	6	7	11	15	0	2	4	0	2	0	1	28	2	9	14
OTU_34318	6	2	10	2	1	0	4	2	5	0	0	0	0	0	1	0	0	0	1	4	0	0	0	0	0	0	0	0	0	13	5	0	0	0	0	0	0	0	6	1	0	0	0	1	1	16	8	5	2
OTU_40665	9	1	4	1	1	0	4	5	4	1	1	1	1	0	0	3	2	6	0	6	1	21	0	5	12	1	4	30	1	67	7	0	2	1	18	2	7	12	17	11	35	4	6	5	2	15	13	10	1
OTU_30694	10	0	2	1	2	0	4	1	3	0	0	0	1	0	0	1	0	0	0	7	1	5	0	0	4	0	5	3	0	2	1	0	1	1	2	6	3	0	3	7	0	0	0	0	0	1	1	0	1
OTU_1059	8	5	7	5	1	0	1	7	14	0	0	0	1	1	1	0	0	2	2	4	8	6	1	1	4	0	2	9	0	8	1	2	0	0	8	2	0	7	5	9	4	2	0	3	0	5	4	2	1
OTU_12318	9	3	12	4	0	1	9	4	18	1	0	2	0	0	0	3	1	1	0	1	4	5	0	0	9	2	10	4	1	12	5	5	1	2	2	3	2	6	2	4	7	3	3	1	2	6	2	0	0
OTU_38180	4	1	6	0	0	0	7	1	6	0	0	0	0	0	0	2	0	0	1	0	2	0	0	0	0	0	0	0	0	0	0	0	0	0	0	0	1	0	0	0	0	0	0	0	0	0	0	0	0
OTU_7090	6	1	6	1	1	0	8	5	7	0	0	0	2	2	0	1	0	1	4	3	4	9	2	1	6	1	7	21	2	7	11	5	1	7	14	7	2	13	9	16	6	4	9	7	3	7	7	6	10
OTU_22272	4	0	2	0	3	0	5	0	2	0	0	0	0	0	0	0	1	0	3	3	3	3	1	1	1	0	3	3	1	6	1	0	0	0	3	5	1	1	2	4	5	0	1	0	0	6	0	1	1
OTU_1048	5	14	5	0	0	0	8	0	3	1	0	1	0	0	2	0	0	0	11	2	10	2	0	0	7	1	5	13	0	8	7	4	1	0	7	11	13	5	21	11	6	1	1	4	0	6	20	0	0
OTU_752	8	0	2	4	4	1	19	0	2	0	0	0	1	0	0	2	1	0	1	3	2	16	1	5	5	1	2	2	0	18	6	2	0	0	1	2	0	3	1	2	9	1	2	0	1	16	1	0	8
OTU_29315	6	0	8	0	0	0	2	2	12	0	0	0	0	0	0	0	1	0	0	0	7	2	0	1	5	1	0	6	0	7	2	0	0	2	2	2	0	0	7	2	1	0	1	2	1	17	4	1	3
OTU_22766	5	2	2	0	0	0	1	1	0	0	0	0	0	0	0	0	0	0	0	0	1	0	0	0	0	0	0	0	0	1	1	0	0	0	1	1	0	0	0	0	1	0	1	0	0	1	0	0	1
OTU_6529	13	7	9	0	0	0	9	3	13	0	0	0	1	1	0	4	0	0	0	0	0	0	0	0	1	2	2	0	0	3	0	1	0	1	1	3	0	0	3	1	4	0	2	1	0	1	1	0	0
OTU_1325	5	1	3	3	1	0	7	1	12	0	0	0	1	0	1	1	0	0	0	1	0	2	0	0	3	1	4	6	1	3	4	3	1	0	2	3	2	0	7	3	1	0	2	0	0	4	10	1	1
OTU_6073	4	0	0	0	1	0	3	2	3	0	0	0	0	1	0	1	0	0	0	0	1	1	8	0	0	1	1	1	0	0	0	1	0	0	1	5	0	0	3	0	0	2	0	1	0	2	0	1	0
OTU_7475	6	3	7	2	1	0	4	1	7	2	2	0	0	2	1	2	1	1	3	5	10	10	1	1	2	2	7	7	3	15	5	3	2	7	3	8	1	7	4	8	13	1	2	1	0	8	2	9	4
OTU_33060	6	4	2	0	0	2	5	1	4	0	0	1	0	0	0	0	1	0	0	2	3	4	0	2	3	1	2	0	1	1	1	3	0	0	0	1	0	2	0	0	2	2	2	0	0	2	1	0	1
OTU_5053	4	2	2	4	2	1	1	3	6	2	0	1	0	0	0	11	32	0	23	34	79	105	0	21	84	35	98	11	2	8	8	2	16	23	8	10	6	13	4	20	22	5	9	0	1	18	1	5	1
OTU_27683	6	2	6	0	1	0	10	1	5	1	0	0	0	0	0	0	1	0	0	2	9	10	3	1	4	1	0	10	1	12	2	5	0	0	2	4	4	6	3	4	6	0	3	0	1	9	6	1	1
OTU_3517	8	2	6	3	2	0	19	5	19	0	0	0	0	0	0	1	2	3	1	4	4	6	1	0	3	3	3	15	0	7	8	2	2	2	7	2	0	5	3	5	3	0	4	1	0	1	2	2	3
OTU_1232	4	1	2	2	2	1	7	2	12	1	0	2	0	0	0	3	1	0	0	2	2	0	0	0	1	1	6	1	0	0	3	3	0	1	0	3	0	2	1	1	3	0	4	1	0	7	2	3	3
OTU_30360	6	6	6	0	0	0	1	0	5	0	0	0	0	0	0	14	7	0	0	1	5	4	0	1	7	1	8	5	0	7	1	10	2	11	8	0	1	6	0	6	5	1	0	0	0	1	0	0	0
OTU_28548	5	0	0	1	0	0	0	1	0	0	0	0	0	0	0	0	0	2	2	3	0	0	0	0	2	2	2	0	1	2	1	1	0	1	0	2	0	1	10	0	1	0	0	0	0	0	7	0	0
OTU_1245	4	2	2	1	2	0	1	6	0	1	0	0	1	1	0	0	0	0	0	3	9	11	0	1	4	0	0	5	0	7	1	2	0	0	4	2	3	2	8	12	4	0	0	0	0	4	4	3	0
OTU_1525	9	4	1	3	0	2	29	3	16	0	0	3	1	1	1	0	1	0	1	1	8	22	0	4	36	8	16	21	0	22	7	9	3	1	32	21	7	14	10	21	19	5	2	4	0	24	11	3	3
OTU_26879	4	1	4	0	0	0	6	3	5	0	0	0	0	0	0	1	0	0	1	0	0	1	0	0	1	0	0	0	0	4	0	0	0	0	0	0	2	0	1	1	4	0	1	0	0	0	0	0	0
OTU_41558	6	0	4	0	2	1	6	2	8	2	0	1	0	0	0	0	0	0	1	0	1	1	0	0	1	1	2	3	1	4	1	3	0	0	1	1	1	0	0	1	4	0	1	0	1	1	1	0	0
OTU_4970	5	0	6	0	3	1	8	4	14	2	1	3	0	0	0	0	0	0	1	0	0	4	1	1	2	1	5	3	0	8	3	4	0	0	1	2	0	6	0	7	9	0	3	0	1	12	4	2	1
OTU_39181	8	4	4	7	0	1	12	3	3	0	0	0	1	0	0	1	1	0	1	3	10	11	1	2	10	1	16	9	6	8	5	1	0	0	1	7	1	12	6	7	1	0	1	1	0	10	2	6	0
OTU_952	6	2	8	3	6	1	10	1	13	0	0	0	1	0	0	6	2	1	5	4	7	14	1	4	13	0	11	17	0	12	4	3	6	0	11	11	4	6	28	13	13	0	3	4	1	7	5	3	1
OTU_23294	8	0	18	0	0	1	8	5	11	0	0	0	1	0	1	5	2	0	0	6	11	10	0	4	10	3	19	14	1	17	11	6	0	0	10	13	0	7	8	14	13	2	2	1	0	12	0	2	2
OTU_1154	5	26	7	1	0	0	8	2	9	1	0	0	0	0	0	0	5	0	16	2	4	4	0	1	2	4	13	15	0	13	5	16	1	1	5	5	27	11	0	5	6	2	4	0	0	1	0	1	0
OTU_10430	7	4	0	0	1	0	4	3	2	1	1	0	1	0	0	0	0	0	3	5	8	12	0	1	7	4	7	8	0	11	15	1	1	0	3	5	0	4	17	2	6	0	0	0	0	13	4	6	0
OTU_41527	6	1	6	2	0	0	4	3	3	1	0	1	0	1	1	0	2	0	0	0	5	5	0	0	2	1	3	6	0	4	3	5	0	1	3	7	2	5	6	5	6	3	0	2	0	10	2	1	1
OTU_1803	5	3	1	0	0	0	4	1	4	0	0	0	1	0	0	0	1	0	1	0	1	3	0	0	1	0	1	0	0	3	0	0	1	0	3	1	0	1	0	4	1	1	0	0	0	7	3	1	3
OTU_16540	4	2	3	4	2	0	1	3	6	1	2	0	0	3	0	1	1	2	3	4	7	7	0	3	7	4	6	1	2	4	1	5	1	1	2	0	2	1	12	2	5	0	4	2	1	12	7	0	1
OTU_41156	4	4	6	1	1	0	13	3	11	1	0	0	0	0	0	4	1	0	2	5	6	4	0	0	4	3	5	8	0	15	5	1	3	2	4	4	1	4	2	4	5	0	2	0	0	15	0	0	2
OTU_7105	4	0	1	1	2	0	0	0	3	0	0	1	1	4	0	0	1	3	0	1	4	4	0	3	0	4	0	7	0	0	0	0	0	0	4	6	0	1	9	8	3	0	0	3	0	5	15	2	4
OTU_3172	4	0	4	0	2	1	1	2	3	0	0	1	0	0	0	1	0	0	0	0	2	4	1	1	2	1	2	6	1	8	2	2	1	0	3	2	0	2	2	3	1	0	0	0	0	1	1	3	2
OTU_38025	8	1	6	7	5	0	11	1	6	0	0	1	0	0	0	1	1	3	1	5	17	23	4	0	24	4	10	7	3	14	7	5	1	3	11	4	7	4	12	30	6	1	1	1	2	19	7	4	3
OTU_1709	9	3	9	0	4	0	8	1	16	3	0	2	2	1	3	2	0	2	1	5	1	4	1	5	1	2	10	2	0	21	7	2	1	2	0	10	1	0	0	10	11	0	1	1	0	2	1	1	0
OTU_1368	7	2	2	0	1	0	1	1	4	0	0	1	0	1	0	1	0	1	0	0	0	2	0	0	0	0	1	2	0	0	2	0	0	0	0	5	0	0	2	1	2	1	2	0	2	5	0	3	2
OTU_1404	6	1	2	4	0	0	0	1	4	0	0	0	0	0	0	0	0	0	1	0	4	2	1	0	1	0	4	0	2	4	1	1	1	0	3	4	0	3	4	5	2	0	1	0	0	2	3	0	0
OTU_25432	4	0	0	1	0	0	3	3	3	2	0	1	1	0	1	0	0	0	0	0	2	6	0	0	4	1	0	1	0	0	1	0	0	0	2	1	0	4	0	9	3	0	0	0	0	3	2	0	1
OTU_1130	8	0	12	0	5	0	6	2	21	1	0	0	0	1	1	0	0	2	1	1	3	3	1	0	0	2	9	15	2	4	4	3	0	1	17	13	2	14	3	14	13	3	9	0	1	16	1	3	0
OTU_1304	5	2	7	2	1	0	2	0	9	0	1	0	0	0	0	1	0	1	0	1	4	0	1	0	4	0	0	2	0	0	0	1	1	3	3	4	0	0	4	7	0	0	0	0	0	9	0	1	1
OTU_758	7	4	9	13	16	1	15	1	9	1	0	4	2	2	7	3	3	4	4	4	12	10	4	3	21	4	13	10	1	14	3	11	4	2	16	11	2	10	30	9	12	1	5	0	0	12	8	2	2
OTU_26984	8	0	0	1	1	2	9	0	12	1	0	2	0	0	0	4	2	1	0	4	9	26	0	6	20	7	17	2	0	22	8	0	0	3	7	8	3	11	5	0	15	0	8	1	2	13	1	1	1
OTU_9113	6	2	4	0	0	0	4	0	13	0	0	0	0	0	0	4	0	0	0	0	0	0	0	0	0	1	0	0	0	1	0	1	0	0	0	0	1	0	2	0	0	1	0	0	0	2	0	0	0
OTU_902	4	1	4	0	0	0	7	1	5	0	0	0	0	1	0	3	1	3	3	2	4	11	1	1	5	2	7	3	3	6	2	4	0	6	5	10	0	5	3	5	7	1	1	0	3	11	9	2	1
OTU_39589	4	4	0	0	3	0	9	3	15	3	0	1	0	1	1	1	0	0	1	0	8	5	0	1	7	4	5	13	0	7	11	1	3	3	10	4	2	16	4	16	17	3	7	0	0	12	3	5	0
OTU_630	4	5	6	1	0	0	17	20	112	0	0	0	0	0	1	6	7	0	5	5	13	5	0	0	6	21	108	20	0	17	7	16	3	3	8	12	8	9	1	14	17	2	22	0	0	0	0	0	0
OTU_26032	5	0	0	0	0	0	0	0	0	0	0	0	0	0	0	0	0	0	1	0	2	3	0	0	1	0	0	5	1	4	0	1	0	1	0	2	0	0	0	0	0	0	1	2	0	0	1	0	0
OTU_35011	4	2	4	1	6	1	5	0	6	0	0	0	1	0	0	0	0	1	2	4	6	2	5	0	2	1	3	6	2	3	4	5	0	0	6	1	0	1	34	5	4	2	0	4	0	6	7	4	3
OTU_525	4	0	3	8	7	0	7	3	11	1	0	0	2	5	3	7	4	9	3	4	8	14	1	0	7	5	11	26	8	14	7	15	6	1	19	14	3	9	11	21	16	5	4	1	3	28	14	9	2
OTU_20633	10	5	12	7	2	2	12	9	17	2	0	2	0	3	0	1	0	0	1	10	8	18	2	4	14	6	7	8	6	22	5	7	1	1	14	13	3	10	15	10	13	0	6	2	0	20	17	8	2
OTU_8137	8	0	0	0	0	0	0	0	4	0	0	0	0	0	0	0	0	0	0	0	2	0	0	1	2	1	13	2	0	2	0	0	3	0	2	7	0	13	17	0	1	3	4	1	0	0	0	0	0
OTU_31681	4	0	0	0	0	1	0	3	0	0	0	0	0	0	0	0	0	1	0	0	0	0	0	0	0	0	0	0	0	3	0	0	0	0	5	5	0	2	1	0	2	3	1	2	0	1	1	0	0
OTU_1027	5	4	8	2	1	2	7	0	8	0	1	0	0	1	1	2	1	1	0	0	7	6	1	0	4	2	5	6	0	10	3	3	0	0	9	7	3	6	8	5	9	7	0	1	0	9	5	2	2
OTU_8640	9	1	0	0	0	0	1	0	1	0	0	0	0	0	1	0	0	0	0	0	1	0	0	1	0	0	0	3	0	1	2	1	0	0	4	0	0	1	3	0	4	1	0	0	1	1	0	0	3
OTU_16455	5	0	8	12	44	1	9	3	0	1	0	1	5	2	0	2	0	3	0	0	7	6	3	0	1	2	0	3	0	7	6	1	1	1	4	2	1	9	43	5	5	1	4	2	0	7	7	2	4
OTU_1512	4	0	8	0	1	0	5	4	3	1	0	0	0	0	0	1	0	0	0	0	3	3	0	0	0	0	1	3	1	1	2	0	0	1	1	2	0	2	1	6	3	0	0	0	1	4	3	3	3
OTU_989	4	2	4	0	1	0	3	2	36	0	0	0	0	0	0	1	2	2	2	3	4	10	0	1	6	3	26	5	0	11	2	4	6	0	6	5	0	7	3	8	3	0	2	3	0	1	3	0	0
OTU_973	4	0	5	0	1	0	2	2	10	0	1	0	0	1	0	0	2	0	3	4	7	15	3	1	12	2	9	5	0	2	2	1	1	4	3	8	1	5	70	12	8	0	0	14	0	13	30	1	3
OTU_11084	5	1	5	0	0	0	9	4	6	0	0	0	0	0	0	0	0	0	0	1	1	0	1	0	0	1	0	2	0	0	0	0	1	1	0	1	0	2	0	2	3	0	2	0	2	49	1	17	13
OTU_1162	5	7	2	0	0	0	2	3	23	1	0	0	0	0	2	9	7	0	6	2	6	4	0	2	10	2	24	9	0	15	3	16	1	8	3	9	9	8	0	12	4	0	2	0	0	0	0	0	0
OTU_1188	4	0	0	3	8	0	2	4	2	0	0	0	3	0	0	5	7	1	1	1	2	2	1	2	1	5	2	4	0	3	2	8	0	4	2	2	0	2	33	1	1	0	6	0	0	3	2	4	3
OTU_5578	11	1	10	1	3	0	5	5	9	0	0	2	1	0	1	5	1	0	2	4	9	15	1	8	5	4	12	26	0	12	7	2	0	0	18	7	5	14	9	20	20	10	3	2	3	22	5	2	6
OTU_22835	4	1	6	0	0	1	9	3	11	1	0	0	0	0	0	2	0	5	1	0	3	6	0	0	2	0	6	24	0	11	5	8	0	4	3	2	1	5	1	10	12	0	1	0	0	1	1	0	1
OTU_31103	5	1	6	5	5	0	5	0	3	0	0	0	2	0	1	0	0	1	2	1	4	5	0	0	6	2	10	4	2	3	1	2	1	1	0	6	2	7	2	2	4	0	2	0	0	2	3	0	5
OTU_3406	4	3	1	0	0	1	2	3	2	1	0	1	0	0	0	0	1	0	0	0	0	0	0	0	0	0	2	0	0	0	1	0	0	1	0	1	0	2	1	0	1	1	0	0	0	0	0	0	1
OTU_30274	10	6	20	21	1	1	4	7	12	1	1	46	1	31	38	3	2	2	76	47	250	20	0	3	10	12	11	1993	33	1769	862	754	1	4	13	5	129	22	23	12	10	93	10	4	2	22	29	3	7
OTU_38921	6	1	3	0	2	0	10	1	0	2	0	0	0	1	0	0	5	1	0	3	6	8	0	0	6	0	5	51	1	2	0	12	0	1	28	4	4	24	11	34	18	0	13	3	1	10	19	2	2
OTU_9464	4	6	9	0	0	0	8	6	10	2	0	0	0	2	0	2	0	1	1	0	1	7	3	1	1	2	1	3	0	2	3	0	0	8	15	14	2	23	4	28	21	1	7	0	0	20	4	0	0
OTU_13119	5	0	4	1	0	0	10	2	16	0	0	0	0	2	0	1	0	0	2	1	7	1	0	0	7	1	0	17	4	9	3	8	3	3	5	16	4	9	4	7	10	2	8	0	0	9	5	5	3
OTU_17148	10	3	11	4	5	0	12	7	18	0	0	0	0	1	0	2	2	0	4	6	7	22	3	0	13	4	24	24	0	20	9	2	2	3	13	9	7	16	19	16	10	0	7	3	0	13	4	6	3
OTU_961	5	1	3	2	2	0	9	3	1	1	0	0	0	1	0	2	1	0	1	0	5	6	1	0	1	1	7	32	0	3	0	7	0	5	14	17	0	25	15	11	40	0	3	0	1	10	5	4	4
OTU_10099	6	2	4	2	0	0	6	4	9	0	0	1	0	0	0	0	0	1	1	0	5	7	0	1	3	3	9	3	0	14	0	0	1	0	3	2	1	1	3	3	7	3	3	1	0	9	2	3	2
OTU_9133	5	1	1	0	0	0	0	0	3	0	0	0	0	0	0	0	1	0	1	1	3	1	1	0	2	0	4	0	3	1	0	0	1	1	1	1	0	0	1	0	1	0	1	0	0	2	1	1	0
OTU_1605	7	0	2	0	1	0	0	0	2	1	0	0	0	0	1	0	0	0	0	2	2	3	1	0	1	1	9	5	0	1	1	1	0	2	0	2	0	0	5	2	4	0	0	0	0	1	0	2	3
OTU_984	6	2	10	3	6	1	2	2	12	3	0	0	2	2	0	0	0	0	2	1	2	5	4	2	3	2	6	11	0	2	2	3	1	2	3	1	1	7	19	6	5	1	4	2	0	8	2	2	4
OTU_1007	5	1	4	0	3	0	6	1	4	0	0	5	0	0	1	0	2	0	1	1	2	5	2	0	5	0	2	6	0	6	0	4	0	2	4	2	1	3	63	3	0	0	0	2	1	2	8	3	0
OTU_12548	6	0	9	1	1	0	12	5	4	1	0	0	5	0	0	1	1	0	0	2	11	8	0	3	5	3	11	8	0	8	5	2	2	4	4	8	4	17	13	9	13	1	6	0	0	10	11	6	0
OTU_753	8	38	19	0	0	0	16	2	126	0	0	2	0	0	1	2	1	0	23	7	23	17	0	1	13	4	134	18	0	22	7	30	0	5	19	18	40	14	0	18	15	8	3	0	0	0	0	0	0
OTU_34633	4	0	0	0	0	0	0	0	0	0	0	0	0	0	0	0	0	0	0	0	0	0	0	0	0	0	0	0	0	0	0	1	0	0	1	4	0	0	0	0	0	1	0	0	0	1	0	0	0
OTU_38135	5	6	15	2	9	0	14	8	13	1	0	4	3	1	0	3	5	1	1	3	13	9	7	1	12	13	11	22	2	20	5	5	4	6	10	19	8	20	36	20	21	7	7	3	1	24	11	4	4
OTU_35463	8	1	0	0	0	0	3	3	1	0	0	0	3	2	0	0	5	2	1	5	12	18	8	1	1	6	19	0	0	30	1	0	0	0	10	6	8	5	2	0	11	6	6	0	1	16	21	4	6
OTU_40840	6	7	2	0	0	0	9	5	1	0	0	2	0	0	0	1	3	0	7	3	1	10	0	1	5	0	16	12	0	17	0	5	0	0	4	0	0	12	0	6	0	0	10	0	2	8	0	3	4
OTU_9522	4	1	5	1	0	0	5	3	4	0	2	4	1	0	1	1	1	4	0	1	4	0	3	0	4	1	1	1	2	8	0	0	0	1	2	1	2	2	3	1	0	0	0	3	0	2	3	1	0
OTU_35088	8	7	6	4	0	1	10	5	8	0	0	0	4	1	0	4	0	1	0	6	14	4	2	5	11	3	9	13	0	11	9	4	1	0	6	5	5	11	13	10	7	3	5	4	0	17	9	5	3
OTU_15892	15	5	10	4	0	0	13	4	12	1	0	5	2	0	2	1	1	1	6	6	17	10	0	1	11	4	18	13	2	23	8	6	1	2	12	18	5	12	7	11	20	7	5	7	1	16	7	5	1
OTU_2786	4	5	2	0	0	0	2	0	2	0	0	0	0	0	0	0	0	0	1	0	2	2	0	1	1	1	1	0	0	1	1	1	0	0	0	1	3	0	0	0	0	0	1	0	0	5	0	0	2
OTU_1389	5	1	9	0	0	0	9	1	7	0	0	1	0	1	1	2	1	1	2	0	3	2	0	0	5	2	3	11	0	5	0	1	0	0	1	6	1	2	5	1	3	0	1	0	1	4	2	0	1
OTU_25558	5	2	5	0	0	0	2	1	8	0	0	0	1	0	0	0	0	0	1	1	5	6	0	1	6	2	4	10	0	18	2	5	0	0	3	4	0	1	0	5	7	0	2	0	0	4	1	1	1
OTU_562	5	5	7	9	24	1	11	2	5	2	0	4	7	8	1	0	3	1	0	3	10	4	12	0	7	4	4	16	2	13	4	8	1	25	8	11	7	15	120	9	11	22	1	8	2	66	53	15	13
OTU_29985	9	1	1	0	2	1	1	3	2	0	0	0	0	0	0	1	0	0	1	3	8	10	0	1	6	0	2	1	1	22	14	6	1	0	9	2	0	8	14	0	12	0	8	4	1	16	2	1	1
OTU_1454	7	0	2	0	0	0	3	3	7	0	0	0	0	0	0	1	0	0	0	1	3	1	0	0	2	1	2	3	0	3	2	0	2	0	0	2	0	5	0	3	3	2	1	0	0	12	0	4	0
OTU_2518	4	6	4	0	0	0	2	0	2	1	0	0	0	0	0	0	2	0	1	2	2	0	0	0	1	0	2	3	0	0	0	8	0	0	3	1	2	1	1	6	3	0	1	0	0	0	0	0	0
OTU_40331	4	3	0	3	10	0	1	0	12	0	0	0	7	0	0	2	0	1	0	0	0	0	0	5	1	0	1	5	0	27	3	7	0	0	1	0	1	1	11	0	4	1	0	18	0	17	25	6	7
OTU_41011	10	6	0	0	1	0	10	4	16	1	0	0	0	0	2	0	1	0	0	0	10	3	0	0	11	1	0	22	5	1	13	9	0	3	1	15	0	1	39	13	0	0	1	0	0	0	42	0	0
OTU_30228	4	0	0	0	0	1	0	1	9	0	0	0	0	0	0	1	0	0	1	1	1	2	0	0	1	0	4	2	0	0	0	1	1	1	0	0	1	1	0	1	3	1	0	0	0	0	0	0	0
OTU_12058	6	0	5	2	4	1	3	6	7	1	0	0	2	0	0	0	35	0	28	98	89	135	0	16	106	45	122	4	0	3	3	5	19	1	9	5	0	7	0	4	4	2	4	0	0	0	0	1	0
OTU_15914	6	0	27	16	23	1	8	11	0	0	0	0	4	0	0	4	0	2	5	0	17	1	3	0	10	1	1	0	0	0	0	1	0	0	14	0	0	1	3	1	15	0	10	0	1	0	1	0	1
OTU_1526	4	1	3	0	0	0	2	25	6	1	0	0	0	0	0	0	0	0	3	0	1	4	0	0	4	16	4	3	0	8	2	7	0	1	4	10	4	1	0	4	6	0	18	0	0	0	0	0	0
OTU_782	4	1	10	4	4	1	2	1	88	0	0	1	1	0	0	1	1	0	2	0	8	2	0	2	10	2	92	11	0	10	2	6	2	1	9	8	2	8	12	8	9	0	3	0	0	2	0	1	5
OTU_7864	7	1	9	4	3	0	2	0	0	0	0	1	0	0	2	0	0	1	4	0	3	9	0	0	2	1	1	9	4	1	2	3	0	0	5	2	0	2	1	3	6	1	1	0	0	9	13	1	0
OTU_594	6	11	29	1	5	0	28	4	55	1	0	1	2	5	2	1	0	5	2	7	7	2	1	1	2	2	12	21	7	35	4	5	0	9	31	39	19	8	11	69	32	8	31	0	2	41	30	12	13
OTU_21930	4	1	0	0	0	0	1	0	0	0	0	0	0	0	0	0	0	0	0	0	0	0	0	0	0	0	0	1	0	1	0	0	0	0	1	1	0	1	1	0	3	0	1	0	0	3	0	1	0
OTU_3735	4	0	1	0	0	0	0	0	0	1	0	1	0	0	0	0	0	0	0	0	0	0	0	0	1	0	0	5	0	0	0	0	0	1	5	10	2	4	0	3	4	0	0	0	0	0	0	0	0
OTU_29833	4	5	7	0	0	0	3	7	10	0	1	0	0	2	0	0	0	2	3	1	3	2	52	0	4	4	7	7	0	5	2	2	2	0	1	3	3	4	36	1	1	2	6	5	1	0	34	0	0
OTU_7806	9	1	0	0	1	1	1	1	0	1	0	0	1	0	0	0	0	1	1	0	1	9	0	2	0	1	0	9	0	1	6	0	0	0	6	5	2	0	0	5	0	1	2	0	0	6	0	2	0
OTU_8812	6	2	6	3	1	0	3	4	6	2	0	0	1	15	0	2	1	5	9	4	6	7	0	2	9	10	12	7	0	4	0	1	1	3	5	6	2	5	6	7	4	5	4	4	0	3	99	8	0
OTU_21557	5	0	7	0	3	0	4	2	5	1	0	0	1	0	0	0	0	1	0	2	4	0	1	1	4	2	5	2	0	3	3	0	2	3	4	5	1	2	1	4	2	0	3	1	0	3	4	2	1
OTU_1704	6	0	3	1	1	0	3	2	12	0	0	0	0	0	0	0	0	0	1	0	2	3	0	0	0	1	1	3	0	1	4	0	2	0	3	5	2	4	0	2	4	0	3	0	0	5	0	3	0
OTU_13940	5	2	3	2	0	1	21	0	6	1	0	0	1	0	0	2	0	0	3	0	2	3	1	0	21	2	0	6	0	4	1	2	1	0	33	6	0	2	10	1	36	0	1	1	8	75	8	32	56
OTU_1632	7	3	4	2	0	0	6	2	1	0	0	0	0	0	1	0	2	0	1	0	4	4	0	0	4	0	7	7	0	4	4	0	1	0	4	7	2	3	2	4	6	0	3	0	0	7	5	3	1
OTU_22775	4	3	2	1	0	1	6	2	4	0	0	0	0	0	0	0	0	1	3	2	0	7	2	2	1	2	2	1	1	4	1	2	0	1	1	1	0	2	5	4	3	0	0	2	0	5	4	1	1
OTU_29694	5	0	54	0	0	0	5	2	8	11	0	0	0	0	0	0	0	0	1	1	37	9	0	0	3	3	4	155	0	12	9	11	1	27	83	111	34	141	0	108	114	20	42	0	0	1	0	2	1
OTU_11881	5	1	3	0	0	0	0	1	1	2	1	1	2	0	1	0	0	0	2	0	1	5	0	1	5	1	7	4	0	12	4	2	0	0	2	2	1	2	2	6	14	0	4	0	0	12	2	1	3
OTU_1470	4	0	3	0	1	0	4	1	6	0	0	0	0	0	1	1	0	1	3	2	6	4	0	0	6	2	5	4	1	18	0	6	0	2	3	6	0	5	0	4	1	1	1	1	0	2	0	2	1
OTU_4011	4	0	1	0	0	0	1	0	2	0	0	0	0	0	0	0	0	0	1	0	1	2	0	0	0	0	0	0	0	0	0	0	0	0	1	0	0	1	0	0	0	0	0	0	0	0	0	0	0
OTU_24550	6	1	16	0	2	0	13	1	14	1	1	0	1	0	1	4	1	1	2	5	8	11	4	4	8	6	11	4	1	13	2	0	0	1	7	9	2	3	19	5	8	1	2	5	0	11	4	1	2
OTU_22275	5	1	9	3	1	0	2	2	6	2	0	0	3	0	0	1	2	3	0	4	12	11	1	1	7	5	8	32	2	22	14	21	0	0	5	6	1	8	0	5	10	4	3	2	0	4	0	0	2
OTU_1559	4	3	12	0	0	0	2	1	6	0	0	0	0	0	0	1	1	0	0	1	16	3	0	0	0	2	4	6	0	4	1	15	0	0	4	3	1	19	0	4	2	1	2	0	0	0	0	0	0
OTU_31373	4	0	3	0	0	0	3	2	3	0	0	0	0	0	0	1	0	0	0	0	0	2	0	0	0	0	0	0	0	0	0	0	0	0	0	0	0	0	0	0	1	1	0	0	0	0	0	0	0
OTU_817	5	5	11	6	4	0	17	7	7	1	0	1	0	2	1	2	0	2	1	5	9	3	1	2	11	4	10	8	0	10	7	0	3	1	13	8	2	14	15	7	11	4	2	3	0	12	10	3	5
OTU_18812	9	1	11	6	3	0	20	0	11	0	0	2	1	14	3	3	0	0	0	3	3	8	0	0	10	0	11	11	0	7	29	0	0	2	14	12	2	8	7	9	7	3	3	1	1	81	116	5	7
OTU_31007	6	0	8	1	1	0	7	0	9	1	0	0	2	0	0	0	0	1	0	1	7	6	0	3	0	0	3	1	0	5	5	1	0	1	6	7	0	2	6	7	2	0	1	0	0	10	1	3	0
OTU_4607	6	0	0	4	1	0	7	0	2	0	0	0	0	0	0	0	0	0	2	4	1	2	0	0	1	1	2	2	0	13	0	0	1	0	4	0	2	0	1	10	0	0	0	2	0	2	3	0	0
OTU_22568	4	1	0	6	4	0	1	1	7	0	1	0	0	3	1	0	0	5	3	3	4	6	5	0	2	3	8	4	0	4	1	8	7	0	7	0	0	6	7	7	7	1	0	1	1	19	8	4	6
OTU_1679	4	0	1	0	0	0	2	0	0	0	0	0	0	1	0	0	0	1	0	0	0	1	0	1	0	0	1	2	0	3	0	2	0	2	3	6	1	3	0	6	4	1	0	0	0	5	1	2	1
OTU_1973	5	1	5	1	0	0	3	4	7	0	0	0	0	0	1	1	0	0	0	0	3	3	0	0	0	0	1	7	1	5	1	1	1	2	1	5	0	7	0	8	5	0	4	0	1	15	0	3	2
OTU_601	11	2	19	7	10	1	10	3	19	2	0	3	4	2	3	3	5	1	4	7	17	32	2	4	13	7	18	19	2	22	15	10	3	1	17	25	3	10	72	26	29	2	2	6	5	31	14	14	5
OTU_37002	16	5	6	0	1	2	1	2	8	0	1	0	1	1	2	12	3	2	1	5	11	14	0	4	22	9	10	3	0	18	9	8	11	4	18	16	0	8	10	8	6	2	2	4	1	10	3	0	0
OTU_1213	4	1	4	1	3	0	6	1	8	0	0	0	1	0	0	0	0	0	1	5	4	7	0	0	6	1	3	2	0	3	2	0	0	0	3	2	0	5	3	2	3	1	3	1	0	1	3	2	0
OTU_40815	5	2	10	1	1	0	13	7	9	1	0	0	0	1	1	1	1	0	5	6	7	12	0	0	10	3	9	8	2	10	5	6	1	2	11	4	2	2	6	16	7	1	5	2	0	6	2	2	1
OTU_3941	7	3	5	1	4	0	0	0	7	0	0	0	0	1	0	0	0	0	2	0	0	0	2	0	1	0	0	22	2	7	9	2	0	1	0	12	1	6	2	1	1	0	0	9	0	13	3	9	6
OTU_30392	5	0	2	5	0	0	6	3	14	0	1	0	2	0	4	0	2	2	1	4	5	4	3	0	9	5	4	25	1	23	9	5	1	0	19	0	0	7	13	8	0	4	6	0	0	19	2	7	6
OTU_14247	5	0	1	0	2	0	1	0	1	0	0	0	0	0	0	0	0	2	0	2	1	2	0	1	2	1	1	8	0	5	6	0	0	0	1	4	0	1	2	1	0	1	3	0	0	5	0	1	3
OTU_6239	4	0	1	0	0	0	2	1	0	0	0	0	0	0	0	0	0	0	0	1	0	5	1	1	1	0	0	0	0	2	1	0	0	0	0	1	0	3	1	0	0	0	0	0	0	2	0	0	0
OTU_11225	4	3	10	1	3	0	9	25	7	0	6	0	0	1	1	2	0	4	1	1	9	8	2	2	6	24	3	6	3	6	4	43	2	1	7	3	1	6	25	8	13	0	29	44	0	14	11	3	3
OTU_28791	7	1	0	0	0	0	4	2	3	0	0	0	0	0	0	0	0	0	0	3	0	0	1	0	0	0	0	1	0	2	0	0	0	0	0	0	0	1	9	2	0	0	0	0	1	4	3	2	0
OTU_2990	4	1	3	0	0	0	0	0	2	0	0	0	0	0	0	0	1	0	0	0	1	0	0	0	0	1	0	0	1	0	1	0	1	0	1	1	0	0	1	0	2	1	0	0	0	0	0	2	0
OTU_16032	5	2	12	11	21	0	13	5	8	3	0	2	2	1	0	26	31	0	5	1	9	8	0	0	7	2	11	9	0	8	3	46	1	31	5	8	3	6	117	7	11	2	2	1	0	7	2	1	15
OTU_11483	7	4	10	5	12	0	7	18	16	0	0	1	3	1	0	9	17	0	0	5	7	4	0	4	11	12	11	9	0	7	5	20	0	3	3	0	0	14	37	5	7	4	19	1	0	21	3	3	8
OTU_1376	4	4	4	1	1	1	7	3	5	0	0	0	0	0	0	2	2	1	1	2	3	3	0	0	8	3	8	4	2	1	3	0	0	1	4	3	0	5	3	2	8	0	1	3	1	7	0	2	1
OTU_23775	5	10	10	5	1	0	3	7	3	0	0	1	2	1	0	0	3	5	9	13	36	21	3	2	21	19	29	12	4	5	3	7	4	0	4	6	4	10	3	6	5	0	12	1	0	6	1	5	1
OTU_16456	8	8	7	2	4	0	10	5	15	0	0	0	0	0	2	1	1	5	7	3	17	16	3	1	13	5	17	15	0	2	5	8	0	0	8	9	0	6	23	10	0	0	6	1	0	8	1	5	1
OTU_29198	4	0	2	0	0	0	0	0	3	0	0	0	0	0	0	0	0	0	1	0	4	2	0	0	1	2	2	1	1	2	1	0	0	0	0	4	0	1	0	1	1	0	3	1	0	4	2	0	0
OTU_23547	13	7	15	6	5	0	16	6	15	4	0	4	1	1	3	5	1	2	7	7	16	9	2	3	14	3	24	13	6	20	7	2	3	2	10	21	6	7	18	18	14	4	6	0	0	19	16	7	6
OTU_3314	6	2	3	0	0	0	6	7	3	0	0	0	0	0	0	0	0	0	0	0	0	0	0	0	0	0	0	0	0	0	0	0	0	0	0	0	0	0	0	2	0	0	1	0	0	0	0	0	0
OTU_17349	4	0	0	0	0	0	1	1	2	0	0	0	0	0	0	0	0	0	0	1	2	22	0	0	2	1	2	8	1	5	1	0	0	0	7	5	0	3	2	32	1	1	0	0	0	2	2	2	1
OTU_35889	7	0	0	0	0	0	0	3	1	0	0	0	0	0	0	0	0	0	0	0	0	1	0	0	0	1	0	0	0	0	0	0	0	0	0	0	0	1	0	1	0	0	1	0	0	0	0	1	1
OTU_5364	5	0	9	3	0	0	2	0	4	1	3	0	1	5	1	0	6	0	2	3	5	2	4	0	4	1	15	12	4	3	6	2	1	2	3	4	0	11	15	6	6	1	0	2	1	6	16	1	2
OTU_37773	4	4	9	2	1	0	9	2	6	0	0	0	0	6	0	2	0	2	2	3	5	10	0	1	1	0	8	3	1	7	0	0	0	1	6	3	1	5	4	9	2	4	1	1	0	12	37	0	1
OTU_18558	6	0	0	0	0	0	4	1	3	0	0	0	0	0	0	0	0	0	0	1	2	0	0	0	1	0	0	0	0	0	0	1	0	0	1	0	0	0	1	0	1	0	0	0	0	0	0	0	1
OTU_1340	4	0	1	1	0	2	2	2	4	0	0	2	0	2	1	1	0	0	0	0	0	0	1	0	0	0	4	3	6	3	2	3	0	1	2	7	0	0	7	6	7	0	0	1	1	3	9	2	1
OTU_30563	4	2	10	0	0	0	2	6	5	0	0	0	0	0	2	0	0	0	3	3	20	12	0	2	6	4	10	12	0	14	5	8	1	2	4	11	0	7	1	7	12	0	2	0	0	1	1	0	0
OTU_19234	14	0	0	0	0	0	0	4	0	0	0	0	0	1	1	0	0	0	0	0	0	2	1	1	0	0	1	1	0	1	0	1	0	0	0	0	1	7	0	0	1	0	0	4	0	0	0	0	0
OTU_9002	6	2	9	0	3	0	6	4	12	1	0	0	0	0	0	3	1	0	3	1	3	9	0	2	2	5	10	6	0	2	5	5	3	1	3	7	1	6	10	9	15	3	4	1	0	11	1	2	1
OTU_2529	7	1	5	3	2	0	5	5	5	0	0	0	0	2	1	0	2	3	3	4	6	9	0	0	4	2	5	0	0	6	6	2	0	3	13	4	3	4	4	5	1	1	3	0	0	1	0	2	1
OTU_547	9	6	20	1	3	2	12	95	27	0	0	1	0	0	0	10	2	0	0	0	15	18	0	0	12	93	23	13	0	15	5	7	4	5	9	11	6	16	4	21	20	5	114	0	0	1	2	0	1
OTU_38449	10	0	9	2	4	0	16	7	18	0	1	1	0	3	0	0	1	3	2	5	10	10	3	2	4	3	10	14	0	6	3	6	2	2	9	5	2	7	10	16	20	1	2	0	1	15	12	2	0
OTU_21784	4	1	4	0	2	0	2	0	4	1	0	0	0	0	0	0	0	0	0	5	6	8	0	2	10	3	9	7	0	9	4	7	1	1	1	5	2	5	1	2	6	1	1	0	0	5	1	0	0
OTU_1087	6	2	6	0	5	0	3	1	7	0	0	1	3	1	0	1	4	0	0	1	3	3	0	4	9	0	6	5	0	5	0	2	0	0	5	5	0	6	11	14	7	4	0	1	0	9	12	5	3
OTU_17469	5	0	4	1	0	0	4	1	8	0	0	1	0	0	1	0	3	0	1	1	7	8	0	1	6	4	8	0	0	3	1	0	0	0	0	3	1	1	67	2	2	1	0	0	0	1	0	1	1
OTU_28783	11	10	11	9	2	2	13	3	21	0	1	2	0	1	4	3	3	0	10	2	22	22	3	5	20	9	14	6	0	7	5	4	3	1	10	9	1	9	25	14	12	5	6	5	0	13	20	6	1
OTU_11506	8	1	15	2	4	0	17	12	28	0	0	3	2	3	1	3	2	0	5	3	17	19	0	9	17	14	3	22	3	16	3	0	1	5	22	18	3	10	12	37	22	2	5	1	0	20	0	15	7
OTU_39967	8	0	1	4	2	0	2	1	8	0	0	0	0	0	2	4	2	0	1	1	10	2	0	6	12	9	1	6	0	7	0	0	3	5	0	0	6	3	1	13	1	1	0	0	1	21	0	5	2
OTU_513	6	5	153	0	20	2	11	6	18	2	0	1	0	0	1	0	2	0	4	1	109	16	0	3	10	4	19	18	0	24	9	89	1	3	16	8	4	161	2	19	12	0	4	0	0	12	0	2	4
OTU_722	6	1	9	6	17	0	1	32	7	0	0	0	2	0	1	0	2	0	1	0	10	4	0	0	3	33	4	3	1	6	0	2	0	1	3	5	2	3	59	3	2	0	37	2	0	9	3	2	5
OTU_966	4	4	4	2	2	0	2	1	3	0	0	1	1	2	1	0	0	1	4	3	8	3	1	1	1	1	3	6	2	13	6	2	0	1	3	5	8	7	3	4	6	3	3	0	0	6	17	4	5
OTU_6510	5	1	1	0	0	0	3	0	0	0	0	0	0	0	0	1	1	0	1	1	1	3	0	1	0	1	0	3	0	6	0	1	0	0	1	4	1	2	3	4	2	0	0	1	0	1	3	0	1
OTU_36044	6	3	3	1	2	0	4	2	9	0	0	0	1	0	0	0	0	0	1	2	2	1	0	0	4	2	5	7	0	8	4	0	0	0	7	4	1	6	0	1	5	0	2	1	0	3	0	1	0
OTU_37646	5	4	7	1	0	0	8	5	6	1	0	1	0	0	0	1	1	0	0	0	1	5	0	0	3	0	0	6	0	8	1	1	0	0	4	0	2	1	1	7	1	1	4	0	0	1	1	1	0
OTU_11428	9	3	21	1	1	1	13	5	30	5	0	0	0	1	1	2	1	1	3	2	7	7	3	2	4	6	15	9	0	9	6	7	0	1	5	5	3	11	10	11	16	7	11	3	1	5	1	3	5
OTU_7052	5	1	5	1	2	1	1	0	6	0	2	0	1	0	1	1	1	0	5	2	8	8	2	2	9	4	13	2	0	1	0	0	6	0	1	6	1	5	3	2	5	2	2	1	0	9	7	3	3
OTU_1394	8	2	4	6	0	0	6	8	14	1	0	0	0	2	0	0	0	0	0	1	9	5	1	2	0	9	1	5	0	9	8	2	0	0	8	1	0	5	4	6	1	0	2	0	0	5	2	1	0
OTU_1531	4	0	3	1	0	0	1	3	1	0	0	0	0	1	1	0	1	0	0	0	4	1	1	0	2	1	2	4	0	2	1	2	1	0	3	8	1	3	4	1	5	0	2	1	0	2	1	0	0
OTU_1365	5	1	5	0	0	0	6	0	7	0	0	0	1	0	0	1	0	1	0	1	0	0	0	0	2	0	1	7	1	8	1	1	1	0	4	2	3	1	4	2	3	1	2	0	1	4	2	2	0
OTU_6985	5	3	8	0	0	0	8	1	13	0	0	0	0	0	0	2	0	0	0	0	1	0	0	0	0	0	0	1	0	1	0	0	0	0	1	0	0	1	0	4	1	0	0	0	0	1	1	0	1
OTU_35908	5	4	2	0	0	0	0	2	7	0	0	2	5	0	0	2	0	1	0	0	2	9	11	0	5	6	3	1	0	25	3	4	3	0	4	1	0	3	5	10	9	2	6	6	1	16	4	1	1
OTU_18375	6	1	13	7	8	1	15	8	17	0	0	3	0	1	5	5	3	2	3	9	11	11	3	9	28	7	11	52	4	60	17	12	2	8	28	20	0	7	15	15	17	5	10	2	1	23	11	1	2
OTU_25504	5	0	15	2	3	0	4	0	3	0	0	0	0	3	0	0	1	0	0	2	17	18	0	0	6	1	0	17	0	10	6	0	1	6	14	13	4	23	4	22	15	5	9	2	0	7	2	2	0
OTU_17622	4	0	2	1	0	0	2	0	3	0	0	0	0	0	1	0	0	0	1	0	1	2	0	0	2	0	3	5	0	0	1	4	0	0	2	9	0	1	2	4	0	1	0	0	0	0	0	1	0
OTU_32213	11	9	19	8	12	0	27	12	1	4	0	0	1	1	1	0	0	0	3	0	22	20	1	0	11	4	1	25	0	26	15	4	7	4	25	29	13	18	31	27	37	9	17	1	0	33	11	8	7
OTU_925	9	0	2	10	1	0	5	2	5	0	1	0	0	0	0	0	0	1	1	2	3	2	1	1	2	2	7	4	1	18	39	7	3	5	6	1	3	1	5	1	2	0	2	0	1	14	4	5	8
OTU_31482	4	5	5	8	2	0	9	0	4	0	0	2	2	0	0	0	1	0	5	0	13	8	0	3	12	2	13	6	1	7	1	5	0	0	9	0	0	10	10	0	4	1	0	0	3	12	0	8	1
OTU_31446	7	2	7	2	3	0	7	4	3	0	0	1	0	0	0	1	0	0	4	6	3	7	2	1	6	6	8	6	0	6	0	6	0	0	4	3	1	0	14	1	2	1	0	0	0	2	2	1	0
OTU_841	6	7	7	0	1	1	3	4	10	5	0	0	1	1	0	2	0	0	3	3	7	2	0	0	6	4	7	44	0	2	0	0	1	5	29	35	10	41	5	45	43	4	22	0	0	19	22	7	5
OTU_36986	6	2	4	0	0	0	1	4	9	2	0	1	0	0	0	2	0	0	1	1	0	4	0	0	0	0	0	2	0	2	1	0	0	0	0	2	1	0	3	1	2	0	0	2	0	8	2	0	2
OTU_1312	9	2	14	5	1	1	5	3	2	0	0	0	1	3	1	2	3	1	2	0	8	12	0	1	8	5	5	11	0	11	5	2	2	4	6	8	0	8	7	10	5	2	7	0	0	9	5	4	3
OTU_1366	5	1	2	3	0	0	3	3	5	0	0	1	1	1	0	1	0	2	1	0	5	9	0	3	10	2	6	5	2	2	3	2	1	3	4	6	2	5	3	3	9	2	1	0	0	1	3	1	1
OTU_23665	6	2	5	0	0	0	2	3	5	1	0	0	0	0	1	0	2	1	0	2	7	4	0	1	5	1	1	0	0	3	0	0	0	0	0	1	0	0	0	3	2	0	3	2	1	12	3	1	0
OTU_6617	11	3	9	10	2	1	9	3	25	2	0	2	1	1	4	5	2	1	2	4	9	13	1	3	11	4	23	19	2	10	7	4	1	3	15	11	0	13	12	16	15	0	2	5	1	23	10	5	8
OTU_858	4	3	15	2	1	0	13	6	12	4	0	1	0	0	1	8	4	1	1	7	5	9	1	1	3	8	5	19	3	9	4	3	1	4	18	10	5	17	5	14	16	4	18	7	0	21	5	4	2
OTU_13585	6	0	0	0	4	0	0	1	0	0	0	0	0	0	0	1	0	0	3	0	2	1	0	1	6	0	1	2	0	1	0	1	0	0	9	0	0	4	1	1	1	0	3	0	0	0	1	0	0
OTU_872	7	1	7	3	3	0	9	2	9	1	0	1	0	0	1	1	1	0	0	1	10	9	1	2	10	0	9	1	2	5	4	2	2	0	22	1	3	17	12	10	0	4	13	1	0	12	4	7	3
OTU_2826	5	1	2	0	0	1	9	0	3	0	0	1	0	0	0	1	0	0	0	0	0	1	0	0	0	0	0	2	0	5	1	1	0	0	1	6	1	0	0	0	2	0	1	2	0	1	2	0	0
OTU_5179	3	2	1	0	0	0	1	1	1	0	0	0	0	0	0	0	0	1	1	1	5	6	0	3	6	0	4	0	2	0	2	1	0	0	0	0	0	1	0	0	1	0	1	0	0	0	1	2	0
OTU_6924	5	9	17	4	3	2	10	5	21	4	0	0	0	5	0	1	10	0	2	6	18	0	1	0	25	4	22	36	2	3	18	10	4	3	9	7	1	14	18	26	16	3	7	6	1	22	20	13	1
OTU_18995	3	0	1	1	0	0	3	2	2	0	0	0	0	0	0	1	0	0	1	1	1	1	1	0	1	2	1	3	0	3	1	1	0	0	1	4	0	2	2	0	2	0	0	2	0	4	0	0	0
OTU_1578	6	1	5	1	1	1	1	1	8	1	0	0	0	0	0	0	1	1	0	5	3	7	0	0	0	1	3	2	0	7	0	1	0	0	3	2	0	1	2	6	5	1	3	0	0	4	2	3	0
OTU_3928	4	0	0	0	0	0	0	0	1	0	0	0	0	0	0	0	0	0	1	2	2	4	0	0	4	0	1	1	1	2	0	1	1	0	1	1	0	1	0	0	1	0	1	0	0	1	0	0	0
OTU_933	3	1	2	1	0	0	3	0	1	0	1	0	0	0	0	1	0	0	0	0	1	1	1	0	1	1	2	10	1	11	3	2	0	0	2	0	0	1	2	2	0	0	1	3	0	5	4	1	4
OTU_24536	5	2	3	0	0	0	7	0	16	1	0	0	0	0	3	0	0	1	3	3	0	5	2	2	3	1	4	4	1	7	0	2	3	1	2	4	1	4	5	6	2	0	2	0	0	5	0	3	0
OTU_2898	3	0	0	0	1	1	1	2	1	0	0	0	0	0	0	0	1	0	0	0	0	0	0	0	2	0	1	2	2	0	0	0	0	0	0	1	0	0	2	0	1	1	0	0	0	1	1	1	0
OTU_879	5	1	4	5	5	0	3	1	8	1	0	1	1	0	1	2	4	0	1	3	4	5	1	1	5	3	9	27	0	13	8	5	8	4	7	12	4	12	9	17	12	3	7	1	0	5	7	2	2
OTU_13460	9	1	7	0	2	2	8	5	8	1	0	0	1	1	1	2	1	1	0	2	4	9	1	1	5	2	3	19	1	13	7	8	0	7	11	13	0	8	8	36	14	1	8	2	1	15	5	0	1
OTU_30116	4	3	3	2	0	0	4	0	0	0	0	1	0	0	0	0	1	0	0	0	5	6	0	1	0	0	10	7	1	7	1	1	0	0	4	6	0	2	7	2	6	1	3	0	0	7	2	1	1
OTU_17978	9	2	4	0	4	0	7	2	8	0	0	0	0	0	0	5	0	0	1	2	6	6	1	1	2	1	7	7	1	5	10	10	0	3	7	2	1	6	1	10	4	0	3	1	1	12	1	1	3
OTU_2396	4	0	0	1	0	1	1	0	1	0	0	0	1	1	0	2	1	0	0	0	2	2	1	0	6	5	1	1	0	0	4	0	0	1	1	3	3	1	1	4	0	0	1	0	0	4	0	1	0
OTU_13293	10	1	2	1	0	0	6	3	8	0	0	0	0	1	1	0	1	0	0	0	2	3	1	1	0	1	3	5	0	1	0	1	0	0	1	1	1	1	50	5	0	0	1	12	0	3	43	0	1
OTU_2091	4	0	0	0	0	0	1	0	1	0	0	0	0	0	0	0	0	0	0	3	1	6	0	1	2	0	1	4	0	0	0	1	0	0	1	0	0	3	0	2	5	1	0	0	0	1	0	0	0
OTU_26028	4	2	2	1	1	1	3	1	4	0	0	0	1	0	0	0	2	0	0	1	4	2	1	0	0	0	0	1	0	2	1	2	0	2	3	0	0	4	2	6	7	2	0	0	0	3	8	1	1
OTU_15395	10	0	13	0	0	2	0	0	1	0	0	0	0	0	1	0	1	0	5	1	15	0	0	0	20	0	1	1	0	0	0	0	0	0	8	3	0	0	0	0	1	0	0	0	0	2	0	1	0
OTU_21312	6	3	13	2	4	1	11	6	17	0	0	0	0	1	4	0	1	1	0	0	8	11	3	4	9	3	11	13	2	13	9	4	2	1	7	10	1	16	18	13	7	0	4	3	0	21	28	3	2
OTU_35109	5	2	1	0	0	0	16	2	16	0	0	0	0	0	0	0	0	4	0	0	0	7	0	0	1	1	0	0	0	7	0	5	1	0	1	5	0	0	15	0	13	0	2	1	0	0	5	2	0
OTU_30124	3	0	0	0	0	0	0	2	1	0	0	0	0	0	0	0	0	0	0	0	0	2	0	0	3	0	1	2	0	1	0	0	0	0	1	1	2	1	2	1	2	0	0	1	0	5	0	1	0
OTU_1185	4	2	4	0	1	0	5	2	5	0	0	0	1	2	0	1	1	1	0	2	1	8	0	0	0	1	5	8	0	8	4	2	1	2	1	0	1	5	5	2	10	0	4	0	0	5	3	4	1
OTU_1474	3	0	1	1	0	0	0	0	0	0	0	0	0	0	0	0	0	0	0	2	1	1	0	0	1	2	2	1	0	6	1	1	1	0	1	0	0	3	5	2	1	0	0	0	0	18	1	3	3
OTU_873	3	3	6	3	1	0	7	1	1	2	0	0	0	1	2	2	0	0	1	3	9	8	1	0	4	12	8	29	3	4	2	4	3	4	34	30	10	32	9	43	39	6	21	0	2	11	7	8	1
OTU_40753	4	1	7	2	2	0	6	1	9	0	0	0	0	0	1	1	1	0	7	5	2	16	3	0	8	2	9	7	1	3	1	0	0	0	4	5	1	4	7	11	0	2	0	1	0	8	2	3	3
OTU_8527	3	1	0	0	0	0	3	2	2	0	0	0	0	0	0	0	0	0	0	0	0	0	0	0	0	0	0	0	0	0	0	0	0	0	0	0	0	0	0	0	0	0	0	0	0	0	0	0	0
OTU_1289	3	3	5	1	0	1	2	1	2	0	0	1	2	1	0	4	1	0	2	4	4	3	1	0	4	3	7	4	1	6	0	3	1	2	4	5	0	5	8	3	8	1	4	3	0	4	3	0	2
OTU_3329	3	0	1	0	0	0	0	0	0	0	0	0	0	2	0	0	0	0	0	1	1	0	1	0	0	1	0	0	0	1	0	0	0	0	1	0	0	0	0	0	0	0	0	0	0	4	3	0	1
OTU_24800	6	0	0	2	0	0	1	0	1	0	0	0	0	0	0	0	0	0	0	0	2	3	0	0	0	0	0	0	0	1	0	0	0	0	0	3	0	0	0	1	0	0	0	0	0	0	3	0	0
OTU_35242	4	0	3	1	0	0	1	1	3	0	0	0	0	0	0	1	0	1	1	1	1	1	0	1	3	0	2	1	1	0	1	0	0	0	1	2	2	2	0	2	2	0	1	0	0	4	2	1	0
OTU_2434	6	2	2	0	2	0	4	3	10	1	0	0	0	0	0	2	0	0	0	0	0	1	0	0	1	0	2	5	0	5	0	1	0	0	1	2	1	2	0	2	2	0	2	0	0	0	0	0	1
OTU_9018	4	0	6	0	0	0	3	2	3	0	0	1	1	1	1	1	0	0	3	2	2	12	0	0	5	0	5	2	2	4	3	5	0	1	6	3	0	6	7	3	12	1	0	0	0	4	0	1	1
OTU_23986	3	1	7	4	1	0	0	0	0	0	0	0	0	0	0	0	1	0	2	2	2	4	1	2	0	2	6	6	1	0	1	1	0	1	0	0	0	0	3	1	0	0	0	0	0	4	2	1	0
OTU_821	4	59	7	0	0	0	9	0	57	1	0	0	0	0	0	2	1	0	49	4	9	10	0	2	7	6	45	13	0	18	10	41	3	4	9	9	70	10	0	14	14	1	6	0	0	0	0	0	0
OTU_12480	8	3	12	0	0	1	19	7	4	0	0	0	0	0	0	0	1	0	0	0	1	1	1	0	1	0	0	1	3	0	0	1	0	0	0	0	2	2	0	2	0	1	0	2	0	0	1	0	0
OTU_33155	4	1	2	1	2	0	4	1	7	1	0	0	0	1	0	0	0	0	0	1	1	5	0	0	10	4	4	5	0	0	1	0	0	0	1	4	0	6	0	2	0	1	3	0	1	4	2	0	2
OTU_1503	8	0	0	1	0	0	4	5	2	0	1	0	0	0	1	0	2	0	0	1	4	2	0	1	0	2	1	3	2	0	3	0	0	0	2	3	0	0	2	3	4	0	6	0	1	2	2	0	0
OTU_1042	3	1	10	3	0	0	7	2	4	0	0	1	0	2	0	1	3	1	2	2	14	7	0	4	4	3	7	5	0	2	4	12	2	1	4	4	1	11	3	5	3	6	1	0	0	5	0	1	2
OTU_31213	3	1	2	0	0	0	2	1	15	0	0	5	1	2	2	2	2	1	5	6	8	9	0	0	8	7	16	9	0	32	5	1	1	0	0	0	2	4	4	22	17	0	0	0	1	3	0	0	3
OTU_1541	4	1	3	0	1	0	3	3	3	0	0	0	0	0	0	0	3	2	0	1	1	3	0	2	1	1	3	1	2	2	0	0	0	0	1	2	0	0	4	0	0	0	0	0	0	5	3	0	1
OTU_17194	4	1	1	0	0	0	2	1	0	0	0	0	0	1	0	0	0	0	2	0	0	1	0	0	0	0	0	3	0	0	0	0	1	0	1	3	1	3	6	2	1	0	1	0	1	0	1	0	0
OTU_21834	3	0	5	0	0	0	3	20	29	0	0	1	0	0	0	1	1	0	2	1	6	4	0	1	4	22	31	8	0	4	0	0	1	0	5	4	0	6	0	0	3	1	20	0	0	0	0	0	0
OTU_7087	3	1	0	1	2	0	1	0	10	0	1	0	1	0	0	0	1	0	1	1	2	5	0	1	4	0	3	11	0	0	1	5	0	1	6	2	4	1	2	10	8	0	2	1	0	6	3	0	0
OTU_16515	3	0	2	1	1	0	0	0	2	2	0	0	0	0	0	1	1	0	0	0	5	2	0	1	3	0	3	4	0	2	2	1	0	0	3	6	1	3	0	1	15	0	0	1	0	2	1	1	0
OTU_18756	4	0	3	1	0	0	1	1	1	0	0	0	0	1	0	1	0	0	0	1	2	0	0	1	0	0	4	1	0	0	0	0	0	1	0	1	1	5	1	1	0	1	0	0	0	4	2	5	1
OTU_18934	3	0	0	0	1	0	0	0	0	0	0	0	0	0	0	0	0	0	0	0	0	0	0	0	0	0	0	0	0	0	0	0	0	0	0	0	0	0	1	0	0	0	1	0	0	2	0	0	0
OTU_18468	7	0	5	3	0	0	6	5	3	0	0	0	2	0	0	0	0	0	2	0	5	0	3	1	1	1	9	3	1	2	1	1	1	0	0	1	0	6	1	3	3	1	1	1	0	0	0	1	1
OTU_7487	5	1	1	0	0	0	5	3	0	1	0	0	0	0	0	0	0	0	1	0	2	1	0	0	1	0	0	6	0	3	1	1	0	0	6	12	3	1	2	9	1	2	4	0	0	3	2	1	1
OTU_31375	4	1	0	0	1	0	1	0	0	0	0	1	0	0	0	1	0	0	0	0	0	2	0	0	3	2	0	0	1	1	2	0	0	0	1	3	0	0	1	1	0	0	1	0	0	1	0	2	1
OTU_3450	3	0	0	0	0	0	3	0	1	0	1	0	0	0	0	1	0	0	0	0	5	4	0	0	3	0	2	1	1	1	2	1	0	1	0	0	1	13	1	3	3	1	0	0	0	1	0	0	0
OTU_812	3	1	6	0	0	0	2	1	11	0	0	0	0	0	0	1	1	0	2	2	3	117	0	2	6	3	6	15	0	5	1	5	0	1	9	6	3	6	0	210	3	5	3	0	0	0	0	0	0
OTU_1179	8	2	4	4	0	0	7	4	7	0	0	1	0	0	5	0	2	1	0	0	9	15	0	3	1	2	7	10	0	12	3	8	0	0	8	7	2	4	4	5	12	0	6	1	0	12	3	2	3
OTU_28191	4	3	6	0	1	0	4	5	5	0	1	0	0	0	0	1	2	3	5	5	12	14	0	0	18	5	9	2	3	3	2	0	1	0	1	0	2	4	6	6	1	0	0	0	1	7	8	3	1
OTU_983	6	6	6	0	2	2	7	2	5	1	0	1	0	0	1	5	1	0	1	36	3	1	2	0	2	3	14	11	0	1	10	0	2	0	6	11	2	10	2	8	12	0	9	0	0	4	1	1	0
OTU_2078	3	0	2	1	0	0	1	0	2	0	0	0	0	0	0	0	0	0	0	13	1	0	0	0	0	1	5	1	0	3	0	1	0	1	3	2	1	1	0	2	0	0	1	0	0	0	0	0	0
OTU_2087	3	1	0	0	0	0	2	1	2	0	0	0	0	1	0	1	0	1	1	0	3	0	0	0	3	0	5	6	0	1	4	0	2	1	2	2	2	4	2	6	6	0	3	0	1	1	2	4	1
OTU_2210	3	0	0	0	0	0	1	1	1	1	0	0	0	0	0	0	1	0	0	0	0	4	1	0	1	1	2	1	0	0	1	1	0	0	1	2	0	1	1	9	0	2	2	0	0	0	2	1	0
OTU_4307	14	3	6	1	2	0	9	1	12	0	1	1	1	0	0	4	0	1	2	3	7	8	3	1	9	2	7	9	1	5	2	5	2	0	5	13	2	12	8	11	11	2	4	5	0	19	4	6	6
OTU_1894	4	0	2	4	0	0	5	1	3	2	0	0	0	0	0	2	1	1	1	0	4	4	1	0	5	1	2	8	0	1	1	0	0	3	2	1	1	0	3	1	6	0	2	0	1	4	0	0	2
OTU_18983	3	1	6	0	1	0	1	1	2	1	1	0	1	0	0	2	0	0	0	1	2	4	0	0	1	0	3	4	1	2	0	0	1	1	0	3	1	2	17	3	0	0	0	7	1	18	11	2	4
OTU_17090	7	0	2	0	2	1	0	1	1	2	0	1	0	1	0	0	1	0	1	0	14	8	1	0	2	7	11	1	0	11	1	4	0	1	7	2	0	2	0	8	6	7	2	2	0	2	8	2	2
OTU_17479	10	5	10	0	0	2	2	0	12	0	0	0	0	2	0	4	3	4	99	3	7	4	1	2	6	1	9	21	3	12	8	3	1	0	2	5	108	160	5	7	302	55	2	0	1	1	2	0	1
OTU_6008	6	0	1	0	0	0	0	1	1	0	0	0	0	0	0	0	1	0	0	0	2	4	0	0	0	3	1	1	1	0	1	0	0	1	0	0	0	1	0	2	0	1	0	0	0	1	0	0	0
OTU_13358	3	0	1	1	1	0	2	2	3	0	0	0	0	1	0	1	0	0	0	0	3	3	0	0	1	0	4	3	0	2	0	0	0	0	1	2	0	1	2	2	0	1	1	0	0	3	0	0	0
OTU_2179	8	8	11	0	6	2	12	6	15	1	10	8	0	2	0	2	6	8	4	4	10	19	2	3	7	9	15	28	0	33	28	7	0	1	16	12	4	13	13	18	42	9	2	1	2	16	9	3	3
OTU_1081	4	1	3	0	1	0	4	7	4	0	0	2	0	0	3	4	1	0	1	2	8	3	1	1	5	7	4	4	0	2	0	2	3	1	2	0	0	4	6	1	8	2	2	0	0	4	14	2	6
OTU_4214	4	1	1	0	3	1	4	1	4	0	0	0	0	1	0	2	3	0	0	1	2	4	0	0	10	0	2	6	0	5	3	1	0	0	9	6	1	2	7	6	6	1	3	3	1	7	4	0	1
OTU_2314	5	2	4	0	0	0	8	2	8	1	0	0	0	0	0	1	1	0	0	2	6	4	0	3	9	4	8	8	0	4	0	0	0	2	8	2	0	5	3	6	4	3	2	2	0	4	1	1	0
OTU_20489	3	2	2	0	0	0	3	2	2	0	0	0	0	1	0	1	0	1	0	2	1	0	0	0	3	1	2	5	1	1	2	0	0	1	2	1	0	4	0	1	3	0	2	0	0	2	1	0	2
OTU_1197	7	15	3	4	8	0	6	0	3	0	0	0	3	0	0	3	0	1	2	2	0	6	0	0	4	4	3	26	0	5	6	6	0	6	19	17	26	13	9	47	17	0	5	5	0	9	7	1	4
OTU_986	3	32	7	0	0	0	4	4	20	0	0	0	0	0	1	4	9	0	29	3	8	4	0	1	6	2	18	10	0	15	6	30	1	4	10	9	36	9	0	12	7	5	1	0	0	0	0	0	0
OTU_883	3	2	15	12	15	0	5	11	8	0	0	0	2	0	0	0	1	0	0	1	4	4	0	1	1	8	6	4	0	2	2	18	0	1	6	3	0	11	80	3	5	0	12	1	0	11	3	2	8
OTU_9504	5	1	6	13	3	0	10	2	4	4	0	0	1	1	0	0	1	1	4	4	0	12	0	2	9	4	3	15	0	2	4	4	1	0	3	6	0	13	37	14	3	1	7	3	1	23	2	5	5
OTU_40831	6	0	0	0	0	1	2	0	1	0	0	0	0	0	0	0	0	0	0	2	0	2	0	0	4	0	0	1	1	2	0	0	0	0	0	5	0	0	0	0	3	0	0	0	0	0	1	0	0
OTU_19142	3	0	6	0	0	0	2	0	4	0	0	0	0	0	0	1	1	0	0	0	2	1	1	1	2	2	1	7	3	0	1	1	0	1	6	0	0	3	2	3	3	0	2	0	1	4	0	1	2
OTU_23568	3	2	0	0	0	0	0	1	2	0	0	0	0	0	0	0	1	0	0	1	0	2	0	0	0	0	3	0	0	0	0	0	0	0	0	4	0	0	4	1	0	0	1	0	0	0	3	0	0
OTU_23824	3	2	2	1	0	1	0	3	9	2	0	0	0	1	2	4	5	0	1	0	15	1	0	3	9	1	10	33	0	0	2	4	3	12	32	26	7	19	2	33	32	4	5	0	0	3	1	2	1
OTU_29166	4	1	5	0	0	1	8	5	5	1	0	4	0	0	8	0	1	0	0	0	3	7	1	1	1	0	2	9	0	7	9	1	2	1	3	0	0	8	0	3	4	0	1	0	0	1	0	0	0
OTU_5120	3	0	0	0	0	0	0	0	0	0	0	0	0	1	0	0	0	0	0	0	0	1	0	0	0	0	0	0	0	0	0	0	0	0	4	0	0	2	0	1	1	0	0	1	0	0	0	0	0
OTU_30927	7	2	4	0	1	0	2	3	29	1	0	0	1	2	1	1	0	0	0	1	4	12	1	2	5	0	5	6	0	19	6	0	3	0	2	5	6	3	2	15	10	0	6	0	0	13	3	2	1
OTU_1071	5	1	27	0	2	0	5	2	8	0	0	3	0	0	0	0	2	0	1	2	24	3	0	1	3	2	7	12	0	8	4	33	0	3	3	5	4	61	0	6	8	4	0	0	0	2	0	0	0
OTU_17686	4	0	3	1	4	0	3	3	0	0	0	0	0	1	0	0	0	0	0	2	2	2	0	1	0	0	1	6	0	4	2	2	0	0	0	2	0	2	3	2	2	0	1	0	0	3	1	1	0
OTU_1552	7	4	10	3	4	0	3	1	10	0	0	0	1	0	0	2	1	0	1	1	6	5	1	1	1	0	4	1	1	3	1	0	0	1	0	2	2	0	10	6	2	1	0	0	0	4	5	0	1
OTU_34855	6	0	1	1	0	0	1	4	1	1	0	0	0	0	0	0	0	0	1	0	1	3	0	0	0	1	1	1	0	3	0	1	1	0	0	1	0	0	0	3	0	0	0	0	0	1	2	0	0
OTU_35165	5	1	5	1	1	0	10	3	13	0	1	0	0	0	1	0	0	1	0	0	1	6	0	0	1	0	6	5	1	5	2	3	0	0	3	2	0	1	0	3	8	0	1	0	0	3	5	1	0
OTU_12524	3	0	0	1	0	0	1	0	3	0	0	0	0	0	2	1	0	0	1	0	1	0	0	0	0	1	1	1	0	2	0	0	1	0	1	1	0	0	4	0	2	0	2	0	0	2	0	0	1
OTU_1825	5	2	8	0	1	1	8	3	15	0	0	1	0	0	0	0	0	0	1	0	0	2	1	0	0	1	6	2	0	6	4	2	1	0	1	2	2	6	1	1	1	0	0	0	0	2	1	1	0
OTU_40911	6	0	2	0	0	0	3	3	1	0	0	0	0	0	0	1	0	0	0	0	0	1	0	1	1	1	2	1	0	1	0	0	1	0	1	1	0	1	0	2	0	0	0	1	0	1	0	2	1
OTU_13834	3	3	8	1	0	0	11	8	14	0	0	0	1	1	0	2	1	0	0	1	3	6	0	1	3	0	5	8	1	2	0	0	0	3	9	7	0	8	1	8	3	2	2	3	0	7	5	1	1
OTU_33683	8	2	4	0	0	0	0	3	9	0	0	0	0	0	0	2	3	0	2	3	0	6	0	3	5	1	0	0	0	4	0	0	0	2	0	0	1	1	0	0	3	0	2	0	1	4	0	0	0
OTU_1516	4	1	2	0	2	0	3	1	3	0	0	0	0	0	0	0	3	0	1	1	1	1	0	0	3	1	1	0	1	0	2	0	0	1	11	7	1	3	0	4	1	2	3	2	0	6	6	1	2
OTU_2307	5	0	9	0	1	0	0	5	1	2	0	0	0	0	0	0	1	1	1	0	8	11	1	0	4	3	0	10	2	7	0	1	0	0	3	1	0	2	2	3	5	0	0	2	0	3	1	0	1
OTU_12069	5	2	13	23	7	1	134	1	6	1	0	2	1	5	0	45	53	0	2	12	20	17	9	41	203	4	17	109	1	5	41	0	2	12	53	47	2	2	2	76	408	14	19	3	0	5	35	1	5
OTU_32113	4	4	0	0	0	0	6	0	7	1	0	1	1	1	0	0	0	1	0	1	0	0	1	0	6	1	4	2	1	2	0	0	1	0	4	7	2	1	0	8	0	2	0	0	0	2	0	0	0
OTU_22875	3	6	1	5	61	6	9	4	7	1	0	1	1	0	0	2	1	0	1	7	4	8	0	1	6	3	8	9	1	15	10	7	1	0	9	6	3	6	1	10	149	4	6	1	2	14	1	9	5
OTU_36245	5	0	4	0	0	0	3	3	3	0	0	0	0	0	1	0	1	0	1	1	3	4	0	1	5	2	2	0	0	1	1	2	1	0	23	0	0	3	0	2	3	0	1	0	0	1	0	0	1
OTU_848	5	10	7	8	5	0	8	1	16	1	0	0	0	1	3	2	1	0	5	8	22	15	3	1	9	7	27	22	1	19	6	5	2	4	12	9	5	5	14	12	4	1	7	6	1	12	28	1	1
OTU_27529	4	0	1	0	0	0	1	2	7	0	0	0	0	0	0	0	0	0	0	2	0	0	2	1	1	0	2	0	0	7	0	2	0	0	1	1	0	0	1	0	0	0	0	0	0	2	0	0	1
OTU_2841	6	2	3	0	0	1	2	3	4	0	0	0	0	0	0	0	1	0	1	4	22	6	1	0	11	3	8	1	1	12	3	1	3	1	1	2	0	3	1	0	5	0	0	1	0	1	1	2	1
OTU_20404	6	0	0	0	0	0	2	0	0	2	0	0	0	0	0	1	0	0	0	2	2	5	0	0	0	1	0	17	0	5	7	9	0	2	10	20	2	0	2	20	2	0	6	1	0	1	0	0	0
OTU_12614	4	0	3	0	1	0	5	0	0	2	0	0	0	0	2	2	0	0	1	0	0	1	0	0	1	0	2	3	0	3	0	0	0	0	1	2	0	1	1	2	5	1	0	0	0	3	1	0	0
OTU_5381	9	4	14	7	2	2	13	2	9	0	0	0	1	1	1	2	2	1	3	7	13	21	1	9	13	5	13	16	2	16	12	4	3	4	11	5	5	23	27	13	9	4	3	0	1	5	2	8	2
OTU_1514	7	1	7	0	3	0	6	0	8	0	0	0	0	0	0	1	0	0	1	3	3	9	1	0	4	2	10	11	1	12	4	2	1	0	3	0	0	3	2	3	11	1	1	1	0	10	0	1	3
OTU_3558	11	1	5	2	1	0	3	2	4	0	0	1	0	0	1	1	0	0	1	3	1	18	1	1	15	0	11	2	1	6	5	1	0	2	9	7	0	3	2	3	1	3	1	0	0	6	6	2	3
OTU_1024	3	2	4	2	1	1	8	4	10	1	0	1	1	0	1	0	0	1	10	6	6	8	0	2	1	0	8	9	2	12	5	3	1	0	17	4	3	3	4	9	13	1	6	2	2	7	4	4	1
OTU_4450	3	0	2	1	1	0	2	1	3	0	0	0	0	0	0	0	0	0	0	0	3	1	0	0	4	1	7	1	0	3	7	8	1	0	6	2	0	3	1	4	2	0	0	0	0	0	0	0	0
OTU_13075	4	1	0	6	4	0	2	2	1	0	0	0	1	0	0	0	0	0	2	1	2	3	0	4	7	1	10	0	0	6	2	8	0	0	7	2	3	3	18	3	4	6	0	2	0	8	0	3	10
OTU_16609	4	0	5	6	6	0	4	5	2	0	0	0	0	11	0	1	0	3	0	0	11	5	1	0	0	2	2	12	0	20	6	5	0	0	6	13	3	8	10	5	9	2	2	2	0	20	33	2	13
OTU_1629	5	0	1	4	1	0	0	0	3	0	0	0	0	3	0	0	2	0	0	0	2	0	0	0	0	0	0	5	0	4	0	0	0	0	3	3	0	3	3	3	4	0	1	0	0	6	7	1	2
OTU_34569	3	0	1	0	0	0	0	0	3	0	0	1	0	0	0	0	0	0	0	1	2	13	0	1	0	0	1	3	0	8	2	1	0	0	2	2	0	0	0	25	1	0	0	0	0	8	0	0	1
OTU_5969	3	0	2	3	0	0	0	0	1	0	0	0	0	0	0	1	0	0	0	0	1	0	0	0	1	0	1	2	0	3	0	2	0	0	4	1	1	1	1	1	0	0	0	0	0	4	3	1	1
OTU_14623	9	1	7	0	0	0	6	5	5	0	0	0	0	0	1	0	0	0	0	3	5	4	2	4	4	5	14	2	1	4	0	5	1	2	6	3	0	2	11	3	0	0	1	0	1	4	3	2	0
OTU_2154	10	4	15	1	10	3	22	7	29	1	0	4	1	2	0	4	1	2	3	3	9	0	1	1	10	7	36	19	0	3	15	11	0	4	10	18	0	14	13	28	11	14	5	2	2	20	15	11	4
OTU_22638	8	0	3	3	1	7	1	3	6	0	0	0	0	29	1	2	1	0	2	1	8	10	2	1	8	2	10	13	0	9	4	5	2	2	12	12	4	12	369	4	10	2	4	1	0	9	271	3	1
OTU_1479	3	0	1	0	0	0	1	3	4	0	0	1	0	0	0	0	0	0	2	0	3	7	0	2	5	2	7	4	0	2	2	3	1	1	4	3	0	3	2	4	2	0	0	0	1	3	0	1	1
OTU_9069	3	1	3	1	1	0	0	1	3	0	0	0	0	0	1	1	2	0	2	0	3	7	1	0	6	2	7	3	2	2	4	1	1	0	3	1	0	1	7	6	2	1	2	1	0	10	1	0	1
OTU_1068	3	0	4	0	0	0	3	16	4	0	0	0	2	0	0	1	2	0	0	2	8	9	0	0	6	19	5	7	0	6	0	0	0	0	5	4	0	7	0	2	7	1	25	0	0	0	0	0	1
OTU_11340	4	5	0	1	0	0	8	0	1	0	0	0	0	0	2	1	0	0	0	0	2	0	1	0	0	0	1	6	1	1	8	0	1	0	0	8	0	5	3	0	4	0	1	0	0	4	2	1	2
OTU_1934	4	0	2	1	0	0	0	0	5	0	0	0	1	0	0	0	0	0	1	0	1	2	0	0	0	1	2	0	0	1	1	1	0	0	1	2	1	1	0	2	0	0	1	1	0	3	0	0	0
OTU_1411	3	0	0	0	0	0	2	2	4	0	0	0	0	1	1	1	2	0	1	2	2	2	1	1	6	4	7	6	0	4	3	0	1	1	0	5	1	4	5	2	3	0	3	0	0	2	5	0	0
OTU_1244	5	1	3	2	1	1	0	1	6	0	0	3	1	1	2	0	5	0	1	1	1	4	0	0	0	0	7	2	0	2	2	0	2	0	0	0	2	2	2	10	3	0	3	0	0	4	2	2	1
OTU_39381	3	53	8	8	1	0	3	4	10	0	0	3	0	0	28	1	2	0	45	2	6	12	0	0	3	1	7	14	0	14	5	5	6	1	7	14	42	7	0	17	11	0	0	0	0	5	3	3	1
OTU_964	4	1	8	4	2	0	8	2	6	0	1	1	0	4	2	0	0	2	0	1	2	3	1	0	4	2	6	6	4	6	4	3	1	0	5	3	1	5	13	8	8	1	2	2	0	9	7	0	2
OTU_1511	4	1	1	1	0	1	1	0	0	0	0	1	2	0	2	0	1	0	1	1	1	7	0	1	0	3	3	3	0	2	0	4	0	0	2	1	0	6	1	8	3	2	1	0	0	2	1	2	2
OTU_18323	4	4	10	0	1	0	6	2	9	0	0	0	0	0	0	0	0	0	1	4	5	12	0	0	4	2	20	41	0	16	8	6	0	1	31	12	5	21	2	0	21	4	14	2	1	4	24	5	2
OTU_5556	5	2	5	2	1	0	1	2	8	1	0	0	3	0	0	2	1	3	0	2	5	12	0	2	11	4	4	4	1	0	2	0	2	2	6	2	1	4	2	5	5	3	5	0	0	9	3	2	1
OTU_15180	3	0	3	2	0	0	1	0	1	0	0	0	0	0	0	0	0	0	0	0	2	0	0	0	1	0	4	0	0	0	0	1	0	0	0	3	0	1	0	2	3	0	0	0	0	0	0	1	1
OTU_1229	5	2	1	0	0	0	2	1	5	0	0	3	0	1	0	1	0	1	0	0	9	10	1	0	5	1	16	6	2	2	4	4	1	0	1	3	2	5	7	5	1	1	2	1	0	9	1	0	4
OTU_857	3	1	17	0	0	1	11	2	4	5	0	12	0	2	0	1	0	2	2	3	13	2	1	1	4	2	8	9	2	116	4	1	1	1	12	6	1	19	0	6	7	3	1	0	0	31	1	1	1
OTU_1495	6	0	5	2	2	2	5	1	1	0	0	0	0	0	2	0	1	1	0	1	2	5	0	0	5	2	3	4	0	4	1	2	0	0	2	1	2	5	2	5	2	0	1	0	2	5	2	1	0
OTU_746	3	0	23	12	28	0	6	1	2	0	0	0	12	0	0	1	0	0	0	2	25	3	2	1	1	2	3	3	1	1	2	26	0	0	1	3	1	22	105	3	2	1	2	0	0	8	1	3	22
OTU_1711	4	0	5	1	0	0	3	0	6	0	0	3	0	1	0	1	1	0	0	0	1	2	1	0	3	2	3	12	0	0	4	1	0	1	4	2	2	6	4	6	0	2	2	1	0	9	2	1	0
OTU_1302	5	10	1	0	0	0	7	1	25	1	0	0	0	0	1	2	4	0	12	1	2	8	0	0	3	2	29	4	0	10	0	11	0	6	8	6	12	8	0	6	8	0	2	0	0	0	0	0	0
OTU_26288	8	4	6	22	2	1	274	96	12	0	0	2	0	1	4	45	0	62	0	54	6	13	52	13	155	1	2	15	30	22	6	3	0	49	266	12	31	5	179	8	168	5	1	113	0	16	393	6	3
OTU_508	3	8	5	0	6	0	6	3	11	1	0	0	0	4	0	0	1	0	3	0	5	5	62	0	3	2	8	134	0	119	56	46	0	1	4	3	6	4	13	5	5	1	2	2	0	0	32	0	0
OTU_1563	5	0	1	0	0	0	1	1	6	2	1	1	0	0	0	1	2	0	0	0	0	2	0	0	3	1	0	0	0	2	0	1	0	0	1	2	1	3	0	1	0	0	2	0	0	2	6	0	1
OTU_1841	7	2	2	0	2	0	2	1	3	0	0	2	0	0	0	0	0	0	2	0	0	2	0	0	1	1	2	2	2	2	1	0	0	0	1	2	1	0	0	1	3	1	0	1	0	7	4	2	0
OTU_3849	3	0	1	0	0	0	2	0	1	0	0	0	0	0	0	0	0	0	0	0	0	0	0	0	1	0	0	1	0	1	2	0	0	0	2	2	1	0	0	1	0	0	0	0	0	0	0	0	1
OTU_2596	4	0	1	1	1	0	7	2	8	1	0	0	1	0	2	0	1	0	1	0	2	4	0	0	3	1	0	3	1	8	1	4	1	0	2	1	0	4	14	3	5	1	0	0	0	8	7	2	4
OTU_19021	4	2	1	1	0	0	3	0	7	0	0	0	0	2	0	0	1	0	0	1	2	2	1	0	0	3	3	1	0	3	3	1	0	0	4	0	0	1	2	3	0	0	0	0	0	1	1	0	0
OTU_15141	3	1	2	0	1	0	0	1	0	0	0	0	0	0	0	1	2	0	0	0	4	0	0	0	3	0	4	2	0	0	0	0	0	0	0	0	0	1	0	0	0	0	0	0	0	0	1	2	2
OTU_2208	6	6	4	2	3	0	6	5	9	0	1	3	0	0	1	1	0	0	4	4	5	7	0	3	7	3	13	4	1	5	3	0	1	1	8	4	4	8	2	10	6	3	1	0	1	6	3	2	1
OTU_1933	4	2	3	1	0	0	2	0	2	0	0	0	1	0	0	3	0	0	0	1	2	2	0	0	2	0	1	0	0	0	1	0	1	0	1	1	0	2	0	1	1	0	0	0	0	4	0	1	1
OTU_31755	3	0	2	1	1	0	0	0	1	0	0	0	0	0	0	0	0	0	0	0	0	0	0	2	0	0	0	0	0	0	0	0	1	1	0	1	0	1	0	1	1	1	0	0	0	1	0	0	0
OTU_3369	4	1	0	0	1	0	5	4	5	0	0	0	0	0	0	1	2	0	0	0	1	12	0	1	3	2	6	1	0	6	1	2	0	0	1	1	2	1	32	0	0	1	1	2	0	1	7	0	0
OTU_40259	6	7	6	4	2	0	0	5	16	0	1	2	0	2	0	0	3	1	5	4	14	0	2	1	16	5	16	18	2	12	1	2	2	1	12	12	4	10	11	14	16	1	9	2	0	17	10	3	7
OTU_1355	7	2	6	3	0	1	10	3	6	0	0	0	1	0	0	4	1	1	1	4	1	13	2	0	13	1	5	12	1	7	2	2	2	5	6	3	1	5	16	5	2	2	2	0	0	7	4	0	0
OTU_30647	3	0	2	1	0	0	6	0	1	0	0	0	0	0	2	1	0	0	2	0	0	1	0	1	8	0	5	0	0	0	0	1	0	0	4	3	0	4	2	1	1	0	0	0	0	0	3	0	0
OTU_8642	11	4	10	4	2	0	9	2	27	2	1	1	1	1	1	5	3	2	2	4	9	4	0	1	4	1	10	18	1	9	1	6	0	4	15	0	4	17	1	10	12	6	3	0	1	10	4	2	3
OTU_10391	5	2	4	2	4	0	6	5	6	1	2	0	1	0	0	1	1	0	0	3	3	7	2	0	4	3	3	6	0	5	8	2	2	1	3	7	2	6	6	10	5	1	2	0	1	10	1	1	1
[truncated: 39,574 more rows]
[truncated: 345 more columns]

## Sheet: D. Reads & OTU_types
Reads & OTU_types
	Average of OTU_reads	Average OTU_types
Gansu_Han	191830	5825
Gansu_Hui	281539	7381
Guizhou_Han	360229	7615
Guizhou_Miao	190422	4876
InnerMongolia_Han	267202	6859
InnerMongolia_Mongolian	251966	6775
Jilin_Han	219418	5764
Jilin_Korean	351454	7611
Tibet_Han	169941	5001
Tibet_Tibetan	181766	4597
Xinjiang_Han	101026	4045
Xinjiang_Uygur	175608	5524
Yunnan_Bai	179055	4739
Yunnan_Han	333488	7582

## Sheet: E. Proportion of Core OTUs
Proportion of Core OTUs
	Total_core_genera	OTU_1	OTU_2	OTU_17592	OTU_38087	OTU_3	OTU_16	OTU_4	OTU_8	OTU_12	OTU_28	OTU_10	OTU_14	OTU_7	OTU_9	OTU_13	OTU_44	OTU_11	OTU_5	OTU_17	OTU_23	OTU_15	OTU_7280	OTU_37223	OTU_30	OTU_49	OTU_37	OTU_20	OTU_29	OTU_21	OTU_37018	OTU_19	OTU_27	OTU_31	OTU_22	OTU_46	OTU_77	OTU_92	OTU_36	OTU_40	OTU_24	OTU_33	OTU_25	OTU_18	OTU_38	OTU_43	OTU_35	OTU_7371	OTU_53
GSH01	0.77177	0.157892	0.0376172	0.0282817	0.0214726	0.0230951	0.0149899	0.0175893	0.0149948	0.0133381	0.0152262	0.0120177	0.0128119	0.015577	0.0127778	0.010059	0.00898711	0.0135087	0.0127949	0.00942806	0.00809059	0.0118886	0.00817098	0.00760579	0.00811251	0.00655822	0.0100712	0.00695532	0.00584442	0.00951576	0.00594187	0.00563004	0.00557644	0.00575915	0.00655822	0.00480904	0.00442899	0.00411716	0.00462632	0.00428282	0.0060588	0.00503317	0.00824894	0.00587853	0.00353735	0.0035544	0.00431693	0.00356415	0.00361774
GSH02	0.753911	0.200684	0.0243359	0.0327044	0.00905256	0.0310797	0.0148501	0.0165261	0.0144738	0.00698894	0.0135902	0.00744499	0.00863642	0.0105062	0.0120967	0.00689203	0.00341466	0.0123931	0.0153403	0.00762741	0.010016	0.00990765	0.00651579	0.00359708	0.00655569	0.00422985	0.00686923	0.00744499	0.00543838	0.00791814	0.00514195	0.00701174	0.00682932	0.00489112	0.006607	0.00330635	0.00641318	0.00173868	0.0037966	0.00309543	0.00679512	0.00363128	0.00651009	0.00691483	0.00278189	0.00403603	0.00371109	0.00372249	0.0037396
GSH03	0.748885	0.158682	0.0278342	0.0185911	0.00657508	0.0300623	0.0162491	0.0204352	0.0143335	0.0096963	0.0127952	0.00981239	0.0106898	0.0133801	0.0155726	0.0079995	0.00483364	0.0132506	0.0152198	0.00846389	0.0085264	0.00987491	0.00856659	0.00450544	0.0075887	0.00422413	0.00828304	0.00835449	0.00655053	0.00992402	0.00486266	0.00920735	0.00669788	0.00537393	0.00841923	0.00350299	0.00700598	0.00125474	0.00469298	0.00417501	0.00891041	0.00484257	0.00536054	0.00718906	0.00309889	0.00461037	0.00436478	0.00523104	0.00488722
GSH04	0.725459	0.115432	0.0265028	0.011279	0.00489516	0.0306242	0.00518954	0.0236179	0.018361	0.0111277	0.00365034	0.0112875	0.00894922	0.00677079	0.0122379	0.0109006	0.00157284	0.01572	0.0213133	0.0136005	0.00851186	0.00598858	0.00942865	0.00830999	0.00394472	0.000984078	0.00437368	0.00814177	0.00619044	0.00905857	0.00914267	0.0105473	0.00756142	0.00339801	0.00637548	0.00439891	0.00130369	0.00182517	0.0119267	0.00545028	0.0112034	0.00675397	0.00405407	0.00917632	0.00671192	0.00666145	0.00676238	0.0069306	0.00273355
GSH05	0.738672	0.14743	0.0280694	0.0114113	0.00503844	0.0223735	0.00179014	0.0206941	0.0170422	0.0140282	0.00506448	0.00787012	0.00928271	0.013221	0.0137808	0.00850155	0.00366491	0.0118215	0.0247756	0.0128044	0.00673094	0.00796776	0.00507099	0.0156035	0.0029098	0.00187477	0.00272102	0.00991414	0.00753813	0.00865127	0.00641848	0.0108711	0.00569591	0.005416	0.00717359	0.0064315	0.00229789	0.00154929	0.00440701	0.00629479	0.0094845	0.0046023	0.00898326	0.0135856	0.00377557	0.00327433	0.00588469	0.00770738	0.00302697
GSH06	0.779382	0.135817	0.028161	0.0436213	0.030779	0.0415694	0.0102951	0.0187858	0.0104012	0.00654497	0.00205194	0.0089153	0.0109672	0.0104366	0.0143635	0.00647421	0.00799547	0.0135498	0.0290809	0.00997665	0.00704026	0.0163447	0.00714639	0.00261799	0.0114979	0.0123824	0.00445765	0.00792472	0.00516522	0.00785396	0.00290101	0.0162032	0.00718177	0.00686337	0.00796009	0.00488219	0.0139744	0.00169815	0.00311328	0.00318404	0.0114625	0.00300715	0.00364395	0.0111441	0.00392698	0.00215807	0.0027595	0.00396236	0.00428076
GSH07	0.770917	0.198039	0.0254583	0.0237103	0.0120855	0.0295791	0.00771757	0.0191862	0.0171238	0.00766616	0.0168747	0.01239	0.00881895	0.0140154	0.0140728	0.00733397	0.00267337	0.0104582	0.0127361	0.0110672	0.0084828	0.00972853	0.00741899	0.00550295	0.00492952	0.00309454	0.00803395	0.00732606	0.00619106	0.0092599	0.00968305	0.00562357	0.00464676	0.00559588	0.00834044	0.00318155	0.00350583	0.00106183	0.00516482	0.00326459	0.00623061	0.00490381	0.0113559	0.00516878	0.00284342	0.00536058	0.00403576	0.00380639	0.00366402
GSH08	0.751295	0.180324	0.0330585	0.0201501	0.00697449	0.0264824	0.0119007	0.0184158	0.0127163	0.0057277	0.0174034	0.00789786	0.00999302	0.0151301	0.0149614	0.00906027	0.00300447	0.0119054	0.010593	0.00838063	0.00946337	0.00856812	0.00894778	0.00307009	0.00571833	0.00241857	0.00879779	0.0089759	0.00718072	0.00957586	0.00833376	0.00669795	0.00808066	0.0049262	0.00699792	0.00287323	0.0037591	0.00152333	0.00393252	0.00306071	0.00656202	0.0040497	0.00480902	0.00644484	0.00330444	0.00466372	0.0038669	0.00523555	0.00419032
GSH09	0.762957	0.207924	0.0220528	0.0171712	0.00716893	0.0249946	0.014426	0.0161996	0.0150534	0.00923585	0.0162217	0.00889843	0.0115198	0.0124897	0.0133527	0.00734527	0.00393037	0.0129526	0.0206844	0.00839823	0.00728084	0.00997173	0.00739784	0.00378455	0.00616176	0.00272141	0.00834906	0.00966822	0.00713163	0.0105771	0.00535635	0.00577177	0.00509354	0.0059125	0.00686034	0.00313683	0.00414401	0.0025332	0.00564799	0.00320296	0.00670434	0.00466795	0.00526988	0.0068366	0.00231956	0.00361668	0.00383711	0.00449839	0.00517493
GSH10	0.763892	0.163284	0.0291922	0.0169431	0.0023917	0.0340426	0.0135902	0.0182619	0.0122044	0.0221512	0.00409048	0.00603514	0.012115	0.0194466	0.0139702	0.00670571	0.00216818	0.012115	0.02157	0.00829273	0.0106397	0.009008	0.0107068	0.00675041	0.00929858	0.00726452	0.00317404	0.0066163	0.00860566	0.000268228	0.00690688	0.011355	0.00987974	0.00464929	0.00811391	0.00265993	0.00116232	0.00205642	0.00326344	0.0061022	0.011802	0.00500693	0.00605749	0.0109974	0.00630337	0.00248111	0.00201171	0.00581161	0.00424695
GSH11	0.834994	0.232621	0.0436553	0.0214012	0.00147327	0.0251619	0.00500136	0.0267902	0.0126003	0.00907223	0.0014345	0.00914977	0.020587	0.0129492	0.0128717	0.00864576	0.000852945	0.00849068	0.0319467	0.0119025	0.00395456	0.0157019	0.00504013	0.00426472	0.00922731	0.000271391	0.00372194	0.0046912	0.00410964	0.00779281	0.00476874	0.0290001	0.00294654	0.0125228	0.0108557	0.00659094	0.00131819	0.00302408	0.00263637	0.00252006	0.00740511	0.00744388	0.002869	0.011127	0.00368317	0.00197728	0.00255883	0.00426472	0.00721126
GSH12	0.76996	0.15981	0.0240182	0.0252276	0.00702298	0.0278373	0.0141733	0.0220874	0.0128578	0.0180985	0.00445567	0.00812629	0.0120303	0.0132609	0.014343	0.0070442	0.00462541	0.0163587	0.0267128	0.00748976	0.00990855	0.0128153	0.0105875	0.00549532	0.00770194	0.00275827	0.00502854	0.00768072	0.0131336	0.000488002	0.00284314	0.00842333	0.00791411	0.00483758	0.0105663	0.00439201	0.00241879	0.00188835	0.00337358	0.00577115	0.0124122	0.00702298	0.0053468	0.0104814	0.00628037	0.00347966	0.00233392	0.00698054	0.00375549
GSH13	0.742172	0.138105	0.0323754	0.0105331	0.00494501	0.0235719	0.00441281	0.026876	0.0209331	0.01927	0.00150789	0.0169416	0.00791644	0.00631985	0.0143693	0.0126619	0.00192922	0.0118192	0.0149681	0.0129502	0.00543285	0.0109322	0.00758382	0.00929129	0.00248359	0.00153007	0.00261664	0.0103779	0.00711815	0.000421323	0.00629768	0.0123514	0.00818254	0.00485631	0.00631985	0.00525546	0.00128615	0.00161877	0.00445716	0.00425758	0.0109988	0.00498936	0.00430193	0.0115975	0.00527763	0.00669682	0.00931346	0.0057433	0.00294926
GSH14	0.822104	0.223902	0.0336922	0.064914	0.00209032	0.0181573	0.00318299	0.0179483	0.00687906	0.00756316	0.00153924	0.0416924	0.013283	0.0140717	0.00805724	0.0105371	0.00271742	0.00749665	0.0229365	0.0084373	0.0110407	0.0110312	0.00320199	0.0177202	0.00702158	0.000665102	0.00211883	0.00508328	0.00429466	0.00546334	0.00494076	0.0159244	0.00487425	0.00425665	0.00495976	0.00513079	0.00121619	0.00125419	0.0052068	0.00136821	0.00543483	0.00342053	0.003278	0.00894087	0.00361055	0.00139671	0.00359155	0.00283143	0.00275542
GSH15	0.758851	0.0684212	0.0396514	0.0105095	0.00148884	0.0357104	0.0179537	0.0173188	0.0219824	0.00932717	0.00179537	0.00941475	0.00632759	0.00560506	0.0245003	0.0170122	0.00111663	0.0235807	0.010619	0.00972128	0.0154796	0.018304	0.0161583	0.012283	0.0159394	0.00157642	0.00216758	0.00740043	0.00950233	0.00895496	0.00370022	0.00967749	0.00928338	0.00328422	0.00886738	0.00551748	0.000832001	0.00151074	0.00433517	0.00650275	0.0205154	0.00814486	0.0137061	0.0130712	0.00950233	0.00317474	0.00567075	0.0096337	0.00402864
GSH16	0.747798	0.190975	0.0343936	0.015396	0.0055094	0.0241772	0.00698035	0.0182755	0.0159844	0.013087	0.0165995	0.00827301	0.00944977	0.0153336	0.0114824	0.00956567	0.00353029	0.0113308	0.0144332	0.0098866	0.00845131	0.00712299	0.00711407	0.00320044	0.00626716	0.00236244	0.00887031	0.0064098	0.00546482	0.0091645	0.00821952	0.00547374	0.00736369	0.00609778	0.00762222	0.00271012	0.00490318	0.00134615	0.00560746	0.00534893	0.0059284	0.00427023	0.00782727	0.00722105	0.00339657	0.0035927	0.00512606	0.00703384	0.00446636
GSU01	0.727423	0.146371	0.041028	0.0114088	0.0045526	0.0303943	0.0209944	0.0233635	0.0142692	0.014957	0.00859208	0.00424691	0.00706363	0.00724922	0.0117691	0.0123259	0.00470545	0.00949823	0.0229704	0.00962924	0.00801345	0.00812263	0.00647408	0.00295864	0.00792611	0.00169221	0.00424691	0.00518582	0.00489104	0.0090397	0.00503297	0.0058627	0.00774051	0.00890869	0.00914887	0.002118	0.00176864	0.00172497	0.00485829	0.00801345	0.00855933	0.00472728	0.000469453	0.011114	0.00414865	0.00323158	0.00034936	0.00952007	0.00442159
GSU02	0.802145	0.253517	0.0352711	0.0422373	0.0025901	0.026138	0.00395287	0.0368201	0.00716934	0.00716934	0.00386823	0.00656837	0.0131113	0.0149058	0.00957323	0.0146773	0.000787188	0.00820199	0.000600972	0.0127558	0.00589122	0.00792267	0.00359737	0.00692387	0.00293714	0.000643294	0.00342808	0.00502785	0.00657683	0.00806656	0.0137377	0.028762	0.00293714	0.00288636	0.0052056	0.00603511	0.00148973	0.000931083	0.00700852	0.0013797	0.00556957	0.00640754	0.00336036	0.0083205	0.00106651	0.00463849	0.00545107	0.00314875	0.00266628
GSU03	0.73772	0.16571	0.0320799	0.0229929	0.00443767	0.0356369	0.0335535	0.0220783	0.0130251	0.009375	0.00840108	0.00325203	0.00750339	0.00417514	0.0135671	0.00985772	0.00321816	0.0106707	0.0189871	0.00779133	0.0092395	0.00999322	0.00614837	0.00338753	0.00625	0.00210874	0.00328591	0.00625	0.00503896	0.00880759	0.00342141	0.00436992	0.00684282	0.00700373	0.00758808	0.00232046	0.00226118	0.00197324	0.00354844	0.00530149	0.00878218	0.00427676	0.00898543	0.00890075	0.00323509	0.00330285	0.00028794	0.00549627	0.00328591
GSU04	0.778771	0.151806	0.0370066	0.0204048	0.0115627	0.0323164	0.0297437	0.0210081	0.0123375	0.0081146	0.00884799	0.00997173	0.010297	0.00710914	0.01507	0.00829203	0.00443582	0.0117401	0.0186364	0.00841623	0.00769467	0.00797265	0.00903725	0.00460143	0.00931523	0.00492672	0.00398041	0.00890713	0.00549451	0.0108293	0.00673654	0.00883024	0.00645264	0.00830386	0.00775973	0.00357232	0.00169153	0.00123612	0.00473746	0.004838	0.0097943	0.00375566	0.0135381	0.00949857	0.00257278	0.00593217	0.00457185	0.0056956	0.00326477
GSU05	0.748353	0.120208	0.0345037	0.0154281	0.00515043	0.0374708	0.0355168	0.026162	0.0124456	0.0113242	0.00646768	0.0048978	0.00866396	0.00550616	0.0152476	0.0105638	0.00526385	0.0120254	0.0214421	0.00870005	0.00826955	0.0110484	0.00880058	0.0042714	0.00954298	0.00359086	0.00316295	0.00659399	0.00590056	0.00938058	0.00226072	0.00914343	0.00684661	0.00794217	0.00939605	0.00257521	0.00376873	0.00155699	0.00388989	0.00687755	0.0123914	0.00497256	0.00718946	0.0105793	0.00393887	0.00342588	0.00428429	0.00722555	0.00382029
GSU06	0.735147	0.148418	0.0326433	0.0182156	0.00509582	0.029486	0.0273913	0.0231979	0.013138	0.0111366	0.00915342	0.00344318	0.00761433	0.00922236	0.0143648	0.00950625	0.00382643	0.0113779	0.000701614	0.00832811	0.00771369	0.0141093	0.00596371	0.00669169	0.00809897	0.00228329	0.00503904	0.00626383	0.00552977	0.0103052	0.00471663	0.00458685	0.00703236	0.00802192	0.00777047	0.00406774	0.00434149	0.00161412	0.00311468	0.00664911	0.00965023	0.00443882	0.00674441	0.0101734	0.00336409	0.00517693	0.00341276	0.00580352	0.00416913
GSU07	0.803967	0.230073	0.0364045	0.0272814	0.00223244	0.0267453	0.00394632	0.0205226	0.00943073	0.00776958	0.00150294	0.00425394	0.0176661	0.0192482	0.0120147	0.010336	0.00318166	0.0101866	0.0140802	0.0117335	0.00469339	0.00988776	0.00382327	0.00491312	0.00472855	0.000509769	0.00356838	0.00964167	0.00396389	0.000377932	0.0070313	0.0188966	0.00427151	0.00376174	0.00816509	0.00418362	0.0037178	0.00440335	0.00261037	0.00427151	0.00951862	0.00664458	0.00604692	0.00941315	0.00520316	0.00297072	0.0030674	0.0046055	0.00466702
GSU08	0.739612	0.124418	0.0328188	0.0185778	0.00506559	0.0386729	0.0209911	0.0240138	0.0137392	0.011529	0.00483859	0.0094263	0.00970108	0.00410982	0.0168933	0.0134764	0.00307042	0.0135122	0.0010633	0.00823158	0.00723997	0.0133928	0.00885284	0.00612889	0.00870947	0.00573463	0.00402619	0.00682182	0.00667845	0.00992808	0.00304652	0.00526869	0.00580631	0.00880505	0.0102626	0.00350051	0.000788512	0.0020788	0.00327352	0.0075267	0.0114932	0.0075506	0.0111108	0.0115409	0.00341688	0.00218633	0.00308236	0.00641562	0.00272395
GSU09	0.762131	0.155025	0.0329129	0.018046	0.00811267	0.0369221	0.02264	0.0246517	0.0166428	0.0101125	0.00864094	0.00782495	0.00735093	0.00513409	0.0139566	0.0101526	0.00343138	0.00934844	0.0189327	0.0112139	0.00829426	0.0109191	0.0073297	0.00549256	0.00707972	0.00258709	0.00374975	0.00587461	0.00572132	0.00868575	0.00747828	0.0056034	0.00496429	0.00782024	0.00910553	0.00241965	0.000931542	0.00129473	0.00422614	0.00573311	0.00939796	0.0061128	0.0140038	0.00868575	0.0036507	0.00379928	0.000304225	0.00579915	0.00303754
GSU10	0.736928	0.135845	0.0425975	0.0209325	0.00644875	0.0358719	0.028754	0.0254547	0.0115305	0.00738318	0.0107056	0.00353585	0.0078504	0.00651796	0.0135954	0.0117612	0.00338011	0.0102269	0.0158392	0.00787924	0.00843875	0.00951161	0.00815034	0.0030571	0.00707747	0.00201884	0.00365698	0.0069102	0.00578541	0.000392232	0.00381272	0.0065122	0.00842721	0.00722167	0.00791962	0.00204191	0.001194	0.00196693	0.00292443	0.00536434	0.0117496	0.00410113	0.00832915	0.00948854	0.00432608	0.00356469	0.000219188	0.00658141	0.0034551
GSU11	0.757115	0.163614	0.0284208	0.0139466	0.00583546	0.0311177	0.0315205	0.0211418	0.0138321	0.0109757	0.00798031	0.00420382	0.00920915	0.00535496	0.0129795	0.00973667	0.00467	0.0117936	0.0271408	0.00805391	0.00717675	0.0115135	0.00743029	0.00379284	0.00766952	0.00207737	0.00377035	0.00826247	0.00704385	0.0100986	0.00289728	0.00579456	0.00561463	0.00801098	0.00804369	0.0024904	0.0012268	0.00309153	0.0045739	0.00593769	0.0102294	0.00514845	0.00764498	0.0103051	0.00281345	0.00275007	0.004212	0.00661038	0.00441033
GSU12	0.779732	0.211839	0.027011	0.0157551	0.00336478	0.0397181	0.0220124	0.0151644	0.00804951	0.0187703	0.00684372	0.00363448	0.0150445	0.0284665	0.0111731	0.00557515	0.00382997	0.00772416	0.0253957	0.00890854	0.00821504	0.00600752	0.0059376	0.00413534	0.00409111	0.00990171	0.0028154	0.00521984	0.00615593	0.00681804	0.0106052	0.00849615	0.00683231	0.00387421	0.00913258	0.00185505	0.00278829	0.00171093	0.00304229	0.00340474	0.00609885	0.00411822	0.00576208	0.00916397	0.00342614	0.00356884	0.00383996	0.00418101	0.00284822
GSU13	0.792275	0.147077	0.0417767	0.0191072	0.00161925	0.053818	0.00583912	0.0242299	0.0100688	0.00543676	0.00240434	0.00397452	0.0207264	0.0353095	0.0115408	0.0103239	0.000686955	0.00766445	0.0131993	0.0166537	0.00530918	0.00818457	0.00732097	0.00433763	0.00533862	0.000480868	0.00374881	0.0052503	0.00430819	0.00890097	0.0253094	0.0209129	0.00405303	0.00448483	0.0132975	0.00416098	0.00399415	0.00196273	0.00377825	0.00288521	0.0126007	0.00421986	0.00246322	0.00855749	0.00379788	0.0013641	0.00351328	0.00882246	0.00507365
GSU14	0.758463	0.199059	0.0231343	0.0254093	0.00753289	0.0316767	0.0232417	0.0195084	0.00982999	0.0153145	0.00587004	0.0049253	0.0140431	0.019635	0.0105555	0.00637036	0.00606281	0.0124788	0.00227944	0.00840847	0.00885435	0.010501	0.00665732	0.0040247	0.00380691	0.00431607	0.00537854	0.00738721	0.0101552	0.00783603	0.00571846	0.00668086	0.00646454	0.00491352	0.0111338	0.00322271	0.00393494	0.00135089	0.00299756	0.00402912	0.00769329	0.00530496	0.00486791	0.00888525	0.00317709	0.0044235	0.00377895	0.00538295	0.00247516
GSU15	0.781323	0.168274	0.023873	0.0142545	0.00395562	0.0352312	0.0224443	0.019033	0.00950514	0.0130752	0.0078108	0.0170989	0.0133765	0.0268049	0.0137297	0.0105289	0.00293837	0.0079987	0.0319592	0.0106196	0.00692638	0.00626225	0.00809265	0.00632056	0.00353122	0.00318458	0.00575362	0.00703005	0.00429578	0.00802138	0.00551713	0.00717907	0.00993278	0.00525148	0.0144132	0.00271483	0.00347291	0.00192435	0.00371264	0.0050409	0.00912286	0.00350207	0.00741233	0.00856564	0.00359602	0.00572447	0.00444804	0.0059642	0.00319106
GSU16	0.724761	0.165434	0.0362605	0.0137192	0.00234011	0.0319615	0.0433668	0.019476	0.0103922	0.00956977	0.00368212	0.00703528	0.00814552	0.0155434	0.0115248	0.00822028	0.00309148	0.0106053	0.0209937	0.00683715	0.00786889	0.0105417	0.00900157	0.0070764	0.00676613	0.00499049	0.00271767	0.00456059	0.00378679	0.000463536	0.00564841	0.00900157	0.0059512	0.00452695	0.0109043	0.00245225	0.00239244	0.00299429	0.00394005	0.00287841	0.00681472	0.00473629	0.00843336	0.00675117	0.00319242	0.00414565	0.00386155	0.00573812	0.00198498
GSU17	0.757471	0.143621	0.0408089	0.0141449	0.0051201	0.0331059	0.0279099	0.0224859	0.0128838	0.00853857	0.00607727	0.00536319	0.00932861	0.00688251	0.0144183	0.0120482	0.0031298	0.0108327	0.020997	0.00916149	0.0101794	0.0107872	0.00721676	0.00674577	0.00727753	0.00268919	0.00303864	0.00666981	0.0073535	0.0108479	0.00335769	0.00533281	0.00612285	0.00782449	0.00937419	0.00255245	0.0011243	0.00138258	0.00572783	0.00709522	0.00960209	0.00411735	0.00733831	0.0124584	0.00650268	0.00404139	0.00433006	0.00612285	0.00296267
GZH01	0.555938	0.00338552	0.0443114	0.00958961	0.00255939	0.0308018	0.00473811	0.0154616	0.0107883	0.0232127	0.00932233	0.00384718	0.0103914	0.0227753	0.0111204	0.00981639	0.00399297	0.00853669	0.01973	0.00852859	0.00740279	0.00645517	0.00562903	0.00423595	0.00510258	0.0084881	0.00426025	0.00575862	0.00640657	0.00678724	0.0109746	0.00558854	0.00860149	0.00532126	0.00645517	0.00174136	0.00188714	0.00156317	0.00443843	0.00504588	0.00574243	0.00430884	0.00865008	0.01044	0.00404967	0.0024379	0.00375809	0.00613929	0.00340982
GZH02	0.778464	0.212657	0.032062	0.0152749	0.00538985	0.0364265	0.00560164	0.0171988	0.0114151	0.0163992	0.00880626	0.00850737	0.0113755	0.0209656	0.013056	0.00755727	0.00293344	0.00785615	0.0175828	0.0105125	0.00745434	0.00858852	0.00634985	0.00732964	0.00422399	0.00917838	0.00417649	0.00642902	0.00702877	0.006815	0.0141565	0.0059223	0.00570655	0.00499991	0.00656362	0.00206449	0.00129649	0.0013539	0.00435661	0.00368956	0.00577583	0.00533443	0.0135627	0.00873896	0.00322441	0.00268602	0.00302449	0.00328379	0.00277905
GZH03	0.780709	0.168238	0.0468504	0.018389	0.0156317	0.0307066	0.0125432	0.015904	0.00887754	0.0245214	0.00798145	0.00741048	0.0148169	0.0243243	0.0116044	0.0112021	0.00993821	0.0107733	0.0187914	0.00900961	0.00707114	0.0108221	0.0070874	0.00999917	0.0065469	0.0144085	0.00536838	0.00616693	0.00695939	0.0066485	0.00925751	0.00586824	0.00679886	0.00506156	0.00515299	0.00326126	0.00158288	0.00426097	0.00379363	0.00450481	0.00565082	0.00513471	0.00950134	0.00997072	0.00416344	0.00197911	0.00326329	0.00296663	0.00235298
GZH04	0.755207	0.224962	0.030419	0.0184165	0.00284338	0.0361975	0.0126642	0.0150948	0.00910014	0.0164838	0.00921152	0.00320372	0.0117863	0.0184951	0.0109542	0.00739673	0.0020834	0.00930979	0.0175451	0.00765879	0.00919186	0.00742294	0.00521506	0.00515609	0.00391784	0.00840567	0.00318407	0.00658434	0.00711501	0.00611262	0.00868739	0.00514954	0.0078881	0.00438956	0.00492023	0.00170996	0.0027058	0.00241098	0.00315131	0.00335441	0.00556884	0.00407508	0.00778983	0.00973564	0.00298097	0.00230616	0.00311855	0.00264029	0.00268615
GZH05	0.759091	0.168834	0.0351254	0.0126679	0.00280382	0.0380202	0.0130817	0.0186646	0.00838663	0.0194364	0.00630084	0.00518759	0.0128603	0.0198916	0.0142695	0.00833076	0.00498273	0.0102096	0.0217312	0.00838456	0.00819626	0.00841767	0.00767481	0.00599045	0.00639809	0.0109732	0.00351564	0.0071575	0.00793761	0.00710784	0.00789415	0.0101289	0.00848596	0.00499722	0.00676642	0.0023279	0.00423781	0.00169885	0.00373912	0.00447163	0.00845699	0.00497446	0.00592838	0.0110291	0.00371429	0.0024355	0.00340183	0.00475305	0.00342459
GZH06	0.569915	0.00273811	0.0289792	0.0102975	0.000661006	0.0185632	0.00235934	0.0222995	0.0120582	0.0189664	0.00954244	0.011655	0.010939	0.013831	0.0117173	0.0121999	0.000935917	0.00694362	0.0428017	0.0131761	0.00365081	0.00934084	0.013831	0.00490929	0.00545788	0.00291771	0.00294459	0.00899873	0.00471257	0.00756064	0.00560328	0.0141231	0.00225182	0.0097868	0.0169491	0.00460261	0.00128291	0.000928586	0.00226648	0.00131713	0.00374367	0.00780012	0.00388173	0.0175466	0.00317552	0.00208565	0.00214552	0.00222127	0.00496916
GZH07	0.577808	0.00329121	0.0332401	0.0162472	0.00294854	0.0314419	0.00850133	0.0162439	0.0089468	0.0187959	0.00930904	0.00315577	0.0116816	0.0262693	0.0128499	0.0063915	0.00314435	0.00965823	0.0246963	0.00841648	0.0071731	0.0109897	0.0051677	0.00946569	0.00519544	0.00986383	0.00534719	0.00665421	0.00724327	0.00739175	0.0107841	0.0051677	0.00779316	0.00503879	0.00523623	0.00352455	0.00442037	0.00169537	0.0029567	0.00429472	0.00616795	0.00420661	0.00532761	0.0104823	0.00342175	0.00401243	0.00242312	0.00306276	0.00347233
GZH08	0.77084	0.190903	0.034182	0.0161655	0.00731772	0.0324104	0.0128976	0.0186431	0.00911802	0.0172971	0.0049162	0.010719	0.0149023	0.0166756	0.0151995	0.00717924	0.00413089	0.0112561	0.0278827	0.00924975	0.00756092	0.00704582	0.00631962	0.00540596	0.0036614	0.0108204	0.00409711	0.00902514	0.00896603	0.00724004	0.0084104	0.00517966	0.00894069	0.00681276	0.00462403	0.00314292	0.00140173	0.00160946	0.00487905	0.00402449	0.00697489	0.00508339	0.00569475	0.0100401	0.00288453	0.00156217	0.00233228	0.00338443	0.00250961
GZH09	0.777428	0.16529	0.0339228	0.0149771	0.00265919	0.0399848	0.00739561	0.0169412	0.0098204	0.0168119	0.004793	0.00996589	0.0128999	0.0172322	0.0152034	0.0126008	0.00212573	0.011639	0.0281922	0.00843827	0.00670859	0.011057	0.00760576	0.00817155	0.00636912	0.0143628	0.00522947	0.00788057	0.00804222	0.0079129	0.0079614	0.00597307	0.0063772	0.00568209	0.00763001	0.00318456	0.00191558	0.00187517	0.00338662	0.00487383	0.00696723	0.00733095	0.0110328	0.0119381	0.00299058	0.00200449	0.00222273	0.00371801	0.00265919
GZH10	0.763112	0.195048	0.0407116	0.0139804	0.00341668	0.0353001	0.00966875	0.0182878	0.00758612	0.013834	0.0114335	0.00342086	0.0121779	0.0236198	0.014156	0.00930491	0.00294412	0.00883653	0.0152057	0.00779103	0.00829287	0.00721392	0.00694209	0.00449145	0.00441199	0.00825942	0.00421962	0.00752757	0.00731429	0.00685009	0.010363	0.0067999	0.00952238	0.00421544	0.00555786	0.00167698	0.00137169	0.00224154	0.00266811	0.00373033	0.0063608	0.00462109	0.00515639	0.0102082	0.00416526	0.00271829	0.00218718	0.00403561	0.00299848
GZH11	0.846656	0.363739	0.0301971	0.0131454	0.000500126	0.0153091	0.0045801	0.0186679	0.0106395	0.00838633	0.0100604	0.00675434	0.0147774	0.0159935	0.00949714	0.00824419	0.000631739	0.00640162	0.0361512	0.00772827	0.00295338	0.0119978	0.00440638	0.00276386	0.00621736	0.000579094	0.00349036	0.00376937	0.00285335	0.00783356	0.00642794	0.0160146	0.00211632	0.009992	0.00753348	0.00549086	0.000542242	0.00200051	0.00186889	0.00233743	0.00334295	0.00682278	0.0012898	0.00980248	0.00227952	0.0017636	0.00146879	0.00252169	0.00424844
GZH12	0.818672	0.211914	0.0391865	0.0195932	0.00891628	0.0331144	0.00295704	0.0124828	0.0187129	0.036726	0.00598181	0.00799079	0.00713302	0.0221891	0.0129794	0.0106092	0.00494346	0.00704273	0.0330015	0.0115799	0.00729103	0.00704273	0.00404054	0.00372452	0.00397282	0.00674928	0.00568836	0.00735875	0.00483059	0.00828424	0.00708788	0.0145143	0.0060721	0.00435656	0.00611724	0.00313763	0.000609467	0.000564321	0.00555292	0.00451457	0.00555292	0.00306991	0.00516918	0.00575608	0.00306991	0.00234758	0.00313763	0.00347622	0.00252816
GZH13	0.795195	0.205694	0.0402798	0.0117269	0.00365676	0.0237526	0.00673463	0.0153211	0.0172455	0.0239104	0.00285742	0.00833473	0.00857652	0.0272458	0.0165998	0.00955507	0.00424275	0.00825935	0.0246188	0.00929906	0.00884676	0.00748277	0.00560532	0.00328269	0.00342492	0.0053806	0.00617282	0.00790377	0.00596516	0.00825508	0.00832762	0.00531801	0.00853243	0.00697358	0.00498519	0.00337656	0.00136968	0.00119901	0.00593103	0.00530379	0.00581724	0.00389428	0.00441911	0.00904731	0.00403082	0.00291716	0.00460401	0.00480314	0.00229134
GZH14	0.835745	0.3291	0.0204188	0.0449536	0.00106602	0.0108301	0.00216059	0.013555	0.00673331	0.00651576	0.0108111	0.0437692	0.00860428	0.0191937	0.00690735	0.0112081	0.00284996	0.00582094	0.0222599	0.00569449	0.00968661	0.00699166	0.00355974	0.0169625	0.0052553	0.000533008	0.00256034	0.00391462	0.00351486	0.00505406	0.00674555	0.00830514	0.00394182	0.00464479	0.00304984	0.00453465	0.000537088	0.000645865	0.0034564	0.00127677	0.00263785	0.00341153	0.00151472	0.0076348	0.00367259	0.00219866	0.00240126	0.00208308	0.00142362
GZH15	0.808051	0.213965	0.0278891	0.0282189	0.00941215	0.0331777	0.0014859	0.0121861	0.0165998	0.0289354	0.00613262	0.0111091	0.00837905	0.0245876	0.0118432	0.00848016	0.00334986	0.00880988	0.0402423	0.0108277	0.00789108	0.0062733	0.00561388	0.0035345	0.00378948	0.00611504	0.00390378	0.00623373	0.00761412	0.00777239	0.0096979	0.00531054	0.00688436	0.00530175	0.00557871	0.0029674	0.0021673	0.000589083	0.00483136	0.00457199	0.00653707	0.00362682	0.00377629	0.00944292	0.00323556	0.00276078	0.00373233	0.00496325	0.00129247
GZH16	0.78972	0.246562	0.0335461	0.0151347	0.00526651	0.0188625	0.00283508	0.0115065	0.0130547	0.0223767	0.00737976	0.00863346	0.00895164	0.0240578	0.0121761	0.00879492	0.00626377	0.00819182	0.021294	0.00775492	0.0113593	0.00624003	0.00518103	0.00430723	0.00286357	0.00532824	0.00502431	0.00737026	0.00449244	0.00648222	0.0112406	0.00514304	0.0108844	0.00475838	0.00556569	0.00304403	0.000992516	0.000826305	0.00475838	0.00413152	0.0046444	0.00424075	0.00502431	0.00608331	0.00260239	0.00392257	0.00295855	0.00486285	0.00249316
GZH17	0.779053	0.200014	0.0423554	0.0107851	0.00350402	0.0344145	0.00951092	0.0149376	0.00896483	0.0140275	0.00675776	0.00592726	0.0134131	0.024312	0.0126281	0.00898759	0.00306033	0.00876005	0.0192721	0.00969294	0.0101821	0.00816847	0.00651885	0.00951092	0.0046872	0.0101708	0.00316272	0.00822535	0.00856665	0.00769064	0.00862353	0.00550632	0.00648472	0.00476683	0.00617754	0.00221846	0.001661	0.0017065	0.00549494	0.00447104	0.00671225	0.00367467	0.00510814	0.0129353	0.00595001	0.00303758	0.00295794	0.00296932	0.00240048
GZH18	0.77751	0.180644	0.0332188	0.0132649	0.00372483	0.0263998	0.0016749	0.0138104	0.0202266	0.0218333	0.00277231	0.00819974	0.00959336	0.0236467	0.0158114	0.0100728	0.0034329	0.010808	0.0280215	0.0121377	0.0116241	0.00782896	0.00588131	0.0061839	0.00379728	0.00773094	0.0065355	0.00782896	0.0053976	0.00915652	0.0104713	0.00547005	0.00903719	0.00620308	0.00607309	0.00334979	0.00104202	0.00106972	0.00538907	0.00553397	0.00766275	0.00429592	0.0049288	0.00578329	0.00384203	0.00393366	0.00424264	0.0041297	0.00157687
GZH19	0.806726	0.213304	0.0366051	0.0154963	0.00561249	0.032844	0.00118081	0.0142426	0.0140239	0.0309489	0.00319256	0.00836771	0.00972346	0.0237911	0.0142863	0.00922781	0.00771171	0.00622476	0.0319985	0.00879047	0.0167208	0.00911119	0.00584574	0.0042859	0.00419843	0.00607898	0.0038923	0.00839687	0.00577285	0.00833856	0.00715775	0.00588947	0.00807615	0.00629765	0.00416928	0.00479613	0.00083094	0.000641427	0.00505853	0.00495648	0.00568538	0.00448999	0.00379025	0.00690992	0.00278438	0.00279896	0.00355701	0.00829482	0.00179308
GZH20	0.772801	0.164437	0.0286621	0.0101247	0.00453393	0.0242867	0.00549392	0.0202001	0.0153632	0.0124551	0.00731348	0.00770628	0.00836505	0.0187329	0.0142271	0.00860813	0.00444058	0.0117963	0.0301153	0.0111094	0.00803038	0.00836858	0.00599592	0.0128321	0.00420983	0.00222998	0.00388925	0.0120376	0.0065772	0.00805856	0.00706511	0.00904673	0.00678681	0.0050377	0.00728882	0.00496196	0.00242373	0.00076094	0.00446876	0.00776088	0.00942015	0.00444586	0.0124727	0.011636	0.00306842	0.00254703	0.00473298	0.00983585	0.00283943
GZH21	0.804981	0.208631	0.0354331	0.0157175	0.0111091	0.0364707	0.00640908	0.0160532	0.0162669	0.0246597	0.00622597	0.00729415	0.00851492	0.0143747	0.0130318	0.0101019	0.00457792	0.0089422	0.0361045	0.0115669	0.00561558	0.00735519	0.00445584	0.00509675	0.00396753	0.0034487	0.00506623	0.00732467	0.00720259	0.00808765	0.00756882	0.0176708	0.00573765	0.00399805	0.00650064	0.00299091	0.000732467	0.000976622	0.00347922	0.00360129	0.00558506	0.0031435	0.00766038	0.00589025	0.00283831	0.00253311	0.00375389	0.0043948	0.00268571
GZH22	0.78249	0.198145	0.0377476	0.00881353	0.00452144	0.0242678	0.0124969	0.0197895	0.0155819	0.0124365	0.00280736	0.00837552	0.00898425	0.0211432	0.0159923	0.00918773	0.00350575	0.00969643	0.0252628	0.00788406	0.00614584	0.00736674	0.00620275	0.00464905	0.00333503	0.00201413	0.00638037	0.0094964	0.00695632	0.00944984	0.00872731	0.00710807	0.00800995	0.00536985	0.00648728	0.00328503	0.00134505	0.00131056	0.00439038	0.00460593	0.00696495	0.00423346	0.00568025	0.0106138	0.00390754	0.00298498	0.00539055	0.00591305	0.00316087
GZH23	0.79506	0.204182	0.0265153	0.0266913	0.0106947	0.0345348	0.00573862	0.0162513	0.015032	0.0169853	0.00532612	0.0105309	0.00892337	0.0176466	0.0112164	0.00794671	0.00255993	0.0103065	0.04142	0.0100153	0.00563549	0.00550204	0.00617539	0.00491362	0.00370038	0.00257813	0.0043252	0.00848054	0.00848661	0.0085594	0.0100759	0.00705498	0.00603586	0.00400369	0.00679414	0.00294817	0.0020807	0.000825002	0.00310589	0.00371251	0.00797705	0.00405828	0.00522906	0.0111921	0.00328788	0.00259026	0.00428273	0.00589634	0.00202611
GZH24	0.783087	0.183317	0.0305059	0.0137626	0.00428446	0.0232193	0.00232306	0.0154769	0.015817	0.0216581	0.00753267	0.00839205	0.0084306	0.0237181	0.0134305	0.00888977	0.00531051	0.0101188	0.0289073	0.0115768	0.0101074	0.00840339	0.00552932	0.0111142	0.00404864	0.00491936	0.00418015	0.0098784	0.00541935	0.00720501	0.00773107	0.00679459	0.00815963	0.00609053	0.00624019	0.00490916	0.00209518	0.000668915	0.00552479	0.0073524	0.00768005	0.00403277	0.00938862	0.00986253	0.00313597	0.00284913	0.00421077	0.00763584	0.00221309
GZH25	0.526553	0.00546677	0.0561549	0.0302168	0.000737074	0.0127607	0.00206413	0.0155717	0.00849024	0.00746226	0.0222675	0.00519711	0.0127002	0.0228705	0.00851149	0.00763223	0.00159182	0.0122949	0.0172763	0.0079215	0.00407597	0.0058492	0.00622836	0.00493071	0.00304962	0.00148232	0.007812	0.00283553	0.00581978	0.0062398	0.013452	0.00561222	0.00286821	0.00513991	0.00296627	0.00319017	0.000572009	0.000826961	0.00617933	0.00168661	0.00239917	0.00481141	0.00662222	0.00760935	0.00296464	0.00190234	0.00292541	0.00196607	0.00117343
GZH26	0.860694	0.465959	0.019531	0.015274	0.000576582	0.0103677	0.00171358	0.00961059	0.00791857	0.00691898	0.0183913	0.00362654	0.00837929	0.0315907	0.0108419	0.00619691	0.000759794	0.008188	0.025798	0.00491442	0.00427856	0.00205845	0.00487939	0.00355379	0.00154653	0.00837121	0.00313348	0.00313617	0.00188871	0.00452644	0.00859214	0.0049683	0.00202612	0.00359959	0.00411151	0.00227669	0.00257037	0.000565804	0.00203151	0.00164622	0.00252995	0.00278861	0.00181057	0.00423545	0.00124477	0.00768147	0.00101845	0.00196684	0.000907981
GZH27	0.764993	0.174191	0.0304428	0.0105781	0.00504776	0.0274538	0.00708086	0.0178642	0.0183002	0.0104639	0.00261131	0.00816268	0.00995796	0.0184984	0.0150547	0.00911162	0.00245743	0.0122592	0.0291255	0.0107857	0.00881784	0.00767773	0.00639772	0.00729536	0.00382604	0.00398692	0.0066845	0.00949632	0.00630212	0.0100932	0.0111774	0.0074982	0.00794119	0.00455814	0.00781529	0.00340636	0.000955927	0.000927949	0.00378874	0.00445555	0.00917224	0.00484259	0.00638373	0.00677076	0.00373977	0.00405919	0.00511538	0.0053462	0.00230122
GZH28	0.790776	0.213094	0.0334598	0.0118015	0.00612	0.0342034	0.00598654	0.0174067	0.0124116	0.0163009	0.0029742	0.00842691	0.0103335	0.0187985	0.0147185	0.00772149	0.0065585	0.00877009	0.0343559	0.00686355	0.0139178	0.00816	0.00610093	0.0050142	0.00455663	0.00266916	0.00369869	0.0106766	0.00648224	0.00924673	0.00652037	0.00703514	0.00625346	0.00434691	0.00509047	0.00472822	0.000934205	0.000724486	0.00305047	0.00387028	0.00657757	0.00465196	0.00533832	0.00896074	0.0029742	0.00234505	0.00434691	0.00968523	0.00234505
GZH29	0.77581	0.138077	0.0348983	0.0058121	0.0031964	0.0249494	0.00300626	0.0231765	0.0202576	0.01443	0.00660863	0.0113621	0.00753363	0.0161362	0.0161927	0.0125286	0.00432182	0.0141474	0.0430229	0.00928086	0.00668571	0.00990267	0.00653669	0.0128987	0.00385932	0.00417793	0.00232278	0.012467	0.00650585	0.00785739	0.00587891	0.00559113	0.00587891	0.00560654	0.00661377	0.00534446	0.0020864	0.00094042	0.0048871	0.00957378	0.00802697	0.00516974	0.0126931	0.00963031	0.00261056	0.00138237	0.00652641	0.0082685	0.00275959
GZH30	0.826482	0.28066	0.0443724	0.0262433	0.00358196	0.0128414	0.00175443	0.0154244	0.010356	0.0136699	0.00940569	0.030605	0.0124028	0.0188357	0.0112332	0.012744	0.00255854	0.0132801	0.031531	0.00882088	0.00550696	0.00462974	0.00738322	0.00653037	0.00375253	0.00109652	0.00487341	0.00438607	0.00350886	0.00631107	0.00760252	0.0062136	0.00324082	0.00582373	0.00431297	0.00241234	0.000609177	0.00455664	0.00387436	0.00253417	0.00397183	0.00562879	0.00523892	0.00670094	0.00138892	0.00258291	0.00175443	0.00462974	0.00404493
GZM01	0.830073	0.336756	0.0267341	0.0152243	0.00161493	0.0204958	0.00229547	0.0152041	0.00847703	0.00767091	0.0103566	0.0029301	0.0111573	0.0254783	0.010863	0.0111141	0.00389824	0.00823668	0.0141239	0.00749943	0.00383073	0.0058791	0.00384288	0.00426957	0.00314884	0.000437489	0.00372271	0.00761825	0.00331627	0.00781944	0.00890101	0.00994072	0.00310968	0.00384558	0.00557934	0.0034189	0.00229142	0.00265059	0.00161358	0.00351477	0.0054227	0.00609379	0.0059196	0.00823263	0.00462469	0.00304352	0.00199571	0.00368895	0.0034432
GZM02	0.848906	0.40087	0.0219375	0.0239246	0.00108431	0.0164791	0.00233048	0.0228639	0.006823	0.00577685	0.0144776	0.00445567	0.00830603	0.0197163	0.00842446	0.0118379	0.00073033	0.00602687	0.0227784	0.00735068	0.00468727	0.00451752	0.00389904	0.00534391	0.0017199	0.00047636	0.00344637	0.00339505	0.00389246	0.00715197	0.0164463	0.0143592	0.00196202	0.00246602	0.00353059	0.00457805	0.000664535	0.000868501	0.00415959	0.00126722	0.00244101	0.00548208	0.00163436	0.00664798	0.00103431	0.00536234	0.00305686	0.00264498	0.00148172
GZM03	0.794935	0.289444	0.0240332	0.00995417	0.00179987	0.0132818	0.00744772	0.0126373	0.00970114	0.0153681	0.0152535	0.00387664	0.0392676	0.023045	0.011606	0.0042347	0.000611095	0.00528979	0.0297957	0.0121789	0.00445909	0.00337057	0.00333715	0.00611573	0.00465005	0.000549031	0.00354722	0.00259238	0.00240141	0.00481715	0.0126802	0.00963907	0.0042156	0.00369999	0.00419651	0.00235845	0.00145135	0.00152774	0.00218658	0.00169483	0.00270219	0.00571947	0.00477418	0.0118304	0.00213406	0.00265444	0.00240619	0.00208154	0.00153251
GZM04	0.605322	0.00313881	0.0445945	0.0142015	0.013982	0.0223302	0.0318051	0.0155038	0.0162647	0.0189572	0.0121601	0.00668003	0.00955544	0.0202523	0.0165574	0.0155331	0.00806286	0.0105798	0.0122699	0.00708244	0.00961398	0.00981884	0.00917498	0.0082092	0.00628494	0.00888964	0.00860429	0.00787263	0.00496795	0.0065337	0.00689221	0.006402	0.00728731	0.00577278	0.00396558	0.00356317	0.0011487	0.00339489	0.00599959	0.00700928	0.00502649	0.00570693	0.00727999	0.00476309	0.0148746	0.00312418	0.00352659	0.00300711	0.00124382
GZM05	0.785744	0.218468	0.0361496	0.014285	0.0073304	0.0290016	0.0207521	0.0138757	0.00871833	0.0112561	0.00982348	0.0124319	0.0110923	0.0206256	0.012964	0.00466615	0.00428661	0.00895276	0.0148989	0.00693225	0.00757226	0.00568943	0.00766901	0.00621781	0.00589036	0.01043	0.00414521	0.00806344	0.00648945	0.00812297	0.0149771	0.00906439	0.00636293	0.00462522	0.00487825	0.00301402	0.00198702	0.00131724	0.00494523	0.00267541	0.00599083	0.0031703	0.0129045	0.00849507	0.00224005	0.00656759	0.00352008	0.00288006	0.00258983
GZM06	0.529404	0.00345675	0.029415	0.0148488	0.0023045	0.0284584	0.0302846	0.0153053	0.0169359	0.010892	0.0128487	0.00284801	0.00741353	0.0176316	0.0155445	0.0108703	0.00158706	0.00928321	0.0121095	0.00619606	0.0110877	0.00665261	0.00671783	0.00360893	0.00352197	0.00389156	0.00604387	0.00728308	0.00526121	0.00558732	0.00739179	0.00456552	0.00919625	0.00517425	0.00410896	0.00193491	0.00228276	0.00136965	0.00523947	0.00628302	0.00497859	0.00473944	0.00665261	0.00467422	0.0123921	0.00367415	0.00286975	0.00226102	0.00134791
GZM07	0.78228	0.206819	0.0351057	0.0130805	0.00713335	0.0256961	0.0278922	0.0151964	0.0166712	0.00870429	0.0132408	0.0126958	0.0092974	0.0212558	0.01712	0.00884856	0.00363881	0.00968212	0.0105317	0.00652421	0.0089768	0.00471282	0.00910504	0.00474488	0.00565859	0.00730968	0.00607537	0.00990655	0.00533799	0.00041678	0.0109485	0.00965006	0.00714938	0.0059311	0.00407162	0.00347851	0.0014427	0.00070532	0.00703717	0.00516166	0.00605934	0.00411971	0.0123912	0.00586698	0.0119424	0.00588301	0.00347851	0.0033663	0.00189154
GZM08	0.588201	0.00302615	0.0320827	0.0103249	0.00264528	0.0302269	0.0342917	0.0185862	0.0168135	0.0140851	0.0101726	0.00506897	0.00785275	0.0177345	0.0188078	0.0118553	0.0039333	0.0103318	0.0144729	0.00671015	0.0099025	0.00723644	0.00918924	0.00423107	0.00610769	0.00542214	0.00603845	0.00839289	0.00580993	0.00657858	0.00540829	0.00977093	0.00836519	0.00603845	0.00538751	0.00237521	0.00344856	0.0010041	0.00560911	0.00758268	0.0080051	0.00568528	0.00511745	0.0060246	0.014646	0.00370478	0.00342779	0.00457731	0.00210515
GZM09	0.786002	0.216849	0.0290945	0.0115655	0.00473472	0.0289323	0.0214529	0.0168866	0.0187892	0.010374	0.0128879	0.0077103	0.00645644	0.0190325	0.0166807	0.0114844	0.00192758	0.00729235	0.0112723	0.00899535	0.00959421	0.00688063	0.00773525	0.00571411	0.00359315	0.0044852	0.00691806	0.00727987	0.0055332	0.00681825	0.0115904	0.00608839	0.00622563	0.00590749	0.00524001	0.00202739	0.000786002	0.000704906	0.00667478	0.00603849	0.00512149	0.00624435	0.0124076	0.00446025	0.0129566	0.00414834	0.00302548	0.00320015	0.00168429
GZM10	0.806887	0.257727	0.0313761	0.00965166	0.000750841	0.0372579	0.00498271	0.0179999	0.00939566	0.00511696	0.0119276	0.00297683	0.0137071	0.0377965	0.0103791	0.00993576	0.0006244	0.00621122	0.0139631	0.0114015	0.00432085	0.00540106	0.0069324	0.00357001	0.0035341	0.000490154	0.00415538	0.00394933	0.00318912	0.00821398	0.0281027	0.0094581	0.00342639	0.00474388	0.0101637	0.00318132	0.00240706	0.00184822	0.00298931	0.0028176	0.00677474	0.00497803	0.00114733	0.0074366	0.00375733	0.00232121	0.00212764	0.00731797	0.0033421
GZM11	0.761906	0.19616	0.0302855	0.0125904	0.00654938	0.0246137	0.0307457	0.0187974	0.0169406	0.0117129	0.00867899	0.0106213	0.0101558	0.0144525	0.0198675	0.0111618	0.00310881	0.0106267	0.0201779	0.00812786	0.00954047	0.00525448	0.00797804	0.00347802	0.00328539	0.00529194	0.00666709	0.0111511	0.00681692	0.00720217	0.00633535	0.00501905	0.0101986	0.00794594	0.00324258	0.00350477	0.000834725	0.000797269	0.000219383	0.0063621	0.00621763	0.00549527	0.00455888	0.00534545	0.0127135	0.00261654	0.00223128	0.00315697	0.00144472
GZM12	0.75398	0.180251	0.0329151	0.0123317	0.0027915	0.0312586	0.0196325	0.0174238	0.0172091	0.0114727	0.00855854	0.00947882	0.00828246	0.0156753	0.0207982	0.0162582	0.00150311	0.0118409	0.000950949	0.00638056	0.00858922	0.010123	0.00892665	0.00720881	0.00564434	0.00819044	0.00607381	0.00923341	0.00656462	0.000490813	0.00604313	0.00539894	0.00714746	0.00613516	0.00598178	0.00300623	0.000613516	0.000766895	0.00579772	0.00702476	0.00690205	0.00705543	0.00950949	0.006718	0.0138655	0.00233136	0.00180987	0.00432529	0.00150311
GZM13	0.70256	0.131502	0.028673	0.0099659	0.00629172	0.0246146	0.0115749	0.0197637	0.0146727	0.0104222	0.00172902	0.0119351	0.00778061	0.0001681	0.0108304	0.0106383	0.00158494	0.0136641	0.0132318	0.010134	0.0100139	0.00732434	0.00667595	0.0086211	0.00516306	0.00158494	0.00398636	0.00766054	0.00629172	0.000408242	0.00583545	0.0102301	0.0180827	0.0059075	0.00393833	0.00706018	0.00559531	0.0013448	0.00393833	0.00408242	0.00660391	0.00353009	0.000312185	0.0089573	0.00273762	0.0045627	0.00449066	0.00530714	0.00266558
GZM14	0.770132	0.227063	0.0241135	0.00817658	0.0035352	0.0240736	0.0317199	0.0150132	0.016969	0.0124074	0.0121679	0.00405408	0.00788008	0.0182861	0.0162562	0.0115008	0.00330712	0.0103832	0.0206752	0.00629494	0.00851869	0.00773183	0.00779455	0.00367205	0.00465848	0.00391153	0.00669407	0.00978452	0.00627213	0.00693926	0.00612388	0.00611248	0.00689364	0.00606116	0.00393434	0.00220665	0.00104916	0.00224656	0.00654582	0.00620941	0.00561071	0.00565632	0.00498349	0.0053085	0.0128978	0.00275974	0.00301062	0.00384311	0.0029422
GZM15	0.450361	0.00513776	0.0347874	0.00586661	0.000543647	0.020557	0.00989916	0.0110701	0.0123545	0.0057531	0.0230064	0.00302292	0.00968409	0.0313045	0.00757521	0.00510789	0.000681052	0.00639831	0.0183346	0.00778431	0.004158	0.00306474	0.00416995	0.0040445	0.00192367	0.000477932	0.00347695	0.00467178	0.00253901	0.00585466	0.00840562	0.0151982	0.00194757	0.00296318	0.00357254	0.00478529	0.000573518	0.000740794	0.0017564	0.00237771	0.00381748	0.00705546	0.00146964	0.0106877	0.000955863	0.00283174	0.0022642	0.00184004	0.00160107
GZM16	0.649902	0.00302937	0.0391465	0.0153233	0.0131322	0.0387788	0.00491169	0.0190732	0.0229997	0.0241761	0.0049411	0.0103969	0.00664696	0.0113234	0.018485	0.0130733	0.003897	0.0109851	0.0453964	0.00932339	0.00469111	0.00883811	0.00533816	0.00460287	0.00436758	0.00504404	0.00369112	0.00891163	0.00642638	0.00910281	0.00535286	0.0202644	0.00472052	0.00413229	0.00695578	0.00316172	0.000411759	0.00117645	0.0033676	0.00555874	0.00498522	0.00480875	0.00757342	0.00557345	0.00247055	0.00088234	0.00474993	0.00385288	0.00332348
GZM17	0.784423	0.167812	0.0454487	0.00485849	0.003307	0.0251844	0.0079852	0.0222807	0.0203876	0.0147842	0.00185515	0.0120039	0.00778592	0.0181197	0.0184945	0.0130477	0.00336394	0.0118189	0.0372832	0.00658553	0.00518587	0.00850236	0.0065713	0.00491543	0.00289896	0.00389059	0.00439352	0.00994473	0.00768629	0.00901952	0.00690817	0.0040092	0.00695561	0.00633407	0.00537566	0.00381942	0.000991626	0.00172704	0.00453586	0.0059118	0.00588807	0.00513842	0.00701255	0.00929471	0.00355372	0.0014993	0.00682276	0.00500083	0.0028705
GZM18	0.796311	0.172974	0.0332118	0.0192011	0.00798265	0.0340987	0.00340002	0.018889	0.0188233	0.0193489	0.0054696	0.0153904	0.0078184	0.0161953	0.013403	0.011859	0.00249663	0.0121218	0.0551066	0.00836043	0.00458264	0.00694787	0.00709569	0.00537105	0.00300581	0.00438553	0.00210243	0.00796623	0.00900102	0.00845899	0.00901744	0.00423771	0.0057981	0.00435268	0.00625801	0.00284156	0.00206958	0.00103479	0.0037121	0.00502612	0.00739135	0.00517394	0.00678361	0.00949377	0.00275944	0.00154397	0.00576525	0.00463191	0.00193818
GZM19	0.577075	0.00340633	0.039344	0.00782193	0.00475804	0.0199513	0.00537082	0.0170497	0.0151572	0.0126701	0.0062179	0.0111201	0.00780391	0.0146887	0.0135893	0.0127242	0.00555105	0.0125079	0.0363702	0.00508245	0.00738938	0.00720916	0.00612778	0.0062179	0.00228891	0.00439758	0.00300982	0.0103271	0.00600162	0.00744345	0.0101829	0.00382085	0.00753357	0.00454177	0.00600162	0.0033883	0.000901144	0.00131567	0.00374876	0.00519059	0.00481211	0.00524466	0.00791205	0.00592953	0.00239704	0.00344237	0.00573128	0.00513652	0.00308191
GZM20	0.743534	0.126796	0.0348699	0.0103077	0.00413841	0.0271679	0.00360195	0.0221098	0.0177415	0.0132582	0.00256734	0.0148676	0.0114956	0.0131433	0.0144844	0.0126068	0.0032954	0.0111507	0.0173966	0.0119554	0.0080469	0.0108442	0.00563283	0.0090815	0.00130283	0.000843009	0.00245239	0.0101161	0.00720389	0.00984788	0.00957965	0.00942637	0.0113423	0.00478982	0.00754876	0.00574779	0.00195425	0.00214584	0.00383186	0.00433	0.0096946	0.00513469	0.00674407	0.0123003	0.00467487	0.00310381	0.00582442	0.00540292	0.00333372
GZM21	0.773759	0.171733	0.0336313	0.00676873	0.00231597	0.019908	0.00151965	0.0150438	0.0174129	0.0149111	0.00656301	0.0153225	0.00866663	0.0130265	0.0127876	0.00663601	0.00838128	0.0147054	0.0304925	0.00983456	0.011175	0.00921742	0.00700762	0.011613	0.00467839	0.00294639	0.00287339	0.0118718	0.00531544	0.00785703	0.00506327	0.00502346	0.0149974	0.0054548	0.00804284	0.00606531	0.00291984	0.000437977	0.00501682	0.0065232	0.00828174	0.00408115	0.0132986	0.0110224	0.0023956	0.00128739	0.00441958	0.00814902	0.00396833
GZM22	0.776054	0.202009	0.0413648	0.00884919	0.00279881	0.0262595	0.0272061	0.0164225	0.016834	0.00851992	0.00991933	0.0059269	0.00736747	0.0198798	0.0170398	0.0137883	0.00135825	0.00876688	0.0119773	0.00724399	0.0129651	0.00687356	0.00744979	0.00749095	0.00460981	0.00588574	0.00498024	0.00950774	0.00633849	0.00835528	0.00563879	0.00506256	0.00790254	0.00535068	0.00506256	0.00242838	0.000946658	0.00102898	0.00728515	0.0075321	0.00572111	0.00481561	0.00539183	0.00777906	0.0180688	0.00481561	0.00407474	0.00349852	0.00168752
GZM23	0.78177	0.205736	0.0435841	0.00559814	0.00220826	0.0204426	0.00688952	0.0153803	0.0168461	0.0149865	0.00168525	0.0149994	0.00987261	0.0151479	0.0151996	0.00812924	0.00717362	0.0130365	0.0248784	0.00698637	0.00934314	0.00774828	0.00738024	0.00302183	0.00377729	0.00244717	0.00497827	0.00946582	0.00563688	0.00865225	0.00664415	0.00364815	0.0164393	0.00598555	0.00672809	0.0046296	0.00178856	0.00117516	0.00472645	0.00352547	0.00599201	0.00391288	0.00648273	0.0107637	0.00324137	0.0014528	0.00455212	0.00448755	0.00410013
GZM24	0.792554	0.213831	0.031624	0.0202863	0.0074716	0.0286484	0.00193306	0.0115984	0.016507	0.0191786	0.00477835	0.0184401	0.00903542	0.0131187	0.0119459	0.0075802	0.00610326	0.0122934	0.0410286	0.00831867	0.00844899	0.00579918	0.00723268	0.0035186	0.00364892	0.00280185	0.00306249	0.00883995	0.00738472	0.00827523	0.00849243	0.00453943	0.0134011	0.00536478	0.00738472	0.00360548	0.00325797	0.000369236	0.00356204	0.00306249	0.00753676	0.00343172	0.00590778	0.0114246	0.00278013	0.0014335	0.0036272	0.00471319	0.00291045
IMH01	0.749735	0.0661135	0.0449778	0.00679861	0.00168868	0.0388668	0.0202475	0.0179234	0.0178712	0.00725004	0.00309313	0.00939015	0.00728348	0.0058435	0.0241369	0.02026	0.00285487	0.0216686	0.0114174	0.0100986	0.0138271	0.0171878	0.0137247	0.0111394	0.0137582	0.00303461	0.00273784	0.00760742	0.00911846	0.00807348	0.0037013	0.00999206	0.00868166	0.00452266	0.00776417	0.00454982	0.00351112	0.000988547	0.00516845	0.00492393	0.0169244	0.00789166	0.0137728	0.0123265	0.00696372	0.00350694	0.00716644	0.00831592	0.00309313
IMH02	0.6721	0.0014803	0.0460817	0.0095395	0.0016354	0.0311825	0.0145851	0.0159378	0.0186078	0.00621766	0.00475699	0.00764691	0.00645325	0.00983791	0.0223891	0.0191968	0.00172178	0.0208989	0.0132776	0.010048	0.0123646	0.019664	0.0102384	0.0152114	0.0120937	0.00197504	0.00516731	0.00795711	0.00770777	0.00889751	0.00582697	0.00532633	0.00896819	0.0048257	0.00612735	0.00594084	0.00383818	0.000907028	0.00444483	0.00471772	0.0130675	0.00740936	0.0145674	0.0121173	0.00604096	0.0049592	0.00627655	0.00629422	0.00340234
IMH03	0.76156	0.117992	0.051782	0.0037661	0.00181941	0.0281896	0.00542827	0.0214435	0.0198488	0.00732255	0.00245583	0.0219227	0.0109689	0.0111635	0.0140985	0.0186733	0.0028826	0.0128856	0.0149671	0.00888739	0.00670111	0.0120919	0.0089997	0.00743486	0.00500898	0.00148997	0.00233603	0.0128631	0.00683588	0.00984576	0.00481432	0.00483678	0.0112084	0.00396077	0.00956873	0.00445493	0.00133273	0.00104073	0.00530099	0.00525606	0.00768194	0.00678347	0.0144055	0.0103848	0.0065289	0.00250075	0.00778676	0.00400569	0.00315963
IMH04	0.748564	0.0678929	0.0471131	0.00869113	0.0016362	0.039779	0.00892213	0.0165257	0.0194708	0.00598658	0.00195382	0.013696	0.00849864	0.00488936	0.0255729	0.0245816	0.00103947	0.0223968	0.0165257	0.0100001	0.0115304	0.0190377	0.0126373	0.0130896	0.0122619	0.00500486	0.00018287	0.00866226	0.0089125	0.000356115	0.0037344	0.00601546	0.00745917	0.0055246	0.00874888	0.00526473	0.000875851	0.00115497	0.00494711	0.00514923	0.013927	0.0107123	0.0194323	0.0131281	0.00561122	0.00178058	0.00587109	0.00717043	0.00230994
IMH05	0.739803	0.0769129	0.052032	0.00697145	0.0020225	0.0376516	0.0145001	0.0174761	0.0166877	0.0038345	0.00678983	0.00759883	0.00705812	0.00684762	0.0236509	0.0211579	0.00156434	0.0202085	0.00752041	0.00913429	0.0146776	0.0154412	0.0129275	0.00967912	0.0114911	0.00140337	0.00344651	0.00804048	0.00854405	0.0076236	0.00533281	0.00734705	0.0115819	0.00386752	0.00686	0.0038345	0.000924573	0.00136622	0.00442061	0.00372718	0.0139635	0.00764011	0.0136457	0.0111857	0.00765249	0.00324013	0.00636057	0.00740897	0.00292231
IMH06	0.763763	0.0926757	0.0447686	0.00858101	0.00367651	0.0382724	0.0100659	0.0174264	0.0219334	0.00540696	0.00479577	0.0130993	0.00629187	0.00530572	0.0223721	0.0206867	0.00146798	0.0182494	0.00910033	0.0127243	0.0132062	0.0168096	0.0112582	0.0126212	0.0104202	0.00206604	0.00360901	0.00711303	0.00789483	0.00777297	0.00911158	0.00651309	0.00636311	0.00509949	0.0076811	0.00413021	0.000826792	0.000703054	0.00588128	0.00406834	0.0128725	0.00855664	0.022074	0.0101709	0.00653184	0.00363713	0.00713366	0.00652247	0.00252912
IMH07	0.749448	0.0961014	0.0409809	0.00549156	0.00263048	0.0330416	0.0177899	0.0137195	0.0201727	0.00635074	0.00420365	0.00892827	0.00778725	0.00600911	0.0212676	0.0202564	0.00253824	0.0221456	0.0160972	0.0100437	0.0122454	0.0172382	0.0119465	0.0108635	0.0118423	0.00165174	0.00317195	0.00918277	0.00889069	0.0086396	0.00393889	0.0067436	0.00741147	0.00522168	0.00631487	0.00411141	0.00103682	0.00248529	0.00586222	0.00386544	0.013342	0.00825356	0.0154139	0.0116493	0.00577169	0.00242039	0.00706472	0.00713476	0.00390473
IMH08	0.774572	0.151757	0.0677904	0.030341	0.00470404	0.0119953	0.00117601	0.0231282	0.0165687	0.0100614	0.00175095	0.0506729	0.0100091	0.00919901	0.013903	0.0220306	0.00418137	0.0170391	0.000470404	0.00898994	0.00590618	0.0084934	0.0102182	0.00799686	0.00588005	0.00114988	0.00410297	0.00520057	0.00347576	0.00582778	0.00616752	0.0107409	0.00606298	0.00723899	0.00744806	0.00180321	0.000914674	0.00410297	0.00554031	0.00295309	0.00595845	0.00546191	0.00799686	0.00755259	0.0045995	0.00175095	0.00269175	0.00642885	0.00595845
IMH09	0.757855	0.120288	0.0434975	0.00719222	0.00374876	0.0350285	0.00540851	0.0269426	0.012845	0.00965316	0.00582113	0.015478	0.00848375	0.01397	0.0160608	0.0113851	0.00154132	0.0146231	0.0195487	0.00936821	0.0073606	0.0114369	0.0112888	0.0107856	0.0056842	0.00474794	0.00399301	0.0124805	0.00543256	0.00971607	0.00543256	0.0108799	0.00835793	0.00415028	0.00747347	0.00379317	0.00120456	0.000753083	0.00335464	0.00418729	0.0108485	0.00540481	0.00930529	0.0099048	0.00484416	0.00295682	0.00772882	0.0056805	0.00463322
IMH10	0.763744	0.129132	0.040897	0.00806937	0.00366056	0.0289617	0.00792265	0.0227923	0.01396	0.0104902	0.00334512	0.0179653	0.0109303	0.0197406	0.0146789	0.0121774	0.00296366	0.0116272	0.0230637	0.00948517	0.00803269	0.010901	0.00638214	0.00685163	0.00342581	0.00121774	0.00411538	0.011033	0.00658754	0.00999134	0.0071744	0.00758521	0.0123021	0.00440881	0.00941915	0.00543582	0.00144515	0.00130577	0.00390264	0.00410804	0.00874426	0.00495166	0.00930178	0.0104608	0.00594932	0.00283161	0.00654352	0.00595666	0.00374859
IMH11	0.746138	0.119017	0.0305384	0.00771869	0.00398423	0.0327352	0.00953156	0.023992	0.0160609	0.00871263	0.00461287	0.0133017	0.00837112	0.0113597	0.0127869	0.0116044	0.00156481	0.0170396	0.0253937	0.0107107	0.00952307	0.00652598	0.0104541	0.00652088	0.00496966	0.00136602	0.00588204	0.00822501	0.00518544	0.00994273	0.0082437	0.00864806	0.00913569	0.00361893	0.00712234	0.00264709	0.000749272	0.00118422	0.0113138	0.00602476	0.00986627	0.00728204	0.00495437	0.00756918	0.00711384	0.00695923	0.00672136	0.00751481	0.0029869
IMH12	0.650569	0.00121075	0.0492093	0.00838559	0.000952908	0.0185929	0.00101877	0.0309597	0.0152269	0.014665	0.00142376	0.023335	0.00767652	0.00383966	0.0158169	0.0183981	0.00161994	0.00916053	0.028321	0.0155913	0.00332957	0.0141283	0.0179371	0.00620371	0.00703891	0.002514	0.00137611	0.0103783	0.0047267	0.00762747	0.00489767	0.0179791	0.00474492	0.0103573	0.0233168	0.0039924	0.00172224	0.000930487	0.00372615	0.00161854	0.00589121	0.00778442	0.00497334	0.0174158	0.00744249	0.00134528	0.00464403	0.00383405	0.00670819
IMH13	0.773784	0.139546	0.0343509	0.00885053	0.00395282	0.0256264	0.00918518	0.0277327	0.017394	0.016768	0.00242524	0.0201617	0.00788989	0.0102443	0.0146656	0.0138388	0.00172837	0.0114451	0.0185436	0.0102639	0.0066379	0.0109332	0.00987811	0.0071694	0.00398431	0.00189767	0.00522055	0.0115907	0.0057993	0.0096222	0.00659853	0.00988992	0.00973637	0.00464968	0.00813005	0.00290556	0.000787414	0.000858281	0.00409849	0.00436227	0.00979937	0.00523237	0.00480716	0.0100198	0.00635443	0.00730326	0.00998441	0.00525205	0.00344494
IMH14	0.817949	0.211503	0.0562536	0.0155772	0.000700788	0.0168312	0.00264332	0.028677	0.0140834	0.00563089	0.00175197	0.0199356	0.0126203	0.00528665	0.0129154	0.0172	0.00169664	0.00933769	0.0241096	0.00969424	0.00321502	0.0176058	0.00777014	0.00441374	0.00931925	0.000485634	0.00263103	0.00468422	0.00309207	0.00774555	0.00627021	0.0213986	0.0044998	0.014108	0.0125896	0.00505305	0.000811439	0.00272939	0.00359615	0.00358385	0.00568007	0.00805292	0.00297528	0.0104381	0.00673125	0.00140158	0.00395884	0.00427235	0.00601817
IMH15	0.761435	0.135759	0.0413774	0.00916662	0.0045742	0.0264884	0.0107567	0.0259326	0.0169346	0.0128478	0.00213675	0.0112897	0.00746724	0.0126747	0.0124469	0.0135905	0.00169938	0.0134037	0.0258096	0.00888871	0.00584532	0.00933519	0.00732601	0.00584532	0.00387258	0.00283382	0.00887048	0.0110892	0.00905728	0.010538	0.00956299	0.0101553	0.00661983	0.004843	0.00801852	0.00408671	0.00102054	0.00155359	0.00500702	0.00505258	0.00610501	0.00615057	0.00504802	0.00764037	0.00313907	0.00460153	0.00876114	0.00528493	0.00485211
IMH16	0.752227	0.0829057	0.0539735	0.00468741	0.00172934	0.0354173	0.0135503	0.0144377	0.0185676	0.00351556	0.00306047	0.0098868	0.00845327	0.00779339	0.0216281	0.0215143	0.00138802	0.0208772	0.0100119	0.010376	0.0180101	0.0170317	0.0106036	0.0143467	0.0121622	0.00258263	0.00250299	0.00736106	0.00899937	0.00040958	0.00423232	0.00631435	0.00803231	0.00418681	0.00770237	0.00419819	0.000921554	0.00077365	0.00703112	0.00493771	0.0140281	0.00688321	0.0135503	0.0144149	0.0104101	0.00328801	0.008385	0.00616645	0.00199101
IMH17	0.776015	0.100824	0.0345182	0.00879997	0.00395977	0.0379031	0.0057484	0.0241583	0.0184825	0.0084025	0.00225662	0.0150719	0.0102552	0.0174739	0.0170764	0.0120417	0.00284428	0.0165635	0.0208396	0.0122811	0.0107232	0.0114006	0.0102018	0.0045282	0.00584029	0.00276735	0.00364137	0.00998171	0.00888331	0.0130162	0.00401106	0.00999239	0.00851789	0.0048979	0.0104176	0.00396618	0.00136338	0.00239766	0.00386789	0.00585739	0.00797297	0.00541077	0.0158583	0.0115887	0.00537657	0.00311781	0.00473121	0.00725282	0.0026776
IMH18	0.744595	0.0996055	0.049813	0.0033837	0.00231245	0.0352894	0.00315709	0.0292842	0.0182318	0.0117322	0.00515023	0.0177426	0.00681891	0.0110524	0.0181803	0.0143588	0.00149357	0.0172481	0.0297323	0.0076687	0.00589702	0.0130558	0.0115417	0.0099966	0.00485667	0.00711247	0.0022352	0.0132309	0.00594852	0.000401718	0.00463006	0.00766355	0.00699402	0.00472791	0.00645839	0.00405323	0.000875539	0.00134421	0.00345581	0.00567556	0.0101717	0.00641204	0.0109906	0.00813222	0.0045322	0.00154507	0.00951763	0.00473821	0.0044601
IMH19	0.659222	0.00218702	0.0468111	0.00364504	0.00315903	0.0312369	0.00461705	0.0273268	0.0191088	0.0119734	0.00251839	0.01891	0.00994102	0.0143372	0.0163474	0.0158835	0.00331367	0.0141383	0.0317229	0.00790863	0.0059867	0.0119071	0.00722381	0.00861555	0.00315903	0.00254048	0.00216493	0.0114432	0.00720171	0.00989683	0.00596461	0.00457287	0.00996311	0.00466123	0.00846091	0.00492633	0.000883646	0.00203239	0.00415314	0.00603088	0.00731217	0.00620761	0.0115758	0.00859346	0.00486005	0.00132547	0.00839464	0.00457287	0.00335785
IMH20	0.653456	0.00178678	0.0347251	0.00398236	0.00287998	0.0348905	0.00622847	0.0262827	0.0205457	0.0102889	0.00395021	0.0162556	0.00678425	0.00816683	0.0146341	0.0143264	0.00138717	0.0202012	0.0380874	0.00896146	0.00823573	0.00878233	0.0109182	0.00652703	0.00503881	0.00269165	0.00378026	0.00874099	0.00599421	0.00912682	0.00681641	0.00535116	0.00785449	0.00417069	0.00711038	0.00334849	0.000564972	0.00139176	0.0115291	0.00789582	0.00940701	0.00741353	0.00676588	0.00590694	0.00730329	0.00449681	0.00882826	0.00659134	0.00250333
IMH21	0.775982	0.116124	0.0408067	0.00455556	0.00256788	0.0259689	0.00565148	0.0299872	0.0236911	0.0174916	0.0016761	0.0233258	0.00646804	0.00770363	0.0174057	0.0180503	0.0014075	0.0148056	0.0280103	0.00772512	0.00520022	0.0126675	0.0100244	0.00709121	0.00342742	0.00376049	0.00314807	0.0118402	0.00625316	0.00957313	0.00543659	0.00718791	0.00814414	0.00537213	0.00674739	0.0036423	0.000687632	0.00123559	0.00463077	0.0058986	0.00883178	0.00588785	0.00623167	0.00852019	0.00539362	0.00557627	0.0109054	0.00463077	0.00290095
IMH22	0.642433	0.00201207	0.0469807	0.00539381	0.00326053	0.0279387	0.00562411	0.0288357	0.022957	0.0151148	0.00139391	0.0154178	0.00566047	0.0103634	0.0157814	0.0167754	0.00139391	0.0148724	0.0345931	0.00763618	0.00486049	0.01103	0.00819374	0.00658166	0.0039999	0.00402414	6.06046e-05	0.0122179	0.0081695	0.00976946	0.00752709	0.00615743	0.0058544	0.00613318	0.00699377	0.00436353	0.000739376	0.00143027	0.00505442	0.00626651	0.00549078	0.00783011	0.00656954	0.00609682	0.00287266	0.00299387	0.00958765	0.00442414	0.00415747
IMH23	0.650169	0.00164718	0.0574442	0.00384629	0.00120735	0.0317965	0.00810652	0.016351	0.0202491	0.00996067	0.00535548	0.00811515	0.00566594	0.00771844	0.0203353	0.0226034	0.00204388	0.0181966	0.0106678	0.0112974	0.0137638	0.0136948	0.0110818	0.0103574	0.0114785	0.00154369	0.00389803	0.00652834	0.00696816	0.00041395	0.00670082	0.00649384	0.00945186	0.00547622	0.00755459	0.00384629	0.00150919	0.00102625	0.00569181	0.00576081	0.0121167	0.00694229	0.0173773	0.0125306	0.00745973	0.00296664	0.00801166	0.0101073	0.00325986
IMH24	0.771235	0.0800628	0.0400344	0.00411803	0.00273341	0.0389064	0.00290052	0.0271849	0.0237353	0.0103846	0.00155769	0.0174748	0.00840316	0.0139834	0.0202141	0.0154456	0.00255437	0.0184834	0.0296916	0.0102533	0.00883287	0.0128017	0.0105219	0.0047984	0.00543102	0.00417174	0.0020053	0.0101518	0.0083017	0.0116439	0.00304973	0.00683354	0.00684547	0.00568765	0.00919693	0.00395092	0.00128912	0.0030915	0.0041598	0.00740051	0.00725131	0.00639786	0.0165378	0.00905369	0.00476855	0.00156962	0.00645157	0.00634415	0.00277519
IMH25	0.645981	0.00213807	0.0486916	0.00377861	0.00250114	0.0245677	0.00389963	0.0270554	0.017387	0.00879434	0.00184224	0.0181535	0.00751688	0.0092112	0.0166877	0.0143883	0.00251459	0.0172794	0.0414033	0.00605115	0.00671006	0.0108921	0.00684453	0.00656214	0.00371137	0.00305247	0.00441062	0.00914396	0.00642767	0.012304	0.00348277	0.0069521	0.00728828	0.00590324	0.0101121	0.00454509	0.000457198	0.00141194	0.00410134	0.00676384	0.0074093	0.00603771	0.00945324	0.00851195	0.0047199	0.0026894	0.00993734	0.00359035	0.0056074
IMH26	0.746252	0.139473	0.0382296	0.00455372	0.00239385	0.0203927	0.0118433	0.015929	0.0134272	0.00934142	0.00152991	0.0218686	0.0081175	0.00707356	0.0111233	0.00946741	0.00559765	0.016649	0.016109	0.0063896	0.016127	0.00820749	0.00856747	0.00449972	0.00840548	0.00241185	0.00566965	0.00856747	0.00350978	0.00869346	0.00334779	0.0048597	0.0305081	0.00615562	0.00574164	0.00660559	0.00464371	0.000629961	0.00368977	0.00401375	0.00561565	0.0032938	0.00912543	0.00602963	0.00331179	0.00338379	0.00350978	0.00406775	0.00417574
IMH27	0.762432	0.125557	0.0474454	0.00417676	0.00185634	0.0291358	0.00164605	0.0213841	0.0154308	0.0123562	0.00515569	0.0225951	0.00951373	0.00869433	0.015032	0.0102534	0.00434354	0.0175699	0.0207025	0.0082375	0.0111888	0.0114933	0.0127188	0.0087886	0.00627964	0.00543849	0.00284977	0.0125013	0.0046916	0.00882485	0.00380694	0.0076864	0.0166273	0.00489464	0.00837527	0.00526446	0.0019071	0.000493089	0.00381419	0.00336461	0.0104274	0.00492364	0.0102969	0.00988354	0.00401723	0.00171856	0.00734558	0.00435079	0.00556176
IMH28	0.768424	0.138261	0.0441127	0.00484314	0.00132646	0.0248943	0.00360922	0.0180152	0.0163494	0.0108277	0.00228275	0.0267452	0.0108585	0.0130179	0.0136657	0.0107968	0.00650893	0.0147762	0.0222723	0.0070025	0.0113829	0.011167	0.00829812	0.00533671	0.00286887	0.00175834	0.00320819	0.0110436	0.0053984	0.00903847	0.00589197	0.00431872	0.0215319	0.0053984	0.00993306	0.00579943	0.00191258	0.00120307	0.0046272	0.00373261	0.00721843	0.00379431	0.0111978	0.010149	0.00505907	0.00194342	0.0061696	0.00425703	0.00475059
IMH29	0.767368	0.0626893	0.0576277	0.0107913	0.0121637	0.0304526	0.0180891	0.0154675	0.0187027	0.0118731	0.00377807	0.0125572	0.00996184	0.0065087	0.0202143	0.0234172	0.00619587	0.0227714	0.0097802	0.0111183	0.0128519	0.0196129	0.0135785	0.0152213	0.0139498	0.00534016	0.00510403	0.00686188	0.00741689	0.00779227	0.00561665	0.00625642	0.00760054	0.00512017	0.00600616	0.00551978	0.00117056	0.00370945	0.00526548	0.00516861	0.0124462	0.00837351	0.0176895	0.0109447	0.00780236	0.0025066	0.00748752	0.00597589	0.00205856
IMH30	0.747135	0.124482	0.0331964	0.00494374	0.00181528	0.027197	0.00505317	0.0187386	0.0179468	0.010808	0.00389448	0.0199037	0.00883178	0.00588356	0.0116834	0.00975874	0.00469913	0.0199423	0.0252916	0.00993898	0.0131704	0.00722893	0.0117414	0.00513042	0.00613461	0.00163504	0.00491155	0.00843912	0.00409403	0.0102995	0.0061153	0.00499524	0.0181142	0.00461544	0.00784046	0.00432577	0.00132606	0.00090764	0.0120053	0.00499524	0.00889616	0.00563895	0.00637279	0.00732549	0.00681695	0.00506605	0.0063921	0.00615393	0.00410047
IMH31	0.772005	0.145939	0.0379032	0.00524194	0.00138249	0.0200461	0.00446429	0.0227967	0.0204781	0.0190092	0.00131048	0.0272897	0.00861175	0.00540035	0.0142281	0.0129608	0.00511233	0.0151642	0.0181164	0.00805012	0.00963422	0.0111895	0.011852	0.00538594	0.00394585	0.00247696	0.00381624	0.0115207	0.00407546	0.00911578	0.0046371	0.00606279	0.0184188	0.00599078	0.00877016	0.00416187	0.00123848	0.000532834	0.00444988	0.00393145	0.00946141	0.0046803	0.00600518	0.0101382	0.00499712	0.00547235	0.0093462	0.00404666	0.00414747
IMH32	0.775633	0.102597	0.0378514	0.00550729	0.00171645	0.0334993	0.00141546	0.0183115	0.0211587	0.0113888	0.00141546	0.0225823	0.010616	0.0116491	0.0157735	0.0113074	0.00586522	0.0201663	0.0219885	0.0104126	0.0135608	0.0119175	0.0125439	0.00276585	0.00669498	0.00276585	0.00274958	0.00988383	0.00704477	0.0126415	0.00222895	0.00648347	0.0167008	0.00553169	0.0111773	0.00524697	0.00248926	0.00212319	0.00443349	0.00476702	0.00777691	0.00515749	0.0166846	0.010917	0.00499479	0.00161883	0.00405929	0.00556423	0.00333529
IMH33	0.73971	0.101169	0.0446841	0.0115229	0.001563	0.0372413	0.0196762	0.0145	0.0193243	0.0049867	0.00534531	0.00740225	0.00653617	0.00443187	0.0205558	0.0198724	0.00108936	0.0199739	0.00847807	0.00936445	0.0152308	0.0160495	0.010535	0.010623	0.0109883	0.0014412	0.00261176	0.00720602	0.00796384	0.00758493	0.00549417	0.006049	0.00874196	0.004486	0.00585278	0.00387028	0.0025238	0.00160359	0.00469576	0.00365376	0.0130385	0.00689478	0.0166449	0.0111778	0.00623846	0.00307186	0.00688801	0.00626552	0.00217196
IMH34	0.641266	0.00309776	0.0860109	0.0351209	0.00105962	0.0134595	0.00104023	0.0237189	0.0114936	0.00484499	0.0103476	0.018241	0.0111745	0.0101836	0.0119996	0.0169557	0.00273104	0.0166507	0.00837118	0.0109365	0.00393523	0.00981163	0.00963708	0.00659222	0.0049067	0.00128706	0.00716522	0.00367253	0.00649877	0.00673855	0.0120137	0.00868854	0.00523816	0.00677205	0.00638241	0.00261996	0.000747553	0.0010843	0.00867091	0.00229379	0.00417854	0.00579001	0.00839234	0.0081649	0.0071758	0.0013805	0.00531574	0.00349093	0.00235021
IMH35	0.559399	0.00385205	0.0489393	0.0269232	0.00157731	0.0186614	0.00120211	0.0336311	0.0100333	0.00361957	0.00442736	0.0175446	0.00670063	0.00735686	0.0126111	0.0224355	0.00193338	0.00936675	0.00040757	0.0101113	0.00518217	0.00823527	0.00696694	0.00733626	0.00315462	0.000459068	0.00252487	0.00479226	0.00431848	0.00809401	0.0170458	0.0202976	0.00455684	0.00368284	0.00700226	0.00474517	0.000878409	0.00105792	0.00616652	0.00175976	0.00418605	0.00626951	0.00358868	0.00716558	0.00465983	0.0054735	0.0054323	0.00428758	0.00276912
IMH36	0.63851	0.00189217	0.0533117	0.00935919	0.000987446	0.0399562	0.00336731	0.0266076	0.0124163	0.00275899	0.00275727	0.0135313	0.0113875	0.0216842	0.0148565	0.0176086	0.0014131	0.00917308	0.00619006	0.0140241	0.00409454	0.00947293	0.0110101	0.00501305	0.00539218	0.000394634	0.0027452	0.00528533	0.00311743	0.00873364	0.0277639	0.013209	0.00626072	0.00599878	0.0159715	0.00248154	0.00300542	0.00217824	0.00475801	0.00347071	0.00957805	0.00517504	0.00261251	0.00714821	0.00881291	0.0016423	0.00417209	0.0101261	0.00537667
IMH37	0.789872	0.177612	0.0706645	0.0306859	0.00643213	0.0245913	0.000870647	0.0287136	0.013113	0.0040334	0.00183014	0.0181414	0.00739161	0.00554371	0.01043	0.0167377	0.00142146	0.010199	0.00653873	0.0135217	0.00488628	0.000319829	0.0191365	0.0082978	0.00296731	0.000444208	0.00261194	0.00357143	0.00339375	0.00721393	0.00875977	0.00886638	0.0114783	0.00554371	0.00881308	0.00289623	0.00108387	0.000959488	0.00522388	0.00234542	0.00861763	0.00280739	0.0025764	0.0106965	0.0061656	0.00561478	0.00732054	0.0075693	0.00316276
[truncated: 270 more rows]
[truncated: 111 more columns]

## Sheet: F. Proportion of Core genera
Proportion of Core genera
[truncated: 395 more rows]
[truncated: 37 more columns]

## Sheet: G. Proportion of phyla
Proportion of phyla
[truncated: 395 more rows]

[truncated: 1 more sheets: H. KEGG Orthologs (KOs)]
