# Supplementary material for: The Core and Distinction of the Gut Microbiota in Chinese Populations across Geography and Ethnicity
Source: Microorganisms. 2020 Oct 14;8(10):1579. doi: 10.3390/microorganisms8101579 (PMC7602275; doi:10.3390/microorganisms8101579)
Supplement: Supplementary file 1 [file microorganisms-08-01579-s001.zip › Supplement/Table S2 Redundancy Analysis and Forward Selection Component Analysis.xlsx]

## Sheet: A. RDA→ the factors one by one 
RDA→ the factors one by one
Class	factors	R.squared	Adjusted.r.squared
Comprehensive indicator	Geographic Location	0.19989	0.187485
Comprehensive indicator	Ethnicity	0.177708	0.162796
Personal_physical_condition	gender	0.00196055	-0.000585471
Personal_physical_condition	Age	0.00407073	0.0015301
Personal_physical_condition	Residence_time	0.0109719	0.00844884
Personal_physical_condition	Height	0.00577389	0.0032376
Personal_physical_condition	Weight	0.00808163	0.00555122
Personal_physical_condition	BMI	0.00482977	0.00229107
Personal_physical_condition	Frequency_of_meals_at_a_single_location	0.00307476	0.000531583
Personal_physical_condition	Frequency_of_defecation	0.00317044	0.000627504
Personal_physical_condition	Shape_of_stool	0.0444113	0.00385582
Cereal food	Wheat	0.0198572	0.0173568
Cereal food	Rice	0.0215177	0.0190216
Cereal food	Highland_barley	0.0194769	0.0169756
Cereal food	Oat	0.00284001	0.000296231
Cereal food	Potato	0.00742125	0.00488916
Cereal food	Sweet_potato	0.00353942	0.000997425
Cereal food	Cassava	0.00210841	-0.000437231
Cereal food	Chinese_yam	0.0134485	0.0109318
Cereal food	Other_staples	0.00128255	-0.0012652
foods with high protein	Beef	0.00767246	0.00514101
foods with high protein	Pork	0.0133845	0.0108676
foods with high protein	Chicken	0.00338177	0.000839373
foods with high protein	Mutton	0.0169397	0.0144319
foods with high protein	Fish	0.00400128	0.00146047
foods with high protein	Egg	0.00353468	0.000992675
foods with high protein	Other_meat	0.00162577	-0.000921103
foods with high protein	Types_of_beans_and_soy_products	0.061861	0.0194452
foods with high protein	Frequency_of_beans_and_soy_products	0.00277522	0.000231283
vegetables	Brassica_pekinensis	0.0286172	0.0261391
vegetables	Tomato	0.0377544	0.0352997
vegetables	Pepper	0.0445831	0.0421458
vegetables	Eggplant	0.00415016	0.00160973
vegetables	Cauliflower	0.00498381	0.00244551
vegetables	Lactuca_sativa_var_longifoliaf._Lam	0.00198574	-0.000560211
vegetables	Brassica_napus	0.00638021	0.00384547
vegetables	Brassica_oleracea	0.0015605	-0.000986537
vegetables	Brassica_chinensis	0.0379134	0.0354591
vegetables	Lactuca_sativa_var._ramosa_Hort.	0.00285387	0.000310125
vegetables	Ipomoea_aquatica_Forsk	0.0109463	0.00842324
vegetables	Coriandrum_sativum	0.0430681	0.0406269
vegetables	Lactuca_sativa_var._angustanaIrish	0.0018413	-0.000705027
vegetables	Spinacia_oleracea	0.00332295	0.000780409
vegetables	Apium_graveolens	0.0130186	0.0105008
vegetables	Cucurbita_pepo	0.00254332	-1.21e-06
vegetables	Cucumis_sativus	0.0064543	0.00391975
vegetables	Momordica_charantia	0.00444653	0.00190685
vegetables	Chrysanthemum_coronarium	0.00169828	-0.000848407
vegetables	Allium_cepa	0.00169402	-0.000852676
vegetables	Allium_sativum	0.00237385	-0.000171116
vegetables	Raphanus_sativus	0.00919926	0.00667171
vegetables	Daucus_carota	0.00854665	0.00601744
vegetables	Mushroom	0.00140912	-0.00113831
vegetables	Kelp	0.00321925	0.000676444
vegetables	Benincasa_hispida	0.00243963	-0.000105166
vegetables	Allium_tuberosum	0.00158715	-0.00095982
vegetables	Brassica_juncea	0.00399947	0.00145866
vegetables	Pugionium_cornutum	0.00479682	0.00225804
vegetables	Gynura_cusimbua	0.00108644	-0.00146181
vegetables	Cucurbita_moschata	0.00426397	0.00172383
vegetables	Foeniculum_vulgare	0.00145656	-0.00109074
vegetables	Allium_fistulosum	0.0188267	0.0163237
vegetables	Types_of_fermented_vegetable_products	0.0877136	0.031004
vegetables	Frequency_of_fermented_vegetable_products	0.00584494	0.00330883
vegetables	Other_vegetables	0.00428822	0.00174814
fruits	Peach	0.00471072	0.00217172
fruits	Apricot	0.00747599	0.00494404
fruits	Watermelon	0.00517317	0.00263534
fruits	Apple	0.00238304	-0.000161902
fruits	Plum	0.0102904	0.00776561
fruits	Pear	0.00601103	0.00347535
fruits	Banana	0.00344335	0.000901116
fruits	Litchi	0.00109437	-0.00145386
fruits	Persimmon	0.0104906	0.00796635
fruits	Grape	0.0115447	0.00902311
fruits	Muskmelon	0.00221893	-0.000326427
fruits	Chestnut	0.00270734	0.000163226
fruits	Walnut	0.00316195	0.000618998
fruits	Carambola	0.00292089	0.000377321
fruits	Jujube	0.00121971	-0.0013282
fruits	Melon	0.0395111	0.0370609
fruits	Cherry	0.00164347	-0.000903357
fruits	Fig	0.0411523	0.0387063
fruits	Mango	0.00200505	-0.000540855
fruits	Blueberry	0.00152663	-0.0010205
fruits	Tangerine	0.00189316	-0.000653029
fruits	Other_fruits	0.00165303	-0.000893773
drinks	Types_of_tea_products	0.0797907	0.0508077
drinks	Frequency_of_tea_products	0.00744533	0.00491331
drinks	Milk_tea	0.0113084	0.00878623
drinks	Fruit_juice	0.00279432	0.000250432
drinks	Milk	0.00320693	0.000664093
drinks	Coffee	0.00387224	0.0013311
drinks	Carbonated_beverage	0.00515901	0.00262115
drinks	Highland_barley_wine	0.00356548	0.00102356
drinks	Multi_cereal_beverage	0.00156595	-0.000981075
drinks	Types_of_fermented_dairy_products	0.0774787	0.0607491
drinks	Frequency_of_fermented_dairy_products	0.0130608	0.0105431
drinks	Other_beverages	0.00497313	0.00243479
climate	E	0.0455022	0.0430673
climate	N	0.034782	0.0323197
climate	altitude	0.00826794	0.00573801
climate	Annual.Mean.Temperature	0.031906	0.0294364
climate	Mean.Diurnal.Range	0.0341907	0.0317269
climate	Isothermality	0.0173825	0.0148758
climate	Max.Temperature.of.Warmest.Month	0.0177149	0.0152091
climate	Min.Temperature.of.Coldest.Month	0.0399847	0.0375357
climate	Temperature.Annual.Range	0.0397639	0.0373143
climate	Mean.Temperature.of.Wettest.Quarter	0.0150232	0.0125105
climate	Mean.Temperature.of.Driest.Quarter	0.0397482	0.0372986
climate	Mean.Temperature.of.Warmest.Quarter	0.0151788	0.0126665
climate	Mean.Temperature.of.Coldest.Quarter	0.0718753	0.0695076
climate	Annual.Precipitation	0.0511214	0.0487008
climate	Precipitation.of.Wettest.Month	0.0514223	0.0490025
climate	Precipitation.of.Driest.Month	0.0463322	0.0438993
climate	Precipitation.Seasonality	0.0867272	0.0843974
climate	Precipitation.of.Wettest.Quarter	0.0518762	0.0494575
climate	Precipitation.of.Driest.Quarter	0.04616	0.0437267
climate	Precipitation.of.Warmest.Quarter	0.0525427	0.0501258
climate	Precipitation.of.Coldest.Quarter	0.0463016	0.0438687
climate	solar.radiation	0.0438966	0.0414576
climate	water.vapor.pressure	0.0474165	0.0449865

## Sheet: B. Comprehensive indicators
Forward selection among comprehensive indicators
	Accumulated adjusted.r.squared	Df	AIC	F	Pvalue
Geographic Location	0.187485	6	-1364.99	16.1139	9.999e-05
Ethnicity	0.236242	7	-1382.56	4.52936	9.999e-05
<Accumulated factors>	0.236242

## Sheet: C. Personal physical condition
Forward selection among climate factors
	Accumulated adjusted.r.squared	Df	AIC	F	Pvalue
Residence_time	0.00844884	1	-1291.47	4.34869	0.0009999
Weight	0.0146808	1	-1292.96	3.47934	0.00249975
<Accumulated factors>	0.0169535

## Sheet: D. cereal foods
Forward selection among climate factors
	Accumulated adjusted.r.squared	Df	AIC	F	Pvalue
Rice	0.0190216	1	-1295.69	8.62043	9.999e-05
Highland_barley	0.035234	1	-1301.27	7.58738	0.00019998
Chinese_yam	0.0457348	1	-1304.59	5.30256	9.999e-05
Wheat	0.051732	1	-1306.08	3.46654	0.00389961
Potato	0.0562561	1	-1306.98	2.86477	0.00919908
<Accumulated factors>	0.0568248

## Sheet: E. Foods with high protein
Forward selection among climate factors
	Accumulated adjusted.r.squared	Df	AIC	F	Pvalue
Types_of_beans_and_soy_products	0.0194452	17	-1280.28	1.45844	0.00319968
Pork	0.0320067	1	-1284.41	5.87931	9.999e-05
Mutton	0.0416595	1	-1287.41	4.77712	0.00059994
Beef	0.0480426	1	-1289.1	3.50777	0.00229977
<Accumulated factors>	0.051054

## Sheet: F. Vegetables
Forward selection among climate factors
	Accumulated adjusted.r.squared	Df	AIC	F	Pvalue
Pepper	0.0421458	1	-1305.09	18.2921	9.999e-05
Types_of_fermented_vegetable_products	0.0704539	23	-1294.74	1.51904	0.00029997
Brassica_pekinensis	0.0823046	1	-1298.86	5.76507	0.00019998
Ipomoea_aquatica_Forsk	0.0932545	1	-1302.66	5.44399	0.00039996
Apium_graveolens	0.100146	1	-1304.74	3.81055	0.00189981
Coriandrum_sativum	0.106126	1	-1306.45	3.44868	0.00269973
<Accumulated factors>	0.110929

## Sheet: G. Fruits
Forward selection among climate factors
	Accumulated adjusted.r.squared	Df	AIC	F	Pvalue
Fig	0.0387063	1	-1303.68	16.8241	9.999e-05
Melon	0.0473925	1	-1306.26	4.57439	0.00049995
Plum	0.0558516	1	-1308.79	4.50315	0.00089991
Persimmon	0.0627668	1	-1310.69	3.87758	0.00189981
Apricot	0.0688476	1	-1312.27	3.5403	0.00349965
Grape	0.0746388	1	-1313.75	3.42824	0.00429957
<Accumulated factors>	0.0759156

## Sheet: H. Drinks
Forward selection among climate factors
	Accumulated adjusted.r.squared	Df	AIC	F	Pvalue
Types_of_fermented_dairy_products	0.0607491	7	-1306.9	4.63122	9.999e-05
Types_of_tea_products	0.103373	12	-1313.64	2.52915	9.999e-05
Milk_tea	0.109665	1	-1315.47	3.64302	0.00359964
<Accumulated factors>	0.115015

## Sheet: I. Climate factors
Forward selection among climate factors
	Accumulated adjusted.r.squared	Df	AIC	F	Pvalue
Precipitation.Seasonality	0.0843974	1	-1322.87	37.2255	9.999e-05
Precipitation.of.Warmest.Quarter	0.135508	1	-1344.5	24.1758	9.999e-05
Annual.Mean.Temperature	0.162326	1	-1355.93	13.5177	9.999e-05
Mean.Temperature.of.Coldest.Quarter	0.17121	1	-1359.14	5.18057	9.999e-05
Mean.Temperature.of.Wettest.Quarter	0.185698	1	-1365.11	7.92125	9.999e-05
<Accumulated factors>	0.187485

## Sheet: J. 2nd round forward selection
Second round forward selection among geographic location, ethnicity and other preselected factors
	Accumulated adjusted.r.squared	Df	AIC	F	Pvalue
Geographic Location	0.187485	6	-1364.99	16.1139	9.999e-05
Ethnicity	0.236242	7	-1382.56	4.52936	9.999e-05
Types_of_fermented_dairy_products	0.243801	7	-1379.81	1.54261	0.0148985
<Accumulated factors>	0.254771
