# Supplementary material for: The Core and Distinction of the Gut Microbiota in Chinese Populations across Geography and Ethnicity
Source: Microorganisms. 2020 Oct 14;8(10):1579. doi: 10.3390/microorganisms8101579 (PMC7602275; doi:10.3390/microorganisms8101579)
Supplement: Supplementary file 1 [file microorganisms-08-01579-s001.zip › Supplement/Table S3 Results of Chi-square Test among geographical location and ethnicity.xlsx]

## Sheet: A. Chi→Enterotypes 
	Chi→Enterotypes
	Enterotypes	Location	χ.squared of different ethnicity (Hans or non-Hans)	pvalue
	Prevotella : Bacteroides	Gansu	3.16826	0.0750825
	Prevotella : Bacteroides	Guizhou	0.443352	0.505509
	Prevotella : Bacteroides	InnerMongolia	0.0970137	0.755443
	Prevotella : Bacteroides	Jilin	0.218795	0.63996
	Prevotella : Bacteroides	Tibet	4.64744	0.0311
	Prevotella : Bacteroides	Xinjiang	3.52364	0.0604993
	Prevotella : Bacteroides	Yunnan	7.17912	0.0073757

## Sheet: B. Chi→different location(food)
Chi→foods in different location
Factors	χ.squared of Hans in different geographic location	pvalue
Types of fermented_dairy_products	52.7433	2.87465e-05
Types of fermented_vegetable_products	199.207	2.36047e-11
Types of beans_and_soy_products	168.344	1.09133e-06
Types of tea_products	147.044	1.49933e-10

## Sheet: C. Chi→Hans and non-Hans(food)
Chi→foods in Hans and non-Hans
Factors	Location	χ.squared of different ethnicity (Hans or non-Hans)	pvalue
Types_of_beanss_and_soy_products	Gansu	10.2235	0.0167586
Types_of_beanss_and_soy_products	Guizhou	4.86	0.433204
Types_of_beanss_and_soy_products	InnerMongolia	8.93513	0.347798
Types_of_beanss_and_soy_products	Jilin	6.72108	0.458487
Types_of_beanss_and_soy_products	Tibet	26.1	0.000213292
Types_of_beanss_and_soy_products	Xinjiang	11.6678	0.112028
Types_of_beanss_and_soy_products	Yunnan	2.02544	0.567144
Types_of_fermented_dairy_products	Gansu	0.806152	0.369261
Types_of_fermented_dairy_products	Guizhou	9.78434e-30	1
Types_of_fermented_dairy_products	InnerMongolia	8.45594	0.206565
Types_of_fermented_dairy_products	Jilin	1.12523	0.288795
Types_of_fermented_dairy_products	Tibet	48.25	1.88396e-10
Types_of_fermented_dairy_products	Xinjiang	50.6338	1.01162e-11
Types_of_fermented_dairy_products	Yunnan	1.20913	0.271504
Types_of_fermented_vegetable_products	Gansu	0.470129	0.492928
Types_of_fermented_vegetable_products	Guizhou	7.26923	0.122326
Types_of_fermented_vegetable_products	InnerMongolia	12.3153	0.0906555
Types_of_fermented_vegetable_products	Jilin	7.05736	0.315575
Types_of_fermented_vegetable_products	Tibet	20.8	0.00034693
Types_of_fermented_vegetable_products	Xinjiang	6.78857	0.0335645
Types_of_fermented_vegetable_products	Yunnan	12.3459	0.338212
Types_of_tea_products	Gansu	13.5611	0.00113565
Types_of_tea_products	Guizhou	5.40914	0.0200316
Types_of_tea_products	InnerMongolia	17.3164	0.00818813
Types_of_tea_products	Jilin	5.57995	0.133934
Types_of_tea_products	Tibet	50.8421	3.18617e-09
Types_of_tea_products	Xinjiang	16.9714	0.000716369
Types_of_tea_products	Yunnan	10.3187	0.0160428
