# Supplementary material for: The Core and Distinction of the Gut Microbiota in Chinese Populations across Geography and Ethnicity
Source: Microorganisms. 2020 Oct 14;8(10):1579. doi: 10.3390/microorganisms8101579 (PMC7602275; doi:10.3390/microorganisms8101579)
Supplement: Supplementary file 1 [file microorganisms-08-01579-s001.zip › Supplement/Tablle S4 Results of Variation decomposition, ANOCOV, and PERMANOVA.xlsx]

## Sheet: A. Variation decomposition
Variation decomposition between geographic Location and ethnicity
Foods & Taxonomy & KOs	Factors	Geographic Location	Ethnicity	Geographic Location ∪ Ethnicity	Geographic Location ∩ ┐(Ethnicity)	Geographic Location ∩ Ethnicity	Ethnicity ∩ ┐(Geographic Location)	Residuals
		[a+b]	[b+c]	[a+b+c]	[a]	[b]	[c]	[d]
Cereal food	Wheat	0.338977	0.361329	0.534846	0.173517	0.16546	0.195869	0.465154
Cereal food	Rice	0.342861	0.297063	0.462768	0.165705	0.177156	0.119907	0.537232
Cereal food	Highland_barley	0.380359	0.844152	0.841691	-0.00246075	0.38282	0.461333	0.158309
Cereal food	Oat	0.000715687	-0.00361657	-0.00513324	-0.00151666	0.00223235	-0.00584893	1.00513
Cereal food	Potato	0.0765416	0.0817689	0.140268	0.0584988	0.0180428	0.0637261	0.859732
Cereal food	Sweet_potato	0.0315718	0.0181511	0.0277842	0.0096331	0.0219387	-0.00378764	0.972216
Cereal food	Cassava	0.00271677	0.0091088	-0.00565349	-0.0147623	0.0174791	-0.00837025	1.00565
Cereal food	Chinese_yam	0.0662021	0.0577462	0.0638228	0.00607655	0.0601255	-0.00237932	0.936177
Cereal food	Other_staples	0.0370037	0.0309517	0.0353037	0.00435207	0.0326517	-0.0017	0.964696
foods with high protein	Beef	0.171149	0.282643	0.320227	0.0375838	0.133565	0.149078	0.679773
foods with high protein	Pork	0.195335	0.141419	0.227427	0.0860086	0.109326	0.0320922	0.772573
foods with high protein	Chicken	0.00256813	0.0269427	0.0346984	0.00775562	-0.00518749	0.0321302	0.965302
foods with high protein	Mutton	0.182719	0.274169	0.305816	0.0316473	0.151072	0.123097	0.694184
foods with high protein	Fish	0.10086	0.0299916	0.116728	0.0867361	0.0141235	0.0158681	0.883272
foods with high protein	Egg	0.0408499	0.0179966	0.0655702	0.0475736	-0.00672371	0.0247203	0.93443
foods with high protein	Other_meat	0.00827556	0.00721174	0.00271319	-0.00449855	0.0127741	-0.00556237	0.997287
foods with high protein	Frequency_of_beans_and_soy_products	0.0173241	0.0438227	0.0449273	0.00110462	0.0162195	0.0276032	0.955073
vegetables	Brassica_pekinensis	0.228216	0.283145	0.350132	0.0669867	0.161229	0.121916	0.649868
vegetables	Tomato	0.425424	0.613559	0.630543	0.0169842	0.40844	0.20512	0.369457
vegetables	Pepper	0.417771	0.702101	0.705412	0.00331074	0.41446	0.287641	0.294588
vegetables	Eggplant	0.0616841	0.0522921	0.0692972	0.0170051	0.044679	0.0076131	0.930703
vegetables	Cauliflower	0.0589711	0.12148	0.145976	0.0244961	0.0344751	0.0870052	0.854024
vegetables	Lactuca_sativa_var_longifoliaf._Lam	0.0326054	0.0837876	0.0983559	0.0145683	0.0180371	0.0657505	0.901644
vegetables	Brassica_napus	0.033466	0.0127203	0.0786873	0.065967	-0.032501	0.0452213	0.921313
vegetables	Brassica_oleracea	0.0214725	0.0291234	0.0443036	0.0151802	0.00629228	0.0228311	0.955696
vegetables	Brassica_chinensis	0.337923	0.601707	0.595418	-0.00628883	0.344212	0.257495	0.404582
vegetables	Lactuca_sativa_var._ramosa_Hort.	0.0182762	-0.00174886	0.0238198	0.0255687	-0.00729248	0.00554362	0.97618
vegetables	Ipomoea_aquatica_Forsk	0.256869	0.366426	0.381779	0.0153529	0.241516	0.12491	0.618221
vegetables	Coriandrum_sativum	0.329881	0.586732	0.58216	-0.00457155	0.334453	0.252279	0.41784
vegetables	Lactuca_sativa_var._angustanaIrish	0.024154	0.000179764	0.0631222	0.0629424	-0.0387884	0.0389682	0.936878
vegetables	Spinacia_oleracea	0.190459	0.125616	0.193963	0.0683466	0.122112	0.00350396	0.806037
vegetables	Apium_graveolens	0.0567401	0.00792038	0.0833468	0.0754264	-0.0186863	0.0266067	0.916653
vegetables	Cucurbita_pepo	0.00838034	-0.0044593	0.0174784	0.0219377	-0.0135573	0.00909804	0.982522
vegetables	Cucumis_sativus	0.0733521	0.120505	0.120657	0.000151577	0.0732005	0.0473046	0.879343
vegetables	Momordica_charantia	0.0357895	0.0411706	0.0327126	-0.00845796	0.0442475	-0.00307692	0.967287
vegetables	Chrysanthemum_coronarium	0.0776102	0.0402428	0.0617467	0.0215039	0.0561063	-0.0158635	0.938253
vegetables	Allium_cepa	0.0114975	0.0409752	0.0260996	-0.0148756	0.026373	0.0146021	0.9739
vegetables	Allium_sativum	-0.00542598	-0.0124428	-0.0075178	0.004925	-0.010351	-0.00209182	1.00752
vegetables	Raphanus_sativus	0.256125	0.553714	0.55225	-0.00146422	0.257589	0.296125	0.44775
vegetables	Daucus_carota	0.0205443	0.085468	0.0722973	-0.0131707	0.033715	0.051753	0.927703
vegetables	Mushroom	0.0172208	-0.0112317	0.0451805	0.0564123	-0.0391914	0.0279597	0.954819
vegetables	Kelp	0.00275568	0.0112391	0.0103097	-0.0009294	0.00368508	0.00755401	0.98969
vegetables	Benincasa_hispida	0.00396263	0.0240607	0.00865115	-0.0154096	0.0193722	0.00468852	0.991349
vegetables	Allium_tuberosum	-0.00423594	-0.0111828	-0.00779097	0.00339188	-0.00762781	-0.00355503	1.00779
vegetables	Brassica_juncea	0.0100703	-0.00687779	0.0315488	0.0384266	-0.0283564	0.0214786	0.968451
vegetables	Pugionium_cornutum	0.0132462	-0.0102136	0.036641	0.0468546	-0.0336084	0.0233948	0.963359
vegetables	Gynura_cusimbua	0.000765624	-0.015296	-0.0022807	0.0130153	-0.0122497	-0.00304633	1.00228
vegetables	Cucurbita_moschata	0.0140327	0.0446233	0.0342492	-0.0103741	0.0244067	0.0202166	0.965751
vegetables	Foeniculum_vulgare	-0.000534616	-0.015296	0.00155945	0.0168555	-0.0173901	0.00209407	0.998441
vegetables	Allium_fistulosum	0.126738	0.23423	0.222331	-0.0118982	0.138636	0.0955935	0.777669
vegetables	Frequency_of_fermented_vegetable_products	0.149724	0.256014	0.293122	0.0371076	0.112616	0.143398	0.706878
vegetables	Other_vegetables	0.329015	0.109874	0.351543	0.241669	0.0873459	0.0225281	0.648457
fruits	Peach	0.0979108	0.08531	0.113221	0.0279114	0.0699994	0.0153106	0.886779
fruits	Apricot	0.478635	0.162564	0.484737	0.322174	0.156462	0.0061018	0.515263
fruits	Watermelon	0.217234	0.121908	0.299277	0.177368	0.0398654	0.082043	0.700723
fruits	Apple	0.0877152	0.0718078	0.165617	0.0938091	-0.00609393	0.0779017	0.834383
fruits	Plum	0.192808	0.114765	0.189502	0.0747367	0.118071	-0.00330623	0.810498
fruits	Pear	0.232787	0.300599	0.329303	0.0287037	0.204083	0.0965161	0.670697
fruits	Banana	0.0302743	0.0299221	0.054202	0.0242799	0.00599437	0.0239277	0.945798
fruits	Litchi	0.0316217	0.0116526	0.0739356	0.0622831	-0.0306614	0.042314	0.926064
fruits	Persimmon	0.0590381	0.0715881	0.0659659	-0.00562215	0.0646603	0.00692782	0.934034
fruits	Grape	0.159929	0.0560793	0.160062	0.103982	0.0559467	0.00013254	0.839938
fruits	Muskmelon	0.0331657	0.0314631	0.0378099	0.00634677	0.0268189	0.0046442	0.96219
fruits	Chestnut	-0.003087	-0.0124428	-0.00231516	0.0101276	-0.0132146	0.000771843	1.00232
fruits	Walnut	0.0328023	0.0870881	0.0726738	-0.0144144	0.0472167	0.0398714	0.927326
fruits	Carambola	0.0262664	0.0728512	0.058212	-0.0146392	0.0409055	0.0319456	0.941788
fruits	Jujube	0.0115439	-0.0137903	0.0284839	0.0422742	-0.0307303	0.01694	0.971516
fruits	Melon	0.306339	0.546517	0.539357	-0.00716026	0.313499	0.233018	0.460643
fruits	Cherry	0.0251029	0.0671342	0.0524047	-0.0147295	0.0398323	0.0273019	0.947595
fruits	Fig	0.332091	0.59072	0.590514	-0.00020644	0.332298	0.258423	0.409486
fruits	Mango	0.0185676	0.0359977	0.0216186	-0.0143791	0.0329467	0.00305097	0.978381
fruits	Blueberry	-0.000534616	0.0122012	-0.00339559	-0.0155968	0.0150622	-0.00286097	1.0034
fruits	Tangerine	-0.0015789	-0.0141286	-0.0020174	0.0121112	-0.0136901	-0.0004385	1.00202
fruits	Other_fruits	-0.003087	-0.00410235	-0.004799	-0.000696649	-0.00239035	-0.001712	1.0048
drinks	Frequency_of_tea_products	0.191522	0.280317	0.322162	0.0418449	0.149677	0.13064	0.677838
drinks	Milk_tea	0.0848578	0.14433	0.133526	-0.0108039	0.0956617	0.0486679	0.866474
drinks	Fruit_juice	0.0677954	0.0226443	0.0590827	0.0364384	0.031357	-0.00871272	0.940917
drinks	Milk	0.0546478	0.068748	0.085709	0.0169609	0.0376868	0.0310612	0.914291
drinks	Coffee	-0.0034051	0.0115767	0.00123135	-0.0103454	0.0069403	0.00463644	0.998769
drinks	Carbonated_beverage	0.0299033	0.0553227	0.0512864	-0.00403633	0.0339397	0.021383	0.948714
drinks	Highland_barley_wine	0.00609702	0.0289174	0.0135845	-0.0153329	0.0214299	0.00748749	0.986415
drinks	Multi_cereal_beverage	0.0335543	-0.009575	0.0620689	0.0716439	-0.0380896	0.0285146	0.937931
drinks	Frequency_of_fermented_dairy_products	0.23392	0.487154	0.48828	0.00112634	0.232793	0.25436	0.51172
drinks	Other_beverages	0.0626423	0.103588	0.0975564	-0.00603207	0.0686744	0.0349141	0.902444
core.OTU	OTU_1	0.164727	0.134199	0.215484	0.0812845	0.0834425	0.0507566	0.784516
core.OTU	OTU_2	0.112686	0.0573244	0.204738	0.147413	-0.0347272	0.0920516	0.795262
core.OTU	OTU_17592	0.0663981	0.0243015	0.076021	0.0517195	0.0146786	0.0096229	0.923979
core.OTU	OTU_38087	0.0684552	0.012368	0.072484	0.060116	0.0083392	0.0040288	0.927516
core.OTU	OTU_3	0.0470779	0.0489322	0.0741032	0.025171	0.0219069	0.0270253	0.925897
core.OTU	OTU_16	0.331405	0.409788	0.439507	0.0297189	0.301686	0.108103	0.560493
core.OTU	OTU_4	0.165941	0.0758417	0.162876	0.0870341	0.0789072	-0.00306552	0.837124
core.OTU	OTU_8	0.140216	0.104166	0.202977	0.0988115	0.041404	0.0627615	0.797023
core.OTU	OTU_12	0.164736	0.0622495	0.191552	0.129303	0.0354333	0.0268162	0.808448
core.OTU	OTU_28	0.113757	0.145799	0.180354	0.0345546	0.0792019	0.0665972	0.819646
core.OTU	OTU_10	0.126964	0.0916534	0.148791	0.0571378	0.0698258	0.0218276	0.851209
core.OTU	OTU_14	0.0277381	-0.00958588	0.050771	0.0603569	-0.0326188	0.0230329	0.949229
core.OTU	OTU_7	0.221557	0.121375	0.239738	0.118363	0.103194	0.0181811	0.760262
core.OTU	OTU_9	0.10842	0.0202979	0.14413	0.123832	-0.0154119	0.0357099	0.85587
core.OTU	OTU_13	0.284346	0.0796985	0.314164	0.234466	0.0498807	0.0298178	0.685836
core.OTU	OTU_44	0.176787	0.0855483	0.176505	0.0909567	0.0858306	-0.000282325	0.823495
core.OTU	OTU_11	0.227975	0.0669161	0.28297	0.216054	0.011922	0.0549942	0.71703
core.OTU	OTU_5	0.119468	0.0985465	0.17201	0.0734639	0.0460042	0.0525422	0.82799
core.OTU	OTU_17	0.0899456	0.0385578	0.11804	0.0794817	0.0104639	0.0280939	0.88196
core.OTU	OTU_23	0.13586	0.202713	0.220226	0.0175132	0.118346	0.0843663	0.779774
core.OTU	OTU_15	0.12851	0.122798	0.267138	0.14434	-0.0158295	0.138628	0.732862
core.OTU	OTU_7280	0.261331	0.123508	0.261973	0.138465	0.122866	0.000642351	0.738027
core.OTU	OTU_37223	0.0259384	0.0536637	0.079101	0.0254373	0.000501024	0.0531627	0.920899
core.OTU	OTU_30	0.178055	0.0762597	0.203434	0.127174	0.050881	0.0253787	0.796566
core.OTU	OTU_49	0.118741	0.0269183	0.129414	0.102496	0.0162451	0.0106732	0.870586
core.OTU	OTU_37	0.130918	0.15361	0.191183	0.0375735	0.0933441	0.0602657	0.808817
core.OTU	OTU_20	0.0760802	0.0721321	0.100334	0.0282022	0.047878	0.0242541	0.899666
core.OTU	OTU_29	0.00113571	0.0273316	0.0589734	0.0316419	-0.0305062	0.0578377	0.941027
core.OTU	OTU_21	0.0279112	0.0533814	0.0630733	0.00969182	0.0182193	0.0351621	0.936927
core.OTU	OTU_37018	0.1558	0.294794	0.296951	0.00215629	0.153644	0.141151	0.703049
core.OTU	OTU_19	0.0217351	-0.00872136	0.0365002	0.0452216	-0.0234865	0.0147652	0.9635
core.OTU	OTU_27	0.0715428	0.038513	0.0802462	0.0417332	0.0298096	0.0087034	0.919754
core.OTU	OTU_31	0.0107984	0.0303574	0.052104	0.0217466	-0.0109482	0.0413056	0.947896
core.OTU	OTU_22	0.117652	0.0753144	0.122732	0.0474178	0.0702341	0.00508026	0.877268
core.OTU	OTU_46	0.0251637	0.0644276	0.0963272	0.0318996	-0.00673594	0.0711635	0.903673
core.OTU	OTU_77	0.0734173	0.132751	0.169323	0.036572	0.0368453	0.0959059	0.830677
core.OTU	OTU_92	0.0631499	0.0167106	0.0986868	0.0819762	-0.0188263	0.0355369	0.901313
core.OTU	OTU_36	0.0809647	0.0848594	0.0945022	0.00964277	0.071322	0.0135375	0.905498
core.OTU	OTU_40	0.0336286	0.0501603	0.0598937	0.00973332	0.0238953	0.026265	0.940106
core.OTU	OTU_24	0.165524	0.0757277	0.172615	0.0968871	0.0686366	0.0070911	0.827385
core.OTU	OTU_33	0.0194772	0.00712041	0.0789773	0.0718569	-0.0523797	0.0595001	0.921023
core.OTU	OTU_25	0.0911428	0.048227	0.127019	0.0787918	0.012351	0.035876	0.872981
core.OTU	OTU_18	0.059113	0.0277002	0.0619558	0.0342556	0.0248574	0.00284276	0.938044
core.OTU	OTU_38	0.13352	0.140799	0.202722	0.0619234	0.071597	0.0692017	0.797278
core.OTU	OTU_43	0.273375	0.457268	0.474428	0.0171601	0.256215	0.201052	0.525572
core.OTU	OTU_35	0.266558	0.160876	0.320059	0.159183	0.107376	0.0535004	0.679941
core.OTU	OTU_7371	0.037125	0.0290538	0.0421789	0.0131251	0.0239999	0.00505394	0.957821
core.OTU	OTU_53	0.08541	0.0692239	0.101702	0.0324784	0.0529316	0.0162923	0.898298
core.OTU	OTU_72	0.0312943	0.0599354	0.089393	0.0294577	0.00183663	0.0580987	0.910607
core.OTU	OTU_47	0.131152	0.0390431	0.197772	0.158729	-0.0275772	0.0666203	0.802228
core.OTU	OTU_54	0.0959312	0.141341	0.179337	0.037996	0.0579353	0.083406	0.820663
core.OTU	OTU_41	0.222342	0.134187	0.226602	0.0924147	0.129928	0.00425939	0.773398
core.OTU	OTU_64	0.0657597	0.0742692	0.0852205	0.0109513	0.0548084	0.0194608	0.914779
core.OTU	OTU_45	0.315789	0.221866	0.34406	0.122194	0.193595	0.0282713	0.65594
core.OTU	OTU_70	0.124807	0.0952195	0.162493	0.067274	0.0575329	0.0376866	0.837507
core.OTU	OTU_34	0.194673	0.310968	0.313521	0.00255354	0.192119	0.118848	0.686479
core.OTU	OTU_39	0.167208	0.0826989	0.224491	0.141792	0.025416	0.0572829	0.775509
core.OTU	OTU_27230	0.16065	0.163166	0.200988	0.0378222	0.122828	0.0403384	0.799012
core.OTU	OTU_12408	0.0667518	0.0146409	0.11427	0.0996292	-0.0328774	0.0475183	0.88573
core.OTU	OTU_56	0.0577257	0.0744655	0.0958667	0.0214013	0.0363245	0.038141	0.904133
core.OTU	OTU_66	0.132891	0.173959	0.218927	0.0449678	0.0879235	0.0860354	0.781073
core.OTU	OTU_119	0.0232513	0.0506884	0.0788954	0.0282071	-0.00495581	0.0556442	0.921105
core.OTU	OTU_48	0.0759394	0.0717602	0.0849276	0.0131674	0.062772	0.00898825	0.915072
core.OTU	OTU_63	0.0475365	0.0585546	0.10122	0.0426652	0.0048713	0.0536833	0.89878
core.OTU	OTU_67	0.288324	0.172644	0.322427	0.149783	0.138541	0.0341031	0.677573
core.OTU	OTU_59	0.208275	0.164887	0.235124	0.0702369	0.138038	0.0268494	0.764876
core.OTU	OTU_78	0.12906	0.1048	0.186655	0.0818556	0.0472042	0.0575957	0.813345
core.OTU	OTU_32	0.0687764	0.0247968	0.118026	0.0932291	-0.0244527	0.0492496	0.881974
core.OTU	OTU_51	0.0495924	0.0293249	0.0726907	0.0433658	0.00622668	0.0230982	0.927309
core.OTU	OTU_65	0.0307064	0.0184432	0.0749637	0.0565205	-0.0258142	0.0442573	0.925036
core.OTU	OTU_12489	0.134328	0.107155	0.178012	0.070857	0.0634714	0.0436833	0.821988
core.OTU	OTU_16660	0.138075	0.138064	0.181926	0.0438617	0.0942135	0.0438507	0.818074
core.OTU	OTU_11435	0.0662154	0.185172	0.221281	0.0361086	0.0301068	0.155065	0.778719
core.OTU	OTU_89	0.0696343	0.0557269	0.0671854	0.0114585	0.0581758	-0.00244887	0.932815
core.OTU	OTU_75	0.0976325	0.107937	0.154031	0.0460931	0.0515394	0.0563981	0.845969
core.OTU	OTU_80	0.0836206	0.116838	0.117649	0.000811472	0.0828091	0.0340287	0.882351
core.OTU	OTU_94	0.0557963	0.0386873	0.0577783	0.019091	0.0367052	0.00198203	0.942222
core.OTU	OTU_118	0.211322	0.118626	0.234367	0.115741	0.0955804	0.0230452	0.765633
core.OTU	OTU_68	0.126123	0.128342	0.14794	0.0195981	0.106525	0.0218163	0.85206
core.OTU	OTU_74	0.113092	0.186307	0.190262	0.00395559	0.109136	0.0771707	0.809738
core.OTU	OTU_90	0.028202	0.0364282	0.0579312	0.021503	0.00669907	0.0297291	0.942069
core.OTU	OTU_42	0.124081	0.213311	0.215844	0.00253371	0.121548	0.0917632	0.784156
core.OTU	OTU_25351	0.163305	0.176959	0.238061	0.0611021	0.102203	0.074756	0.761939
core.OTU	OTU_83	0.148091	0.0469479	0.15182	0.104872	0.0432189	0.00372905	0.84818
core.OTU	OTU_62	0.086107	0.112883	0.164928	0.0520458	0.0340612	0.0788214	0.835072
core.OTU	OTU_81	0.0706384	0.0663977	0.0834837	0.017086	0.0535524	0.0128453	0.916516
core.OTU	OTU_31078	0.0751543	0.0967094	0.106915	0.0102054	0.0649489	0.0317605	0.893085
core.OTU	OTU_14813	0.144724	0.200981	0.22695	0.0259691	0.118755	0.0822262	0.77305
core.OTU	OTU_61	0.124955	0.0869211	0.156049	0.0691277	0.0558278	0.0310933	0.843951
core.OTU	OTU_114	0.105423	0.0604909	0.1014	0.0409088	0.0645144	-0.00402349	0.8986
core.OTU	OTU_71	0.0943125	0.141394	0.168446	0.0270518	0.0672606	0.0741338	0.831554
core.OTU	OTU_95	0.22871	0.155776	0.269334	0.113558	0.115152	0.0406235	0.730666
core.OTU	OTU_111	0.0168227	0.0520669	0.0644316	0.0123647	0.00445802	0.0476089	0.935568
core.OTU	OTU_105	4.86e-05	-0.0113174	-0.00354246	0.00777496	-0.00772641	-0.00359101	1.00354
core.OTU	OTU_88	0.112195	0.173828	0.198012	0.0241838	0.0880116	0.0858163	0.801988
core.OTU	OTU_107	0.0424322	0.03061	0.0974678	0.0668578	-0.0244256	0.0550356	0.902532
core.OTU	OTU_103	0.0698618	0.0476452	0.108088	0.0604433	0.00941844	0.0382267	0.891912
core.OTU	OTU_91	0.0372539	0.0226454	0.0672891	0.0446437	-0.00738978	0.0300351	0.932711
core.OTU	OTU_117	0.0816143	0.0554778	0.0830792	0.0276013	0.0540129	0.0014649	0.916921
core.OTU	OTU_188	0.0606572	0.0345189	0.104339	0.06982	-0.00916281	0.0436818	0.895661
core.OTU	OTU_102	0.338636	0.225614	0.362537	0.136923	0.201713	0.0239012	0.637463
core.OTU	OTU_98	0.124699	0.284359	0.289987	0.00562811	0.119071	0.165287	0.710013
core.OTU	OTU_55	0.0193467	-0.000109627	0.0181302	0.0182398	0.00110688	-0.00121651	0.98187
core.OTU	OTU_97	0.0533348	0.106228	0.133068	0.0268404	0.0264943	0.0797337	0.866932
core.OTU	OTU_137	0.0913545	0.0803932	0.140524	0.060131	0.0312236	0.0491697	0.859476
core.OTU	OTU_106	0.115674	0.122805	0.177664	0.0548594	0.0608147	0.0619899	0.822336
core.OTU	OTU_183	0.0551443	0.0137635	0.0814865	0.067723	-0.0125787	0.0263421	0.918514
core.OTU	OTU_145	0.0437847	0.01248	0.0405546	0.0280746	0.01571	-0.00323003	0.959445
core.OTU	OTU_157	0.153946	0.127521	0.166049	0.0385272	0.115419	0.0121021	0.833951
core.OTU	OTU_112	0.0734448	0.0617016	0.105075	0.043373	0.0300718	0.0316297	0.894925
core.OTU	OTU_124	0.0707875	0.0517098	0.178902	0.127192	-0.0564049	0.108115	0.821098
core.OTU	OTU_39781	0.153723	0.0609683	0.175457	0.114489	0.0392343	0.021734	0.824543
core.OTU	OTU_40109	0.13882	0.0944353	0.181718	0.0872825	0.0515371	0.0428982	0.818282
core.OTU	OTU_37396	0.062326	0.0594795	0.132409	0.07293	-0.0106041	0.0700835	0.867591
core.OTU	OTU_18005	0.218791	0.136271	0.237629	0.101358	0.117433	0.0188382	0.762371
core.OTU	OTU_144	0.109171	0.0483557	0.108766	0.0604107	0.0487607	-0.000404957	0.891234
core.OTU	OTU_123	0.12495	0.129267	0.153518	0.0242501	0.100699	0.028568	0.846482
core.OTU	OTU_133	0.0940921	0.133722	0.154728	0.0210062	0.073086	0.0606356	0.845272
core.OTU	OTU_116	0.14273	0.0868456	0.205923	0.119077	0.0236531	0.0631925	0.794077
core.OTU	OTU_104	0.0971544	0.125818	0.186638	0.0608198	0.0363345	0.0894837	0.813362
core.OTU	OTU_115	0.0316153	0.076134	0.0736582	-0.00247577	0.0340911	0.0420429	0.926342
core.OTU	OTU_136	0.0967554	0.0885455	0.131179	0.0426331	0.0541223	0.0344232	0.868821
core.OTU	OTU_172	0.0513503	-0.00249714	0.0918231	0.0943202	-0.0429699	0.0404727	0.908177
core.OTU	OTU_84	0.108545	0.206576	0.202596	-0.00398002	0.112525	0.0940507	0.797404
core.OTU	OTU_163	0.0805068	0.14223	0.161097	0.0188669	0.0616398	0.08059	0.838903
core.OTU	OTU_120	0.105758	0.0628976	0.133019	0.0701211	0.0356364	0.0272612	0.866981
core.OTU	OTU_142	0.246024	0.221513	0.301749	0.0802363	0.165788	0.0557248	0.698251
core.OTU	OTU_174	0.0817163	0.213891	0.254193	0.0403017	0.0414146	0.172477	0.745807
core.OTU	OTU_86	0.0664547	0.130619	0.125104	-0.00551532	0.0719701	0.0586493	0.874896
core.OTU	OTU_69	0.240311	0.201566	0.264894	0.0633279	0.176983	0.0245832	0.735106
core.OTU	OTU_24627	0.193052	0.151863	0.212996	0.061133	0.131919	0.0199444	0.787004
core.OTU	OTU_29461	0.0888956	0.0579814	0.10423	0.0462483	0.0426473	0.0153341	0.89577
core.OTU	OTU_169	0.138944	0.11592	0.151466	0.0355466	0.103398	0.012522	0.848534
core.OTU	OTU_153	0.0777501	0.0469136	0.0959828	0.0490692	0.0286809	0.0182327	0.904017
core.OTU	OTU_96	0.233727	0.375625	0.369912	-0.00571282	0.23944	0.136185	0.630088
core.OTU	OTU_158	0.106509	0.143091	0.162492	0.0194009	0.087108	0.0559827	0.837508
core.OTU	OTU_135	0.13469	0.323846	0.323559	-0.000286306	0.134976	0.18887	0.676441
core.OTU	OTU_101	0.151782	0.037909	0.232901	0.194992	-0.0432102	0.0811192	0.767099
core.OTU	OTU_205	0.0517743	0.0433509	0.0533199	0.00996903	0.0418052	0.00154569	0.94668
core.OTU	OTU_131	0.0977092	0.195652	0.195674	2.22e-05	0.0976869	0.0979646	0.804326
core.OTU	OTU_176	0.007698	0.00606293	0.0307426	0.0246797	-0.0169817	0.0230446	0.969257
core.OTU	OTU_191	0.0157974	0.0325505	0.048583	0.0160325	-0.000235139	0.0327856	0.951417
core.OTU	OTU_134	0.0378048	0.00124883	0.0615644	0.0603156	-0.0225108	0.0237596	0.938436
core.OTU	OTU_155	0.143777	0.0807647	0.144908	0.0641432	0.0796333	0.00113141	0.855092
core.OTU	OTU_199	0.122199	0.18492	0.211908	0.0269883	0.095211	0.0897086	0.788092
core.OTU	OTU_168	0.0926023	0.0771634	0.111212	0.0340486	0.0585538	0.0186097	0.888788
core.OTU	OTU_138	0.0125218	0.027487	0.0280496	0.000562604	0.0119592	0.0155278	0.97195
core.OTU	OTU_129	0.0164318	0.000896342	0.0109409	0.0100445	0.00638724	-0.0054909	0.989059
core.OTU	OTU_31959	0.174379	0.362702	0.366846	0.00414331	0.170236	0.192467	0.633154
core.OTU	OTU_125	0.0752989	0.113727	0.111805	-0.0019217	0.0772206	0.0365062	0.888195
core.OTU	OTU_204	0.15878	0.0419004	0.170256	0.128356	0.0304244	0.011476	0.829744
core.OTU	OTU_76	0.132527	0.0506405	0.260457	0.209816	-0.0772895	0.12793	0.739543
core.OTU	OTU_242	0.0155905	0.0182278	0.0166492	-0.00157864	0.0171691	0.00105873	0.983351
core.OTU	OTU_198	0.0745997	0.0607576	0.0846277	0.0238701	0.0507295	0.010028	0.915372
core.OTU	OTU_220	0.153191	0.042548	0.178571	0.136023	0.0171679	0.0253801	0.821429
core.OTU	OTU_35624	0.0795433	0.0930291	0.135801	0.0427716	0.0367717	0.0562574	0.864199
core.OTU	OTU_60	0.118403	0.125184	0.200707	0.0755231	0.0428804	0.082304	0.799293
core.OTU	OTU_253	0.0542328	0.142685	0.159158	0.0164727	0.0377601	0.104925	0.840842
core.OTU	OTU_109	0.0275976	0.0106195	0.053103	0.0424835	-0.0148859	0.0255053	0.946897
core.genus	Prevotella_9	0.261761	0.189273	0.303717	0.114443	0.147318	0.0419557	0.696283
core.genus	Bacteroides	0.151727	0.276914	0.338488	0.0615741	0.0901525	0.186762	0.661512
core.genus	Butyricimonas	0.0321559	0.0516942	0.0674514	0.0157572	0.0163986	0.0352956	0.932549
core.genus	Faecalibacterium	0.305501	0.15085	0.313474	0.162624	0.142877	0.00797277	0.686526
core.genus	Roseburia	0.143245	0.122041	0.193093	0.0710523	0.072193	0.0498481	0.806907
core.genus	Lachnoclostridium	0.17269	0.166344	0.264249	0.0979052	0.0747845	0.0915592	0.735751
core.genus	Subdoligranulum	0.176539	0.0991883	0.193739	0.0945509	0.0819884	0.0171999	0.806261
core.genus	Coprobacter	0.0586795	0.13199	0.154669	0.0226783	0.0360012	0.0959892	0.845331
core.genus	Blautia	0.206501	0.159418	0.264966	0.105548	0.100954	0.0584644	0.735034
core.genus	Megamonas	0.123059	0.0510295	0.143633	0.0926031	0.0304554	0.0205741	0.856367
core.genus	Ruminiclostridium_6	0.219457	0.0537807	0.296885	0.243104	-0.0236471	0.0774277	0.703115
core.genus	Bifidobacterium	0.150185	0.0833714	0.152578	0.0692064	0.0809783	0.00239305	0.847422
core.genus	Ruminococcaceae_UCG-014	0.119523	0.0629802	0.128882	0.0659016	0.0536219	0.00935832	0.871118
core.genus	Lachnospira	0.151972	0.187753	0.314242	0.126489	0.0254836	0.162269	0.685758
core.genus	Ruminococcaceae_UCG-005	0.163058	0.190686	0.242633	0.0519462	0.111112	0.0795742	0.757367
core.genus	[Ruminococcus]_torques_group	0.122382	0.0955139	0.132752	0.0372383	0.0851438	0.0103701	0.867248
core.genus	Lachnospiraceae_ND3007_group	0.174107	0.196762	0.217285	0.020523	0.153584	0.0431779	0.782715
core.genus	Alistipes	0.370268	0.255413	0.38421	0.128797	0.241471	0.0139419	0.61579
core.genus	[Eubacterium]_ruminantium_group	0.128911	0.11114	0.145859	0.0347195	0.0941919	0.0169481	0.854141
core.genus	Enterococcus	0.0723613	0.11877	0.11954	0.000769913	0.0715914	0.0471783	0.88046
core.genus	Romboutsia	0.247679	0.108463	0.293757	0.185294	0.0623848	0.046078	0.706243
core.genus	Anaerostipes	0.117901	0.123606	0.154215	0.0306093	0.0872917	0.0363143	0.845785
core.genus	Clostridium_sensu_stricto_1	0.0700935	0.0653765	0.102151	0.0367747	0.0333188	0.0320577	0.897849
core.genus	Lachnospiraceae_UCG-004	0.114574	0.0572495	0.116359	0.0591099	0.0554636	0.00178583	0.883641
core.genus	Escherichia-Shigella	0.0724514	0.0752202	0.099866	0.0246458	0.0478056	0.0274146	0.900134
core.genus	Dialister	0.0926856	0.162005	0.190205	0.0282006	0.0644851	0.0975198	0.809795
core.genus	Ruminococcus_2	0.09504	0.0455561	0.112057	0.0665012	0.0285388	0.0170174	0.887943
core.genus	Holdemanella	0.080194	0.040952	0.101687	0.0607353	0.0194586	0.0214934	0.898313
core.genus	Barnesiella	0.144566	0.0765999	0.163805	0.0872047	0.0573611	0.0192388	0.836195
core.genus	Ruminococcaceae_UCG-010	0.0713291	0.100331	0.11567	0.0153397	0.0559894	0.0443412	0.88433
core.genus	Lachnospiraceae_UCG-001	0.190548	0.18083	0.217794	0.0369639	0.153584	0.0272456	0.782206
core.genus	Lachnospiraceae_UCG-003	0.0405214	0.0785652	0.116151	0.0375855	0.00293594	0.0756293	0.883849
core.genus	[Eubacterium]_hallii_group	0.111469	0.141727	0.164383	0.0226555	0.0888137	0.0529135	0.835617
core.genus	Alloprevotella	0.178008	0.304859	0.329549	0.0246903	0.153318	0.151541	0.670451
core.genus	Christensenellaceae_R-7_group	0.243891	0.253631	0.326163	0.0725322	0.171359	0.082272	0.673837
core.genus	Butyricicoccus	0.121119	0.117628	0.135588	0.0179598	0.103159	0.0144693	0.864412
core.genus	Paraprevotella	0.126199	0.0946945	0.204128	0.109434	0.0167653	0.0779291	0.795872
core.genus	Megasphaera	0.0967389	0.156565	0.158404	0.00183944	0.0948994	0.0616655	0.841596
core.genus	Dorea	0.168776	0.162294	0.197475	0.0351815	0.133595	0.0286994	0.802525
core.genus	Prevotella_2	0.183984	0.17164	0.2542	0.0825603	0.101424	0.0702157	0.7458
core.genus	Agathobacter	0.149672	0.0891914	0.219364	0.130173	0.0194991	0.0696924	0.780636
core.genus	Turicibacter	0.125473	0.140104	0.182344	0.0422397	0.0832338	0.0568701	0.817656
core.genus	Lachnospiraceae_NK4A136_group	0.00898424	0.00282594	0.00104768	-0.00177826	0.0107625	-0.00793656	0.998952
core.genus	Mitsuokella	0.0266107	0.0206849	0.0719553	0.0512704	-0.0246597	0.0453446	0.928045
core.genus	[Ruminococcus]_gauvreauii_group	0.125837	0.097522	0.141471	0.0439492	0.0818877	0.0156342	0.858529
core.genus	Coprococcus_3	0.375635	0.263474	0.386244	0.12277	0.252865	0.0106094	0.613756
core.genus	Ruminococcaceae_NK4A214_group	0.159204	0.347671	0.358354	0.0106826	0.148521	0.19915	0.641646
core.genus	Phascolarctobacterium	0.0308325	0.0934158	0.0867009	-0.00671493	0.0375474	0.0558684	0.913299
core.genus	[Eubacterium]_coprostanoligenes_group	0.0950755	0.0969484	0.193791	0.0968428	-0.00176731	0.0987157	0.806209
core.genus	[Eubacterium]_eligens_group	0.0768464	0.0817527	0.194505	0.112752	-0.0359058	0.117658	0.805495
core.genus	Akkermansia	0.255748	0.229302	0.289618	0.0603164	0.195431	0.0338706	0.710382
core.genus	Ruminococcaceae_UCG-013	0.260265	0.173044	0.283014	0.109971	0.150294	0.0227496	0.716986
core.genus	Lactobacillus	0.0807159	0.175216	0.202638	0.0274222	0.0532937	0.121922	0.797362
core.genus	Lachnospiraceae_FCS020_group	0.254327	0.238225	0.311894	0.073669	0.180658	0.0575668	0.688106
core.genus	[Ruminococcus]_gnavus_group	0.0853341	0.048916	0.145569	0.0966528	-0.0113186	0.0602346	0.854431
core.genus	Succinivibrio	0.322339	0.35431	0.407154	0.0528436	0.269495	0.0848154	0.592846
core.genus	Streptococcus	0.0461429	0.111831	0.109867	-0.00196344	0.0481063	0.0637243	0.890133
core.genus	Tyzzerella_4	0.164154	0.107008	0.182278	0.0752703	0.0888836	0.0181242	0.817722
core.genus	Fusobacterium	0.0724296	0.0377473	0.164459	0.126712	-0.0542825	0.0920299	0.835541
core.genus	Erysipelotrichaceae_UCG-003	0.0118443	0.0300064	0.0643613	0.0343549	-0.0225106	0.0525169	0.935639
core.genus	Fusicatenibacter	0.10412	0.1237	0.14435	0.0206498	0.0834706	0.0402295	0.85565
core.genus	Sutterella	0.00295724	0.00488663	0.00484783	-3.88e-05	0.00299604	0.00189059	0.995152
core.genus	Ruminococcus_1	0.34829	0.242785	0.382282	0.139497	0.208793	0.0339916	0.617718
core.genus	Coprococcus_2	0.0806276	0.0419537	0.0959017	0.053948	0.0266796	0.0152741	0.904098
core.genus	[Eubacterium]_ventriosum_group	0.0702412	0.0366086	0.100358	0.0637493	0.00649189	0.0301167	0.899642
core.genus	Ruminococcaceae_UCG-003	0.201809	0.223263	0.26258	0.0393174	0.162492	0.0607708	0.73742
core.genus	Bilophila	0.153679	0.187934	0.215228	0.0272941	0.126385	0.0615492	0.784772
core.genus	Parabacteroides	0.104528	0.0973919	0.113232	0.0158397	0.0886883	0.00870358	0.886768
core.genus	Collinsella	0.0476901	0.044699	0.0687827	0.0240837	0.0236065	0.0210926	0.931217
core.genus	Prevotellaceae_NK3B31_group	0.062729	0.11732	0.113065	-0.00425566	0.0669847	0.0503356	0.886935
core.genus	Catenibacterium	0.220063	0.391313	0.414379	0.0230659	0.196997	0.194315	0.585621
core.genus	Desulfovibrio	0.192988	0.146462	0.215081	0.0686188	0.124369	0.0220932	0.784919
core.genus	Butyrivibrio	0.0548592	0.10198	0.105994	0.0040142	0.050845	0.0511353	0.894006
core.genus	Veillonella	0.0332163	0.0070737	0.0515323	0.0444586	-0.0112423	0.018316	0.948468
core.genus	Marvinbryantia	0.0928935	0.0590077	0.0964335	0.0374258	0.0554678	0.00353994	0.903567
core.genus	Prevotella_1	0.098755	0.14603	0.171222	0.0251925	0.0735625	0.0724672	0.828778
core.genus	Stenotrophomonas	0.0740262	0.0534013	0.075506	0.0221047	0.0519215	0.00147981	0.924494
core.genus	Sarcina	0.0339367	0.0270206	0.0296225	0.00260191	0.0313348	-0.00431422	0.970377
core.genus	Pseudomonas	0.192831	0.155342	0.192482	0.0371404	0.15569	-0.000348332	0.807518
core.genus	Ruminiclostridium_9	0.0813139	0.0843922	0.111042	0.0266502	0.0546637	0.0297285	0.888958
core.genus	Rikenellaceae_RC9_gut_group	0.121593	0.184111	0.212366	0.0282544	0.093339	0.0907723	0.787634
core.genus	Weissella	0.0984304	0.0746399	0.116303	0.0416633	0.0567671	0.0178728	0.883697
core.genus	Erysipelatoclostridium	0.0549406	0.000956196	0.112665	0.111709	-0.0567679	0.0577241	0.887335
core.genus	Parasutterella	0.318761	0.191929	0.344677	0.152749	0.166012	0.0259166	0.655323
core.genus	[Eubacterium]_xylanophilum_group	0.236368	0.145537	0.248713	0.103176	0.133192	0.012345	0.751287
genus	Prevotella_9	0.257787	0.182728	0.297297	0.114569	0.143218	0.0395095	0.702703
genus	Bacteroides	0.168057	0.292306	0.354288	0.0619816	0.106075	0.186231	0.645712
genus	Butyricimonas	0.0334937	0.047843	0.0658883	0.0180453	0.0154484	0.0323945	0.934112
genus	Faecalibacterium	0.308534	0.161833	0.317935	0.156102	0.152433	0.00940087	0.682065
genus	Roseburia	0.141021	0.126335	0.193225	0.0668907	0.0741302	0.0522045	0.806775
genus	Lachnoclostridium	0.184468	0.179849	0.277548	0.0976988	0.0867688	0.0930802	0.722452
genus	Subdoligranulum	0.179698	0.103635	0.198578	0.0949423	0.0847553	0.0188801	0.801422
genus	Cellulosilyticum	0.0314675	0.0210937	0.0552067	0.034113	-0.00264551	0.0237392	0.944793
genus	Prevotellaceae_UCG-001	0.0486694	0.0773462	0.0862758	0.00892961	0.0397398	0.0376064	0.913724
genus	Clostridioides	0.0262761	0.011557	0.029251	0.017694	0.00858207	0.00297488	0.970749
genus	Coprobacter	0.0599142	0.13081	0.15478	0.0239699	0.0359443	0.0948658	0.84522
genus	Blautia	0.221492	0.170942	0.279669	0.108727	0.112765	0.0581778	0.720331
genus	Megamonas	0.123717	0.0525587	0.144197	0.0916381	0.0320788	0.0204799	0.855803
genus	Coprococcus_1	0.0995367	0.141933	0.147234	0.00530102	0.0942357	0.0476969	0.852766
genus	Proteiniphilum	0.398509	0.346048	0.418005	0.0719574	0.326552	0.0194961	0.581995
genus	Alteromonas	-0.00412522	-0.0018079	0.0111004	0.0129083	-0.0170335	0.0152256	0.9889
genus	Ruminiclostridium_6	0.223722	0.0557776	0.301646	0.245869	-0.0221467	0.0779243	0.698354
genus	Georgenia	0.0280653	0.0218636	0.0286403	0.0067767	0.0212886	0.000575025	0.97136
genus	Bifidobacterium	0.148647	0.083818	0.151317	0.0674988	0.0811485	0.00266948	0.848683
genus	Ruminococcaceae_UCG-014	0.121698	0.0618394	0.130066	0.0682265	0.053471	0.00836838	0.869934
genus	Lachnospira	0.15507	0.194174	0.317011	0.122837	0.032233	0.161941	0.682989
genus	Ruminococcaceae_UCG-005	0.171201	0.195028	0.248764	0.0537357	0.117465	0.077563	0.751236
genus	Psychroflexus	0.135845	0.082089	0.129255	0.0471664	0.0886789	-0.00658987	0.870745
genus	[Ruminococcus]_torques_group	0.132326	0.102176	0.142279	0.0401027	0.0922234	0.00995295	0.857721
genus	Bacillus	0.0441096	0.0481306	0.0474319	-0.000698726	0.0448083	0.00332229	0.952568
genus	Lachnospiraceae_ND3007_group	0.18075	0.203757	0.224195	0.0204382	0.160312	0.0434449	0.775805
genus	Alistipes	0.374764	0.25842	0.388473	0.130054	0.24471	0.0137095	0.611527
genus	[Eubacterium]_ruminantium_group	0.131393	0.112973	0.147956	0.0349832	0.09641	0.016563	0.852044
genus	Enterococcus	0.0633505	0.104598	0.106939	0.00234181	0.0610087	0.0435889	0.893061
genus	Romboutsia	0.251245	0.114944	0.298483	0.183539	0.0677057	0.0472385	0.701517
genus	Anaerostipes	0.12923	0.133055	0.166544	0.0334891	0.0957408	0.0373142	0.833456
genus	Clostridium_sensu_stricto_1	0.0674303	0.0639286	0.100645	0.0367162	0.0307141	0.0332146	0.899355
genus	Sphingomonas	-0.00912396	-0.00595068	0.00550706	0.0114577	-0.0205817	0.014631	0.994493
genus	Lachnospiraceae_UCG-004	0.118846	0.0608944	0.120604	0.05971	0.059136	0.00175845	0.879396
genus	Escherichia-Shigella	0.0633695	0.0639074	0.0889292	0.0250218	0.0383478	0.0255597	0.911071
genus	Dialister	0.0808111	0.14375	0.174583	0.0308326	0.0499785	0.0937717	0.825417
genus	Ruminococcus_2	0.0934975	0.044295	0.109805	0.0655104	0.0279871	0.0163079	0.890195
genus	Holdemanella	0.0825616	0.0400886	0.102997	0.0629087	0.0196529	0.0204358	0.897003
genus	Barnesiella	0.141091	0.0673417	0.158493	0.0911517	0.0499394	0.0174023	0.841507
genus	Ruminococcaceae_UCG-010	0.074033	0.101028	0.117241	0.0162137	0.0578192	0.0432083	0.882759
genus	Lachnospiraceae_UCG-001	0.193342	0.184675	0.220431	0.0357555	0.157586	0.0270891	0.779569
genus	Eisenbergiella	0.0591384	0.0145265	0.0749646	0.0604381	-0.00129972	0.0158262	0.925035
genus	Lachnospiraceae_UCG-003	0.0434038	0.0800916	0.117648	0.0375565	0.00584725	0.0742443	0.882352
genus	GCA-900066575	0.0419265	0.0774005	0.0755611	-0.00183943	0.043766	0.0336346	0.924439
genus	[Eubacterium]_hallii_group	0.13334	0.159913	0.188517	0.0286049	0.104735	0.0551772	0.811483
genus	Alloprevotella	0.175855	0.298234	0.3243	0.0260655	0.14979	0.148445	0.6757
genus	Libanicoccus	0.203635	0.262754	0.280872	0.0181176	0.185517	0.0772376	0.719128
genus	Christensenellaceae_R-7_group	0.247679	0.256221	0.329402	0.0731808	0.174498	0.0817234	0.670598
genus	Butyricicoccus	0.135212	0.130751	0.151167	0.0204167	0.114796	0.015955	0.848833
genus	Paraprevotella	0.131681	0.100977	0.209286	0.10831	0.0233716	0.0776053	0.790714
genus	Cardiobacterium	0.0435932	0.0207906	0.0314136	0.010623	0.0329702	-0.0121795	0.968586
genus	Odoribacter	0.103047	0.0890418	0.112963	0.0239211	0.0791262	0.00991568	0.887037
genus	Megasphaera	0.0943428	0.153248	0.155161	0.00191244	0.0924304	0.0608179	0.844839
genus	Dorea	0.170023	0.158735	0.196245	0.0375099	0.132513	0.0262222	0.803755
genus	Faecalitalea	0.0381011	0.0218099	0.0457263	0.0239164	0.0141847	0.00762521	0.954274
genus	Prevotella_2	0.179531	0.158374	0.243092	0.0847182	0.0948133	0.063561	0.756908
genus	Dysgonomonas	0.127771	0.109764	0.125761	0.015997	0.111774	-0.00200966	0.874239
genus	Anaerococcus	0.0154053	0.00368243	0.0179964	0.0143139	0.00109136	0.00259107	0.982004
genus	Agathobacter	0.141806	0.089985	0.212135	0.12215	0.0196564	0.0703286	0.787865
genus	Atopobium	0.0563758	0.0134657	0.0511893	0.0377236	0.0186523	-0.00518657	0.948811
genus	Turicibacter	0.125351	0.145383	0.184102	0.0387192	0.0866321	0.0587511	0.815898
genus	Sporosarcina	0.149958	0.178245	0.18276	0.00451532	0.145443	0.0328022	0.81724
genus	Lachnospiraceae_NK4A136_group	0.0103995	0.00349549	0.00200671	-0.00148878	0.0118883	-0.00839278	0.997993
genus	Mitsuokella	0.0256434	0.0186692	0.0708895	0.0522203	-0.0265769	0.0452461	0.929111
genus	[Ruminococcus]_gauvreauii_group	0.128489	0.102969	0.144837	0.0418681	0.0866213	0.0163476	0.855163
genus	Coprococcus_3	0.378062	0.265762	0.388332	0.12257	0.255492	0.0102706	0.611668
genus	Ruminococcaceae_NK4A214_group	0.16132	0.348866	0.359166	0.0103	0.15102	0.197846	0.640834
genus	Phascolarctobacterium	0.0216095	0.0811232	0.0744765	-0.00664671	0.0282562	0.052867	0.925523
genus	[Eubacterium]_coprostanoligenes_group	0.101777	0.100659	0.199188	0.0985295	0.00324749	0.097411	0.800812
genus	Prevotella_7	0.02671	0.00805358	0.0384794	0.0304258	-0.00371577	0.0117693	0.961521
genus	[Eubacterium]_eligens_group	0.0821883	0.0924532	0.196679	0.104226	-0.0220373	0.11449	0.803321
genus	Howardella	0.106089	0.181462	0.185426	0.00396374	0.102125	0.0793373	0.814574
genus	Fluviicola	-0.00610999	0.0016736	-0.00958977	-0.0112634	0.00515338	-0.00347978	1.00959
genus	Paeniclostridium	0.0377167	0.0138529	0.061973	0.0481201	-0.0104034	0.0242564	0.938027
genus	Tenacibaculum	-0.00387575	-0.00445816	0.0080099	0.0124681	-0.0163438	0.0118856	0.99199
genus	Sellimonas	0.036768	-0.00504484	0.0542679	0.0593127	-0.0225447	0.0174999	0.945732
genus	Akkermansia	0.256345	0.230113	0.290374	0.0602612	0.196084	0.034029	0.709626
genus	Ruminococcaceae_UCG-013	0.261846	0.175825	0.28511	0.109285	0.152561	0.0232644	0.71489
genus	Jeotgalicoccus	0.271119	0.36865	0.371077	0.0024273	0.268692	0.099958	0.628923
genus	Lactobacillus	0.0808884	0.173829	0.202796	0.0289673	0.0519211	0.121908	0.797204
genus	Lachnospiraceae_FCS020_group	0.25713	0.24642	0.315645	0.0692244	0.187906	0.0585143	0.684355
genus	[Ruminococcus]_gnavus_group	0.0869725	0.0499803	0.147763	0.0977823	-0.0108098	0.0607901	0.852237
genus	Succinivibrio	0.312632	0.346964	0.398151	0.0511866	0.261445	0.0855188	0.601849
genus	Pseudochrobactrum	0.0386326	0.023465	0.030998	0.00753297	0.0310997	-0.00763462	0.969002
genus	Ruminococcaceae_UCG-002	0.0838794	0.0141078	0.0759887	0.0618809	0.0219984	-0.00789061	0.924011
genus	Streptococcus	0.0506619	0.115524	0.114168	-0.00135563	0.0520175	0.063506	0.885832
genus	Tyzzerella_4	0.164851	0.107775	0.182885	0.07511	0.0897405	0.0180349	0.817115
genus	Tepidimicrobium	0.0345689	0.0368036	0.0352244	-0.00157929	0.0361481	0.0006555	0.964776
genus	Fusobacterium	0.0744116	0.0387837	0.164703	0.12592	-0.051508	0.0902917	0.835297
genus	Citrobacter	0.00359273	-0.00169146	-0.00871643	-0.00702498	0.0106177	-0.0123092	1.00872
genus	Gallicola	0.146404	0.244656	0.234138	-0.0105176	0.156922	0.0877341	0.765862
genus	Parapedobacter	0.00120516	-0.00394688	-0.0106145	-0.00666762	0.00787278	-0.0118197	1.01061
genus	Fastidiosipila	0.00138379	0.00181512	0.0232928	0.0214777	-0.0200939	0.021909	0.976707
genus	Erysipelotrichaceae_UCG-003	0.0180978	0.0336903	0.070884	0.0371936	-0.0190959	0.0527862	0.929116
genus	Aerosphaera	0.210268	0.283426	0.280497	-0.00292967	0.213197	0.0702289	0.719503
genus	Alkalibacterium	0.136984	0.199864	0.194852	-0.00501157	0.141995	0.0578684	0.805148
genus	Acholeplasma	0.375846	0.291924	0.382037	0.090113	0.285733	0.00619118	0.617963
genus	Idiomarina	0.131397	0.122409	0.134583	0.0121748	0.119222	0.00318677	0.865417
genus	Fusicatenibacter	0.1056	0.127837	0.146199	0.0183617	0.0872378	0.0405995	0.853801
genus	Streptomyces	0.00485967	0.0250221	0.0116162	-0.0134059	0.0182656	0.00675653	0.988384
genus	Actinomyces	0.130393	0.0405163	0.1447	0.104184	0.0262094	0.0143068	0.8553
genus	Proteus	0.117553	0.109381	0.123521	0.0141405	0.103413	0.00596785	0.876479
genus	Granulicatella	0.021433	0.00658955	0.0372017	0.0306121	-0.00917914	0.0157687	0.962798
genus	Aeromonas	-0.00552019	0.00500012	0.00765925	0.00265913	-0.00817932	0.0131794	0.992341
genus	Blastococcus	0.000394097	0.0193752	0.00987706	-0.00949816	0.00989226	0.00948296	0.990123
genus	Sutterella	-0.000131489	0.00385295	0.00176498	-0.00208797	0.00195648	0.00189647	0.998235
genus	CAG-352	0.00415491	0.00212739	0.0052045	0.0030771	0.00107781	0.00104959	0.994796
genus	Pedobacter	0.0362411	0.010338	0.03757	0.0272319	0.00900917	0.00132887	0.96243
genus	Tissierella	0.296386	0.362984	0.372926	0.0099426	0.286444	0.0765399	0.627074
genus	Ruminococcus_1	0.346344	0.245103	0.379943	0.134841	0.211503	0.0335996	0.620057
genus	Coprococcus_2	0.0851427	0.0467831	0.100479	0.0536955	0.0314472	0.0153359	0.899521
genus	Knoellia	-0.00485104	0.00525261	-0.00708507	-0.0123377	0.00748663	-0.00223403	1.00709
genus	[Eubacterium]_ventriosum_group	0.0737652	0.0396403	0.103481	0.0638408	0.00992448	0.0297158	0.896519
genus	Lechevalieria	-4e-05	0.00577973	-0.00321025	-0.00898997	0.00894996	-0.00317023	1.00321
genus	Oligella	0.087684	0.0429173	0.134909	0.0919916	-0.00430761	0.0472249	0.865091
genus	Hungatella	0.121612	0.0348908	0.128633	0.0937427	0.0278692	0.00702156	0.871367
genus	Rothia	0.102209	0.0406259	0.121045	0.0804188	0.0217901	0.0188358	0.878955
genus	Ruminococcaceae_UCG-003	0.209868	0.228225	0.269467	0.0412419	0.168626	0.0595985	0.730533
genus	Bhargavaea	-0.000704755	-0.00978042	-0.00600061	0.00377981	-0.00448456	-0.00529586	1.006
genus	Leuconostoc	-0.00637338	-0.00257732	-0.00413837	-0.00156106	-0.00481233	0.00223501	1.00414
genus	Ruminococcaceae_UCG-004	0.154179	0.175389	0.188427	0.0130378	0.141142	0.0342476	0.811573
genus	SUP05_cluster	0.0282419	0.000296681	0.0193907	0.019094	0.00914791	-0.00885123	0.980609
genus	Anaerovibrio	0.197803	0.270994	0.268827	-0.00216696	0.19997	0.0710238	0.731173
genus	Sphaerochaeta	0.114048	0.0146852	0.247287	0.232601	-0.118553	0.133238	0.752713
genus	Kurthia	0.194939	0.297246	0.288712	-0.00853468	0.203474	0.0937729	0.711288
genus	Aggregatibacter	0.0178033	0.0241147	0.0224564	-0.00165827	0.0194615	0.00465312	0.977544
genus	Comamonas	0.0467009	0.0981912	0.0967695	-0.00142171	0.0481226	0.0500686	0.903231
genus	Bilophila	0.15679	0.187497	0.215842	0.0283452	0.128445	0.0590515	0.784158
genus	Burkholderia-Caballeronia-Paraburkholderia	0.0692846	0.0234505	0.0590819	0.0356314	0.0336532	-0.0102027	0.940918
genus	Shewanella	0.250008	0.138131	0.237503	0.0993714	0.150636	-0.0125052	0.762497
genus	Pseudobutyrivibrio	-0.00121805	0.0105871	0.00561938	-0.00496769	0.00374965	0.00683743	0.994381
genus	Campylobacter	0.0683561	0.0572201	0.0689174	0.0116973	0.0566588	0.000561381	0.931083
genus	Parabacteroides	0.10811	0.100441	0.11696	0.0165192	0.0915907	0.00885045	0.88304
genus	Treponema_2	0.266228	0.323299	0.457799	0.134499	0.131729	0.19157	0.542201
genus	Collinsella	0.0529761	0.046467	0.0731292	0.0266622	0.0263139	0.0201531	0.926871
genus	Porphyromonas	0.0689981	0.085373	0.0964607	0.0110877	0.0579104	0.0274626	0.903539
genus	Prevotellaceae_NK3B31_group	0.0623892	0.116125	0.111961	-0.00416403	0.0665532	0.0495719	0.888039
genus	Catenibacterium	0.205322	0.374435	0.39768	0.0232449	0.182077	0.192358	0.60232
genus	Desulfovibrio	0.180556	0.132065	0.201188	0.0691224	0.111433	0.0206321	0.798812
genus	Blvii28_wastewater-sludge_group	0.117068	0.00872467	0.224031	0.215307	-0.0982384	0.106963	0.775969
genus	Prevotella	0.0410405	0.0380918	0.0411729	0.00308112	0.0379594	0.000132377	0.958827
genus	Psychrobacillus	0.000318837	0.00495272	0.000181912	-0.00477081	0.00508965	-0.000136925	0.999818
genus	Acinetobacter	0.230918	0.222716	0.246759	0.0240424	0.206875	0.0158411	0.753241
genus	Candidatus_Accumulibacter	-0.00393342	0.00230558	-0.00890307	-0.0112086	0.00727523	-0.00496965	1.0089
genus	Virgibacillus	0.121285	0.0997408	0.115605	0.0158638	0.105421	-0.00568021	0.884395
genus	Butyrivibrio	0.0571397	0.103419	0.10754	0.00412149	0.0530182	0.0504007	0.89246
genus	Negativibacillus	0.228255	0.193264	0.250027	0.0567627	0.171492	0.021772	0.749973
genus	Paenibacillus	0.0863633	0.0863924	0.0913193	0.00492691	0.0814364	0.00495601	0.908681
genus	Kocuria	0.0441348	0.0944061	0.10225	0.00784348	0.0362913	0.0581148	0.89775
genus	Peptoniphilus	0.120097	0.156002	0.151331	-0.0046706	0.124768	0.0312335	0.848669
genus	Leucobacter	0.231091	0.164647	0.223789	0.0591424	0.171948	-0.00730173	0.776211
genus	Fructobacillus	0.00120768	-0.0098691	-0.000847077	0.00902202	-0.00781434	-0.00205476	1.00085
genus	[Clostridium]_innocuum_group	0.0968746	0.0268243	0.09453	0.0677057	0.0291688	-0.00234452	0.90547
genus	Veillonella	0.0338324	0.00844484	0.0522713	0.0438264	-0.00999401	0.0184389	0.947729
genus	Marvinbryantia	0.103236	0.0654097	0.107113	0.0417035	0.0615322	0.00387749	0.892887
genus	Tyzzerella	0.0613154	0.0333459	0.0671194	0.0337735	0.0275418	0.00580408	0.932881
genus	Prevotella_1	0.0887818	0.131837	0.157351	0.0255143	0.0632675	0.0685693	0.842649
genus	Sphingobacterium	0.0365095	0.0106261	0.0206446	0.0100185	0.026491	-0.0158649	0.979355
genus	Dielma	0.0320837	0.0292667	0.0265733	-0.00269334	0.034777	-0.00551036	0.973427
genus	Corynebacterium	0.0262353	0.0232992	0.0210684	-0.0022308	0.0284661	-0.00516697	0.978932
genus	Stenotrophomonas	0.0744031	0.0558701	0.0770171	0.021147	0.0532561	0.00261399	0.922983
genus	Lachnospiraceae_NK3A20_group	0.0250574	0.0141896	0.0347808	0.0205912	0.00446618	0.00972342	0.965219
genus	Devosia	0.0504956	0.0201673	0.0476828	0.0275155	0.0229801	-0.00281283	0.952317
genus	[Bacteroides]_pectinophilus_group	0.0334262	0.01224	0.0424645	0.0302245	0.00320174	0.00903826	0.957536
genus	Legionella	-0.00193532	0.0110853	-0.00329135	-0.0143767	0.0124414	-0.00135603	1.00329
genus	Hydrogenophilus	-0.00751958	0.00384378	-0.00827322	-0.012117	0.00459742	-0.000753639	1.00827
genus	Sarcina	0.0353951	0.0283516	0.0312253	0.00287363	0.0325215	-0.00416985	0.968775
genus	Allisonella	0.0408495	0.0870411	0.119659	0.0326177	0.00823182	0.0788092	0.880341
genus	Lactonifactor	0.105849	0.0855762	0.108531	0.0229552	0.0828934	0.00268286	0.891469
genus	Flavobacterium	0.287919	0.317719	0.336805	0.0190862	0.268833	0.0488854	0.663195
genus	Pseudomonas	0.184656	0.146149	0.183138	0.0369885	0.147667	-0.00151786	0.816862
genus	Colwellia	0.00760205	0.0180073	0.00943496	-0.00857236	0.0161744	0.00183291	0.990565
genus	Friedmanniella	0.0321995	0.0658793	0.051431	-0.0144483	0.0466478	0.0192315	0.948569
genus	Roseobacter	0.0122136	0.00438543	0.00616967	0.00178423	0.0104294	-0.00604395	0.99383
genus	Sulfitobacter	0.00272397	0.0160478	0.00393407	-0.0121138	0.0148377	0.0012101	0.996066
genus	Limnobacter	0.19717	0.167207	0.207687	0.04048	0.15669	0.010517	0.792313
genus	Saccharofermentans	0.109076	0.0847107	0.104776	0.0200651	0.0890106	-0.00429995	0.895224
genus	Ruminiclostridium_9	0.0886301	0.0904371	0.118165	0.0277275	0.0609026	0.0295345	0.881835
genus	Rikenellaceae_RC9_gut_group	0.121642	0.183407	0.211744	0.028337	0.0933051	0.0901016	0.788256
genus	Sva0081_sediment_group	-0.00568002	0.00664843	-0.00329123	-0.00993966	0.00425964	0.00238879	1.00329
genus	Staphylococcus	0.0281161	0.0317084	0.0362762	0.00456787	0.0235482	0.00816017	0.963724
genus	Anaerosalibacter	2.11e-05	0.00562535	-0.00388182	-0.00950716	0.00952827	-0.00390292	1.00388
genus	UTCFX1	-0.00210431	-0.0115176	0.00909956	0.0206172	-0.0227215	0.0112039	0.9909
genus	Ruminococcaceae_UCG-012	0.0294199	0.0414169	0.0336858	-0.00773106	0.0371509	0.00426597	0.966314
genus	Peptostreptococcus	0.175625	0.259126	0.251757	-0.00736918	0.182994	0.0761324	0.748243
genus	Algoriphagus	-0.00377103	-0.00313353	-0.0107948	-0.00766126	0.00389023	-0.00702376	1.01079
genus	Atopostipes	0.253267	0.302816	0.313678	0.0108618	0.242405	0.0604106	0.686322
genus	Truepera	0.0498308	0.0219545	0.0430996	0.021145	0.0286857	-0.00673121	0.9569
genus	Pusillimonas	0.106029	0.114791	0.114035	-0.000755644	0.106784	0.00800623	0.885965
genus	Cutibacterium	0.00845981	0.0130334	0.016819	0.00378557	0.00467424	0.00835914	0.983181
genus	Serratia	0.0249247	0.0252593	0.044118	0.0188587	0.006066	0.0191933	0.955882
genus	Erysipelothrix	0.207924	0.249457	0.25379	0.00433226	0.203592	0.0458657	0.74621
genus	Clostridiales_Family_XIII_AD3011_group	0.100433	0.0694446	0.114422	0.044977	0.0554559	0.0139887	0.885578
genus	Halomonas	0.0951989	0.0321849	0.0972482	0.0650633	0.0301356	0.00204929	0.902752
genus	Enterobacter	0.0297026	0.00676206	0.0323574	0.0255953	0.00410723	0.00265483	0.967643
genus	Anaerosporobacter	0.0310555	0.013928	0.0546034	0.0406754	-0.00961989	0.0235479	0.945397
genus	Dietzia	0.0531559	0.0237076	0.0457796	0.022072	0.0310839	-0.00737633	0.95422
genus	Oribacterium	0.0335018	0.0237352	0.0315293	0.00779402	0.0257078	-0.00197253	0.968471
genus	Methylobacterium	0.00650541	0.0177708	0.0204222	0.00265141	0.00385399	0.0139168	0.979578
genus	Psychrobacter	0.175482	0.269367	0.260293	-0.00907364	0.184556	0.0848113	0.739707
genus	Gordonia	-0.0034809	-0.00414206	-0.000221367	0.0039207	-0.00740159	0.00325953	1.00022
genus	Corynebacterium_1	0.291864	0.288636	0.320503	0.0318674	0.259997	0.0286388	0.679497
genus	Lysinibacillus	0.197397	0.307769	0.29936	-0.00840857	0.205806	0.101963	0.70064
genus	Rummeliibacillus	0.00807185	0.0300492	0.0216148	-0.00843434	0.0165062	0.013543	0.978385
genus	Methylophilus	0.000519356	0.00624414	-0.00662611	-0.0128703	0.0133896	-0.00714547	1.00663
genus	Thiopseudomonas	0.18938	0.0577587	0.211933	0.154174	0.0352056	0.0225531	0.788067
genus	Microbacterium	0.0100306	0.00647887	0.0195251	0.0130462	-0.00301568	0.00949454	0.980475
genus	Brevibacillus	0.108501	0.207299	0.195858	-0.0114417	0.119943	0.0873568	0.804142
genus	Paracoccus	0.0745748	0.0237952	0.0994283	0.0756331	-0.0010583	0.0248535	0.900572
genus	Anaeroplasma	0.00620025	0.0121912	0.0153805	0.00318927	0.00301099	0.00918023	0.98462
genus	Syntrophococcus	0.0123263	0.00594082	0.0306083	0.0246674	-0.0123412	0.018282	0.969392
genus	Viridibacillus	0.0984609	0.0140475	0.163175	0.149128	-0.0506667	0.0647142	0.836825
genus	Weissella	0.103391	0.078207	0.122049	0.0438421	0.0595487	0.0186583	0.877951
genus	Elusimicrobium	0.0012484	0.00784881	0.0217678	0.013919	-0.0126706	0.0205194	0.978232
genus	Herbinix	0.127007	0.189499	0.188034	-0.0014654	0.128473	0.0610266	0.811966
genus	Fermentimonas	0.184807	0.0768029	0.179992	0.10319	0.0816175	-0.0048146	0.820008
genus	W5053	0.183204	0.184487	0.199583	0.0150954	0.168109	0.0163783	0.800417
genus	Erysipelatoclostridium	0.0477694	0.000189315	0.10473	0.104541	-0.0567716	0.0569609	0.89527
genus	Acidaminococcus	0.0692454	0.169191	0.157136	-0.0120549	0.0813003	0.0878908	0.842864
genus	Murdochiella	-0.00657503	0.00104148	-0.00266442	-0.0037059	-0.00286913	0.00391061	1.00266
genus	Glutamicibacter	0.179045	0.266166	0.258118	-0.00804717	0.187093	0.079073	0.741882
genus	Aquabacterium	0.00989453	-0.0023362	-0.00455591	-0.00221971	0.0121142	-0.0144504	1.00456
genus	Haemophilus	0.0449472	0.00860051	0.0930539	0.0844534	-0.0395062	0.0481067	0.906946
genus	Fonticella	-0.00368071	0.0023796	-0.00956073	-0.0119403	0.00825962	-0.00588002	1.00956
genus	Parasutterella	0.320615	0.191662	0.344992	0.15333	0.167284	0.0243773	0.655008
genus	Cellulomonas	0.0589027	0.0441267	0.0490104	0.00488374	0.054019	-0.00989227	0.95099
genus	Cellvibrio	0.0269407	0.00361123	0.0190071	0.0153959	0.0115448	-0.00793356	0.980993
genus	Rhodococcus	0.0777374	0.0401858	0.0690202	0.0288344	0.0489031	-0.00871726	0.93098
genus	Actinomycetospora	-0.00135001	-0.00934657	-0.00309001	0.00625655	-0.00760656	-0.00174001	1.00309
genus	Acidipropionibacterium	-0.000580253	0.00337156	-0.00661312	-0.00998468	0.00940443	-0.00603287	1.00661
genus	Moryella	-0.00430668	-0.0011524	-0.0147648	-0.0136124	0.00930572	-0.0104581	1.01476
genus	Arcobacter	0.0191257	0.00742405	0.0077008	0.000276756	0.0188489	-0.0114249	0.992299
genus	Agromyces	0.0096592	0.026788	0.011713	-0.015075	0.0247342	0.00205381	0.988287
genus	Selenomonas_4	0.0200169	0.0250093	0.0274782	0.00246886	0.0175481	0.00746126	0.972522
genus	Salinicoccus	0.152336	0.176787	0.189052	0.0122645	0.140072	0.0367153	0.810948
genus	Chryseobacterium	-0.0084466	-0.00768193	-0.0177221	-0.0100402	0.00159361	-0.00927554	1.01772
genus	Antricoccus	-0.00549192	0.0102175	-0.00350081	-0.0137183	0.00822635	0.0019911	1.0035
genus	Mailhella	0.00731543	0.0195964	0.0391507	0.0195543	-0.0122389	0.0318353	0.960849
genus	Ruminiclostridium_1	0.0731556	0.111817	0.111597	-0.000220339	0.073376	0.038441	0.888403
genus	RB41	-0.00537129	0.00213696	-0.00998169	-0.0121187	0.00674737	-0.0046104	1.00998
genus	Membranicola	0.0469048	0.0786826	0.0670169	-0.0116657	0.0585705	0.0201121	0.932983
genus	[Eubacterium]_xylanophilum_group	0.237272	0.146306	0.249416	0.10311	0.134163	0.0121435	0.750584
genus	Marinobacter	0.184223	0.070525	0.186022	0.115497	0.0687264	0.00179852	0.813978
genus	Meniscus	-0.00737412	0.00413964	-0.00823395	-0.0123736	0.00499948	-0.000859834	1.00823
genus	Serinicoccus	0.0015409	-0.00461548	-0.00515874	-0.00054326	0.00208416	-0.00669964	1.00516
genus	Selenomonas_3	0.011409	0.00456526	0.0126933	0.00812801	0.00328096	0.0012843	0.987307
genus	Vibrio	0.0168054	0.00657078	0.0186802	0.0121095	0.00469595	0.00187484	0.98132
genus	Hafnia-Obesumbacterium	0.0801648	0.120377	0.110643	-0.00973388	0.0898987	0.0304786	0.889357
genus	Deinococcus	-0.011771	-0.00137736	0.0058426	0.00721996	-0.018991	0.0176136	0.994157
genus	Asteroleplasma	0.00311358	-0.00444129	-0.00759106	-0.00314977	0.00626335	-0.0107046	1.00759
genus	Brumimicrobium	0.0664152	0.0234863	0.0569213	0.033435	0.0329802	-0.00949388	0.943079
genus	Moheibacter	0.102713	0.157435	0.147204	-0.010231	0.112944	0.0444904	0.852796
genus	Selenomonas_1	0.140554	0.266633	0.262569	-0.0040634	0.144617	0.122015	0.737431
genus	[Eubacterium]_brachy_group	0.00171217	0.00271067	-0.00819089	-0.0109016	0.0126137	-0.00990306	1.00819
genus	Solobacterium	0.153682	0.158621	0.205303	0.0466818	0.107001	0.0516202	0.794697
genus	Mycoplasma	0.0315179	-0.000421458	0.0341493	0.0345707	-0.00305285	0.00263139	0.965851
genus	Peptococcus	0.0483302	0.0759034	0.0693311	-0.00657235	0.0549026	0.0210008	0.930669
genus	Rubellimicrobium	-0.00482434	0.00282204	-0.00372075	-0.00654279	0.00171845	0.00110359	1.00372
genus	Klebsiella	0.0343115	0.00846382	0.0239582	0.0154943	0.0188172	-0.0103533	0.976042
genus	Leptotrichia	0.0162563	0.0405449	0.0336491	-0.00689578	0.023152	0.0173928	0.966351
genus	Bdellovibrio	0.0337969	0.0156537	0.0231495	0.00749586	0.026301	-0.0106473	0.97685
genus	Rhodopseudomonas	0.00470368	-0.0111797	0.00960116	0.0207809	-0.0160772	0.00489748	0.990399
genus	Enhydrobacter	0.0187885	0.0346638	0.0417296	0.00706582	0.0117227	0.0229411	0.95827
genus	Gryllotalpicola	0.00752654	-0.000498363	0.0287718	0.0292701	-0.0217436	0.0212452	0.971228
genus	Desulfurispirillum	-0.00584341	-0.0106609	-0.00706385	0.0035971	-0.0094405	-0.00122044	1.00706
genus	Gilliamella	0.00197382	0.018621	0.00780783	-0.0108132	0.012787	0.00583401	0.992192
genus	Rheinheimera	0.106369	0.102179	0.106254	0.00407487	0.102294	-0.000114979	0.893746
genus	Cronobacter	0.0338401	0.0916327	0.0890054	-0.00262732	0.0364674	0.0551653	0.910995
genus	Roseovarius	0.100459	0.0253553	0.126137	0.100782	-0.000322817	0.0256781	0.873863
genus	Clostridium_sensu_stricto_12	-0.00983735	-0.013328	-0.0120101	0.00131789	-0.0111552	-0.00217278	1.01201
genus	Sphingopyxis	0.0176471	-0.00659306	0.00519849	0.0117916	0.00585556	-0.0124486	0.994802
genus	Diaphorobacter	-0.00376124	-0.00826137	-0.00672875	0.00153262	-0.00529387	-0.00296751	1.00673
genus	Lachnoanaerobaculum	0.00640772	-0.00105122	0.0165912	0.0176424	-0.0112347	0.0101834	0.983409
genus	Taibaiella	0.103502	0.0947142	0.101014	0.0062994	0.097203	-0.00248878	0.898986
genus	Eggerthia	0.0101496	-0.010648	0.00825094	0.018899	-0.00874941	-0.00189864	0.991749
genus	Lachnospiraceae_XPB1014_group	-0.00396889	0.00624772	-0.00229113	-0.00853884	0.00456996	0.00167776	1.00229
genus	Nocardiopsis	-0.0116016	-0.00317027	-0.0152648	-0.0120946	0.000492982	-0.00366325	1.01526
genus	Eubacterium	0.00856399	-0.00103777	-0.000865483	0.00017229	0.0083917	-0.00942947	1.00087
genus	Clostridium_sensu_stricto_18	-0.00147783	-0.00581982	0.00568384	0.0115037	-0.0129815	0.00716167	0.994316
genus	Ruminiclostridium_5	0.121555	0.133165	0.140013	0.0068486	0.114706	0.0184583	0.859987
genus	[Eubacterium]_fissicatena_group	0.0135519	-0.00767225	0.0259023	0.0335746	-0.0200227	0.0123505	0.974098
genus	Peptoclostridium	0.200461	0.195329	0.233068	0.0377389	0.162722	0.032607	0.766932
genus	Marinomonas	0.13069	0.181436	0.173858	-0.00757767	0.138267	0.0431682	0.826142
genus	Pantoea	0.0374733	0.0323895	0.0316157	-0.000773797	0.0382471	-0.00585762	0.968384
genus	Lactococcus	0.0445276	0.0910883	0.101696	0.0106078	0.0339197	0.0571686	0.898304
genus	Nesterenkonia	0.0840286	0.0488223	0.0789931	0.0301708	0.0538578	-0.00503545	0.921007
genus	Nakamurella	-0.0020023	0.0135264	-0.00174693	-0.0152733	0.013271	0.000255376	1.00175
genus	Oxalobacter	0.00441339	0.0217408	0.0105428	-0.011198	0.0156114	0.00612944	0.989457
genus	Acidibacter	0.0485117	0.0500402	0.0525428	0.00250259	0.0460091	0.00403109	0.947457
genus	Herbaspirillum	0.0930674	0.047109	0.0931717	0.0460627	0.0470047	0.000104251	0.906828
genus	Sediminibacterium	-0.00634595	0.00299496	-0.0101143	-0.0131093	0.00676335	-0.00376839	1.01011
genus	Jeotgalibaca	0.181835	0.268549	0.263683	-0.00486622	0.186702	0.0818478	0.736317
genus	Desulfobacterium	0.100919	0.0185774	0.117339	0.0987618	0.00215687	0.0164205	0.882661
genus	Rubrobacter	0.00900951	0.0308176	0.0155553	-0.0152623	0.0242718	0.0065458	0.984445
genus	[Eubacterium]_nodatum_group	0.0111861	0.027191	0.0207416	-0.00644946	0.0176356	0.00955549	0.979258
genus	Arthrobacter	0.0182448	0.053482	0.049154	-0.00432806	0.0225728	0.0309092	0.950846
genus	Acetobacter	-0.00540157	1.91e-05	-0.0132932	-0.0133123	0.00791068	-0.00789159	1.01329
genus	A2	-0.00533617	-0.00769222	-0.00928707	-0.00159485	-0.00374131	-0.00395091	1.00929
genus	Kytococcus	0.0137871	0.0303251	0.0218859	-0.00843921	0.0222263	0.00809885	0.978114
genus	Nocardioides	0.0149702	0.0135637	0.011519	-0.00204474	0.0170149	-0.00345118	0.988481
genus	Ralstonia	0.0581107	0.027065	0.0460067	0.0189417	0.0391691	-0.0121041	0.953993
genus	Parvimonas	0.0524896	0.0621673	0.0701472	0.00797995	0.0445096	0.0176577	0.929853
genus	Pediococcus	0.0285446	0.0174591	0.0413533	0.0238942	0.00465046	0.0128086	0.958647
genus	Endozoicomonas	0.172211	0.0592033	0.177866	0.118662	0.0535485	0.00565481	0.822134
genus	Anaerotruncus	0.00783711	0.00680356	0.000951796	-0.00585176	0.0136889	-0.00688532	0.999048
genus	Amphibacillus	0.256278	0.341211	0.342692	0.00148026	0.254798	0.0864133	0.657308
genus	Victivallis	0.0136392	0.0037193	0.0583728	0.0546535	-0.0410143	0.0447336	0.941627
genus	Marinimicrobium	0.0492981	0.0271358	0.0351366	0.00800081	0.0412973	-0.0141615	0.964863
genus	Peredibacter	0.0210108	-0.00272544	0.0116075	0.0143329	0.00667788	-0.00940332	0.988392
genus	Slackia	0.040849	0.104978	0.10422	-0.000758334	0.0416073	0.0633706	0.89578
genus	Desulfosporosinus	0.057784	0.0232695	0.0464864	0.0232169	0.034567	-0.0112976	0.953514
genus	Massilia	-0.00451195	-0.00897447	-0.0191026	-0.0101282	0.00561623	-0.0145907	1.0191
genus	Erysipelotrichaceae_UCG-004	0.0434256	0.0574621	0.0488613	-0.00860083	0.0520265	0.00543562	0.951139
genus	Shinella	-0.00732211	0.00556095	-0.00770303	-0.013264	0.00594188	-0.000380926	1.0077
genus	Coprobacillus	0.0377427	0.0189105	0.0220899	0.00317935	0.0345634	-0.0156529	0.97791
genus	Raoultibacter	0.0641223	0.0407049	0.0875079	0.046803	0.0173194	0.0233856	0.912492
genus	Phocea	0.00600064	-0.00921564	0.00196812	0.0111838	-0.00518311	-0.00403252	0.998032
genus	Brachybacterium	0.0944636	0.0765592	0.0922309	0.0156717	0.0787919	-0.00223267	0.907769
genus	Aminobacter	0.0208916	0.0479807	0.0330558	-0.0149249	0.0358166	0.0121641	0.966944
genus	Oscillibacter	0.0110254	0.0109144	0.00329089	-0.00762347	0.0186489	-0.00773451	0.996709
genus	Halobacillus	0.0197638	0.0553135	0.0419031	-0.0134104	0.0331742	0.0221393	0.958097
genus	Cellulosimicrobium	0.00169038	0.017078	0.00404731	-0.0130307	0.014721	0.00235693	0.995953
genus	Allorhizobium-Neorhizobium-Pararhizobium-Rhizobium	0.0158696	0.000428603	0.0144628	0.0140342	0.00183548	-0.00140687	0.985537
genus	Mogibacterium	0.0285239	0.00981001	0.0278336	0.0180236	0.0105003	-0.000690262	0.972166
genus	Novosphingobium	0.0254993	0.0133425	0.0487521	0.0354095	-0.00991021	0.0232527	0.951248
genus	Olsenella	-0.00377173	0.00266617	0.000569905	-0.00209626	-0.00167546	0.00434163	0.99943
genus	Tyzzerella_3	0.00819251	0.0039624	0.0189099	0.0149475	-0.00675498	0.0107174	0.98109
genus	Cupriavidus	-0.000157185	-0.000376359	-0.000371376	4.98e-06	-0.000162168	-0.000214191	1.00037
genus	Lachnospiraceae_UCG-008	-0.00831972	-0.0151658	-0.0155697	-0.000403821	-0.0079159	-0.00724994	1.01557
genus	Facklamia	0.224637	0.21185	0.239631	0.027781	0.196856	0.0149934	0.760369
genus	Planococcus	0.00496902	0.0130551	0.00797417	-0.00508097	0.01005	0.00300515	0.992026
genus	UBA1819	0.0270065	0.0239162	0.0635726	0.0396565	-0.01265	0.0365661	0.936427
genus	Dolosicoccus	0.110835	0.0620583	0.147056	0.084998	0.0258369	0.0362215	0.852944
genus	Defluviitaleaceae_UCG-011	-0.00308373	-0.000286119	-0.0132806	-0.0129944	0.00991072	-0.0101968	1.01328
genus	Vagococcus	0.0244263	0.035613	0.0273417	-0.00827131	0.0326976	0.00291539	0.972658
genus	Exiguobacterium	-0.00549614	0.00404498	0.00439808	0.000353104	-0.00584924	0.00989422	0.995602
genus	Cloacibacillus	0.00601091	-0.00250526	0.0173912	0.0198965	-0.0138856	0.0113803	0.982609
genus	Candidatus_Berkiella	-0.00546864	-0.00654658	-0.00309134	0.00345524	-0.00892387	0.00237729	1.00309
genus	Alkaliphilus	0.0893506	0.0981226	0.0949486	-0.00317401	0.0925246	0.00559801	0.905051
genus	Anaerovorax	0.0604651	0.037663	0.0590587	0.0213957	0.0390695	-0.00140641	0.940941
genus	Gardnerella	0.0455711	0.0182215	0.0351485	0.0169271	0.0286441	-0.0104226	0.964851
genus	Porphyrobacter	-0.00566034	0.00690431	0.00182256	-0.00508174	-0.000578595	0.0074829	0.998177
genus	Izhakiella	-0.00246646	0.0105423	0.00117307	-0.00936923	0.00690276	0.00363953	0.998827
genus	Gelidibacter	0.0753723	0.0191101	0.108443	0.0893333	-0.013961	0.033071	0.891557
genus	Johnsonella	0.0142273	-0.00420186	0.00434305	0.00854491	0.00568244	-0.0098843	0.995657
genus	Lachnospiraceae_AC2044_group	0.00960659	0.00122024	-0.00348731	-0.00470755	0.0143141	-0.0130939	1.00349
genus	Salinimicrobium	0.0381858	0.00861018	0.0310038	0.0223936	0.0157922	-0.00718206	0.968996
genus	Epulopiscium	0.0802286	0.00124305	0.109923	0.10868	-0.0284513	0.0296943	0.890077
genus	Janthinobacterium	0.0115524	0.0437517	0.028653	-0.0150987	0.026651	0.0171006	0.971347
genus	Mariprofundus	0.0763265	0.0452944	0.0640001	0.0187057	0.0576209	-0.0123265	0.936
genus	Enteractinococcus	0.0137832	0.0162666	0.0270668	0.0108002	0.00298298	0.0132836	0.972933
genus	DTU089	0.0826867	0.0569022	0.0852231	0.0283209	0.0543658	0.0025364	0.914777
genus	Achromobacter	0.140468	0.0678535	0.13766	0.0698061	0.0706619	-0.00280835	0.86234
genus	Myroides	0.129843	0.223988	0.213331	-0.010657	0.1405	0.0834875	0.786669
genus	Proteocatella	-0.0100161	0.00386445	0.012022	0.00815757	-0.0181737	0.0220381	0.987978
genus	ASF356	0.000706167	0.0129003	5.94e-05	-0.0128409	0.013547	-0.000646766	0.999941
genus	Dickeya	0.0301147	0.051815	0.0420496	-0.00976538	0.0398801	0.0119349	0.95795
genus	Enterorhabdus	0.00982309	0.0343587	0.0371878	0.0028291	0.00699399	0.0273647	0.962812
genus	Amaricoccus	0.0100285	0.0324468	0.0172665	-0.0151803	0.0252088	0.00723803	0.982734
genus	C1-B045	0.0232231	0.00404848	0.0108612	0.00681268	0.0164104	-0.0123619	0.989139
genus	Anaerofilum	0.00608097	-0.00911257	0.00408856	0.0132011	-0.00712017	-0.0019924	0.995911
genus	Holdemania	0.0568125	0.0402742	0.060118	0.0198438	0.0369686	0.00330551	0.939882
genus	Yersinia	-0.000551996	-0.0100962	0.00699863	0.0170948	-0.0176468	0.00755062	0.993001
genus	Pseudogracilibacillus	0.0896163	0.0698238	0.0864252	0.0166014	0.0730149	-0.00319113	0.913575
genus	Tsukamurella	-0.0101108	-4.61e-06	-0.0125091	-0.0125045	0.00239369	-0.0023983	1.01251
genus	F0332	0.0105013	0.00552554	0.000898244	-0.00462729	0.0151286	-0.00960304	0.999102
genus	Desulfocella	0.0291883	0.0235443	0.0182735	-0.00527082	0.0344592	-0.0109149	0.981727
genus	Micrococcus	0.0176617	0.0128163	0.0083995	-0.00441676	0.0220784	-0.00926215	0.9916
genus	Selenomonas	0.0731408	0.122181	0.109679	-0.0125015	0.0856424	0.0365383	0.890321
genus	Xenorhabdus	-0.00769937	-0.0105454	-0.00949337	0.00105203	-0.00875141	-0.001794	1.00949
genus	Methylotenera	0.131772	0.144471	0.14821	0.00373924	0.128033	0.0164382	0.85179
genus	Lysobacter	0.138554	0.11916	0.134981	0.0158209	0.122733	-0.00357356	0.865019
genus	Vitellibacter	0.0583209	0.0262666	0.0468386	0.020572	0.037749	-0.0114824	0.953161
genus	Propioniciclava	0.0137401	0.00415328	0.0184022	0.0142489	-0.000508766	0.00466205	0.981598
genus	Ensifer	-0.00677505	0.00569103	-0.00626239	-0.0119534	0.00517836	0.000512663	1.00626
genus	Roseibacillus	0.0139682	0.0362078	0.0277196	-0.00848823	0.0224565	0.0137514	0.97228
genus	Fretibacterium	0.0048289	-0.0111556	-0.00345579	0.00769979	-0.00287089	-0.00828469	1.00346
genus	Dolosigranulum	0.141071	0.17555	0.173894	-0.0016559	0.142727	0.0328227	0.826106
genus	Agrococcus	-0.00743893	0.00244588	-0.0114994	-0.0139453	0.00650632	-0.00406045	1.0115
genus	Flavonifractor	0.0100539	0.0256055	0.0238146	-0.00179085	0.0118448	0.0137607	0.976185
genus	Cobetia	-0.000697551	-0.0149858	-0.00647082	0.00851495	-0.0092125	-0.00577327	1.00647
genus	Sulfurifustis	-0.00266732	0.00823165	-0.00705304	-0.0152847	0.0126174	-0.00438572	1.00705
genus	Phaselicystis	-0.00456887	0.0109805	-0.000304171	-0.0112846	0.00671576	0.0042647	1.0003
genus	Salmonella	0.00263657	0.023928	0.0219325	-0.00199548	0.00463206	0.0192959	0.978067
genus	Empedobacter	0.137792	0.187447	0.181506	-0.005941	0.143733	0.0437134	0.818494
genus	Demequina	0.0595525	0.0192786	0.0597561	0.0404775	0.019075	0.000203613	0.940244
genus	Anaerocolumna	0.0417345	0.021265	0.0365776	0.0153126	0.026422	-0.00515693	0.963422
genus	Erysipelotrichaceae_UCG-006	0.00516635	-0.0104472	0.0157078	0.026155	-0.0209887	0.0105415	0.984292
genus	Gillisia	0.012066	0.0361164	0.0304819	-0.00563449	0.0177005	0.0184159	0.969518
genus	Pseudohaliea	0.0634339	0.0148848	0.0910558	0.076171	-0.012737	0.0276219	0.908944
genus	Solibacillus	-0.00286625	0.00448414	-0.00974679	-0.0142309	0.0113647	-0.00688054	1.00975
genus	Finegoldia	0.00869365	0.00785916	0.0223702	0.014511	-0.00581738	0.0136765	0.97763
genus	Oceanobacillus	0.0346389	0.0823906	0.0696071	-0.0127836	0.0474225	0.0349681	0.930393
genus	Gemella	0.0288093	0.00992319	0.0271536	0.0172305	0.0115788	-0.00165564	0.972846
genus	F0058	0.166964	0.27364	0.266314	-0.00732621	0.17429	0.0993497	0.733686
genus	Plesiomonas	0.00559049	-0.00639687	0.0126935	0.0190904	-0.0134999	0.00710305	0.987306
genus	Desulforhopalus	0.0254535	0.0220029	0.0162447	-0.00575825	0.0312118	-0.00920884	0.983755
genus	Negativicoccus	0.000149768	-0.0102904	-0.00272821	0.00756222	-0.00741245	-0.00287797	1.00273
genus	Brevundimonas	5.91e-05	-0.00683536	-0.0070548	-0.00021944	0.0002785	-0.00711386	1.00705
genus	Paenalcaligenes	0.210662	0.167566	0.208654	0.0410878	0.169574	-0.00200867	0.791346
genus	Yaniella	0.00144611	0.0012872	-0.00411229	-0.00539949	0.00684561	-0.00555841	1.00411
genus	Neisseria	0.00222683	0.0128283	0.00365241	-0.00917593	0.0114028	0.00142558	0.996348
genus	Lachnospiraceae_UCG-006	-0.000922619	0.0200691	0.00476114	-0.0153079	0.0143853	0.00568376	0.995239
genus	Belnapia	-0.00475901	0.0087078	-0.0065529	-0.0152607	0.0105017	-0.00179389	1.00655
genus	Geobacter	0.0232876	0.0245367	0.0316351	0.00709844	0.0161892	0.00834748	0.968365
genus	Aliiroseovarius	-0.0075877	-0.00346068	-0.0130619	-0.00960119	0.00201349	-0.00547417	1.01306
genus	Tepidibacter	0.0712107	0.0402504	0.0587081	0.0184577	0.052753	-0.0125026	0.941292
genus	Brevibacterium	0.00910034	0.0104301	0.011107	0.000676933	0.00842341	0.00200671	0.988893
genus	Bradymonas	0.00727948	0.0219319	0.00860729	-0.0133246	0.0206041	0.00132782	0.991393
genus	Senegalimassilia	0.0895997	0.209644	0.199131	-0.0105127	0.100112	0.109532	0.800869
genus	Oceanisphaera	0.248911	0.24094	0.271087	0.0301466	0.218765	0.0221754	0.728913
genus	Iamia	0.00708476	-0.00217393	0.0201395	0.0223134	-0.0152287	0.0130547	0.979861
genus	Gracilibacillus	-0.00591948	-0.00844196	-0.0060435	0.00239846	-0.00831794	-0.000124022	1.00604
genus	Desulfatirhabdium	0.0283419	0.0715587	0.0649136	-0.0066451	0.034987	0.0365717	0.935086
genus	Immundisolibacter	0.070241	0.0160359	0.10745	0.0914137	-0.0211727	0.0372085	0.89255
genus	Sneathia	0.0489583	0.0566357	0.0501738	-0.00646188	0.0554202	0.00121552	0.949826
genus	Sulfurimonas	0.123974	0.00816746	0.259463	0.251296	-0.127322	0.135489	0.740537
genus	Xylella	0.0489232	0.0471805	0.0484241	0.00124364	0.0476795	-0.000499068	0.951576
genus	Spirosoma	0.00245507	-0.013378	-0.00806931	0.00530874	-0.00285368	-0.0105244	1.00807
genus	Aerococcus	0.0901598	0.149331	0.141257	-0.00807381	0.0982336	0.0510975	0.858743
genus	Ignatzschineria	0.218349	0.285787	0.284928	-0.000859119	0.219208	0.0665789	0.715072
genus	Aequorivita	0.0423395	0.00275048	0.0477748	0.0450243	-0.00268479	0.00543527	0.952225
genus	Marmoricola	0.0315156	0.0140503	0.0230214	0.00897107	0.0225446	-0.00849421	0.976979
genus	Janibacter	0.0475953	0.0923895	0.0797065	-0.0126831	0.0602784	0.0321112	0.920294
genus	Planomicrobium	0.00813764	0.0230621	0.0144044	-0.00865763	0.0167953	0.00626681	0.985596
genus	Arenimonas	-0.00363433	0.0108644	-0.00195924	-0.0128236	0.00918926	0.00167509	1.00196
genus	SEEP-SRB1	-0.000192538	0.0205922	0.0051949	-0.0153973	0.0152047	0.00538743	0.994805
genus	Fournierella	0.0381738	0.0678751	0.0691996	0.00132452	0.0368493	0.0310258	0.9308
genus	Shuttleworthia	0.00576401	-0.00689094	-0.000254598	0.00663634	-0.000872336	-0.00601861	1.00025
genus	Persicirhabdus	-0.0068274	-0.0126253	-0.0109643	0.00166096	-0.00848837	-0.00413693	1.01096
genus	Ruminiclostridium	0.0415929	0.00480961	0.0442321	0.0394225	0.00217037	0.00263925	0.955768
genus	Pseudohongiella	0.0236475	0.0348479	0.0246877	-0.0101601	0.0338077	0.00104017	0.975312
genus	MND1	-0.00327549	-0.00134886	-0.0136854	-0.0123365	0.00906102	-0.0104099	1.01369
genus	Ornithinimicrobium	0.00377232	-0.0085998	0.0127335	0.0213333	-0.017561	0.00896119	0.987266
genus	Sideroxydans	0.0448647	0.0203549	0.0320427	0.0116878	0.0331769	-0.012822	0.967957
genus	ZOR0006	-0.00666367	-0.0122516	-0.00955829	0.00269335	-0.00935702	-0.00289463	1.00956
genus	Ruminococcaceae_UCG-008	-0.00172607	-0.00561185	-0.008841	-0.00322915	0.00150307	-0.00711492	1.00884
genus	Methylophaga	0.1064	0.156294	0.148774	-0.00751954	0.113919	0.0423749	0.851226
genus	Jeotgalibacillus	0.00967727	0.0138637	0.00981293	-0.00405082	0.0137281	0.00013566	0.990187
genus	[Anaerorhabdus]_furcosa_group	0.00393042	-0.00599027	0.0187249	0.0247152	-0.0207848	0.0147945	0.981275
genus	Aneurinibacillus	0.0828333	0.167867	0.157218	-0.0106488	0.0934822	0.0743847	0.842782
genus	Varibaculum	0.018929	0.00454345	0.029124	0.0245805	-0.00565155	0.010195	0.970876
genus	Dechloromonas	0.0046087	-0.0111674	-0.00109101	0.0100764	-0.00546773	-0.00569972	1.00109
genus	Stomatobaculum	0.0395675	0.0170697	0.0240409	0.00697126	0.0325963	-0.0155266	0.975959
genus	Alishewanella	-0.00510023	-0.0114	0.00332974	0.0147298	-0.01983	0.00842998	0.99667
genus	Verruc-01	0.00996456	-0.00297152	-0.00595965	-0.00298813	0.0129527	-0.0159242	1.00596
genus	Clavibacter	0.0604464	0.0593696	0.0636341	0.00426456	0.0561819	0.0031877	0.936366
genus	Mucilaginibacter	0.0354869	0.00692803	0.0208462	0.0139181	0.0215688	-0.0146408	0.979154
genus	Microbulbifer	0.00420402	0.00323782	-0.00372519	-0.00696301	0.011167	-0.00792921	1.00373
genus	Tychonema_CCAP_1459-11B	-0.00307432	0.0110128	-0.0046028	-0.0156156	0.0125413	-0.00152848	1.0046
genus	Macellibacteroides	0.028235	0.0695223	0.0793988	0.00987652	0.0183585	0.0511638	0.920601
genus	Sediminispirochaeta	0.00833285	-0.0134309	-0.00104745	0.0123835	-0.00405061	-0.0093803	1.00105
genus	Pseudarcicella	-0.00234051	-0.0131807	-0.00724358	0.00593708	-0.00827758	-0.00490307	1.00724
genus	Firmicutes_bacterium_CAG:345	-0.00268542	0.00871205	-0.0020323	-0.0107444	0.00805893	0.00065312	1.00203
genus	Castellaniella	0.0017873	-0.00589809	0.0181386	0.0240367	-0.0222494	0.0163513	0.981861
genus	Lautropia	0.0391993	0.0652161	0.0571918	-0.00802435	0.0472236	0.0179925	0.942808
genus	Asaia	0.00135133	0.0213207	0.00586786	-0.0154528	0.0168042	0.00451653	0.994132
genus	Halioglobus	0.0193953	-0.00623318	0.00962163	0.0158548	0.00354054	-0.00977372	0.990378
genus	Ignavigranum	0.0315685	0.0363967	0.0541899	0.0177932	0.0137753	0.0226214	0.94581
genus	Sanguibacteroides	-0.00991418	-0.00254853	0.00375584	0.00630438	-0.0162186	0.01367	0.996244
genus	Defluviitalea	0.00796569	0.0243289	0.00958117	-0.0147477	0.0227134	0.00161548	0.990419
genus	Kandleria	-0.00137692	-0.00939022	-0.0112719	-0.00188169	0.000504766	-0.00989499	1.01127
genus	Lachnospiraceae_UCG-010	0.00102809	0.0249038	0.0159939	-0.00890986	0.00993795	0.0149658	0.984006
genus	Ilumatobacter	-0.00154449	0.00634507	-0.00734332	-0.0136884	0.0121439	-0.00579883	1.00734
genus	Roseococcus	-0.000643474	-0.0155068	-0.00368155	0.0118253	-0.0124688	-0.00303807	1.00368
genus	Garciella	0.00709848	0.00378445	0.003713	-7.15e-05	0.00716993	-0.00338548	0.996287
genus	Variovorax	0.0152534	0.00560232	0.00829506	0.00269274	0.0125607	-0.00695837	0.991705
genus	Tepidimonas	-0.00677568	-0.0127275	-0.00993837	0.00278909	-0.00956477	-0.00316269	1.00994
genus	Providencia	0.00276574	-0.00369706	-0.00695728	-0.00326022	0.00602596	-0.00972302	1.00696
genus	Cyclobacterium	0.00706271	-0.00998238	0.0163984	0.0263807	-0.019318	0.00933565	0.983602
genus	Gallionella	-0.00424923	-0.00281959	0.000761533	0.00358112	-0.00783036	0.00501077	0.999238
genus	Pseudolabrys	-0.00679255	-0.00481948	-0.00740771	-0.00258823	-0.00420432	-0.000615165	1.00741
genus	Clostridium_sensu_stricto_13	-0.00160526	0.00176607	0.00162639	-0.000139681	-0.00146558	0.00323166	0.998374
genus	Nosocomiicoccus	0.0018254	0.013588	0.0057012	-0.00788676	0.00971217	0.00387579	0.994299
genus	Pyramidobacter	0.000423504	0.00426798	0.0221074	0.0178394	-0.0174159	0.0216839	0.977893
genus	Marinilactibacillus	0.00131717	0.000263015	-0.00437429	-0.00463731	0.00595448	-0.00569146	1.00437
genus	Tumebacillus	0.00549242	0.0114182	0.00193619	-0.009482	0.0149744	-0.00355623	0.998064
genus	Helcococcus	0.0115901	0.0166278	0.00775812	-0.00886968	0.0204597	-0.00383195	0.992242
genus	Arcticibacter	-0.00188019	0.00961887	-0.0040355	-0.0136544	0.0117742	-0.00215531	1.00404
genus	Hydrogenispora	0.114253	0.147337	0.141859	-0.00547758	0.11973	0.0276065	0.858141
genus	Prevotellaceae_UCG-003	0.0179195	0.0621979	0.0597462	-0.00245164	0.0203711	0.0418267	0.940254
genus	Pedomicrobium	0.00695318	0.0315046	0.0170882	-0.0144165	0.0213697	0.010135	0.982912
genus	Erwinia	-0.00156331	0.00624454	-0.00334361	-0.00958814	0.00802484	-0.0017803	1.00334
genus	Guggenheimella	0.0243446	-0.00195633	0.0113564	0.0133127	0.0110319	-0.0129882	0.988644
genus	Anoxybacillus	0.020968	0.0578816	0.0459918	-0.0118898	0.0328578	0.0250238	0.954008
genus	Tepidanaerobacter	-0.00535965	-0.00868842	-0.00837617	0.000312254	-0.0056719	-0.00301652	1.00838
genus	Candidatus_Soleaferrea	0.086709	0.0974243	0.124539	0.0271146	0.0595944	0.0378299	0.875461
genus	Nodosilinea_PCC-7104	0.193624	0.0495831	0.210224	0.160641	0.0329828	0.0166004	0.789776
genus	Ezakiella	0.053854	0.0127341	0.0493576	0.0366234	0.0172306	-0.00449643	0.950642
genus	Dermabacter	0.00245577	0.0199918	0.00451794	-0.0154738	0.0179296	0.00206218	0.995482
genus	Ruminobacter	0.0296097	0.0587347	0.0489401	-0.00979465	0.0394044	0.0193303	0.95106
genus	Cellulophaga	0.150013	0.256213	0.244978	-0.0112355	0.161249	0.0949646	0.755022
genus	Paeniglutamicibacter	0.0372917	0.049323	0.0516486	0.00232563	0.0349661	0.0143569	0.948351
genus	Delftia	0.00474367	0.00328275	-0.00464034	-0.00792309	0.0126668	-0.00938401	1.00464
genus	Pelagibacterium	0.11023	0.126279	0.123867	-0.00241228	0.112643	0.0136364	0.876133
genus	Candidatus_Microthrix	-0.00221746	-0.00677256	-0.00476916	0.0020034	-0.00422086	-0.0025517	1.00477
genus	Afipia	0.0145752	-0.0128865	0.0248215	0.0377079	-0.0231327	0.0102462	0.975179
genus	Cetobacterium	0.0138202	0.0193942	0.0230765	0.00368226	0.010138	0.00925627	0.976923
genus	Abiotrophia	-0.00837937	-0.0031026	-0.0141483	-0.0110457	0.00266635	-0.00576895	1.01415
genus	Lawsonella	0.00715961	0.0068146	0.00176701	-0.00504759	0.0122072	-0.00539259	0.998233
genus	Lachnospiraceae_NK4B4_group	0.0761734	0.00635159	0.0790768	0.0727252	0.00344821	0.00290338	0.920923
genus	Geothrix	0.00373109	0.0223998	0.00696401	-0.0154358	0.0191669	0.00323292	0.993036
genus	Pseudopropionibacterium	0.00802721	0.00379737	0.00400734	0.000209963	0.00781724	-0.00401987	0.995993
genus	Nitrosomonas	0.00214292	-0.00976337	-0.0116187	-0.00185538	0.00399829	-0.0137617	1.01162
genus	Ochrobactrum	0.0225794	0.00451989	0.0100898	0.00556989	0.0170095	-0.0124897	0.98991
genus	Helicobacter	0.073066	0.0358724	0.0884816	0.0526092	0.0204568	0.0154156	0.911518
genus	Muribaculum	0.00304956	0.0209636	0.00550512	-0.0154585	0.018508	0.00245556	0.994495
genus	Ammoniphilus	0.113235	0.168615	0.160451	-0.00816412	0.121399	0.047216	0.839549
genus	CL500-29_marine_group	-0.00628018	-0.00294909	-0.0111487	-0.00819959	0.00191941	-0.0048685	1.01115
genus	Wandonia	0.027214	0.0175901	0.0154908	-0.0020993	0.0293133	-0.0117232	0.984509
genus	Bergeyella	-0.00625362	-0.00332527	-0.0113095	-0.00798419	0.00173057	-0.00505583	1.01131
genus	Cystobacter	0.00549841	0.0196752	0.0286473	0.00897205	-0.00347364	0.0231489	0.971353
genus	Thiovirga	-0.0020124	-0.0134765	-0.00172318	0.0117533	-0.0137657	0.000289222	1.00172
genus	GWE2-31-10	-0.00550582	-0.0149287	-0.0091233	0.00580541	-0.0113112	-0.00361747	1.00912
genus	Merdibacter	0.00949961	0.037267	0.0220659	-0.015201	0.0247007	0.0125663	0.977934
genus	Pelomonas	0.026443	0.0103677	0.080387	0.0700193	-0.0435762	0.0539439	0.919613
genus	Mycobacterium	-0.00821559	-0.00448128	-0.00707115	-0.00258987	-0.00562572	0.00114444	1.00707
genus	Succinatimonas	0.00803124	0.0252423	0.0162577	-0.00898463	0.0170159	0.00822641	0.983742
genus	Dehalobacterium	-0.00258896	0.00637683	-0.00288397	-0.0092608	0.00667184	-0.000295007	1.00288
genus	Acetivibrio	0.00367865	-0.0103854	-0.000683804	0.00970161	-0.00602296	-0.00436245	1.00068
genus	Heliophilum	0.00907921	0.00185234	-0.00485165	-0.00670399	0.0157832	-0.0139309	1.00485
genus	Bryobacter	-0.000534616	0.0132988	-0.0022807	-0.0155795	0.0150449	-0.00174609	1.00228
genus	Acidovorax	0.00710214	0.0109054	0.000813997	-0.0100914	0.0171936	-0.00628814	0.999186
genus	Pseudoalteromonas	0.012097	0.0299443	0.0146276	-0.0153167	0.0274137	0.00253055	0.985372
genus	Saccharomonospora	0.000227123	0.00970757	-0.00592863	-0.0156362	0.0158633	-0.00615575	1.00593
genus	Tessaracoccus	0.0253907	-0.000444258	0.0492506	0.0496949	-0.0243042	0.02386	0.950749
genus	Isoptericola	0.0262264	0.0545566	0.0396286	-0.0149281	0.0411544	0.0134022	0.960371
genus	HTCC5015	-0.00162787	0.00263102	-0.00936097	-0.011992	0.0103641	-0.0077331	1.00936
genus	Sedimentibacter	0.125759	0.168994	0.163639	-0.00535445	0.131114	0.0378799	0.836361
genus	Balneola	0.0784729	0.0452763	0.0728633	0.027587	0.0508859	-0.00560955	0.927137
genus	Candidatus_Phytoplasma	-0.00594811	-0.0136582	-0.0207512	-0.00709302	0.0011449	-0.0148031	1.02075
genus	Pseudoclavibacter	-0.000534616	-0.015296	0.00155945	0.0168555	-0.0173901	0.00209407	0.998441
genus	Marivirga	-7.32e-06	0.016096	0.00740441	-0.00869155	0.00868423	0.00741173	0.992596
genus	Pajaroellobacter	-0.000391711	0.0078824	-0.0061842	-0.0140666	0.0136749	-0.00579249	1.00618
genus	Thalassobacillus	0.000765624	0.0102057	-0.00542265	-0.0156283	0.016394	-0.00618827	1.00542
genus	Haloimpatiens	0.0435343	0.0264671	0.0620556	0.0355885	0.00794585	0.0185213	0.937944
genus	Actinopolyspora	-0.00727363	0.00214933	-0.0124328	-0.0145822	0.00730853	-0.0051592	1.01243
genus	Eggerthella	0.145497	0.0936953	0.142097	0.0484018	0.0970951	-0.00339977	0.857903
genus	Bordetella	-0.000534616	0.0132988	-0.0022807	-0.0155795	0.0150449	-0.00174609	1.00228
genus	Scardovia	0.00168248	-0.00932359	0.0176653	0.0269889	-0.0253064	0.0159828	0.982335
genus	Pseudonocardia	-0.00141387	-0.0019505	-0.0094896	-0.00753911	0.00612523	-0.00807573	1.00949
genus	Catenisphaera	-0.000428046	-0.0123917	0.00727632	0.019668	-0.0200961	0.00770437	0.992724
genus	Rhodoferax	0.000919113	0.0118897	0.00259341	-0.00929629	0.0102154	0.0016743	0.997407
genus	Dongia	-0.00307913	0.00789282	-0.00588802	-0.0137808	0.0107017	-0.00280889	1.00589
genus	Moraxella	-0.00303804	-0.00582022	-0.00200777	0.00381245	-0.00685048	0.00103027	1.00201
genus	Alloscardovia	0.00602685	0.0153762	0.00339461	-0.0119816	0.0180084	-0.00263224	0.996605
genus	Methylomonas	0.0324105	0.00943691	0.0377438	0.0283068	0.00410369	0.00533322	0.962256
genus	Desulfovermiculus	0.0608027	0.0716187	0.0643987	-0.00722008	0.0680228	0.00359595	0.935601
genus	Sulfurovum	0.00939888	0.0320607	0.0357549	0.00369423	0.00570464	0.026356	0.964245
genus	Aurantimicrobium	0.0171134	-0.0124436	0.0298027	0.0422463	-0.0251329	0.0126893	0.970197
genus	Sporichthya	-0.00156709	0.0121005	0.00302952	-0.00907103	0.00750394	0.0045966	0.99697
genus	Kribbella	-0.00180053	0.010028	0.00254628	-0.00748175	0.00568122	0.00434681	0.997454
genus	Caminicella	0.0448945	0.0829949	0.0698748	-0.0131201	0.0580146	0.0249804	0.930125
genus	Chromohalobacter	0.00311004	0.0194844	0.00400261	-0.0154818	0.0185919	0.000892566	0.995997
genus	Hymenobacter	0.00237798	-0.0109656	0.00235177	0.0133173	-0.0109394	-2.62e-05	0.997648
genus	Marinicella	0.0303547	-0.00513196	0.0492228	0.0543548	-0.024	0.0188681	0.950777
genus	Vulcaniibacterium	-0.00208788	-0.0121519	-0.00183206	0.0103198	-0.0124077	0.00025582	1.00183
genus	Actinophytocola	-0.0014039	-0.0135597	-0.00451427	0.00904543	-0.0104493	-0.00311037	1.00451
genus	Salimicrobium	-0.00366062	0.0183822	0.00478516	-0.013597	0.00993642	0.00844578	0.995215
genus	Propionibacterium	0.00561119	-0.00557992	0.00310602	0.00868594	-0.00307475	-0.00250517	0.996894
genus	Aquicella	0.00515032	-0.00642569	0.0188178	0.0252435	-0.0200932	0.0136675	0.981182
genus	Paenochrobactrum	0.0131465	0.00318148	0.00867534	0.00549385	0.00765265	-0.00447117	0.991325
genus	Alcaligenes	0.0152054	0.0355633	0.02478	-0.0107833	0.0259887	0.00957455	0.97522
genus	Phocaeicola	-0.00432048	-0.0102559	-0.00583281	0.0044231	-0.00874358	-0.00151233	1.00583
genus	Curtobacterium	0.0122746	-0.00388484	0.00280775	0.00669259	0.00558203	-0.00946687	0.997192
genus	Erythrobacter	-0.00120477	0.0109937	-0.00407124	-0.015065	0.0138602	-0.00286647	1.00407
genus	Sulfuritalea	0.0367924	0.00538843	0.0237014	0.018313	0.0184794	-0.013091	0.976299
genus	Pontibacter	0.00558613	-0.00438031	0.00152913	0.00590945	-0.000323316	-0.004057	0.998471
genus	GCA-900066225	-0.00730197	0.00624582	0.0113234	0.00507763	-0.0123796	0.0186254	0.988677
genus	Sphingobium	0.0042817	-0.00646397	0.0178836	0.0243476	-0.0200659	0.0136019	0.982116
genus	Brachyspira	0.0115889	0.0456351	0.035534	-0.0101012	0.0216901	0.0239451	0.964466
genus	Azohydromonas	0.0220977	-0.0143586	0.0484908	0.0628494	-0.0407517	0.0263931	0.951509
genus	Candidatus_Entotheonella	-0.00211001	-0.0133355	-0.00190338	0.0114321	-0.0135421	0.000206629	1.0019
genus	GKS98_freshwater_group	0.00759552	-0.0123327	0.0127793	0.025112	-0.0175165	0.00518377	0.987221
genus	Roseomonas	-0.0031647	-0.0131987	-0.00314219	0.0100565	-0.0132212	2.25e-05	1.00314
genus	Luteolibacter	0.0134232	0.0147278	0.0107864	-0.00394135	0.0173645	-0.00263673	0.989214
genus	Allobaculum	0.0160472	0.0129879	0.0174873	0.00449934	0.0115479	0.00144007	0.982513
genus	Acetoanaerobium	0.000281337	-0.015312	0.0119798	0.0272918	-0.0270105	0.0116985	0.98802
genus	Intestinimonas	-0.00251416	-0.00703491	-0.00384797	0.00318695	-0.00570111	-0.0013338	1.00385
genus	Candidatus_Stoquefichus	0.0398232	0.0531424	0.0574713	0.00432883	0.0354943	0.0176481	0.942529
genus	Nitrospira	-0.00108929	0.00840808	-0.00724864	-0.0156567	0.0145674	-0.00615934	1.00725
genus	Caulobacter	0.0113771	0.019154	0.0138306	-0.0053234	0.0167005	0.00245344	0.986169
genus	Domibacillus	-5.65e-05	0.0209521	0.00549341	-0.0154587	0.0154021	0.00554994	0.994507
genus	Gottschalkia	0.0357799	0.0118369	0.0671603	0.0553234	-0.0195435	0.0313804	0.93284
genus	Listeria	-0.00563953	-0.0010995	-0.00643886	-0.00533936	-0.000300175	-0.000799327	1.00644
genus	Aeribacillus	-0.00646432	0.00631086	-0.00831782	-0.0146287	0.00816436	-0.0018535	1.00832
genus	Pseudanabaena_PCC-7429	-0.00607673	-0.0102614	-0.00621588	0.00404549	-0.0101222	-0.00013915	1.00622
genus	Timonella	0.0647707	0.120171	0.109006	-0.0111652	0.0759358	0.0442353	0.890994
genus	Caproiciproducens	0.00369893	-0.0123601	0.000342515	0.0127026	-0.00900365	-0.00335641	0.999657
genus	Harryflintia	-0.00453468	0.00198459	-0.00613087	-0.00811546	0.00358078	-0.00159618	1.00613
genus	Citricoccus	0.00118773	-0.0100308	0.00173468	0.0117655	-0.0105778	0.000546952	0.998265
genus	Lachnoclostridium_5	-0.00446009	0.00251997	-0.0120906	-0.0146105	0.0101505	-0.00763049	1.01209
genus	Terrisporobacter	-0.00523312	-0.0109825	-0.00515731	0.00582518	-0.0110583	7.58e-05	1.00516
genus	Clostridiales_Family_XIII_UCG-001	0.00766121	-0.0137355	0.020277	0.0340125	-0.0263513	0.0126158	0.979723
genus	Azospirillum	0.00240999	-0.00133846	-0.0135142	-0.0121758	0.0145858	-0.0159242	1.01351
genus	Flaviflexus	0.00485734	0.015142	0.00073576	-0.0144062	0.0192636	-0.00412158	0.999264
genus	Pseudorhodobacter	0.0700366	0.0196151	0.0604959	0.0408808	0.0291558	-0.00954073	0.939504
genus	CAG-873	0.0303133	0.0574783	0.0468614	-0.010617	0.0409303	0.0165481	0.953139
genus	Lacunisphaera	0.0796933	0.0212135	0.0801947	0.0589812	0.0207121	0.000501462	0.919805
genus	Pelistega	0.0276092	0.0235593	0.0224217	-0.00113759	0.0287468	-0.00518752	0.977578
genus	Azoarcus	0.00907054	0.0062771	0.00445708	-0.00182003	0.0108906	-0.00461347	0.995543
genus	Trueperella	0.0192107	0.0319413	0.0297965	-0.00214482	0.0213555	0.0105858	0.970203
genus	Thermus	0.000846498	0.0230502	0.0100719	-0.0129783	0.0138248	0.00922537	0.989928
genus	Nitratireductor	0.0118498	0.0210508	0.0140175	-0.00703326	0.018883	0.00216776	0.985982
genus	Thauera	-0.0124896	-0.0110738	-0.012342	-0.00126817	-0.0112214	0.000147592	1.01234
genus	Brochothrix	-0.00100287	0.0032698	-0.00735761	-0.0106274	0.00962453	-0.00635473	1.00736
genus	Winogradskyella	0.0168031	0.00192474	0.0090143	0.00708956	0.00971357	-0.00778883	0.990986
genus	Bradyrhizobium	0.0115445	0.0107175	0.00494797	-0.0057695	0.017314	-0.00659657	0.995052
genus	Candidatus_Marispirochaeta	-0.0107961	-0.00761942	-0.0181167	-0.0104973	-0.000298801	-0.00732062	1.01812
genus	Kluyvera	-0.00313056	-0.000995647	-0.00484382	-0.00384817	0.000717609	-0.00171326	1.00484
genus	GCA-900066755	0.0124591	-0.00705663	0.000881209	0.00793784	0.00452122	-0.0115778	0.999119
genus	Aliidiomarina	0.036959	0.0766118	0.0671422	-0.00946961	0.0464286	0.0301832	0.932858
genus	Anaeroglobus	0.00470841	0.00931208	0.0412054	0.0318933	-0.0271849	0.036497	0.958795
genus	S5-A14a	0.00446882	0.00573184	0.00559358	-0.000138258	0.00460708	0.00112476	0.994406
genus	Anaerocella	-0.000548164	-0.00860844	-0.00878015	-0.000171715	-0.000376449	-0.00823199	1.00878
genus	Anaerofustis	-0.0103885	0.00389125	-0.00014382	-0.00403507	-0.00635342	0.0102447	1.00014
genus	Succiniclasticum	0.00377537	-0.00438792	0.0111805	0.0155684	-0.011793	0.00740508	0.98882
genus	Propionicicella	0.00669835	0.00568136	0.0217455	0.0160642	-0.00936582	0.0150472	0.978254
genus	Desulfuribacillus	0.0102797	0.00139747	0.0008226	-0.000574874	0.0108546	-0.00945709	0.999177
genus	Natronincola	0.0118639	0.020615	0.018618	-0.001997	0.0138609	0.0067541	0.981382
genus	Methyloversatilis	0.0103037	-0.00715098	0.00184447	0.00899545	0.0013083	-0.00845928	0.998156
genus	Ruminococcaceae_UCG-009	-0.00529895	-0.0118162	-0.00296028	0.00885596	-0.0141549	0.00233867	1.00296
genus	Gemmobacter	7.77e-05	-0.00539836	0.0188882	0.0242866	-0.0242089	0.0188106	0.981112
genus	Williamsia	0.0138618	-0.00613871	0.00767022	0.0138089	5.28e-05	-0.00619153	0.99233
genus	Kroppenstedtia	0.00484877	0.0130265	0.0111798	-0.00184668	0.00669545	0.00633101	0.98882
genus	Clostridium_sensu_stricto_15	0.00275278	0.0194022	0.0122143	-0.00718785	0.00994063	0.00946155	0.987786
genus	Ellin6067	0.0282847	-0.0033921	0.0869809	0.090373	-0.0620883	0.0586962	0.913019
genus	Undibacterium	-0.00327058	-0.0128519	-0.00642732	0.00642462	-0.0096952	-0.00315673	1.00643
genus	Tetragenococcus	-0.00528177	-0.00878196	0.00124698	0.0100289	-0.0153107	0.00652875	0.998753
genus	SAR92_clade	0.0263718	-0.00331539	0.0225569	0.0258722	0.000499508	-0.0038149	0.977443
genus	Nubsella	0.0146002	0.0138678	0.00911389	-0.0047539	0.0193541	-0.00548627	0.990886
genus	Longimonas	0.0481508	0.0379475	0.041985	0.00403754	0.0441133	-0.00616579	0.958015
genus	Mesorhizobium	-0.00676226	0.0116618	-0.000737986	-0.0123997	0.00563749	0.00602427	1.00074
genus	Chryseomicrobium	0.00203437	-0.00363083	-0.00757502	-0.00394418	0.00597855	-0.00960938	1.00758
genus	Bosea	0.0110927	0.0315532	0.0188425	-0.0127107	0.0238034	0.00774976	0.981158
genus	Gramella	0.0609854	0.141804	0.128927	-0.0128771	0.0738625	0.0679412	0.871073
genus	Desulfomicrobium	0.0040276	0.0290416	0.0171099	-0.0119317	0.0159593	0.0130823	0.98289
genus	Adhaeribacter	0.0786427	0.0187565	0.11335	0.094594	-0.0159514	0.0347078	0.88665
genus	Thiomicrorhabdus	0.00133599	0.0121698	0.0116775	-0.000492295	0.00182829	0.0103415	0.988323
genus	Rickettsiella	0.0194508	0.057815	0.0493951	-0.00841987	0.0278707	0.0299443	0.950605
genus	Lentimonas	0.0321616	0.0602627	0.0460636	-0.0141991	0.0463607	0.013902	0.953936
genus	SWB02	-0.00116898	-0.00943748	-0.00981688	-0.000379396	-0.000789579	-0.0086479	1.00982
genus	Marinococcus	0.0454605	0.0224124	0.0284572	0.00604482	0.0394157	-0.0170033	0.971543
genus	Fibrobacter	0.108941	0.00524717	0.218383	0.213136	-0.104195	0.109442	0.781617
genus	Ulvibacter	-0.00530495	-0.00562036	0.00596376	0.0115841	-0.0168891	0.0112687	0.994036
genus	Gulosibacter	0.048992	0.0198883	0.0380907	0.0182024	0.0307896	-0.0109013	0.961909
genus	Edwardsiella	-0.00658887	0.00473682	-0.00160684	-0.00634366	-0.000245218	0.00498203	1.00161
genus	Cloacibacterium	0.00850538	0.00391105	0.0201437	0.0162326	-0.00772725	0.0116383	0.979856
genus	Blastomonas	-0.00494686	-0.000819312	-0.0146888	-0.0138695	0.00892265	-0.00974196	1.01469
genus	Acidaminobacter	0.0063051	-0.0131202	-0.00233698	0.0107832	-0.0044781	-0.00864208	1.00234
genus	Dethiosulfatibacter	-0.00195358	0.00868686	0.00533069	-0.00335617	0.00140259	0.00728427	0.994669
genus	Ercella	0.0209753	0.0229119	0.062101	0.0391891	-0.0182138	0.0411256	0.937899
genus	Lentibacillus	-0.00451369	-0.0135849	-0.00630641	0.00727846	-0.0117921	-0.00179272	1.00631
genus	Trichococcus	0.00949428	-0.00128481	0.0255974	0.0268822	-0.017388	0.0161032	0.974403
genus	Xanthomonas	-0.00559082	-0.00580518	-0.00997742	-0.00417224	-0.00141858	-0.0043866	1.00998
family	Prevotellaceae	0.269305	0.208394	0.319698	0.111304	0.158002	0.0503927	0.680302
family	Bacteroidaceae	0.149871	0.284871	0.342787	0.0579154	0.0919556	0.192916	0.657213
family	Marinifilaceae	0.0732237	0.0777576	0.0952599	0.0175024	0.0557213	0.0220362	0.90474
family	Ruminococcaceae	0.368142	0.20641	0.372322	0.165911	0.202231	0.00417992	0.627678
family	Lachnospiraceae	0.255631	0.238191	0.322473	0.0842821	0.171349	0.0668422	0.677527
family	Bacillaceae	0.165457	0.16423	0.178137	0.0139073	0.15155	0.01268	0.821863
family	Planococcaceae	0.226736	0.32825	0.32337	-0.00488066	0.231617	0.0966338	0.67663
family	Peptostreptococcaceae	0.240366	0.113509	0.295856	0.182347	0.0580185	0.0554901	0.704144
family	Barnesiellaceae	0.140639	0.0837748	0.175904	0.0921291	0.0485104	0.0352645	0.824096
family	Veillonellaceae	0.0819622	0.0193609	0.102066	0.0827053	-0.000743113	0.020104	0.897934
family	Dysgonomonadaceae	0.40308	0.349319	0.422605	0.0732857	0.329795	0.0195245	0.577395
family	Rhodobacteraceae	0.0730759	0.0168184	0.097436	0.0806176	-0.0075417	0.0243601	0.902564
family	Alteromonadaceae	0.112126	0.105806	0.11168	0.00587353	0.106252	-0.000445883	0.88832
family	Bogoriellaceae	-0.00248992	-0.0050393	-0.0130878	-0.00804845	0.00555853	-0.0105978	1.01309
family	Bifidobacteriaceae	0.143986	0.0800403	0.14588	0.0658396	0.0781462	0.00189409	0.85412
family	Flavobacteriaceae	0.180275	0.0894515	0.172104	0.0826525	0.0976227	-0.00817121	0.827896
family	Rikenellaceae	0.163309	0.1859	0.23829	0.0523903	0.110918	0.0749812	0.76171
family	Neisseriaceae	0.00567914	0.0126587	0.00865244	-0.00400621	0.00968535	0.00297331	0.991348
family	Enterococcaceae	0.0666611	0.109842	0.111872	0.00203059	0.0646305	0.0452114	0.888128
family	Clostridiaceae_1	0.0688376	0.0692034	0.106767	0.0375634	0.0312741	0.0379293	0.893233
family	Peptococcaceae	0.0707982	0.0313397	0.0756601	0.0443204	0.0264777	0.00486193	0.92434
family	Sphingomonadaceae	0.0284616	0.00454854	0.0401305	0.035582	-0.00712042	0.011669	0.959869
family	Enterobacteriaceae	0.0874279	0.0498889	0.0983619	0.048473	0.0389549	0.010934	0.901638
family	Eggerthellaceae	0.0367795	0.124787	0.126891	0.00210398	0.0346755	0.0901112	0.873109
family	Erysipelotrichaceae	0.0601428	0.0654782	0.0776657	0.0121874	0.0479554	0.0175229	0.922334
family	Christensenellaceae	0.244892	0.261679	0.331544	0.0698649	0.175027	0.0866517	0.668456
family	Burkholderiaceae	0.0780287	0.0541315	0.0887049	0.0345734	0.0434553	0.0106761	0.911295
family	Clostridiales_vadinBB60_group	0.138118	0.192744	0.200018	0.00727401	0.130844	0.0619002	0.799982
family	Atopobiaceae	0.0418343	0.00991862	0.0488763	0.0389577	0.00287661	0.00704201	0.951124
family	Cardiobacteriaceae	0.0356155	0.0231087	0.0257409	0.00263213	0.0329833	-0.00987459	0.974259
family	Clostridiales_Family_XI	0.267334	0.33214	0.339218	0.0070778	0.260257	0.0718837	0.660782
family	Desulfovibrionaceae	0.174763	0.152448	0.206225	0.0537771	0.120986	0.0314622	0.793775
family	Eubacteriaceae	0.00350011	-0.00109464	-0.00530457	-0.00420992	0.00771003	-0.00880468	1.0053
family	Balneolaceae	0.0822018	0.0555908	0.0722159	0.0166252	0.0655767	-0.00998589	0.927784
family	Acidaminococcaceae	0.0199044	0.0822541	0.0762477	-0.00600642	0.0259108	0.0563433	0.923752
family	Crocinitomicaceae	0.0767535	0.027624	0.0686466	0.0410226	0.0357309	-0.00810692	0.931353
family	Akkermansiaceae	0.249553	0.223736	0.282949	0.0592132	0.19034	0.033396	0.717051
family	Staphylococcaceae	0.284208	0.378325	0.383736	0.00541097	0.278797	0.0995272	0.616264
family	Lactobacillaceae	0.0825878	0.17845	0.207712	0.0292626	0.0533251	0.125125	0.792288
family	Succinivibrionaceae	0.313582	0.349692	0.399832	0.0501402	0.263442	0.0862498	0.600168
family	Rhizobiaceae	0.046696	0.0206461	0.0317667	0.0111206	0.0355754	-0.0149293	0.968233
family	Streptococcaceae	0.0575391	0.114653	0.11353	-0.00112272	0.0586618	0.0559909	0.88647
family	Muribaculaceae	0.10771	0.222531	0.252249	0.0297186	0.077991	0.14454	0.747751
family	Fusobacteriaceae	0.0748547	0.037774	0.161558	0.123784	-0.0489293	0.0867034	0.838442
family	Sphingobacteriaceae	0.0581538	0.0249012	0.044414	0.0195129	0.0386409	-0.0137397	0.955586
family	Simkaniaceae	-0.00227038	0.0064161	-0.00685213	-0.0132682	0.0109979	-0.00458175	1.00685
family	Aerococcaceae	0.238209	0.281903	0.289689	0.00778624	0.230423	0.0514799	0.710311
family	Carnobacteriaceae	0.273083	0.185696	0.264085	0.0783888	0.194694	-0.00899814	0.735915
family	Acholeplasmataceae	0.37892	0.296814	0.386034	0.0892197	0.2897	0.00711429	0.613966
family	Idiomarinaceae	0.132508	0.126608	0.13731	0.0107015	0.121807	0.00480177	0.86269
family	Streptomycetaceae	0.00468189	0.0249194	0.0115157	-0.0134037	0.0180856	0.00683381	0.988484
family	Actinomycetaceae	0.088209	0.0412857	0.107225	0.0659393	0.0222697	0.019016	0.892775
family	Aeromonadaceae	0.252385	0.238349	0.27115	0.0328002	0.219585	0.0187644	0.72885
family	Geodermatophilaceae	-0.00766427	0.00983785	-0.00240996	-0.0122478	0.00458354	0.00525431	1.00241
family	Intrasporangiaceae	0.03948	0.0752778	0.0729487	-0.00232912	0.0418092	0.0334686	0.927051
family	Clostridiales_Family_XIII	0.199213	0.198027	0.24254	0.044513	0.1547	0.0433277	0.75746
family	Pseudonocardiaceae	0.000671941	-0.000785827	-0.0107875	-0.0100017	0.0106736	-0.0114594	1.01079
family	Pseudomonadaceae	0.302557	0.160335	0.296857	0.136522	0.166035	-0.0057001	0.703143
family	Micrococcaceae	0.307565	0.335927	0.359335	0.0234083	0.284157	0.0517703	0.640665
family	Leuconostocaceae	0.102777	0.0782574	0.123371	0.0451138	0.0576633	0.0205941	0.876629
family	Thioglobaceae	0.0289122	0.0005909	0.0199221	0.0193312	0.00958101	-0.00899011	0.980078
family	Spirochaetaceae	0.236971	0.223678	0.3983	0.174622	0.0623483	0.16133	0.6017
family	Pasteurellaceae	0.0386786	0.0104693	0.0870093	0.07654	-0.0378613	0.0483307	0.912991
family	Shewanellaceae	0.251595	0.140707	0.238988	0.0982813	0.153314	-0.0126076	0.761012
family	Campylobacteraceae	0.0682255	0.057765	0.0689571	0.0111921	0.0570335	0.000731533	0.931043
family	Tannerellaceae	0.0986767	0.0940785	0.107968	0.0138898	0.0847869	0.00929162	0.892032
family	Coriobacteriaceae	0.0595943	0.0488996	0.0800798	0.0311801	0.0284141	0.0204855	0.91992
family	Porphyromonadaceae	0.0664769	0.08334	0.0939504	0.0106104	0.0558665	0.0274736	0.90605
family	Moraxellaceae	0.203452	0.27808	0.273741	-0.00433987	0.207792	0.0702882	0.726259
family	Rhodocyclaceae	0.0278984	0.00276628	0.0242485	0.0214822	0.00641625	-0.00364997	0.975752
family	Xanthomonadaceae	0.0637466	0.0459104	0.065605	0.0196946	0.044052	0.00185838	0.934395
family	Paenibacillaceae	0.11933	0.230285	0.225069	-0.00521597	0.124546	0.105739	0.774931
family	Microbacteriaceae	0.229389	0.161054	0.220824	0.0597701	0.169619	-0.0085657	0.779176
family	Corynebacteriaceae	0.292301	0.288647	0.321099	0.0324514	0.25985	0.0287977	0.678901
family	Devosiaceae	0.103544	0.115032	0.117585	0.00255312	0.10099	0.0140412	0.882415
family	Legionellaceae	-0.00181716	0.0114412	-0.00294257	-0.0143838	0.0125666	-0.00112542	1.00294
family	Hydrogenophilaceae	0.000594907	-0.00941292	-0.00993105	-0.000518124	0.00111303	-0.010526	1.00993
family	Chitinophagaceae	0.105845	0.0979932	0.104152	0.00615879	0.0996859	-0.00169266	0.895848
family	Colwelliaceae	0.00789742	0.0183827	0.00978707	-0.00859567	0.0164931	0.00188965	0.990213
family	Propionibacteriaceae	0.0034226	0.0137318	0.0215068	0.00777507	-0.00435246	0.0180842	0.978493
family	GWF2-44-16	0.0209723	0.0230266	0.0253862	0.00235956	0.0186128	0.00441386	0.974614
family	Desulfobacteraceae	0.0453918	0.022363	0.0328031	0.01044	0.0349518	-0.0125887	0.967197
family	Acetobacteraceae	-0.00888687	-0.00018623	-0.00701239	-0.00682616	-0.00206071	0.00187448	1.00701
family	Anaerolineaceae	-0.00315086	-0.0103365	0.00630444	0.016641	-0.0197918	0.0094553	0.993696
family	Cyclobacteriaceae	0.0362676	0.014417	0.0315455	0.0171285	0.0191391	-0.00472214	0.968454
family	Trueperaceae	0.0503655	0.0221644	0.0432522	0.0210878	0.0292777	-0.00711329	0.956748
family	Halomonadaceae	0.0978165	0.0334221	0.0992959	0.0658738	0.0319427	0.00147941	0.900704
family	Dietziaceae	0.0546474	0.0245124	0.0471978	0.0226854	0.031962	-0.00744954	0.952802
family	Beijerinckiaceae	-0.000221767	0.0216166	0.0232598	0.0016432	-0.00186496	0.0234815	0.97674
family	Microscillaceae	0.00219141	-0.0127748	0.00531039	0.0180852	-0.0158938	0.00311898	0.99469
family	Nocardiaceae	0.0753593	0.0409264	0.066553	0.0256266	0.0497327	-0.00880634	0.933447
family	JTB215	0.0377294	0.0752111	0.0656151	-0.00959607	0.0473255	0.0278857	0.934385
family	Methylophilaceae	0.139663	0.150125	0.155143	0.00501787	0.134645	0.01548	0.844857
family	Anaeroplasmataceae	0.00655577	0.0122294	0.0164262	0.00419679	0.00235899	0.00987041	0.983574
family	Elusimicrobiaceae	0.00102775	0.00781144	0.0216326	0.0138212	-0.0127934	0.0206048	0.978367
family	Cellulomonadaceae	0.0596277	0.0452309	0.0498018	0.00457092	0.0550567	-0.00982588	0.950198
family	Cellvibrionaceae	0.032425	0.00701803	0.0221065	0.0150885	0.0173366	-0.0103185	0.977894
family	Arcobacteraceae	0.0193312	0.00701329	0.0081016	0.00108832	0.0182429	-0.0112296	0.991898
family	Coriobacteriales_Incertae_Sedis	0.150615	0.116375	0.203172	0.086797	0.0638179	0.0525573	0.796828
family	Vibrionaceae	0.0193843	0.00575511	0.0216069	0.0158518	0.00353249	0.00222261	0.978393
family	Weeksellaceae	0.184062	0.279684	0.272837	-0.00684747	0.190909	0.0887751	0.727163
family	Pyrinomonadaceae	-0.00534326	0.00213826	-0.00996412	-0.0121024	0.00675912	-0.00462086	1.00996
family	Saprospiraceae	0.100916	0.0976871	0.101624	0.0039365	0.0969798	0.000707248	0.898376
family	Marinobacteraceae	0.18663	0.0722228	0.18777	0.115547	0.0710835	0.0011393	0.81223
family	Prolixibacteraceae	-7.76e-05	0.0427123	0.0469992	0.00428688	-0.0043645	0.0470768	0.953001
family	T34	-0.00542099	-0.00125089	-0.00676783	-0.00551694	9.59e-05	-0.00134683	1.00677
family	Deinococcaceae	-0.0119355	-0.00124012	0.00563579	0.00687591	-0.0188115	0.0175713	0.994364
family	Marinilabiliaceae	0.240896	0.14498	0.230556	0.085576	0.15532	-0.0103404	0.769444
family	Nitriliruptoraceae	0.00370818	0.00966617	0.00451478	-0.00515139	0.00885957	0.000806603	0.995485
family	Mycoplasmataceae	0.0308001	-0.000485219	0.0335794	0.0340646	-0.00326447	0.00277926	0.966421
family	Cryomorphaceae	0.0531149	0.0326847	0.039555	0.00687034	0.0462446	-0.0135599	0.960445
family	Halieaceae	0.0305258	0.00137747	0.0423203	0.0409428	-0.010417	0.0117944	0.95768
family	Leptotrichiaceae	0.0665967	0.0885367	0.0876597	-0.000876982	0.0674737	0.021063	0.91234
family	vadinBE97	0.131726	0.289444	0.28424	-0.0052043	0.13693	0.152514	0.71576
family	Bdellovibrionaceae	0.034377	0.016321	0.0238185	0.00749753	0.0268795	-0.0105585	0.976182
family	Xanthobacteraceae	0.0202789	0.00603235	0.011655	0.00562266	0.0146562	-0.00862389	0.988345
family	Chrysiogenaceae	-0.00588157	-0.0104943	-0.00710099	0.00339333	-0.0092749	-0.00121942	1.0071
family	Synergistaceae	-0.000623895	0.0070191	0.0191417	0.0121226	-0.0127465	0.0197656	0.980858
family	Orbaceae	0.00225937	0.019176	0.008309	-0.010867	0.0131264	0.00604963	0.991691
family	Rhodanobacteraceae	0.00991739	0.018946	0.0249976	0.00605164	0.00386575	0.0150802	0.975002
family	Nocardiopsaceae	-0.0116377	-0.00321253	-0.0153784	-0.0121659	0.000528148	-0.00374068	1.01538
family	Marinomonadaceae	0.130954	0.182543	0.174857	-0.00768579	0.138639	0.0439031	0.825143
family	Nakamurellaceae	-0.00197983	0.0138342	-0.00145098	-0.0152852	0.0133053	0.000528847	1.00145
family	Paludibacteraceae	0.173756	0.285854	0.279309	-0.00654537	0.180301	0.105553	0.720691
family	Unknown_Family	0.0446507	0.0467593	0.0478701	0.00111073	0.04354	0.00321935	0.95213
family	Thiomicrospiraceae	0.0413718	0.0209458	0.0270311	0.00608528	0.0352865	-0.0143407	0.972969
family	Victivallaceae	0.00698587	0.00635477	0.0453547	0.0389999	-0.032014	0.0383688	0.954645
family	Rubrobacteriaceae	0.00910918	0.0309958	0.0157366	-0.0152592	0.0243684	0.00662747	0.984263
family	Dermacoccaceae	-0.00353748	0.00385958	-0.000488147	-0.00434773	0.000810242	0.00304934	1.00049
family	Nocardioidaceae	0.0465456	0.0310993	0.0449515	0.0138522	0.0326934	-0.00159412	0.955048
family	Endozoicomonadaceae	0.174283	0.0606079	0.179277	0.118669	0.055614	0.00499395	0.820723
family	Puniceicoccaceae	0.0235676	-0.0069528	0.041315	0.0482678	-0.0247002	0.0177474	0.958685
family	Wohlfahrtiimonadaceae	0.219155	0.270102	0.273589	0.00348701	0.215668	0.0544334	0.726411
family	Saccharimonadaceae	0.0178048	0.0161491	0.0254837	0.00933455	0.0084703	0.00767883	0.974516
family	Holosporaceae	0.00595226	-0.0147441	0.0189651	0.0337093	-0.027757	0.0130129	0.981035
family	Bacteroidales_RF16_group	0.0317945	-0.00173446	0.047556	0.0492905	-0.017496	0.0157615	0.952444
family	Bacteriovoracaceae	0.0210192	-0.0024441	0.0114067	0.0138508	0.00716838	-0.00961248	0.988593
family	Dermabacteraceae	0.0938845	0.0753908	0.0910881	0.0156973	0.0781872	-0.00279641	0.908912
family	Promicromonosporaceae	0.00525508	0.025409	0.0116333	-0.0137757	0.0190308	0.00637823	0.988367
family	Defluviitaleaceae	-0.00730563	-0.00405589	-0.017056	-0.0130002	0.00569452	-0.00975041	1.01706
family	Bacillales_Family_XII	-0.00508003	0.00458905	0.0053427	0.000753652	-0.00583368	0.0104227	0.994657
family	Clostridiaceae_2	0.105248	0.121732	0.11945	-0.00228219	0.10753	0.014202	0.88055
family	Mariprofundaceae	0.0787139	0.0471558	0.0663121	0.0191563	0.0595576	-0.0124018	0.933688
family	Solimonadaceae	-0.000925208	-0.00193343	0.00953288	0.0114663	-0.0123915	0.0104581	0.990467
family	Porticoccaceae	0.042537	0.00716163	0.0320928	0.0249312	0.0176058	-0.0104441	0.967907
family	Tsukamurellaceae	-0.0100888	6.08e-05	-0.0124165	-0.0124773	0.0023885	-0.0023277	1.01242
family	p-251-o5	-0.00599961	-0.0104773	-0.0181457	-0.00766837	0.00166876	-0.0121461	1.01815
family	Gallionellaceae	0.0445146	0.0203585	0.0317983	0.0114398	0.0330748	-0.0127163	0.968202
family	Rubritaleaceae	0.0224139	0.0250173	0.0170752	-0.00794209	0.0303559	-0.00533865	0.982925
family	Acidiferrobacteraceae	-0.0027144	0.00818076	-0.00707705	-0.0152578	0.0125434	-0.00436266	1.00708
family	Phaselicystidaceae	-0.00452472	0.0111416	-0.000240931	-0.0113825	0.00685777	0.00428379	1.00024
family	Lentimicrobiaceae	-0.00320426	0.00495391	0.0211873	0.0162334	-0.0194377	0.0243916	0.978813
family	Demequinaceae	0.0600547	0.0192123	0.0600649	0.0408527	0.0192021	1.02e-05	0.939935
family	Clostridiales_Family_XIV	-0.00794074	0.00306123	-0.00172931	-0.00479055	-0.00315019	0.00621143	1.00173
family	Hymenobacteraceae	0.115654	0.0410964	0.12468	0.0835834	0.0320707	0.00902567	0.87532
family	Bacillales_Family_XI	0.0268863	0.00860222	0.0254818	0.0168796	0.0100066	-0.00140443	0.974518
family	Desulfobulbaceae	0.0253246	0.0218499	0.0161236	-0.00572626	0.0310508	-0.00920096	0.983876
family	Caulobacteraceae	0.00496741	0.0131985	0.0139217	0.000723217	0.0042442	0.00895427	0.986078
family	Geobacteraceae	0.0242103	0.0246077	0.0320769	0.00746926	0.016741	0.00786666	0.967923
family	Pedosphaeraceae	-0.00311391	-0.00760429	-0.0144223	-0.006818	0.00370409	-0.0113084	1.01442
family	Brevibacteriaceae	0.00914582	0.010016	0.0112221	0.00120607	0.00793975	0.00207628	0.988778
family	Bradymonadaceae	0.007373	0.0217673	0.00852888	-0.0132384	0.0206114	0.00115588	0.991471
family	AKAU3564_sediment_group	0.00447417	0.0257482	0.0104007	-0.0153474	0.0198216	0.00592657	0.989599
family	Iamiaceae	0.00714907	-0.0022822	0.0202886	0.0225708	-0.0154217	0.0131395	0.979711
family	LK-44f	0.0335019	0.0147059	0.0204154	0.00570946	0.0277924	-0.0130865	0.979585
family	Immundisolibacteraceae	0.0707716	0.0161697	0.107272	0.091102	-0.0203304	0.0365001	0.892728
family	Thiovulaceae	0.125069	0.00817618	0.260738	0.252562	-0.127493	0.135669	0.739262
family	Spirosomaceae	0.00114026	-0.00437715	-0.00752434	-0.00314719	0.00428745	-0.00866461	1.00752
family	Methylococcaceae	0.113466	0.144704	0.138953	-0.00575125	0.119217	0.0254871	0.861047
family	env.OPS_17	0.0184594	-0.00854915	0.0115025	0.0200517	-0.00159223	-0.00695692	0.988497
family	Ectothiorhodospiraceae	-0.0032083	-0.00482574	-0.00130455	0.00352118	-0.00672948	0.00190375	1.0013
family	WD2101_soil_group	-0.0065858	-0.0120687	-0.00908932	0.00297938	-0.00956518	-0.00250352	1.00909
family	Solirubrobacteraceae	-0.0074839	-0.00417646	-0.0120615	-0.00788503	0.000401131	-0.00457759	1.01206
family	Pseudohongiellaceae	0.0249817	0.0368004	0.0266179	-0.0101825	0.0351643	0.00163616	0.973382
family	Cytophagaceae	0.0347141	0.00918333	0.0215857	0.0124024	0.0223117	-0.0131284	0.978414
family	Nitrosomonadaceae	0.0208383	-0.00798002	0.035872	0.043852	-0.0230138	0.0150337	0.964128
family	Methylophagaceae	0.107031	0.157875	0.150313	-0.00756191	0.114593	0.0432821	0.849687
family	JG30-KF-CM45	0.0341499	0.025581	0.0792459	0.0536649	-0.019515	0.045096	0.920754
family	Microbulbiferaceae	0.00397299	0.00307059	-0.00373242	-0.006803	0.010776	-0.00770541	1.00373
family	Phormidiaceae	-0.00305398	0.0110461	-0.00456896	-0.0156151	0.0125611	-0.00151498	1.00457
family	SRB2	-0.00255662	-0.0151311	0.00766136	0.0227925	-0.0253491	0.010218	0.992339
family	Ilumatobacteraceae	-0.00349349	0.00411945	-0.00993625	-0.0140557	0.0105622	-0.00644276	1.00994
family	Alicyclobacillaceae	0.00577237	0.0115821	0.00227589	-0.00930617	0.0150785	-0.00349649	0.997724
family	Heliobacteriaceae	0.112558	0.146271	0.140461	-0.00580997	0.118368	0.0279026	0.859539
family	Hyphomicrobiaceae	0.00686042	0.0312479	0.0168318	-0.0144161	0.0212765	0.0099714	0.983168
family	0319-6G20	-0.00155193	0.0132689	-0.00214971	-0.0154186	0.0138666	-0.00059779	1.00215
family	Clostridiales_Family_XII	0.018912	-0.00393239	0.00641033	0.0103427	0.00856932	-0.0125017	0.99359
family	Gemmatimonadaceae	-0.00696001	-0.00790675	-0.0113611	-0.00345436	-0.00350565	-0.0044011	1.01136
family	Thermoanaerobacterales_Family_III	-0.00533968	-0.00876576	-0.00832446	0.000441296	-0.00578098	-0.00298478	1.00832
family	Nodosilineaceae	0.193743	0.0509498	0.208653	0.157703	0.0360401	0.0149096	0.791347
family	Microtrichaceae	-0.00219857	-0.00697566	-0.0047599	0.00221577	-0.00441434	-0.00256133	1.00476
family	Thiohalorhabdaceae	0.0393038	0.0932598	0.0789429	-0.014317	0.0536207	0.0396391	0.921057
family	Holophagaceae	0.0037075	0.0223501	0.00691352	-0.0154366	0.0191441	0.00320602	0.993086
family	Helicobacteraceae	0.0730346	0.0364111	0.0881072	0.0516961	0.0213385	0.0150726	0.911893
family	Archangiaceae	0.00533912	0.0192491	0.0283638	0.00911466	-0.00377555	0.0230247	0.971636
family	Halothiobacillaceae	-0.002048	-0.0134257	-0.00178728	0.0116384	-0.0136864	0.000260721	1.00179
family	Methylomonaceae	0.0306814	0.0129376	0.0417515	0.028814	0.00186747	0.0110701	0.958248
family	Terasakiellaceae	0.0216163	0.0169121	0.0136553	-0.00325682	0.0248731	-0.00796103	0.986345
family	Mycobacteriaceae	-0.00819199	-0.00468248	-0.00714422	-0.00246175	-0.00573025	0.00104777	1.00714
family	DEV007	-0.00128508	-0.0130006	0.00748747	0.0204881	-0.0217732	0.00877255	0.992513
family	Solibacteraceae_(Subgroup_3)	-0.000534616	0.0132988	-0.0022807	-0.0155795	0.0150449	-0.00174609	1.00228
family	Mitochondria	0.00442193	0.00452368	-0.00221101	-0.00673469	0.0111566	-0.00663294	1.00221
family	Pseudoalteromonadaceae	0.0121116	0.0299697	0.0146534	-0.0153163	0.0274279	0.00254177	0.985347
family	NS9_marine_group	0.0591007	0.0146053	0.0544019	0.0397966	0.0193041	-0.00469879	0.945598
family	Arenicellaceae	-0.00165746	0.00261823	-0.00932755	-0.0119458	0.0102883	-0.00767009	1.00933
family	Polyangiaceae	-0.00036512	0.00796181	-0.00617562	-0.0141374	0.0137723	-0.0058105	1.00618
family	Dongiaceae	-0.00308324	0.00787759	-0.00588961	-0.0137672	0.010684	-0.00280638	1.00589
family	Desulfohalobiaceae	0.0612451	0.0728328	0.0653487	-0.0074841	0.0687292	0.00410364	0.934651
family	Sulfurovaceae	0.00925425	0.031724	0.0354238	0.00369976	0.00555448	0.0261695	0.964576
family	Sporichthyaceae	-0.00157962	0.0119979	0.00300475	-0.00899312	0.0074135	0.00458436	0.996995
family	Clostridiaceae_4	0.0455879	0.0843797	0.0712688	-0.0131109	0.0586988	0.0256809	0.928731
family	SB-5	0.000765624	-0.015296	-0.0022807	0.0130153	-0.0122497	-0.00304632	1.00228
family	Diplorickettsiaceae	0.000432253	-0.00519952	0.0128498	0.0180493	-0.0176171	0.0124175	0.98715
family	P3OB-42	0.00738189	0.0192023	0.0049631	-0.0142392	0.0216211	-0.00241879	0.995037
family	Bacteroidales_Incertae_Sedis	-0.00434619	-0.0101474	-0.00584671	0.00430068	-0.00864687	-0.00150052	1.00585
family	Blastocatellaceae	-0.00682115	-0.0103466	-0.0111262	-0.000779666	-0.00604149	-0.00430508	1.01113
family	Brachyspiraceae	0.0117289	0.0455898	0.0354787	-0.0101111	0.02184	0.0237499	0.964521
family	Entotheonellaceae	-0.00209949	-0.0133509	-0.00188324	0.0114677	-0.0135672	0.000216244	1.00188
family	Caldilineaceae	-0.00541246	0.000167271	-0.00672767	-0.00689494	0.00148248	-0.00131521	1.00673
family	Nitrospiraceae	-0.00112125	0.00837912	-0.00727806	-0.0156572	0.0145359	-0.0061568	1.00728
family	Listeriaceae	-0.00300787	0.00278761	-0.0056528	-0.00844041	0.00543254	-0.00264493	1.00565
family	Desulfarculaceae	-0.00633058	-0.0131396	-0.00920439	0.00393524	-0.0102658	-0.00287381	1.0092
family	Pseudanabaenaceae	-0.00595192	-0.0102841	-0.0060121	0.00427201	-0.0102239	-6.02e-05	1.00601
family	Micrococcales_Incertae_Sedis	0.0651944	0.120895	0.109771	-0.0111234	0.0763179	0.0445767	0.890229
family	Steroidobacteraceae	-0.00237111	-1.03e-05	7.31e-06	1.76e-05	-0.0023887	0.00237843	0.999993
family	Parachlamydiaceae	0.0097333	0.0343169	0.0200471	-0.0142698	0.0240031	0.0103138	0.979953
family	Azospirillaceae	0.00239079	-0.00131478	-0.0135128	-0.012198	0.0145888	-0.0159036	1.01351
family	L21-RPul-D3	0.0281703	0.0222826	0.0282763	0.00599361	0.0221767	0.000105988	0.971724
family	Opitutaceae	0.0860283	0.0442271	0.0811038	0.0368766	0.0491517	-0.00492459	0.918896
family	Thermaceae	0.00073927	0.0224817	0.00960531	-0.0128764	0.0136157	0.00886604	0.990395
family	Streptosporangiaceae	0.0102717	-0.00342226	0.0279984	0.0314206	-0.0211489	0.0177266	0.972002
family	Calditrichaceae	0.0261545	0.0260935	0.0346032	0.0085097	0.0176448	0.00844874	0.965397
family	SS1-B-06-26	-0.00545803	-0.00686103	-0.0134754	-0.00661435	0.00115632	-0.00801735	1.01348
family	Thermoactinomycetaceae	0.00493755	0.0131893	0.0111723	-0.00201704	0.0069546	0.00623474	0.988828
family	Stappiaceae	0.0208817	0.0474834	0.0329306	-0.0145528	0.0354345	0.0120489	0.967069
family	SM2D12	0.00333708	0.0127455	-0.00120679	-0.0139523	0.0172893	-0.00454387	1.00121
family	Rhodothermaceae	0.0491153	0.0400041	0.0434424	0.00343833	0.045677	-0.0056729	0.956558
family	Desulfomicrobiaceae	0.00402346	0.0290254	0.0171613	-0.0118641	0.0158876	0.0131378	0.982839
family	Cyanobacteriaceae	0.025623	0.0550925	0.0438398	-0.0112527	0.0368757	0.0182168	0.95616
family	Hyphomonadaceae	-0.00120407	-0.00944611	-0.00987587	-0.000429751	-0.000774323	-0.00867179	1.00988
family	Fibrobacteraceae	0.10956	0.00521466	0.220068	0.214853	-0.105294	0.110508	0.779932
family	Clostridiales_Incertae_Sedis	-0.00200157	0.00850116	0.00506398	-0.00343718	0.00143561	0.00706555	0.994936
family	BIrii41	0.0157563	0.0143848	0.00547782	-0.00890694	0.0246633	-0.0102785	0.994522
order	Bacteroidales	0.268419	0.156272	0.275114	0.118842	0.149577	0.00669502	0.724886
order	Clostridiales	0.328577	0.233814	0.357057	0.123243	0.205335	0.0284799	0.642943
order	Bacillales	0.279109	0.390688	0.389903	-0.000784944	0.279894	0.110794	0.610097
order	Flavobacteriales	0.175062	0.0875313	0.166307	0.078776	0.0962864	-0.00875511	0.833693
order	Selenomonadales	0.107849	0.0160114	0.133741	0.117729	-0.0098803	0.0258917	0.866259
order	Rhodobacterales	0.0726969	0.0166069	0.0971518	0.0805449	-0.00784804	0.0244549	0.902848
order	Alteromonadales	0.325023	0.194557	0.314584	0.120027	0.204996	-0.0104391	0.685416
order	Micrococcales	0.350044	0.3487	0.389109	0.0404088	0.309636	0.0390643	0.610891
order	Bifidobacteriales	0.1434	0.0800846	0.145597	0.0655126	0.0778873	0.00219731	0.854403
order	Rhodospirillales	0.142136	0.139975	0.203691	0.0637164	0.0784194	0.0615555	0.796309
order	Betaproteobacteriales	0.082113	0.0565186	0.0921304	0.0356118	0.0465012	0.0100174	0.90787
order	Lactobacillales	0.0958327	0.191659	0.206273	0.0146137	0.081219	0.11044	0.793727
order	Sphingomonadales	0.0285771	0.00464225	0.0403183	0.0356761	-0.007099	0.0117412	0.959682
order	Enterobacteriales	0.087701	0.0497521	0.0983058	0.0485537	0.0391473	0.0106049	0.901694
order	Coriobacteriales	0.0417449	0.0446249	0.0629914	0.0183664	0.0233785	0.0212464	0.937009
order	Erysipelotrichales	0.0605112	0.0651369	0.0772978	0.0121609	0.0483504	0.0167866	0.922702
order	Pseudomonadales	0.366068	0.262168	0.363905	0.101737	0.264331	-0.00216292	0.636095
order	Mollicutes_RF39	0.0410667	0.0322763	0.0349909	0.00271456	0.0383522	-0.00607584	0.965009
order	Cardiobacteriales	0.219355	0.269803	0.273429	0.00362604	0.215729	0.0540739	0.726571
order	Desulfovibrionales	0.175822	0.162775	0.21758	0.054805	0.121017	0.0417581	0.78242
order	Gastranaerophilales	0.128788	0.229018	0.233226	0.00420757	0.124581	0.104438	0.766774
order	Balneolales	0.0823476	0.0556106	0.0723334	0.0167228	0.0656247	-0.0100141	0.927667
order	Verrucomicrobiales	0.249703	0.223785	0.283022	0.0592363	0.190467	0.0333185	0.716978
order	Aeromonadales	0.319983	0.354562	0.406189	0.0516269	0.268356	0.086206	0.593811
order	Rhizobiales	0.0648886	0.0505761	0.0550663	0.0044902	0.0603984	-0.00982226	0.944934
order	Fusobacteriales	0.07391	0.0374313	0.160448	0.123016	-0.0491062	0.0865375	0.839552
order	Sphingobacteriales	0.058072	0.0249138	0.0442145	0.0193006	0.0387714	-0.0138575	0.955786
order	Chlamydiales	-0.00263046	0.00535048	-0.00796776	-0.0133182	0.0106878	-0.0053373	1.00797
order	Acholeplasmatales	0.378504	0.295825	0.385394	0.0895681	0.288936	0.00688963	0.614606
order	WCHB1-41	0.0174841	0.0205845	0.0131965	-0.00738807	0.0248722	-0.00428762	0.986804
order	Streptomycetales	0.00467021	0.0248654	0.0114758	-0.0133896	0.0180598	0.00680556	0.988524
order	Actinomycetales	0.0892441	0.0425048	0.108398	0.065893	0.0233511	0.0191537	0.891602
order	Frankiales	-0.00740916	0.00794365	0.00245061	-0.00549303	-0.00191613	0.00985978	0.997549
order	Pseudonocardiales	0.000641961	-0.000838628	-0.0108019	-0.00996326	0.0106052	-0.0114439	1.0108
order	Thiomicrospirales	0.034068	0.00257073	0.0250422	0.0224715	0.0115965	-0.00902577	0.974958
order	Spirochaetales	0.236401	0.222246	0.397503	0.175256	0.0611447	0.161102	0.602497
order	Pasteurellales	0.0388594	0.010566	0.087746	0.07718	-0.0383206	0.0488866	0.912254
order	Campylobacterales	0.118501	0.0168532	0.14199	0.125137	-0.00663575	0.023489	0.85801
order	Xanthomonadales	0.0670694	0.0491346	0.0703123	0.0211777	0.0458917	0.00324286	0.929688
order	Corynebacteriales	0.307142	0.284553	0.327464	0.042911	0.264231	0.0203223	0.672536
order	DTU014	0.035161	0.0494732	0.0388911	-0.010582	0.045743	0.00373015	0.961109
order	Legionellales	-0.00179544	0.0115044	-0.00287178	-0.0143762	0.0125807	-0.00107634	1.00287
order	Chitinophagales	0.106079	0.10001	0.105447	0.00543666	0.100642	-0.000631676	0.894553
order	Propionibacteriales	0.00650598	0.011495	0.0194679	0.00797297	-0.00146699	0.012962	0.980532
order	Victivallales	0.130473	0.283641	0.281362	-0.00227903	0.132752	0.150889	0.718638
order	Desulfobacterales	0.0413488	0.0225958	0.0290022	0.00640644	0.0349424	-0.0123466	0.970998
order	SBR1031	-0.00483727	-0.00790732	0.000536585	0.00844391	-0.0132812	0.00537386	0.999463
order	Acetobacterales	-0.00887706	-0.00017379	-0.00700889	-0.0068351	-0.00204196	0.00186817	1.00701
order	Anaerolineales	-0.0031546	-0.0103361	0.00627993	0.0166161	-0.0197707	0.00943454	0.99372
order	Cytophagales	0.0508064	0.0163248	0.0409002	0.0245753	0.0262311	-0.00990629	0.9591
order	Deinococcales	0.046703	0.0185467	0.035768	0.0172213	0.0294817	-0.010935	0.964232
order	Oceanospirillales	0.154812	0.15242	0.163664	0.0112442	0.143568	0.00885255	0.836336
order	Anaeroplasmatales	0.00659821	0.0122819	0.0165119	0.00423005	0.00236816	0.00991369	0.983488
order	Elusimicrobiales	0.00105657	0.00781002	0.0215924	0.0137824	-0.0127258	0.0205359	0.978408
order	Cellvibrionales	0.0431295	0.0144406	0.0325357	0.0180951	0.0250344	-0.0105938	0.967464
order	NRL2	0.0170265	0.0392572	0.028113	-0.0111442	0.0281707	0.0110865	0.971887
order	Vibrionales	0.0191373	0.00569525	0.0214778	0.0157825	0.00335475	0.0023405	0.978522
order	Pyrinomonadales	-0.00534303	0.00218444	-0.0099518	-0.0121362	0.00679322	-0.00460877	1.00995
order	Chloroplast	0.000971061	-0.00125776	-0.00923083	-0.00797307	0.00894414	-0.0102019	1.00923
order	Nitriliruptorales	0.00367142	0.00955118	0.00443577	-0.00511541	0.00878683	0.00076435	0.995564
order	Mycoplasmatales	0.0308164	-0.000460505	0.0336221	0.0340826	-0.00326625	0.00280575	0.966378
order	Bdellovibrionales	0.0271424	0.010843	0.0151526	0.00430962	0.0228328	-0.0119898	0.984847
order	Chrysiogenales	-0.0059226	-0.0102819	-0.0071223	0.00315962	-0.00908222	-0.0011997	1.00712
order	Synergistales	-0.000655629	0.00710269	0.0189828	0.0118801	-0.0125357	0.0196384	0.981017
order	Orbales	0.0021935	0.0190531	0.00818606	-0.010867	0.0130605	0.00599256	0.991814
order	Streptosporangiales	-0.0121907	-0.00413909	-0.00959334	-0.00545425	-0.00673641	0.00259732	1.00959
order	Gammaproteobacteria_Incertae_Sedis	0.045032	0.0471024	0.0483709	0.00126847	0.0437635	0.00333892	0.951629
order	Rubrobacterales	0.00901763	0.0308758	0.0156151	-0.0152607	0.0242784	0.00659743	0.984385
order	Opitutales	0.0207541	0.00260066	0.0345154	0.0319148	-0.0111607	0.0137613	0.965485
order	PLTA13	0.00478258	0.0197941	0.00927207	-0.0105221	0.0153047	0.00448949	0.990728
order	Saccharimonadales	0.00652609	0.0208738	0.0170573	-0.00381654	0.0103426	0.0105312	0.982943
order	Holosporales	0.00592455	-0.0147371	0.0189233	0.0336604	-0.0277358	0.0129987	0.981077
order	Myxococcales	0.00963725	0.0170829	0.0107891	-0.00629379	0.015931	0.00115182	0.989211
order	Bacteroidetes_VC2.1_Bac22	0.151823	0.121751	0.150027	0.0282756	0.123548	-0.00179655	0.849973
order	Gaiellales	-0.00759175	0.00535006	-0.00722788	-0.0125779	0.00498618	0.000363874	1.00723
order	Mariprofundales	0.0788082	0.0471513	0.0664003	0.019249	0.0595593	-0.012408	0.9336
order	Salinisphaerales	-0.000795016	-0.0020807	0.00975683	0.0118375	-0.0126326	0.0105518	0.990243
order	MBA03	0.064618	0.119846	0.109912	-0.009934	0.074552	0.0452938	0.890088
order	Babeliales	-0.00376056	0.0134786	-0.00100471	-0.0144833	0.0107228	0.00275584	1.001
order	Rickettsiales	0.00208308	0.00538916	-0.00412679	-0.00951596	0.011599	-0.00620987	1.00413
order	Actinomarinales	-0.005605	-0.0134556	-0.00633467	0.00712096	-0.012726	-0.000729676	1.00633
order	Acidiferrobacterales	-0.00271276	0.00818686	-0.00707449	-0.0152613	0.0125486	-0.00436173	1.00707
order	Microtrichales	0.0151264	0.0330451	0.0415321	0.00848702	0.00663939	0.0264057	0.958468
order	Caulobacterales	0.00479128	0.0131832	0.0143244	0.00114113	0.00365015	0.00953307	0.985676
order	Desulfuromonadales	0.0286342	0.00723313	0.0216531	0.01442	0.0142143	-0.00698114	0.978347
order	Pedosphaerales	-0.00315073	-0.0075999	-0.0144572	-0.00685729	0.00370656	-0.0113065	1.01446
order	Bradymonadales	0.00738069	0.0217286	0.00850361	-0.013225	0.0206057	0.00112291	0.991496
order	Phycisphaerales	0.00450626	0.0258201	0.0104742	-0.0153459	0.0198521	0.00596799	0.989526
order	Cloacimonadales	0.0334561	0.0146724	0.0204131	0.00574074	0.0277154	-0.013043	0.979587
order	Immundisolibacterales	0.0708115	0.0161568	0.107451	0.0912944	-0.0204829	0.0366397	0.892549
order	MSBL5	0.00666143	0.00378053	0.00705785	0.00327732	0.00338411	0.000396421	0.992942
order	Methylococcales	0.117556	0.145752	0.140892	-0.00485938	0.122415	0.0233365	0.859108
order	Ectothiorhodospirales	-0.00318916	-0.00490318	-0.00127671	0.00362646	-0.00681563	0.00191245	1.00128
order	Tepidisphaerales	-0.00658949	-0.0121365	-0.00909699	0.00303948	-0.00962897	-0.00250749	1.0091
order	Solirubrobacterales	-0.00748682	-0.00419154	-0.0120636	-0.00787202	0.000385199	-0.00457674	1.01206
order	Nitrosococcales	0.106807	0.15745	0.149899	-0.00755101	0.114358	0.0430921	0.850101
order	Thermomicrobiales	0.0342048	0.0256449	0.0794791	0.0538343	-0.0196295	0.0452744	0.920521
order	Nostocales	0.0238004	0.0532095	0.0418953	-0.0113142	0.0351146	0.0180949	0.958105
order	AT-s2-59	0.00274369	-0.000512113	-0.000577381	-6.53e-05	0.00280896	-0.00332108	1.00058
order	Elsterales	-0.000537753	-0.0154473	-0.0101575	0.00528977	-0.00582752	-0.00961977	1.01016
order	Thermoanaerobacterales	-0.00506864	-0.0126954	0.00060543	0.0133008	-0.0183694	0.00567407	0.999395
order	OPB41	-0.00520029	-0.0018607	-0.00774258	-0.00588189	0.000681593	-0.00254229	1.00774
order	Oligoflexales	-0.00154566	0.0132488	-0.00216681	-0.0154157	0.01387	-0.000621155	1.00217
order	Gemmatimonadales	-0.00694877	-0.0079441	-0.0113742	-0.00343005	-0.00351873	-0.00442538	1.01137
order	Phormidesmiales	0.193715	0.0508288	0.208733	0.157904	0.0358107	0.0150182	0.791267
order	Thiohalorhabdales	0.039237	0.0931242	0.0788051	-0.0143191	0.0535561	0.0395681	0.921195
order	Holophagales	0.00370401	0.0223427	0.00690604	-0.0154367	0.0191407	0.00320203	0.993094
order	Halothiobacillales	-0.00205782	-0.0134115	-0.00180526	0.0116063	-0.0136641	0.000252554	1.00181
order	Izimaplasmatales	0.107845	0.060455	0.101791	0.041336	0.0665095	-0.0060545	0.898209
order	Ardenticatenales	-0.00148944	0.0132621	-0.00219417	-0.0154563	0.0139669	-0.000704725	1.00219
order	Solibacterales	-0.000534616	0.0132988	-0.0022807	-0.0155795	0.0150449	-0.00174609	1.00228
order	Arenicellales	-0.00166562	0.00255917	-0.0093472	-0.0119064	0.0102408	-0.00768158	1.00935
order	Mollicutes_Incertae_Sedis	-0.00560807	-0.0137898	-0.0201159	-0.00632614	0.000718062	-0.0145079	1.02012
order	Ga0077536	-0.00128695	0.0114999	-0.00410797	-0.0156079	0.014321	-0.00282103	1.00411
order	Dongiales	-0.00308012	0.00788522	-0.00588684	-0.0137721	0.0106919	-0.00280672	1.00589
order	Rhodovibrionales	-0.00553557	-0.0124461	-0.00643763	0.00600848	-0.0115441	-0.000902061	1.00644
order	NB1-j	-0.00228335	-0.00342345	-0.00807643	-0.00465298	0.00236963	-0.00579308	1.00808
order	Rokubacteriales	-0.00376725	-0.00603236	-0.0147365	-0.00870412	0.00493687	-0.0109692	1.01474
order	Limnochordales	0.013894	-0.00739191	0.0113499	0.0187418	-0.00484779	-0.00254412	0.98865
order	C0119	-0.00198219	0.00860828	-0.00387305	-0.0124813	0.0104991	-0.00189086	1.00387
order	Diplorickettsiales	0.000483623	-0.0052519	0.0128889	0.0181408	-0.0176572	0.0124053	0.987111
order	Blastocatellales	-0.00683137	-0.0104017	-0.0111296	-0.000727947	-0.00610342	-0.00429822	1.01113
order	Brachyspirales	0.0116375	0.0454304	0.0353014	-0.0101291	0.0217666	0.0236638	0.964699
order	Entotheonellales	-0.00210001	-0.0133502	-0.00188425	0.0114659	-0.0135659	0.000215767	1.00188
order	Caldilineales	-0.00540655	0.000332427	-0.00674822	-0.00708065	0.00167409	-0.00134167	1.00675
order	Nitrospirales	-0.00112205	0.00837748	-0.00727972	-0.0156572	0.0145351	-0.00615766	1.00728
order	Desulfarculales	-0.00633063	-0.0131406	-0.00920526	0.00393531	-0.0102659	-0.00287463	1.00921
order	Pseudanabaenales	-0.00595098	-0.010283	-0.00601127	0.0042717	-0.0102227	-6.03e-05	1.00601
order	Steroidobacterales	0.0092108	0.00115628	0.00410557	0.00294929	0.00626151	-0.00510523	0.995894
order	Azospirillales	0.00238135	-0.00130317	-0.0135121	-0.0122089	0.0145902	-0.0158934	1.01351
order	MSBL9	0.0280985	0.0222935	0.0282478	0.00595433	0.0221441	0.000149366	0.971752
order	Thermales	0.000732257	0.0224445	0.00957278	-0.0128717	0.0136039	0.00884052	0.990427
order	Calditrichales	0.026077	0.0258678	0.0345442	0.00867646	0.0174006	0.00846718	0.965456
order	Rhodothermales	0.0491035	0.0400676	0.043475	0.00340741	0.0456961	-0.00562849	0.956525
order	UBA10353_marine_group	0.00788834	0.00884097	0.0065269	-0.00231407	0.0102024	-0.00136144	0.993473
order	Fibrobacterales	0.10943	0.00516627	0.220349	0.215183	-0.105752	0.110919	0.779651
class	Bacteroidia	0.267471	0.156436	0.274382	0.117946	0.149525	0.00691123	0.725618
class	Clostridia	0.333434	0.235636	0.361013	0.125377	0.208057	0.0275782	0.638987
class	Bacilli	0.153735	0.260611	0.265052	0.0044402	0.149295	0.111317	0.734948
class	Negativicutes	0.107246	0.0156811	0.133084	0.117402	-0.0101563	0.0258374	0.866916
class	Gammaproteobacteria	0.362333	0.303186	0.389151	0.0859651	0.276368	0.0268182	0.610849
class	Alphaproteobacteria	0.157214	0.146858	0.207909	0.0610516	0.0961625	0.0506953	0.792091
class	Actinobacteria	0.147469	0.0782693	0.147694	0.0694243	0.078045	0.000224351	0.852306
class	Coriobacteriia	0.0429304	0.0453146	0.0645874	0.0192727	0.0236577	0.0216569	0.935413
class	Erysipelotrichia	0.0590287	0.0639055	0.0759436	0.0120381	0.0469906	0.0169149	0.924056
class	Mollicutes	0.0584689	0.0511755	0.0514828	0.000307382	0.0581615	-0.00698608	0.948517
class	Deltaproteobacteria	0.12399	0.101556	0.124432	0.0228761	0.101114	0.000441808	0.875568
class	Melainabacteria	0.127966	0.228332	0.23236	0.00402747	0.123939	0.104393	0.76764
class	Rhodothermia	0.0850814	0.0579876	0.0750204	0.0170328	0.0680486	-0.0100609	0.92498
class	Verrucomicrobiae	0.249636	0.224241	0.283017	0.0587758	0.19086	0.0333812	0.716983
class	Fusobacteriia	0.0741588	0.0373279	0.160411	0.123083	-0.0489245	0.0862524	0.839589
class	Chlamydiae	-0.00260754	0.00539544	-0.00795918	-0.0133546	0.0107471	-0.00535164	1.00796
class	Kiritimatiellae	0.0175721	0.0206746	0.0133378	-0.00733684	0.024909	-0.00423436	0.986662
class	Spirochaetia	0.236676	0.223919	0.397656	0.173736	0.0629395	0.16098	0.602344
class	Campylobacteria	0.118709	0.0168452	0.142465	0.125619	-0.00691073	0.0237559	0.857535
class	Lentisphaeria	0.130614	0.283548	0.281319	-0.00222924	0.132843	0.150705	0.718681
class	Anaerolineae	-0.00307667	-0.00301312	-0.0120178	-0.00900465	0.00592798	-0.0089411	1.01202
class	Deinococci	0.0445334	0.0182605	0.033975	0.0157144	0.0288189	-0.0105584	0.966025
class	Elusimicrobia	0.00111466	0.00765118	0.0214731	0.013822	-0.0127073	0.0203585	0.978527
class	Blastocatellia_(Subgroup_4)	-0.00749578	-0.00737272	-0.0124711	-0.00509837	-0.0023974	-0.00497532	1.01247
class	Oxyphotobacteria	0.181605	0.0696468	0.178548	0.108901	0.0727042	-0.00305741	0.821452
class	Nitriliruptoria	0.0036267	0.00946312	0.00435171	-0.00511141	0.00873812	0.000725003	0.995648
class	Chrysiogenetes	-0.00590475	-0.010264	-0.0071001	0.00316391	-0.00906866	-0.00119535	1.0071
class	Synergistia	-0.000598099	0.00706761	0.0189857	0.0119181	-0.0125162	0.0195838	0.981014
class	Rubrobacteria	0.00900034	0.0309023	0.0156425	-0.0152598	0.0242602	0.00664211	0.984358
class	Subgroup_6	0.0178418	0.0451295	0.0316347	-0.0134948	0.0313366	0.0137929	0.968365
class	Saccharimonadia	0.00663437	0.0208366	0.0171279	-0.00370871	0.0103431	0.0104936	0.982872
class	Thermoleophilia	-0.00972393	0.00271607	-0.00738102	-0.0100971	0.000373163	0.00234291	1.00738
class	PAUC43f_marine_benthic_group	-0.00181309	-0.00496625	0.00763717	0.0126034	-0.0144165	0.00945026	0.992363
class	Zetaproteobacteria	0.0784447	0.0471457	0.0660306	0.0188849	0.0595598	-0.0124141	0.933969
class	Babeliae	-0.00376196	0.0134742	-0.00100821	-0.0144824	0.0107205	0.00275375	1.00101
class	Acidimicrobiia	0.0260945	0.0210671	0.0209774	-8.97e-05	0.0261842	-0.00511708	0.979023
class	Phycisphaerae	0.0249803	0.0212249	0.02177	0.00054503	0.0244353	-0.00321035	0.97823
class	Cloacimonadia	0.03346	0.0146124	0.020464	0.00585163	0.0276084	-0.012996	0.979536
class	Dehalococcoidia	0.00675289	0.00386221	0.00715768	0.00329547	0.00345742	0.000404793	0.992842
class	Chloroflexia	0.0341367	0.025607	0.0793828	0.0537759	-0.0196391	0.0452461	0.920617
class	Subgroup_5	-0.00368291	-0.0148466	-0.0057983	0.00904832	-0.0127312	-0.00211539	1.0058
class	Gitt-GS-136	-0.00235121	0.00720648	-0.007673	-0.0148795	0.0125283	-0.00532179	1.00767
class	Subgroup_17	0.0150169	-0.00977521	0.0356949	0.0454701	-0.0304533	0.020678	0.964305
class	Gemmatimonadetes	-0.00695717	-0.00801642	-0.0114353	-0.00341884	-0.00353833	-0.0044781	1.01144
class	KD4-96	0.0114124	0.0299392	0.0161403	-0.0137989	0.0252113	0.0047279	0.98386
class	Holophagae	0.00370563	0.0223461	0.00690951	-0.0154366	0.0191423	0.00320388	0.99309
class	Acidobacteriia	-0.000534616	0.0132988	-0.0022807	-0.0155795	0.0150449	-0.00174609	1.00228
class	Subgroup_9	0.000211632	-0.0155313	0.0118174	0.0273488	-0.0271371	0.0116058	0.988183
class	0319-7L14	0.000713449	0.00307218	0.00197026	-0.00110192	0.00181537	0.00125681	0.99803
class	NC10	-0.00376876	-0.00602811	-0.0147341	-0.00870602	0.00493725	-0.0109654	1.01473
class	Limnochordia	0.0139547	-0.00739599	0.0114509	0.0188468	-0.00489219	-0.00250381	0.988549
class	Ktedonobacteria	-0.00197985	0.00862424	-0.00387011	-0.0124944	0.0105145	-0.00189026	1.00387
class	JG30-KF-CM66	0.0161652	0.00978609	0.00419637	-0.00558972	0.0217549	-0.0119688	0.995804
class	Brachyspirae	0.0115961	0.0459372	0.0356234	-0.0103138	0.0219099	0.0240273	0.964377
class	Entotheonellia	-0.00209867	-0.0133521	-0.00188168	0.0114705	-0.0135691	0.000216986	1.00188
class	Nitrospira	-0.00113315	0.00836692	-0.00729045	-0.0156574	0.0145242	-0.00615729	1.00729
class	AKAU4049	0.00283841	-0.0138065	-0.0114358	0.00237069	0.00046772	-0.0142742	1.01144
class	Subgroup_25	-0.00641813	-0.00274434	-0.0110818	-0.00833744	0.00191931	-0.00466365	1.01108
class	WCHB1-81	0.0548564	-0.00430252	0.0814564	0.0857589	-0.0309025	0.0266	0.918544
class	Calditrichia	0.026016	0.026047	0.0345665	0.00851951	0.0174965	0.00855055	0.965433
class	Fibrobacteria	0.108849	0.00515223	0.21966	0.214508	-0.105659	0.110811	0.78034
phylum	Bacteroidetes	0.267757	0.156352	0.274521	0.118169	0.149588	0.00676454	0.725479
phylum	Firmicutes	0.311511	0.205471	0.327678	0.122207	0.189303	0.0161675	0.672322
phylum	Proteobacteria	0.370018	0.310055	0.399586	0.0895311	0.280487	0.0295682	0.600414
phylum	Actinobacteria	0.144136	0.0880309	0.146856	0.0588254	0.085311	0.00271989	0.853144
phylum	Tenericutes	0.0584321	0.0510939	0.0514062	0.000312334	0.0581198	-0.00702588	0.948594
phylum	Cyanobacteria	0.129661	0.229035	0.233608	0.00457389	0.125087	0.103947	0.766392
phylum	Verrucomicrobia	0.249908	0.224452	0.283304	0.0588524	0.191055	0.0333968	0.716696
phylum	Fusobacteria	0.0743195	0.0374048	0.160709	0.123304	-0.0489846	0.0863894	0.839291
phylum	Chlamydiae	-0.00260886	0.00539293	-0.00796699	-0.0133599	0.010751	-0.00535812	1.00797
phylum	Kiritimatiellaeota	0.0175774	0.0206853	0.0133525	-0.00733282	0.0249103	-0.00422498	0.986648
phylum	Spirochaetes	0.236673	0.223644	0.397499	0.173855	0.0628182	0.160826	0.602501
phylum	Epsilonbacteraeota	0.118692	0.0167995	0.142481	0.125681	-0.00698912	0.0237887	0.857519
phylum	Lentisphaerae	0.133768	0.280023	0.281571	0.00154823	0.132219	0.147804	0.718429
phylum	Chloroflexi	0.00120453	-0.00348115	-0.00714695	-0.0036658	0.00487033	-0.00835148	1.00715
phylum	Deinococcus-Thermus	0.0445367	0.0182505	0.0339755	0.015725	0.0288117	-0.0105612	0.966025
phylum	Elusimicrobia	0.001117	0.00765704	0.0214573	0.0138002	-0.0126832	0.0203403	0.978543
phylum	Acidobacteria	0.018501	0.0311763	0.0234966	-0.00767963	0.0261807	0.00499558	0.976503
phylum	Chrysiogenetes	-0.00590378	-0.0102586	-0.00709812	0.00316053	-0.00906431	-0.00119433	1.0071
phylum	Synergistetes	-0.000597305	0.007052	0.0189697	0.0119177	-0.012515	0.019567	0.98103
phylum	Patescibacteria	0.006972	0.0213772	0.0176904	-0.00368679	0.0106588	0.0107184	0.98231
phylum	Gemmatimonadetes	-0.00614282	-0.00808065	-0.0123009	-0.0042203	-0.00192252	-0.00615813	1.0123
phylum	Poribacteria	0.123069	0.297785	0.294603	-0.00318204	0.126251	0.171535	0.705397
phylum	Dependentiae	-0.00376163	0.0134748	-0.00100763	-0.0144824	0.0107208	0.002754	1.00101
phylum	Planctomycetes	0.02496	0.021213	0.0217554	0.000542431	0.0244176	-0.00320456	0.978245
phylum	Cloacimonetes	0.0334441	0.0145961	0.0204545	0.00585844	0.0275856	-0.0129896	0.979545
phylum	WPS-2	0.0371986	-0.00197948	0.0357831	0.0377626	-0.000563972	-0.00141551	0.964217
phylum	Latescibacteria	-0.00201692	0.00976899	-0.00550492	-0.0152739	0.013257	-0.00348801	1.0055
phylum	Rokubacteria	-0.00376866	-0.00602778	-0.0147347	-0.00870689	0.00493823	-0.010966	1.01473
phylum	RsaHF231	0.0195465	0.0507206	0.0384034	-0.0123172	0.0318637	0.0188568	0.961597
phylum	Entotheonellaeota	-0.00209803	-0.0133531	-0.00188047	0.0114726	-0.0135706	0.000217562	1.00188
phylum	Nitrospirae	-0.00113286	0.0083671	-0.00729026	-0.0156574	0.0145245	-0.0061574	1.00729
phylum	FBP	0.0378167	0.0780013	0.0639867	-0.0140146	0.0518313	0.02617	0.936013
phylum	Calditrichaeota	0.0260053	0.0260406	0.034568	0.00852738	0.0174779	0.00856273	0.965432
phylum	Fibrobacteres	0.108841	0.00516028	0.219727	0.214566	-0.105726	0.110886	0.780273
KOs	K00001	0.260632	0.192976	0.299214	0.106239	0.154394	0.0385823	0.700786
KOs	K00002	0.183758	0.257468	0.343229	0.085761	0.0979966	0.159471	0.656771
KOs	K00003	0.315155	0.208222	0.334051	0.125829	0.189327	0.0188955	0.665949
KOs	K00004	0.16884	0.107742	0.167849	0.0601073	0.108733	-0.000990638	0.832151
KOs	K00005	0.281632	0.165663	0.28982	0.124157	0.157475	0.00818818	0.71018
KOs	K00007	0.206084	0.192273	0.228688	0.0364153	0.169668	0.0226041	0.771312
KOs	K00008	0.262531	0.138817	0.276967	0.138149	0.124381	0.0144362	0.723033
KOs	K00009	0.275575	0.154614	0.278127	0.123513	0.152063	0.00255179	0.721873
KOs	K00010	0.303553	0.200486	0.335897	0.135411	0.168142	0.032344	0.664103
KOs	K00011	0.169392	0.266812	0.344205	0.0773929	0.0919992	0.174813	0.655795
KOs	K00012	0.268019	0.161235	0.275043	0.113808	0.154211	0.00702463	0.724957
KOs	K00013	0.32398	0.238078	0.371395	0.133317	0.190662	0.0474155	0.628605
KOs	K00014	0.211702	0.163903	0.253585	0.0896818	0.12202	0.0418831	0.746415
KOs	K00015	0.115676	0.117152	0.152996	0.0358438	0.0798325	0.0373195	0.847004
KOs	K00016	0.290019	0.182201	0.295215	0.113014	0.177004	0.00519639	0.704785
KOs	K00018	0.288369	0.216629	0.330633	0.114004	0.174365	0.0422643	0.669367
KOs	K00019	0.113424	0.0779427	0.116387	0.0384439	0.07498	0.00296275	0.883613
KOs	K00020	0.166718	0.0861216	0.208053	0.121932	0.0447857	0.0413359	0.791947
KOs	K00021	0.350868	0.302101	0.364577	0.0624767	0.288391	0.0137092	0.635423
KOs	K00023	0.289671	0.24806	0.298022	0.049962	0.239709	0.0083504	0.701978
KOs	K00024	0.291403	0.171904	0.297494	0.12559	0.165814	0.00609066	0.702506
KOs	K00027	0.2504	0.123364	0.241827	0.118463	0.131937	-0.00857356	0.758173
KOs	K00029	0.310462	0.21111	0.337088	0.125978	0.184484	0.0266261	0.662912
KOs	K00030	0.212018	0.136239	0.248627	0.112389	0.0996299	0.0366088	0.751373
KOs	K00031	0.28752	0.214461	0.333777	0.119316	0.168203	0.0462572	0.666223
KOs	K00032	0.203727	0.186148	0.220543	0.0343945	0.169333	0.0168151	0.779457
KOs	K00033	0.189223	0.199888	0.282526	0.0826385	0.106584	0.0933035	0.717474
KOs	K00034	0.202473	0.267896	0.270918	0.00302159	0.199451	0.0684447	0.729082
KOs	K00035	0.244866	0.145944	0.239514	0.0935704	0.151295	-0.00535136	0.760486
KOs	K00036	0.182106	0.200459	0.282858	0.0823989	0.0997067	0.100752	0.717142
KOs	K00038	0.191655	0.162612	0.198822	0.03621	0.155444	0.00716763	0.801178
KOs	K00039	0.25226	0.153102	0.247176	0.0940736	0.158187	-0.0050846	0.752824
KOs	K00040	0.212735	0.0868913	0.224693	0.137801	0.074934	0.0119573	0.775307
KOs	K00041	0.291719	0.17222	0.328717	0.156497	0.135222	0.0369984	0.671283
KOs	K00042	0.253296	0.140011	0.266968	0.126958	0.126339	0.0136723	0.733032
KOs	K00043	0.323458	0.16395	0.337174	0.173224	0.150234	0.0137164	0.662826
KOs	K00044	0.166752	0.133049	0.24422	0.111171	0.0555812	0.0774677	0.75578
KOs	K00045	0.252135	0.195647	0.253801	0.0581536	0.193982	0.00166564	0.746199
KOs	K00046	0.292558	0.211824	0.332659	0.120835	0.171723	0.0401006	0.667341
KOs	K00048	0.290306	0.230434	0.353729	0.123295	0.167011	0.0634226	0.646271
KOs	K00050	0.225879	0.145158	0.235984	0.0908258	0.135053	0.010105	0.764016
KOs	K00052	0.322785	0.243603	0.372559	0.128956	0.193829	0.0497741	0.627441
KOs	K00053	0.312234	0.243261	0.369106	0.125845	0.186389	0.056872	0.630894
KOs	K00054	0.20132	0.114679	0.219076	0.104397	0.0969231	0.0177556	0.780924
KOs	K00055	0.258689	0.184786	0.285749	0.100963	0.157726	0.0270596	0.714251
KOs	K00057	0.201868	0.217726	0.303521	0.085795	0.116073	0.101653	0.696479
KOs	K00058	0.279081	0.188644	0.299841	0.111197	0.167884	0.0207598	0.700159
KOs	K00059	0.293329	0.183279	0.315802	0.132523	0.160806	0.0224734	0.684198
KOs	K00060	0.17354	0.225832	0.309421	0.0835889	0.0899514	0.135881	0.690579
KOs	K00064	0.260259	0.210721	0.313761	0.10304	0.157218	0.0535028	0.686239
KOs	K00065	0.324817	0.188463	0.35033	0.161868	0.162949	0.0255135	0.64967
KOs	K00066	0.249903	0.227933	0.270076	0.0421435	0.207759	0.0201737	0.729924
KOs	K00067	0.247245	0.222257	0.312739	0.0904824	0.156762	0.0654945	0.687261
KOs	K00068	0.11743	0.0716871	0.123791	0.0521039	0.0653262	0.00636092	0.876209
KOs	K00073	0.0218124	0.069613	0.0578006	-0.0118125	0.0336249	0.0359881	0.942199
KOs	K00074	0.294674	0.186793	0.313195	0.126402	0.168272	0.0185211	0.686805
KOs	K00075	0.297123	0.216781	0.355873	0.139092	0.158031	0.0587496	0.644127
KOs	K00076	0.25758	0.181984	0.260858	0.0788742	0.178706	0.00327737	0.739142
KOs	K00077	0.268724	0.22363	0.325507	0.101877	0.166847	0.056783	0.674493
KOs	K00082	0.294505	0.221559	0.303267	0.0817085	0.212796	0.00876263	0.696733
KOs	K00086	0.320209	0.151987	0.339065	0.187078	0.133131	0.0188555	0.660935
KOs	K00087	0.352369	0.197484	0.361951	0.164467	0.187902	0.0095819	0.638049
KOs	K00088	0.185353	0.0971579	0.190865	0.0937071	0.0916455	0.0055124	0.809135
KOs	K00090	0.304872	0.310626	0.350579	0.039953	0.264919	0.045707	0.649421
KOs	K00091	0.33668	0.135432	0.370418	0.234986	0.101694	0.033738	0.629582
KOs	K00094	0.165424	0.121385	0.180159	0.0587743	0.106649	0.0147356	0.819841
KOs	K00096	0.361377	0.222878	0.373039	0.150161	0.211216	0.011662	0.626961
KOs	K00097	0.29237	0.187818	0.311361	0.123543	0.168827	0.0189905	0.688639
KOs	K00098	0.21711	0.154761	0.224859	0.0700982	0.147012	0.00774871	0.775141
KOs	K00099	0.238995	0.191911	0.285761	0.0938501	0.145145	0.0467662	0.714239
KOs	K00100	0.304455	0.229645	0.357668	0.128023	0.176432	0.053213	0.642332
KOs	K00101	0.257235	0.156841	0.267304	0.110463	0.146772	0.0100691	0.732696
KOs	K00102	0.170164	0.123589	0.177457	0.053868	0.116296	0.00729307	0.822543
KOs	K00103	0.337149	0.269407	0.342417	0.0730097	0.264139	0.00526776	0.657583
KOs	K00104	0.123326	0.0600252	0.175225	0.115199	0.00812696	0.0518983	0.824775
KOs	K00105	0.179645	0.117829	0.214355	0.0965262	0.0831192	0.03471	0.785645
KOs	K00108	0.256456	0.229008	0.271224	0.0422163	0.21424	0.014768	0.728776
KOs	K00109	0.278535	0.209218	0.27417	0.0649515	0.213583	-0.00436508	0.72583
KOs	K00111	0.252335	0.133844	0.259099	0.125255	0.12708	0.00676465	0.740901
KOs	K00112	0.296942	0.196291	0.330195	0.133904	0.163037	0.0332536	0.669805
KOs	K00113	0.27831	0.169285	0.303211	0.133926	0.144384	0.0249012	0.696789
KOs	K00114	0.208888	0.144624	0.211832	0.0672085	0.141679	0.00294414	0.788168
KOs	K00115	0.14487	0.107703	0.143208	0.0355041	0.109366	-0.00166254	0.856792
KOs	K00116	0.220417	0.204307	0.236459	0.0321523	0.188265	0.0160422	0.763541
KOs	K00117	0.24888	0.209977	0.262364	0.0523874	0.196492	0.0134849	0.737636
KOs	K00118	0.293432	0.150403	0.294168	0.143765	0.149667	0.00073587	0.705832
KOs	K00119	0.33513	0.26349	0.373238	0.109747	0.225382	0.038108	0.626762
KOs	K00121	0.274504	0.209469	0.279311	0.0698418	0.204662	0.00480708	0.720689
KOs	K00122	0.249058	0.230947	0.26594	0.0349925	0.214066	0.0168816	0.73406
KOs	K00123	0.218478	0.131862	0.227992	0.0961293	0.122349	0.00951378	0.772008
KOs	K00124	0.22524	0.162867	0.229481	0.0666139	0.158626	0.00424115	0.770519
KOs	K00125	0.31692	0.133314	0.319616	0.186302	0.130617	0.00269663	0.680384
KOs	K00126	0.234128	0.175643	0.241594	0.0659511	0.168177	0.00746565	0.758406
KOs	K00127	0.274988	0.255409	0.298651	0.0432424	0.231746	0.0236635	0.701349
KOs	K00128	0.265502	0.16325	0.266786	0.103536	0.161966	0.00128347	0.733214
KOs	K00129	0.316931	0.262535	0.324398	0.0618626	0.255069	0.00746666	0.675602
KOs	K00130	0.297619	0.135776	0.29344	0.157664	0.139955	-0.00417924	0.70656
KOs	K00131	0.257825	0.161805	0.273658	0.111853	0.145972	0.0158326	0.726342
KOs	K00132	0.290704	0.183582	0.311131	0.127549	0.163155	0.0204263	0.688869
KOs	K00133	0.223454	0.209335	0.306838	0.0975029	0.125951	0.0833847	0.693162
KOs	K00134	0.129407	0.159361	0.228595	0.0692339	0.0601734	0.0991874	0.771405
KOs	K00135	0.1717	0.134173	0.174452	0.0402785	0.131421	0.00275199	0.825548
KOs	K00137	0.211599	0.166593	0.221977	0.0553835	0.156215	0.0103785	0.778023
KOs	K00138	0.153947	0.132308	0.172737	0.0404292	0.113518	0.0187904	0.827263
KOs	K00140	0.232655	0.14489	0.230061	0.0851714	0.147483	-0.00259385	0.769939
KOs	K00141	0.24837	0.159806	0.247172	0.0873661	0.161004	-0.00119804	0.752828
KOs	K00145	0.333398	0.240574	0.377203	0.136629	0.196769	0.0438052	0.622797
KOs	K00146	0.25245	0.224052	0.269605	0.0455527	0.206897	0.0171553	0.730395
KOs	K00147	0.317102	0.241291	0.363332	0.122042	0.195061	0.04623	0.636668
KOs	K00148	0.334669	0.283011	0.401024	0.118013	0.216657	0.0663541	0.598976
KOs	K00150	0.109744	0.0916585	0.119468	0.0278091	0.0819347	0.00972381	0.880532
KOs	K00151	0.225498	0.171577	0.233633	0.0620559	0.163442	0.0081349	0.766367
KOs	K00152	0.296053	0.283683	0.321608	0.0379249	0.258128	0.0255545	0.678392
KOs	K00153	0.310208	0.283617	0.380669	0.097052	0.213156	0.0704617	0.619331
KOs	K00154	0.308399	0.254322	0.314735	0.0604131	0.247986	0.00633544	0.685265
KOs	K00155	0.306912	0.213855	0.302091	0.0882359	0.218676	-0.00482037	0.697909
KOs	K00156	0.196939	0.198017	0.298595	0.100578	0.0963618	0.101655	0.701405
KOs	K00158	0.14176	0.0850201	0.148057	0.0630369	0.0787233	0.00629682	0.851943
KOs	K00161	0.196091	0.12459	0.201648	0.0770578	0.119034	0.00555664	0.798352
KOs	K00162	0.198338	0.123484	0.202136	0.0786514	0.119686	0.00379832	0.797864
KOs	K00163	0.317604	0.242386	0.319301	0.0769155	0.240689	0.00169682	0.680699
KOs	K00164	0.288155	0.23794	0.295669	0.0577289	0.230426	0.00751379	0.704331
KOs	K00166	0.20862	0.241818	0.252293	0.010475	0.198145	0.0436732	0.747707
KOs	K00167	0.20809	0.247667	0.257159	0.00949183	0.198598	0.0490686	0.742841
KOs	K00169	0.335624	0.202845	0.346067	0.143222	0.192402	0.010443	0.653933
KOs	K00170	0.354729	0.222491	0.363449	0.140958	0.213771	0.00872013	0.636551
KOs	K00171	0.355392	0.221937	0.364606	0.14267	0.212723	0.00921371	0.635394
KOs	K00172	0.3456	0.209091	0.354319	0.145228	0.200372	0.00871878	0.645681
KOs	K00174	0.301998	0.211826	0.332615	0.120788	0.18121	0.0306167	0.667385
KOs	K00175	0.301013	0.211535	0.331538	0.120002	0.18101	0.0305254	0.668462
KOs	K00176	0.291305	0.217542	0.330629	0.113087	0.178217	0.0393243	0.669371
KOs	K00177	0.296668	0.215545	0.3311	0.115555	0.181113	0.0344322	0.6689
KOs	K00179	0.360133	0.228237	0.414286	0.186049	0.174084	0.0541525	0.585714
KOs	K00180	0.356004	0.235659	0.416785	0.181126	0.174879	0.0607801	0.583215
KOs	K00183	0.0260138	0.0346621	0.0419113	0.00724914	0.0187647	0.0158975	0.958089
KOs	K00184	0.15517	0.143665	0.189431	0.0457659	0.109404	0.0342606	0.810569
KOs	K00185	0.222483	0.138515	0.235108	0.0965931	0.12589	0.0126253	0.764892
KOs	K00186	0.249561	0.101827	0.290963	0.189135	0.0604253	0.041402	0.709037
KOs	K00187	0.20062	0.144464	0.220964	0.0765	0.12412	0.0203444	0.779036
KOs	K00190	0.257237	0.0972811	0.274699	0.177418	0.0798188	0.0174623	0.725301
KOs	K00192	0.162038	0.0566832	0.166901	0.110218	0.0518203	0.00486289	0.833099
KOs	K00193	0.240918	0.279074	0.374039	0.0949647	0.145953	0.133121	0.625961
KOs	K00194	0.242514	0.0969143	0.276202	0.179288	0.0632264	0.0336879	0.723798
KOs	K00196	0.185826	0.0794563	0.203768	0.124312	0.0615144	0.0179419	0.796232
KOs	K00197	0.289486	0.118461	0.312521	0.19406	0.0954257	0.0230354	0.687479
KOs	K00198	0.277678	0.147848	0.296248	0.148399	0.129279	0.0185695	0.703752
KOs	K00200	0.201743	0.131781	0.213936	0.0821556	0.119587	0.0121933	0.786064
KOs	K00201	0.207381	0.152319	0.233174	0.0808546	0.126527	0.0257924	0.766826
KOs	K00202	0.183274	0.126046	0.224758	0.0987113	0.0845628	0.0414834	0.775242
KOs	K00203	0.229915	0.294552	0.295487	0.000934856	0.22898	0.0655718	0.704513
KOs	K00204	0.10794	0.146796	0.188964	0.042168	0.0657717	0.0810239	0.811036
KOs	K00205	0.288356	0.233169	0.355966	0.122797	0.165559	0.0676098	0.644034
KOs	K00207	0.144402	0.0569927	0.161067	0.104074	0.040328	0.0166647	0.838933
KOs	K00208	0.314653	0.212117	0.340649	0.128532	0.186121	0.0259958	0.659351
KOs	K00210	0.211168	0.156322	0.252534	0.0962124	0.114956	0.0413657	0.747466
KOs	K00214	0.0332287	0.0405961	0.0539841	0.013388	0.0198407	0.0207554	0.946016
KOs	K00215	0.121223	0.151566	0.204811	0.0532458	0.0679773	0.0835883	0.795189
KOs	K00216	0.276313	0.25504	0.298052	0.043012	0.233301	0.0217393	0.701948
KOs	K00217	0.288098	0.29544	0.322425	0.0269842	0.261114	0.0343261	0.677575
KOs	K00218	0.143133	0.210739	0.281095	0.0703556	0.0727777	0.137962	0.718905
KOs	K00219	0.250089	0.16769	0.274615	0.106925	0.143164	0.0245264	0.725385
KOs	K00220	0.135562	0.0485628	0.168001	0.119438	0.0161236	0.0324391	0.831999
KOs	K00221	0.241383	0.22773	0.259111	0.0313811	0.210002	0.0177275	0.740889
KOs	K00224	0.158537	0.17973	0.192599	0.0128696	0.145668	0.034062	0.807401
KOs	K00226	0.220863	0.229748	0.315376	0.0856279	0.135236	0.0945124	0.684624
KOs	K00228	0.292678	0.24285	0.301791	0.0589408	0.233737	0.00911303	0.698209
KOs	K00230	0.270878	0.127257	0.281291	0.154034	0.116844	0.0104129	0.718709
KOs	K00231	0.299832	0.199627	0.318998	0.119371	0.180461	0.0191658	0.681002
KOs	K00232	0.310637	0.225285	0.306139	0.0808541	0.229783	-0.00449797	0.693861
KOs	K00239	0.296675	0.195836	0.321548	0.125713	0.170963	0.024873	0.678452
KOs	K00240	0.292259	0.18874	0.314723	0.125983	0.166276	0.0224637	0.685277
KOs	K00241	0.306011	0.202722	0.330314	0.127592	0.178419	0.024303	0.669686
KOs	K00242	0.297361	0.187452	0.295765	0.108313	0.189048	-0.00159625	0.704235
KOs	K00243	0.315423	0.207415	0.347394	0.139979	0.175444	0.0319704	0.652606
KOs	K00244	0.201811	0.144575	0.228066	0.0834905	0.118321	0.026254	0.771934
KOs	K00245	0.243336	0.172745	0.252036	0.0792908	0.164045	0.00869937	0.747964
KOs	K00246	0.292423	0.216312	0.298906	0.0825944	0.209829	0.00648315	0.701094
KOs	K00247	0.187784	0.12861	0.194089	0.0654794	0.122305	0.00630505	0.805911
KOs	K00248	0.327481	0.197759	0.343231	0.145472	0.182009	0.0157503	0.656769
KOs	K00249	0.285841	0.209062	0.283872	0.0748099	0.211031	-0.00196934	0.716128
KOs	K00252	0.199695	0.186672	0.213035	0.0263625	0.173333	0.0133398	0.786965
KOs	K00253	0.248613	0.169251	0.248383	0.0791324	0.169481	-0.000229691	0.751617
KOs	K00255	0.328665	0.314747	0.356139	0.041392	0.287273	0.0274737	0.643861
KOs	K00256	0.26694	0.254639	0.291847	0.0372081	0.229732	0.0249065	0.708153
KOs	K00257	0.330059	0.242249	0.363648	0.121399	0.208661	0.0335883	0.636352
KOs	K00258	0.339106	0.27834	0.346684	0.0683446	0.270762	0.00757792	0.653316
KOs	K00259	0.10866	0.164935	0.222054	0.0571188	0.0515409	0.113394	0.777946
KOs	K00260	0.138047	0.089041	0.146415	0.0573738	0.0806734	0.00836761	0.853585
KOs	K00261	0.131082	0.105769	0.14756	0.0417916	0.0892906	0.0164779	0.85244
KOs	K00262	0.286719	0.185241	0.310695	0.125454	0.161265	0.0239762	0.689305
KOs	K00263	0.207519	0.2165	0.2515	0.0349999	0.172519	0.0439804	0.7485
KOs	K00265	0.0622837	0.0743088	0.114245	0.039936	0.0223477	0.0519611	0.885755
KOs	K00266	0.142358	0.0902973	0.179554	0.089257	0.0531008	0.0371965	0.820446
KOs	K00270	0.226513	0.33448	0.330975	-0.00350569	0.230019	0.104462	0.669025
KOs	K00271	0.27919	0.191314	0.270198	0.0788846	0.200306	-0.00899198	0.729802
KOs	K00273	0.347046	0.285202	0.354818	0.069616	0.27743	0.00777271	0.645182
KOs	K00274	0.28185	0.156974	0.286256	0.129282	0.152568	0.00440574	0.713744
KOs	K00275	0.302172	0.204589	0.316641	0.112052	0.19012	0.0144686	0.683359
KOs	K00557	0.230152	0.144643	0.231714	0.087071	0.143081	0.00156176	0.768286
KOs	K00558	0.368743	0.207273	0.385738	0.178465	0.190278	0.016995	0.614262
KOs	K00560	0.310852	0.223659	0.359013	0.135355	0.175497	0.0481616	0.640987
KOs	K00561	0.158927	0.0932922	0.185083	0.0917904	0.0671368	0.0261554	0.814917
KOs	K00563	0.302318	0.176344	0.306334	0.129991	0.172328	0.00401604	0.693666
KOs	K00564	0.157844	0.103585	0.170128	0.0665431	0.0913007	0.0122839	0.829872
KOs	K00566	0.189485	0.195885	0.290335	0.0944507	0.0950346	0.10085	0.709665
KOs	K00567	0.221261	0.113013	0.239747	0.126735	0.0945261	0.0184868	0.760253
KOs	K00568	0.282867	0.176745	0.284733	0.107987	0.17488	0.00186521	0.715267
KOs	K00569	0.306818	0.278632	0.325131	0.0464999	0.260319	0.018313	0.674869
KOs	K00570	0.182756	0.118058	0.229556	0.111499	0.0712578	0.0467999	0.770444
KOs	K00571	0.274921	0.0862987	0.296839	0.21054	0.0643807	0.021918	0.703161
KOs	K00573	0.270583	0.190216	0.284143	0.0939272	0.176656	0.0135597	0.715857
KOs	K00574	0.265216	0.151824	0.261512	0.109688	0.155528	-0.00370482	0.738488
KOs	K00575	0.333623	0.198872	0.349086	0.150214	0.183409	0.0154624	0.650914
KOs	K00577	0.115002	0.0792301	0.118667	0.0394369	0.0755651	0.00366492	0.881333
KOs	K00579	0.102674	0.016881	0.120459	0.103578	-0.00090432	0.0177854	0.879541
KOs	K00580	0.150765	0.234462	0.244395	0.00993276	0.140832	0.0936298	0.755605
KOs	K00584	0.0396594	0.022286	0.0291815	0.00689549	0.0327639	-0.0104779	0.970819
KOs	K00586	0.107381	0.0238123	0.124095	0.100283	0.00709797	0.0167144	0.875905
KOs	K00587	0.253434	0.206463	0.255466	0.0490023	0.204432	0.0020313	0.744534
KOs	K00588	0.313936	0.222657	0.345041	0.122384	0.191552	0.0311049	0.654959
KOs	K00590	0.29756	0.237535	0.359123	0.121588	0.175972	0.0615628	0.640877
KOs	K00594	0.25314	0.155601	0.244157	0.0885566	0.164583	-0.0089823	0.755843
KOs	K00595	0.237559	0.219488	0.327388	0.107901	0.129659	0.0898291	0.672612
KOs	K00596	0.301881	0.189064	0.31811	0.129046	0.172835	0.0162287	0.68189
KOs	K00598	0.309722	0.153932	0.314417	0.160485	0.149238	0.00469492	0.685583
KOs	K00599	0.255481	0.199343	0.295143	0.0958	0.159681	0.0396614	0.704857
KOs	K00600	0.241587	0.212069	0.304342	0.0922726	0.149314	0.0627549	0.695658
KOs	K00602	0.302588	0.201018	0.332354	0.131336	0.171252	0.0297664	0.667646
KOs	K00603	0.257336	0.242622	0.348723	0.106101	0.151235	0.0913869	0.651277
KOs	K00604	0.259378	0.131065	0.276029	0.144965	0.114413	0.0166511	0.723971
KOs	K00605	0.295625	0.214032	0.332306	0.118274	0.177351	0.0366805	0.667694
KOs	K00606	0.253384	0.213341	0.3182	0.104859	0.148525	0.0648155	0.6818
KOs	K00609	0.278156	0.199069	0.330462	0.131393	0.146763	0.0523055	0.669538
KOs	K00610	0.287703	0.201957	0.318865	0.116908	0.170795	0.0311623	0.681135
KOs	K00611	0.303683	0.195306	0.317072	0.121766	0.181918	0.0133887	0.682928
KOs	K00612	0.343596	0.288563	0.366576	0.0780137	0.265582	0.0229801	0.633424
KOs	K00613	0.00114566	0.0226898	0.014655	-0.00803484	0.0091805	0.0135093	0.985345
KOs	K00614	0.17107	0.104785	0.196144	0.0913583	0.0797119	0.0250734	0.803856
KOs	K00615	0.227331	0.147453	0.226892	0.0794387	0.147893	-0.000439503	0.773108
KOs	K00616	0.298987	0.205913	0.332097	0.126184	0.172803	0.03311	0.667903
KOs	K00619	0.0667144	0.0424749	0.115908	0.073433	-0.00671863	0.0491935	0.884092
KOs	K00620	0.325601	0.208202	0.343801	0.135599	0.190002	0.0182002	0.656199
KOs	K00622	0.334545	0.277192	0.342833	0.0656404	0.268905	0.00828774	0.657167
KOs	K00624	0.310057	0.219109	0.303419	0.0843097	0.225747	-0.00663832	0.696581
KOs	K00625	0.263256	0.208993	0.324203	0.11521	0.148046	0.0609469	0.675797
KOs	K00626	0.259894	0.156115	0.269262	0.113148	0.146746	0.00936872	0.730738
KOs	K00627	0.208577	0.142341	0.213968	0.0716273	0.13695	0.00539101	0.786032
KOs	K00631	0.2864	0.219391	0.289805	0.0704134	0.215987	0.00340443	0.710195
KOs	K00632	0.234961	0.178098	0.240052	0.061954	0.173007	0.00509058	0.759948
KOs	K00633	0.289448	0.214944	0.343359	0.128415	0.161032	0.0539117	0.656641
KOs	K00634	0.302024	0.214655	0.328133	0.113479	0.188545	0.0261096	0.671867
KOs	K00635	0.343902	0.303604	0.360838	0.057233	0.286669	0.0169353	0.639162
KOs	K00638	0.274754	0.262781	0.381789	0.119009	0.155746	0.107035	0.618211
KOs	K00639	0.303559	0.200757	0.325994	0.125237	0.178322	0.0224351	0.674006
KOs	K00640	0.206462	0.187222	0.258132	0.0709095	0.135553	0.0516695	0.741868
KOs	K00641	0.274667	0.220763	0.283829	0.0630656	0.211602	0.00916167	0.716171
KOs	K00643	0.155112	0.0783379	0.173891	0.0955531	0.0595588	0.0187791	0.826109
KOs	K00645	0.16672	0.167098	0.236277	0.0691793	0.0975404	0.0695574	0.763723
KOs	K00646	0.244706	0.360973	0.356177	-0.00479632	0.249502	0.111471	0.643823
KOs	K00647	0.29026	0.22264	0.340806	0.118166	0.172094	0.0505464	0.659194
KOs	K00648	0.281643	0.163305	0.290472	0.127167	0.154476	0.00882895	0.709528
KOs	K00651	0.340044	0.252389	0.372121	0.119732	0.220312	0.032077	0.627879
KOs	K00652	0.309888	0.185674	0.313427	0.127754	0.182134	0.00353978	0.686573
KOs	K00655	0.191186	0.115035	0.228011	0.112975	0.0782106	0.0368248	0.771989
KOs	K00656	0.23996	0.144067	0.237767	0.0937	0.14626	-0.00219346	0.762233
KOs	K00657	0.310065	0.210316	0.338513	0.128198	0.181867	0.0284488	0.661487
KOs	K00658	0.179908	0.202538	0.277535	0.0749974	0.104911	0.0976272	0.722465
KOs	K00661	0.226612	0.14141	0.246226	0.104816	0.121796	0.0196145	0.753774
KOs	K00662	0.146552	0.183056	0.24765	0.0645944	0.0819577	0.101098	0.75235
KOs	K00666	0.1522	0.156071	0.230699	0.0746281	0.0775717	0.0784997	0.769301
KOs	K00672	0.177883	0.120627	0.219466	0.0988389	0.0790445	0.0415824	0.780534
KOs	K00673	0.266441	0.23503	0.282461	0.0474305	0.21901	0.0160201	0.717539
KOs	K00674	0.251085	0.149914	0.264217	0.114303	0.136782	0.0131318	0.735783
KOs	K00675	0.230904	0.153539	0.240696	0.0871567	0.143748	0.00979169	0.759304
KOs	K00676	0.302662	0.178172	0.315752	0.13758	0.165082	0.0130899	0.684248
KOs	K00677	0.306846	0.206454	0.333185	0.12673	0.180116	0.0263389	0.666815
KOs	K00680	0.0677237	0.0472377	0.0960721	0.0488343	0.0188894	0.0283483	0.903928
KOs	K00681	0.173336	0.136782	0.197738	0.0609564	0.11238	0.0244024	0.802262
KOs	K00683	0.261777	0.202882	0.275173	0.0722909	0.189486	0.0133955	0.724827
KOs	K00684	0.281087	0.224019	0.335075	0.111056	0.170031	0.0539878	0.664925
KOs	K00685	0.302163	0.248819	0.307518	0.0586994	0.243464	0.00535478	0.692482
KOs	K00686	0.228045	0.276254	0.316485	0.0402303	0.187814	0.08844	0.683515
KOs	K00687	0.183743	0.121671	0.218805	0.0971333	0.08661	0.0350614	0.781195
KOs	K00688	0.243793	0.194223	0.281406	0.0871831	0.15661	0.0376123	0.718594
KOs	K00689	0.16766	0.103068	0.17962	0.0765518	0.091108	0.01196	0.82038
KOs	K00690	0.291823	0.183697	0.303955	0.120258	0.171565	0.0121319	0.696045
KOs	K00691	0.196645	0.219506	0.313279	0.0937727	0.102872	0.116634	0.686721
KOs	K00692	0.311934	0.147294	0.313691	0.166397	0.145537	0.00175682	0.686309
KOs	K00693	0.299129	0.213873	0.337494	0.12362	0.175508	0.038365	0.662506
KOs	K00694	0.30471	0.141312	0.315857	0.174545	0.130165	0.011147	0.684143
KOs	K00695	0.159349	0.111575	0.149454	0.037879	0.12147	-0.00989528	0.850546
KOs	K00696	0.295688	0.207273	0.326686	0.119413	0.176275	0.0309971	0.673314
KOs	K00697	0.26635	0.203308	0.272836	0.069528	0.196822	0.00648598	0.727164
KOs	K00700	0.184503	0.135571	0.209689	0.0741179	0.110385	0.0251863	0.790311
KOs	K00701	0.138219	0.22441	0.291396	0.0669855	0.0712337	0.153177	0.708604
KOs	K00703	0.305527	0.190757	0.320708	0.129951	0.175577	0.0151801	0.679292
KOs	K00705	0.255273	0.137849	0.264475	0.126626	0.128646	0.00920263	0.735525
KOs	K00712	0.150088	0.0977014	0.142721	0.0450199	0.105068	-0.00736643	0.857279
KOs	K00713	0.16834	0.121558	0.176961	0.0554026	0.112938	0.00862058	0.823039
KOs	K00720	0.0402602	0.0423951	0.156584	0.114189	-0.0739289	0.116324	0.843416
KOs	K00721	0.273849	0.19396	0.304931	0.110971	0.162878	0.0310817	0.695069
KOs	K00729	0.20924	0.102869	0.209923	0.107054	0.102186	0.000682887	0.790077
KOs	K00737	0.107963	0.0313131	0.129743	0.0984295	0.0095336	0.0217795	0.870257
KOs	K00748	0.306877	0.203569	0.330954	0.127385	0.179493	0.0240766	0.669046
KOs	K00752	0.120753	0.0321355	0.151322	0.119187	0.00156604	0.0305695	0.848678
KOs	K00754	0.250947	0.223438	0.32243	0.0989921	0.151955	0.0714826	0.67757
KOs	K00756	0.274616	0.198758	0.311533	0.112775	0.161841	0.0369176	0.688467
KOs	K00757	0.272531	0.213385	0.325522	0.112137	0.160394	0.0529908	0.674478
KOs	K00758	0.268735	0.20556	0.276839	0.0712793	0.197455	0.00810447	0.723161
KOs	K00759	0.321557	0.198326	0.34498	0.146654	0.174903	0.0234232	0.65502
KOs	K00760	0.257333	0.213983	0.324074	0.110091	0.147242	0.0667405	0.675926
KOs	K00761	0.288521	0.199446	0.329659	0.130213	0.158309	0.0411379	0.670341
KOs	K00762	0.256049	0.212696	0.320697	0.108001	0.148048	0.0646481	0.679303
KOs	K00763	0.278017	0.167495	0.278843	0.111349	0.166669	0.00082584	0.721157
KOs	K00764	0.289395	0.176403	0.299038	0.122634	0.166761	0.00964277	0.700962
KOs	K00765	0.315078	0.250942	0.379962	0.12902	0.186059	0.0648836	0.620038
KOs	K00766	0.316617	0.239773	0.36765	0.127877	0.18874	0.0510328	0.63235
KOs	K00767	0.282173	0.220301	0.330272	0.109972	0.172201	0.0480997	0.669728
KOs	K00768	0.266739	0.25592	0.376796	0.120875	0.145864	0.110057	0.623204
KOs	K00769	0.243386	0.168425	0.246057	0.0776313	0.165754	0.00267096	0.753943
KOs	K00772	0.270077	0.177634	0.285586	0.107951	0.162125	0.015509	0.714414
KOs	K00899	0.310612	0.190179	0.329794	0.139614	0.170998	0.0191817	0.670206
KOs	K00901	0.25874	0.208179	0.321549	0.11337	0.14537	0.0628092	0.678451
KOs	K00903	0.235739	0.163174	0.269896	0.106722	0.129017	0.0341575	0.730104
KOs	K00906	0.245269	0.21427	0.26091	0.04664	0.198629	0.0156409	0.73909
KOs	K00908	0.329323	0.159224	0.332654	0.17343	0.155893	0.00333101	0.667346
KOs	K00912	0.328322	0.124358	0.349599	0.225241	0.103081	0.0212764	0.650401
KOs	K01082	0.307456	0.221923	0.347328	0.125405	0.182051	0.039872	0.652672
KOs	K01120	0.165925	0.160138	0.183978	0.0238398	0.142085	0.0180533	0.816022
KOs	K01126	0.271565	0.214154	0.32119	0.107036	0.164529	0.0496254	0.67881
KOs	K01127	0.155471	0.040294	0.173086	0.132792	0.0226786	0.0176154	0.826914
KOs	K01128	0.24522	0.305945	0.335205	0.0292601	0.21596	0.0899845	0.664795
KOs	K01129	0.288853	0.206642	0.3217	0.115058	0.173795	0.0328466	0.6783
KOs	K01130	0.156718	0.238254	0.310697	0.0724433	0.0842747	0.15398	0.689303
KOs	K01133	0.152764	0.179232	0.243017	0.0637857	0.0889785	0.0902533	0.756983
KOs	K01134	0.151714	0.218653	0.290574	0.0719218	0.0797926	0.13886	0.709426
KOs	K01135	0.306903	0.196421	0.325063	0.128642	0.178261	0.0181596	0.674937
KOs	K01136	0.211121	0.273474	0.361231	0.087757	0.123364	0.15011	0.638769
KOs	K01137	0.2234	0.27127	0.359829	0.0885594	0.13484	0.13643	0.640171
KOs	K01138	0.141429	0.160061	0.211305	0.0512446	0.0901847	0.0698758	0.788695
KOs	K01139	0.308467	0.164894	0.324524	0.15963	0.148836	0.0160576	0.675476
KOs	K01233	0.306969	0.181453	0.321047	0.139594	0.167375	0.0140783	0.678953
KOs	K01234	0.277003	0.179556	0.291119	0.111563	0.16544	0.0141156	0.708881
KOs	K01235	0.202549	0.193617	0.288161	0.094544	0.108005	0.0856116	0.711839
KOs	K01236	0.373778	0.325094	0.433664	0.10857	0.265208	0.0598858	0.566336
KOs	K01238	0.242065	0.190602	0.28322	0.0926176	0.149447	0.0411549	0.71678
KOs	K01239	0.20748	0.122573	0.20896	0.0863863	0.121094	0.00147914	0.79104
KOs	K01241	0.175153	0.248513	0.328084	0.0795709	0.0955826	0.152931	0.671916
KOs	K01243	0.143373	0.0789361	0.161623	0.0826865	0.0606865	0.0182496	0.838377
KOs	K01520	0.296995	0.215409	0.349085	0.133676	0.163319	0.0520899	0.650915
KOs	K01521	0.18019	0.147705	0.196824	0.0491189	0.131071	0.0166344	0.803176
KOs	K01523	0.267623	0.15137	0.265328	0.113958	0.153664	-0.00229467	0.734672
KOs	K01524	0.193796	0.184649	0.275098	0.0904486	0.103347	0.081302	0.724902
KOs	K01525	0.167427	0.127022	0.204085	0.0770631	0.0903636	0.0366587	0.795915
KOs	K01592	0.183101	0.202509	0.216864	0.014355	0.168746	0.0337622	0.783136
KOs	K01593	0.218006	0.181768	0.237864	0.0560959	0.16191	0.0198584	0.762136
KOs	K01595	0.24766	0.145142	0.266276	0.121134	0.126526	0.0186157	0.733724
KOs	K01596	0.261459	0.158568	0.259786	0.101218	0.16024	-0.00167267	0.740214
KOs	K01597	0.198027	0.114714	0.215064	0.100351	0.0976768	0.017037	0.784936
KOs	K01598	0.173995	0.111257	0.206589	0.0953322	0.0786632	0.0325937	0.793411
KOs	K01599	0.236829	0.202585	0.308243	0.105659	0.13117	0.0714142	0.691757
KOs	K01601	0.176894	0.127731	0.186824	0.0590927	0.117801	0.00992961	0.813176
KOs	K01602	0.157208	0.094068	0.145253	0.0511847	0.106023	-0.0119553	0.854747
KOs	K01607	0.28374	0.212393	0.339157	0.126763	0.156977	0.0554164	0.660843
KOs	K01608	0.218558	0.177334	0.228451	0.0511164	0.167442	0.00989204	0.771549
KOs	K01609	0.314936	0.234425	0.365803	0.131378	0.183558	0.0508671	0.634197
KOs	K01610	0.308546	0.199478	0.328686	0.129207	0.179338	0.0201402	0.671314
KOs	K01611	0.259283	0.138401	0.275997	0.137595	0.121687	0.016714	0.724003
KOs	K01612	0.144832	0.106827	0.140018	0.0331907	0.111641	-0.00481409	0.859982
KOs	K01613	0.307229	0.210232	0.332067	0.121835	0.185394	0.0248381	0.667933
KOs	K01615	0.114071	0.106941	0.151143	0.0442017	0.0698695	0.0370717	0.848857
KOs	K01616	0.332231	0.261088	0.335646	0.0745575	0.257674	0.00341461	0.664354
KOs	K01617	0.301195	0.248246	0.308342	0.0600964	0.241099	0.00714693	0.691658
KOs	K01618	0.232031	0.138521	0.241817	0.103296	0.128735	0.00978593	0.758183
KOs	K01619	0.283682	0.211615	0.327892	0.116277	0.167405	0.04421	0.672108
KOs	K01620	0.25826	0.277232	0.375416	0.0981832	0.160077	0.117156	0.624584
KOs	K01621	0.253016	0.19514	0.279755	0.0846151	0.168401	0.0267385	0.720245
KOs	K01622	-0.000726446	0.0200377	0.00817855	-0.0118591	0.0111327	0.00890499	0.991821
KOs	K01623	0.16995	0.112463	0.207251	0.0947876	0.0751624	0.0373009	0.792749
KOs	K01624	0.0794748	0.0973502	0.120928	0.0235774	0.0558974	0.0414529	0.879072
KOs	K01625	0.282441	0.220581	0.340354	0.119773	0.162668	0.057913	0.659646
KOs	K01626	0.276064	0.187293	0.29808	0.110787	0.165277	0.0220164	0.70192
KOs	K01627	0.300361	0.201564	0.327419	0.125855	0.174507	0.0270576	0.672581
KOs	K01628	0.292178	0.191434	0.314163	0.12273	0.169449	0.0219851	0.685837
KOs	K01629	0.259302	0.197895	0.314351	0.116456	0.142846	0.0550489	0.685649
KOs	K01630	0.164655	0.135155	0.202893	0.067738	0.0969174	0.0382372	0.797107
KOs	K01631	0.238907	0.184149	0.246619	0.0624699	0.176437	0.00771165	0.753381
KOs	K01632	0.159224	0.0927905	0.163204	0.0704135	0.0888109	0.00397963	0.836796
KOs	K01633	0.290927	0.17104	0.298137	0.127096	0.163831	0.00720932	0.701863
KOs	K01635	0.156602	0.0914543	0.177758	0.0863036	0.0702979	0.0211564	0.822242
KOs	K01636	0.179343	0.114806	0.207347	0.0925418	0.0868014	0.0280042	0.792653
KOs	K01637	0.308753	0.272498	0.324946	0.0524478	0.256305	0.0161934	0.675054
KOs	K01638	0.312835	0.277674	0.332733	0.0550591	0.257776	0.0198975	0.667267
KOs	K01639	0.32444	0.183963	0.332455	0.148491	0.175948	0.00801492	0.667545
KOs	K01640	0.252441	0.175356	0.264859	0.0895028	0.162938	0.0124185	0.735141
KOs	K01641	0.198673	0.112571	0.21616	0.10359	0.0950837	0.0174869	0.78384
KOs	K01643	0.0678823	0.0605235	0.0920872	0.0315637	0.0363186	0.0242049	0.907913
KOs	K01644	0.10402	0.0929939	0.128863	0.0358694	0.0681504	0.0248435	0.871137
KOs	K01646	0.0460369	0.0475574	0.0646873	0.0171299	0.0289069	0.0186505	0.935313
KOs	K01647	0.306092	0.227499	0.353476	0.125977	0.180115	0.0473845	0.646524
KOs	K01649	0.330857	0.219988	0.361006	0.141018	0.189839	0.0301491	0.638994
KOs	K01652	0.318488	0.224295	0.354667	0.130372	0.188117	0.0361786	0.645333
KOs	K01653	0.306121	0.248972	0.367264	0.118292	0.187829	0.0611428	0.632736
KOs	K01654	0.281628	0.248819	0.355502	0.106683	0.174945	0.073874	0.644498
KOs	K01655	0.0496567	0.0226993	0.0424402	0.0197409	0.0299158	-0.00721649	0.95756
KOs	K01657	0.314866	0.237552	0.366286	0.128734	0.186132	0.0514204	0.633714
KOs	K01658	0.269069	0.215384	0.319092	0.103707	0.165361	0.050023	0.680908
KOs	K01659	0.30893	0.242346	0.313031	0.0706855	0.238245	0.00410099	0.686969
KOs	K01661	0.31298	0.219602	0.344404	0.124801	0.188179	0.0314237	0.655596
KOs	K01662	0.264018	0.181509	0.289658	0.10815	0.155869	0.02564	0.710342
KOs	K01663	0.02697	0.0232323	0.0175442	-0.00568816	0.0326581	-0.00942582	0.982456
KOs	K01664	0.179872	0.100673	0.188248	0.0875748	0.092297	0.00837584	0.811752
KOs	K01665	0.323962	0.218288	0.344222	0.125933	0.198029	0.0202596	0.655778
KOs	K01666	0.279705	0.259209	0.369881	0.110673	0.169032	0.090177	0.630119
KOs	K01667	0.299903	0.202094	0.3229	0.120806	0.179097	0.0229963	0.6771
KOs	K01668	0.244261	0.20825	0.326419	0.118169	0.126092	0.0821583	0.673581
KOs	K01669	0.168723	0.162203	0.184829	0.0226261	0.146097	0.0161063	0.815171
KOs	K01671	0.170072	0.139126	0.18259	0.0434644	0.126608	0.0125183	0.81741
KOs	K01673	0.16775	0.194522	0.284321	0.0897997	0.07795	0.116572	0.715679
KOs	K01674	0.114928	0.0910233	0.12398	0.0329568	0.0819715	0.00905183	0.87602
KOs	K01676	0.308214	0.209999	0.335688	0.125688	0.182525	0.0274743	0.664312
KOs	K01677	0.300346	0.154235	0.304052	0.149817	0.150529	0.00370606	0.695948
KOs	K01678	0.286481	0.138561	0.286637	0.148076	0.138405	0.000155796	0.713363
KOs	K01679	0.107344	0.0923164	0.159165	0.0668482	0.0404954	0.051821	0.840835
KOs	K01681	0.287609	0.221222	0.335865	0.114643	0.172967	0.0482557	0.664135
KOs	K01682	0.295	0.22351	0.296531	0.073021	0.221979	0.0015316	0.703469
KOs	K01684	0.0806203	0.106038	0.104838	-0.00119942	0.0818197	0.0242181	0.895162
KOs	K01685	0.30564	0.15912	0.329529	0.170409	0.13523	0.0238897	0.670471
KOs	K01686	0.278644	0.259114	0.378942	0.119828	0.158817	0.100297	0.621058
KOs	K01687	0.315261	0.232907	0.359549	0.126642	0.188619	0.0442881	0.640451
KOs	K01689	0.217076	0.169645	0.264754	0.0951095	0.121967	0.0476781	0.735246
KOs	K01690	0.280644	0.208905	0.283058	0.0741525	0.206491	0.00241393	0.716942
KOs	K01692	0.311347	0.249846	0.316773	0.0669277	0.244419	0.00542628	0.683227
KOs	K01693	0.31971	0.199633	0.334351	0.134718	0.184992	0.0146405	0.665649
KOs	K01695	0.319063	0.234595	0.365165	0.13057	0.188494	0.0461014	0.634835
KOs	K01696	0.312461	0.240616	0.365912	0.125296	0.187165	0.0534509	0.634088
KOs	K01697	0.167562	0.0925876	0.169398	0.0768103	0.0907516	0.00183594	0.830602
KOs	K01698	0.278872	0.211626	0.338044	0.126418	0.152454	0.0591723	0.661956
KOs	K01699	0.055106	0.0898529	0.139536	0.0496831	0.00542293	0.0844299	0.860464
KOs	K01703	0.321035	0.239775	0.369989	0.130213	0.190822	0.0489532	0.630011
KOs	K01704	0.313298	0.248566	0.371442	0.122876	0.190422	0.0581438	0.628558
KOs	K01705	0.241048	0.283708	0.376353	0.0926449	0.148403	0.135304	0.623647
KOs	K01706	0.0879293	0.118021	0.121767	0.00374558	0.0841837	0.0338373	0.878233
KOs	K01707	0.282057	0.269405	0.30661	0.037205	0.244852	0.024553	0.69339
KOs	K01708	0.0968568	0.132123	0.134967	0.00284347	0.0940133	0.03811	0.865033
KOs	K01709	0.141176	0.263524	0.308442	0.0449181	0.0962583	0.167266	0.691558
KOs	K01710	0.167557	0.134598	0.207431	0.072833	0.0947239	0.0398745	0.792569
KOs	K01711	0.288139	0.16973	0.288824	0.119094	0.169045	0.000684854	0.711176
KOs	K01712	0.313792	0.220037	0.351572	0.131535	0.182257	0.0377803	0.648428
KOs	K01713	0.283858	0.216555	0.331606	0.115051	0.168806	0.0477486	0.668394
KOs	K01714	0.287755	0.160644	0.287926	0.127283	0.160472	0.000171506	0.712074
KOs	K01715	0.321209	0.186821	0.331284	0.144463	0.176746	0.0100752	0.668716
KOs	K01716	0.275303	0.186699	0.273942	0.0872431	0.18806	-0.00136148	0.726058
KOs	K01719	0.310444	0.212432	0.338347	0.125915	0.184529	0.0279028	0.661653
KOs	K01720	0.287321	0.254684	0.302381	0.047697	0.239624	0.0150597	0.697619
KOs	K01721	0.233579	0.141816	0.237622	0.0958063	0.137773	0.00404287	0.762378
KOs	K01724	0.26808	0.219735	0.280309	0.060574	0.207506	0.0122289	0.719691
KOs	K01725	0.241085	0.175529	0.242764	0.0672354	0.173849	0.00167972	0.757236
KOs	K01726	0.115374	0.222003	0.297919	0.0759168	0.0394576	0.182545	0.702081
KOs	K01727	0.18546	0.128694	0.211745	0.083051	0.102409	0.026285	0.788255
KOs	K01728	0.284965	0.199358	0.326593	0.127235	0.15773	0.0416282	0.673407
KOs	K01729	0.235846	0.178605	0.235377	0.0567716	0.179075	-0.000469322	0.764623
KOs	K01730	0.141104	0.180931	0.240092	0.0591606	0.0819436	0.0989878	0.759908
KOs	K01731	0.148804	0.138025	0.170798	0.032773	0.116031	0.0219933	0.829202
KOs	K01732	0.266221	0.349862	0.355994	0.00613167	0.26009	0.0897725	0.644006
KOs	K01733	0.320285	0.244804	0.368225	0.123421	0.196863	0.0479406	0.631775
KOs	K01734	0.320235	0.222155	0.366139	0.143984	0.176251	0.0459042	0.633861
KOs	K01735	0.257502	0.161375	0.278727	0.117352	0.14015	0.0212256	0.721273
KOs	K01736	0.285151	0.195244	0.331285	0.136041	0.149109	0.0461343	0.668715
KOs	K01737	0.263273	0.23817	0.339863	0.101693	0.161579	0.0765906	0.660137
KOs	K01738	0.318874	0.214126	0.366761	0.152635	0.16624	0.0478864	0.633239
KOs	K01739	0.268794	0.194135	0.307777	0.113642	0.155152	0.0389828	0.692223
KOs	K01740	0.32616	0.260048	0.397037	0.136989	0.189171	0.0708774	0.602963
KOs	K01743	0.203047	0.156552	0.199878	0.043326	0.159721	-0.00316857	0.800122
KOs	K01744	0.284911	0.206805	0.322968	0.116163	0.168747	0.0380573	0.677032
KOs	K01745	0.311552	0.216321	0.34875	0.132428	0.179124	0.0371977	0.65125
KOs	K01746	0.2105	0.13917	0.213709	0.0745392	0.135961	0.00320887	0.786291
KOs	K01749	0.268197	0.200578	0.324951	0.124373	0.143824	0.0567534	0.675049
KOs	K01750	0.262382	0.184255	0.303438	0.119183	0.1432	0.0410556	0.696562
KOs	K01751	0.287017	0.155334	0.298068	0.142734	0.144283	0.0110509	0.701932
KOs	K01752	0.20467	0.101541	0.216342	0.114801	0.089869	0.0116721	0.783658
KOs	K01753	0.185845	0.126409	0.228832	0.102424	0.0834216	0.0429869	0.771168
KOs	K01754	0.320337	0.206577	0.339283	0.132705	0.187631	0.018946	0.660717
KOs	K01755	0.320667	0.23906	0.36557	0.12651	0.194157	0.0449026	0.63443
KOs	K01756	0.186656	0.192808	0.273965	0.0811574	0.105499	0.087309	0.726035
KOs	K01757	0.161747	0.0884405	0.150569	0.0621283	0.0996183	-0.0111778	0.849431
KOs	K01758	0.256849	0.146925	0.255311	0.108386	0.148463	-0.00153803	0.744689
KOs	K01759	0.287984	0.229576	0.347756	0.11818	0.169804	0.0597719	0.652244
KOs	K01760	0.298175	0.159929	0.295933	0.136004	0.16217	-0.00224111	0.704067
KOs	K01761	0.31873	0.172437	0.332071	0.159634	0.159096	0.013341	0.667929
KOs	K01766	0.19153	0.134338	0.197749	0.0634109	0.128119	0.00621843	0.802251
KOs	K01768	0.147751	0.164855	0.229739	0.0648839	0.0828676	0.0819871	0.770261
KOs	K01769	0.275489	0.179925	0.276221	0.0962956	0.179194	0.000731678	0.723779
KOs	K01770	0.231173	0.176869	0.267969	0.0911003	0.140072	0.0367965	0.732031
KOs	K01771	0.256785	0.2266	0.342973	0.116373	0.140412	0.0861884	0.657027
KOs	K01772	0.126204	0.10576	0.160341	0.0545807	0.0716237	0.0341362	0.839659
KOs	K01775	0.298992	0.211525	0.335842	0.124318	0.174674	0.0368506	0.664158
KOs	K01776	0.301408	0.230983	0.365629	0.134646	0.166763	0.0642209	0.634371
KOs	K01777	0.247121	0.0987716	0.263082	0.164311	0.0828099	0.0159618	0.736918
KOs	K01778	0.331036	0.234866	0.37689	0.142024	0.189013	0.0458535	0.62311
KOs	K01779	0.27661	0.153295	0.280016	0.126721	0.149889	0.00340638	0.719984
KOs	K01780	0.174612	0.180563	0.197446	0.0168837	0.157728	0.0228347	0.802554
KOs	K01781	0.247857	0.188079	0.245126	0.0570473	0.190809	-0.0027302	0.754874
KOs	K01782	0.279116	0.223357	0.286634	0.0632771	0.215839	0.00751748	0.713366
KOs	K01783	0.277469	0.2774	0.391816	0.114415	0.163053	0.114347	0.608184
KOs	K01784	0.189981	0.115141	0.219937	0.104796	0.085185	0.029956	0.780063
KOs	K01785	0.265613	0.155893	0.272002	0.11611	0.149504	0.00638908	0.727998
KOs	K01786	0.297048	0.188687	0.306049	0.117362	0.179685	0.00900155	0.693951
KOs	K01787	0.290356	0.167107	0.29375	0.126644	0.163712	0.00339416	0.70625
KOs	K01788	0.215315	0.161032	0.252883	0.0918516	0.123463	0.0375686	0.747117
KOs	K01790	0.240723	0.212885	0.299054	0.086169	0.154554	0.0583316	0.700946
KOs	K01791	0.247321	0.151928	0.254125	0.102197	0.145124	0.00680402	0.745875
KOs	K01792	0.20904	0.110324	0.206336	0.0960112	0.113029	-0.00270412	0.793664
KOs	K01795	0.18044	0.178498	0.214909	0.0364109	0.144029	0.0344689	0.785091
KOs	K01796	0.308429	0.233612	0.312775	0.0791636	0.229265	0.00434651	0.687225
KOs	K01797	0.346398	0.315976	0.40347	0.0874939	0.258904	0.0570714	0.59653
KOs	K01799	0.207368	0.131634	0.251563	0.119929	0.0874382	0.0441957	0.748437
KOs	K01800	0.28558	0.254008	0.300528	0.0465198	0.23906	0.0149478	0.699472
KOs	K01801	0.312863	0.286703	0.332749	0.0460457	0.266817	0.0198864	0.667251
KOs	K01802	0.111732	0.129295	0.18162	0.0523248	0.0594073	0.0698879	0.81838
KOs	K01803	0.287163	0.217914	0.343824	0.12591	0.161253	0.0566617	0.656176
KOs	K01804	0.208559	0.183586	0.265549	0.0819628	0.126596	0.0569896	0.734451
KOs	K01805	0.218745	0.261335	0.352773	0.0914387	0.127306	0.134028	0.647227
KOs	K01807	0.248333	0.185746	0.288587	0.102841	0.145491	0.0402545	0.711413
KOs	K01808	0.18308	0.156224	0.275828	0.119604	0.0634766	0.0927475	0.724172
KOs	K01809	0.273418	0.208904	0.32342	0.114516	0.158902	0.0500014	0.67658
KOs	K01810	0.27327	0.202068	0.33139	0.129321	0.143948	0.0581197	0.66861
KOs	K01811	0.216952	0.128912	0.219063	0.0901506	0.126801	0.00211102	0.780937
KOs	K01812	0.296545	0.246864	0.378935	0.132071	0.164475	0.0823899	0.621065
KOs	K01813	0.170061	0.14807	0.230759	0.0826882	0.0873727	0.0606977	0.769241
KOs	K01814	0.32715	0.234958	0.37273	0.137772	0.189378	0.0455802	0.62727
KOs	K01815	0.320467	0.253167	0.402235	0.149067	0.171399	0.081768	0.597765
KOs	K01816	0.202594	0.163336	0.256096	0.09276	0.109834	0.0535018	0.743904
KOs	K01817	0.276918	0.200769	0.318497	0.117728	0.15919	0.0415784	0.681503
KOs	K01818	0.201013	0.128487	0.222969	0.0944818	0.106531	0.0219558	0.777031
KOs	K01819	0.190209	0.135827	0.218153	0.0823264	0.107883	0.0279439	0.781847
KOs	K01820	0.278088	0.206327	0.274429	0.0681022	0.209985	-0.00365822	0.725571
KOs	K01821	0.150038	0.116493	0.185174	0.0686817	0.0813564	0.0351363	0.814826
KOs	K01822	0.346335	0.300477	0.360917	0.0604404	0.285894	0.0145822	0.639083
KOs	K01823	0.206656	0.128325	0.21455	0.0862256	0.12043	0.00789445	0.78545
[truncated: 1,824 more rows]

## Sheet: B.  ANOCOVA_Geography
ANOCOVA_Geography
	Fvalue of geography_single_factor	Pvalue of geography_single_factor
class__Bacteroidia	24.9162	5.38831e-25
class__Clostridia	33.7649	9.55923e-33
class__Bacilli	12.8989	2.65819e-13
class__Negativicutes	8.86849	4.46547e-09
class__Gammaproteobacteria	38.2181	2.10812e-36
class__Alphaproteobacteria	13.2184	1.24605e-13
class__Actinobacteria	12.3301	1.02981e-12
class__Coriobacteriia	3.93808	0.000778938
class__Erysipelotrichia	5.10892	4.57857e-05
class__Mollicutes	5.06754	5.0654e-05
class__Deltaproteobacteria	10.2708	1.46359e-10
class__Melainabacteria	10.6118	6.40671e-11
class__Rhodothermia	7.09106	3.51496e-07
class__Verrucomicrobiae	22.791	4.98302e-23
class__Fusobacteriia	6.24647	2.81089e-06
class__Chlamydiae	0.82965	0.547455
class__Kiritimatiellae	2.17156	0.0449689
class__Spirochaetia	21.3089	1.2414e-21
class__Campylobacteria	9.82275	4.34809e-10
class__Lentisphaeria	10.8405	3.68476e-11
class__Anaerolineae	0.799096	0.571057
class__Deinococci	4.05289	0.000591693
class__Elusimicrobia	1.07309	0.377979
class__Blastocatellia_(Subgroup_4)	0.512679	0.798778
class__Oxyphotobacteria	15.5347	5.48361e-16
class__Nitriliruptoria	1.23841	0.285606
class__Chrysiogenetes	0.615509	0.717939
class__Synergistia	0.960848	0.45153
class__Rubrobacteria	1.59488	0.147274
class__Subgroup_6	2.18987	0.0432338
class__Saccharimonadia	1.43745	0.198995
class__Thermoleophilia	0.369216	0.898356
class__PAUC43f_marine_benthic_group	0.881458	0.508434
class__Zetaproteobacteria	6.57549	1.2508e-06
class__Babeliae	0.754515	0.606138
class__Acidimicrobiia	2.75498	0.0123766
class__Phycisphaerae	2.67813	0.0147242
class__Cloacimonadia	3.2675	0.0038034
class__Dehalococcoidia	1.44532	0.196081
class__Chloroflexia	3.31498	0.00340404
class__Subgroup_5	0.759654	0.602061
class__Gitt-GS-136	0.846357	0.534725
class__Subgroup_17	1.9986	0.0649247
class__Gemmatimonadetes	0.547454	0.771964
class__KD4-96	1.75614	0.106956
class__Holophagae	1.24362	0.283006
class__Acidobacteriia	0.965001	0.448659
class__Subgroup_9	1.01386	0.41573
class__0319-7L14	1.04676	0.394461
class__NC10	0.754073	0.606489
class__Limnochordia	1.92697	0.0753963
class__Ktedonobacteria	0.870576	0.516516
class__JG30-KF-CM66	2.07622	0.055117
class__Brachyspirae	1.76846	0.10433
class__Entotheonellia	0.862825	0.522311
class__Nitrospira	0.925862	0.476142
class__AKAU4049	1.18645	0.312575
class__Subgroup_25	0.582293	0.7445
class__WCHB1-81	4.80164	9.68414e-05
class__Calditrichia	2.74956	0.0125296
class__Fibrobacteria	9.00042	3.23356e-09
core.genus__Prevotella_9	24.2247	2.32575e-24
core.genus__Bacteroides	12.7157	4.10908e-13
core.genus__Butyricimonas	3.17619	0.0047046
core.genus__Faecalibacterium	29.8126	2.2853e-29
core.genus__Roseburia	11.9513	2.54704e-12
core.genus__Lachnoclostridium	14.6722	4.07806e-15
core.genus__Subdoligranulum	15.0424	1.72037e-15
core.genus__Coprobacter	5.0831	4.87654e-05
core.genus__Blautia	18.0458	1.75246e-18
core.genus__Megamonas	10.1914	1.77471e-10
core.genus__Ruminiclostridium_6	19.4159	8.09836e-20
core.genus__Bifidobacterium	12.5756	5.73533e-13
core.genus__Ruminococcaceae_UCG-014	9.89154	3.67802e-10
core.genus__Lachnospira	12.7381	3.896e-13
core.genus__Ruminococcaceae_UCG-005	13.7611	3.45783e-14
core.genus__[Ruminococcus]_torques_group	10.1339	2.04095e-10
core.genus__Lachnospiraceae_ND3007_group	14.8081	2.96938e-15
core.genus__Alistipes	39.5126	1.9468e-37
core.genus__[Eubacterium]_ruminantium_group	10.6933	5.26005e-11
core.genus__Enterococcus	6.10939	3.93803e-06
core.genus__Romboutsia	22.5639	8.12989e-23
core.genus__Anaerostipes	9.75471	5.13138e-10
core.genus__Clostridium_sensu_stricto_1	5.93719	6.01342e-06
core.genus__Lachnospiraceae_UCG-004	9.47565	1.01291e-09
core.genus__Escherichia-Shigella	6.11624	3.87218e-06
core.genus__Dialister	7.69108	8.02949e-08
core.genus__Ruminococcus_2	7.87889	5.06005e-08
core.genus__Holdemanella	6.71066	8.96737e-07
core.genus__Barnesiella	12.0693	1.9203e-12
core.genus__Ruminococcaceae_UCG-010	6.03091	4.77617e-06
core.genus__Lachnospiraceae_UCG-001	16.4189	7.13279e-17
core.genus__Lachnospiraceae_UCG-003	3.76625	0.0011735
core.genus__[Eubacterium]_hallii_group	9.2172	1.9035e-09
core.genus__Alloprevotella	15.1845	1.236e-15
core.genus__Christensenellaceae_R-7_group	22.1277	2.08836e-22
core.genus__Butyricicoccus	10.0266	2.64875e-10
core.genus__Paraprevotella	10.4599	9.2552e-11
core.genus__Megasphaera	8.01502	3.62138e-08
core.genus__Dorea	14.2995	9.75706e-15
core.genus__Prevotella_2	15.768	3.19566e-16
core.genus__Agathobacter	12.5291	6.40674e-13
core.genus__Turicibacter	10.3977	1.07607e-10
core.genus__Lachnospiraceae_NK4A136_group	1.5938	0.147583
core.genus__Mitsuokella	2.79065	0.0114145
core.genus__[Ruminococcus]_gauvreauii_group	10.4288	9.97833e-11
core.genus__Coprococcus_3	40.4065	3.81936e-38
core.genus__Ruminococcaceae_NK4A214_group	13.4023	8.06431e-14
core.genus__Phascolarctobacterium	3.08378	0.0058285
core.genus__[Eubacterium]_coprostanoligenes_group	7.88173	5.02487e-08
core.genus__[Eubacterium]_eligens_group	6.45244	1.6933e-06
core.genus__Akkermansia	23.5078	1.07058e-23
core.genus__Ruminococcaceae_UCG-013	24.0452	3.40518e-24
core.genus__Lactobacillus	6.7511	8.11771e-07
core.genus__Lachnospiraceae_FCS020_group	23.3401	1.53262e-23
core.genus__[Ruminococcus]_gnavus_group	7.11085	3.34786e-07
core.genus__Succinivibrio	32.156	2.18841e-31
core.genus__Streptococcus	4.16856	0.000448175
core.genus__Tyzzerella_4	13.8637	2.71571e-14
core.genus__Fusobacterium	6.11458	3.88803e-06
core.genus__Erysipelotrichaceae_UCG-003	1.7851	0.100874
core.genus__Fusicatenibacter	8.6125	8.35872e-09
core.genus__Sutterella	1.19427	0.308391
core.genus__Ruminococcus_1	36.0049	1.32432e-34
core.genus__Coprococcus_2	6.74425	8.25561e-07
core.genus__[Eubacterium]_ventriosum_group	5.94838	5.8503e-06
core.genus__Ruminococcaceae_UCG-003	17.5606	5.25998e-18
core.genus__Bilophila	12.8938	2.69061e-13
core.genus__Parabacteroides	8.64579	7.70398e-09
core.genus__Collinsella	4.28013	0.000342587
core.genus__Prevotellaceae_NK3B31_group	5.38374	2.33797e-05
core.genus__Catenibacterium	19.4812	7.00294e-20
core.genus__Desulfovibrio	16.6636	4.06937e-17
core.genus__Butyrivibrio	4.80184	9.67935e-05
core.genus__Veillonella	3.25042	0.00395804
core.genus__Marvinbryantia	7.70762	7.70934e-08
core.genus__Prevotella_1	8.17724	2.43134e-08
core.genus__Stenotrophomonas	6.23634	2.88184e-06
core.genus__Sarcina	3.30094	0.00351762
core.genus__Pseudomonas	16.6478	4.21939e-17
core.genus__Ruminiclostridium_9	6.79747	7.24175e-07
core.genus__Rikenellaceae_RC9_gut_group	10.0668	2.40178e-10
core.genus__Weissella	8.15107	2.59266e-08
core.genus__Erysipelatoclostridium	4.80782	9.5397e-05
core.genus__Parasutterella	31.6483	5.93669e-31
core.genus__[Eubacterium]_xylanophilum_group	21.2743	1.33879e-21
core.OTU__OTU_1	13.9175	2.39297e-14
core.OTU__OTU_2	9.3183	1.48705e-09
core.OTU__OTU_17592	5.65839	1.19248e-05
core.OTU__OTU_38087	5.81331	8.15236e-06
core.OTU__OTU_3	4.23595	0.00038108
core.OTU__OTU_16	33.4666	1.70195e-32
core.OTU__OTU_4	14.0316	1.82952e-14
core.OTU__OTU_8	11.6819	4.85847e-12
core.OTU__OTU_12	13.9183	2.3882e-14
core.OTU__OTU_28	9.40745	1.19626e-09
core.OTU__OTU_10	10.5255	7.89453e-11
core.OTU__OTU_14	2.86868	0.00955582
core.OTU__OTU_7	19.6423	4.89305e-20
core.OTU__OTU_9	8.96511	3.52519e-09
core.OTU__OTU_13	27.0247	6.64136e-27
core.OTU__OTU_44	15.0663	1.62705e-15
core.OTU__OTU_11	20.3419	1.03869e-20
core.OTU__OTU_5	9.88686	3.72011e-10
core.OTU__OTU_17	7.47372	1.37054e-07
core.OTU__OTU_23	11.2979	1.22285e-11
core.OTU__OTU_15	10.6586	5.7197e-11
core.OTU__OTU_7280	24.173	2.59547e-24
core.OTU__OTU_37223	2.7442	0.0126826
core.OTU__OTU_30	15.189	1.22299e-15
core.OTU__OTU_49	9.8255	4.31905e-10
core.OTU__OTU_37	10.8668	3.45766e-11
core.OTU__OTU_20	6.3936	1.95715e-06
core.OTU__OTU_29	1.07447	0.377127
core.OTU__OTU_21	2.88067	0.00929756
core.OTU__OTU_37018	13.0883	1.69624e-13
core.OTU__OTU_19	2.45528	0.0242212
core.OTU__OTU_27	6.04714	4.58932e-06
core.OTU__OTU_31	1.71502	0.116163
core.OTU__OTU_22	9.73375	5.40005e-10
core.OTU__OTU_46	2.69077	0.0143106
core.OTU__OTU_77	6.18986	3.23094e-06
core.OTU__OTU_92	5.41513	2.16495e-05
core.OTU__OTU_36	6.77039	7.74115e-07
core.OTU__OTU_40	3.27932	0.00369985
core.OTU__OTU_24	13.9923	2.00662e-14
core.OTU__OTU_33	2.3011	0.0339798
core.OTU__OTU_25	7.56853	1.08541e-07
core.OTU__OTU_18	5.11516	4.50931e-05
core.OTU__OTU_38	11.0932	2.0021e-11
core.OTU__OTU_43	25.6428	1.17207e-25
core.OTU__OTU_35	24.805	6.81262e-25
core.OTU__OTU_7371	3.52544	0.00207618
core.OTU__OTU_53	7.11679	3.29927e-07
core.OTU__OTU_72	3.11599	0.00540969
core.OTU__OTU_47	10.8872	3.29201e-11
core.OTU__OTU_54	7.95024	4.24617e-08
core.OTU__OTU_41	19.7273	4.05066e-20
core.OTU__OTU_64	5.61044	1.34133e-05
core.OTU__OTU_45	31.2307	1.35432e-30
core.OTU__OTU_70	10.3406	1.23567e-10
core.OTU__OTU_34	16.8334	2.75868e-17
core.OTU__OTU_39	14.1511	1.3819e-14
core.OTU__OTU_27230	13.5366	5.87267e-14
core.OTU__OTU_12408	5.68497	1.11716e-05
core.OTU__OTU_56	5.01267	5.79117e-05
core.OTU__OTU_66	11.0384	2.28524e-11
core.OTU__OTU_119	2.55921	0.0192257
core.OTU__OTU_48	6.3828	2.00988e-06
core.OTU__OTU_63	4.26904	0.000351873
core.OTU__OTU_67	27.5362	2.31834e-27
core.OTU__OTU_59	18.2307	1.15442e-18
core.OTU__OTU_78	10.7061	5.0996e-11
core.OTU__OTU_32	5.83757	7.68089e-06
core.OTU__OTU_51	4.4178	0.000245709
core.OTU__OTU_65	3.07498	0.00594821
core.OTU__OTU_12489	11.1638	1.68894e-11
core.OTU__OTU_16660	11.4927	7.65278e-12
core.OTU__OTU_11435	5.64465	1.23334e-05
core.OTU__OTU_89	5.90242	6.54963e-06
core.OTU__OTU_75	8.08683	3.03573e-08
core.OTU__OTU_80	6.97694	4.65522e-07
core.OTU__OTU_94	4.87062	8.18724e-05
core.OTU__OTU_118	18.5504	5.62091e-19
core.OTU__OTU_68	10.4534	9.40189e-11
core.OTU__OTU_74	9.35204	1.36947e-09
core.OTU__OTU_90	2.90084	0.00887848
core.OTU__OTU_42	10.2786	1.43618e-10
core.OTU__OTU_25351	13.7842	3.27498e-14
core.OTU__OTU_83	12.3862	9.0082e-13
core.OTU__OTU_62	7.17141	2.88415e-07
core.OTU__OTU_81	5.97849	5.43297e-06
core.OTU__OTU_31078	6.32262	2.33065e-06
core.OTU__OTU_14813	12.0835	1.85623e-12
core.OTU__OTU_61	10.3533	1.19817e-10
core.OTU__OTU_114	8.71898	6.43941e-09
core.OTU__OTU_71	7.82075	5.83741e-08
core.OTU__OTU_95	20.4227	8.69018e-21
core.OTU__OTU_111	2.12074	0.0501362
core.OTU__OTU_105	1.00318	0.422795
core.OTU__OTU_88	9.2775	1.64284e-09
core.OTU__OTU_107	3.90247	0.000848122
core.OTU__OTU_103	5.91964	6.27835e-06
core.OTU__OTU_91	3.53455	0.00203202
core.OTU__OTU_117	6.82079	6.83766e-07
core.OTU__OTU_188	5.2296	3.40915e-05
core.OTU__OTU_102	34.5377	2.16156e-33
core.OTU__OTU_98	10.3314	1.26351e-10
core.OTU__OTU_55	2.29221	0.0346443
core.OTU__OTU_97	4.69025	0.000126961
core.OTU__OTU_137	7.58532	1.04149e-07
core.OTU__OTU_106	9.56772	8.09231e-10
core.OTU__OTU_183	4.82276	9.19909e-05
core.OTU__OTU_145	3.99921	0.00067292
core.OTU__OTU_157	12.9183	2.53885e-13
core.OTU__OTU_112	6.19196	3.2143e-06
core.OTU__OTU_124	5.98979	5.2841e-06
core.OTU__OTU_39781	12.8978	2.66509e-13
core.OTU__OTU_40109	11.5584	6.53534e-12
core.OTU__OTU_37396	5.3537	2.51641e-05
core.OTU__OTU_18005	19.3444	9.49811e-20
core.OTU__OTU_144	9.02705	3.02965e-09
core.OTU__OTU_123	10.3528	1.19965e-10
core.OTU__OTU_133	7.80316	6.09539e-08
core.OTU__OTU_116	11.9054	2.84304e-12
core.OTU__OTU_104	8.04839	3.33633e-08
core.OTU__OTU_115	3.13841	0.00513581
core.OTU__OTU_136	8.01634	3.60962e-08
core.OTU__OTU_172	4.54551	0.000180374
core.OTU__OTU_84	8.97542	3.43739e-09
core.OTU__OTU_163	6.73489	8.44815e-07
core.OTU__OTU_120	8.74635	6.02184e-09
core.OTU__OTU_142	22.3728	1.2285e-22
core.OTU__OTU_174	6.82872	6.70556e-07
core.OTU__OTU_86	5.66264	1.1801e-05
core.OTU__OTU_69	21.7195	5.06909e-22
core.OTU__OTU_24627	16.67	4.0101e-17
core.OTU__OTU_29461	7.39077	1.68088e-07
core.OTU__OTU_169	11.5694	6.36453e-12
core.OTU__OTU_153	6.52197	1.42696e-06
core.OTU__OTU_96	20.9787	2.55818e-21
core.OTU__OTU_158	8.80794	5.17882e-09
core.OTU__OTU_135	11.1954	1.56518e-11
core.OTU__OTU_101	12.7207	4.06015e-13
core.OTU__OTU_205	4.57638	0.000167371
core.OTU__OTU_131	8.093	2.99007e-08
core.OTU__OTU_176	1.50813	0.174103
core.OTU__OTU_191	2.05134	0.0580989
core.OTU__OTU_134	3.5735	0.00185345
core.OTU__OTU_155	11.9987	2.2736e-12
core.OTU__OTU_199	10.1183	2.11946e-10
core.OTU__OTU_168	7.68445	8.16144e-08
core.OTU__OTU_138	1.83058	0.0919568
core.OTU__OTU_129	2.09426	0.0530449
core.OTU__OTU_31959	14.8342	2.79396e-15
core.OTU__OTU_125	6.3337	2.26798e-06
core.OTU__OTU_204	13.3631	8.84725e-14
core.OTU__OTU_76	11.0067	2.46715e-11
core.OTU__OTU_242	2.03735	0.0598411
core.OTU__OTU_198	6.28018	2.58722e-06
core.OTU__OTU_220	12.8492	2.9915e-13
core.OTU__OTU_35624	6.66033	1.01505e-06
core.OTU__OTU_60	9.79702	4.62905e-10
core.OTU__OTU_253	4.75594	0.000108225
core.OTU__OTU_109	2.85895	0.00977053
family__Prevotellaceae	25.1407	3.35947e-25
family__Bacteroidaceae	12.5471	6.13735e-13
family__Marinifilaceae	6.17509	3.35043e-06
family__Ruminococcaceae	39.1625	3.69736e-37
family__Lachnospiraceae	23.494	1.1027e-23
family__Bacillaceae	13.9861	2.03634e-14
family__Planococcaceae	20.2059	1.40266e-20
family__Peptostreptococcaceae	21.7257	5.00121e-22
family__Barnesiellaceae	11.7195	4.43952e-12
family__Veillonellaceae	6.84782	6.39745e-07
family__Dysgonomonadaceae	45.23	7.28544e-42
family__Rhodobacteraceae	6.16383	3.44458e-06
family__Alteromonadaceae	9.2717	1.66624e-09
family__Bogoriellaceae	0.837315	0.541598
family__Bifidobacteriaceae	12.0174	2.17402e-12
family__Flavobacteriaceae	15.4049	7.40947e-16
family__Rikenellaceae	13.7845	3.27225e-14
family__Neisseriaceae	1.37411	0.223809
family__Enterococcaceae	5.67815	1.13602e-05
family__Clostridiaceae_1	5.84219	7.59424e-06
family__Peptococcaceae	5.99061	5.27357e-06
family__Sphingomonadaceae	2.91885	0.00851995
family__Enterobacteriaceae	7.27515	2.2342e-07
family__Eggerthellaceae	3.50104	0.00219914
family__Erysipelotrichaceae	5.19144	3.74258e-05
family__Christensenellaceae	22.2426	1.62838e-22
family__Burkholderiaceae	6.54343	1.35352e-06
family__Clostridiales_vadinBB60_group	11.4964	7.58434e-12
family__Atopobiaceae	3.85978	0.000939101
family__Cardiobacteriaceae	3.41897	0.00266768
family__Clostridiales_Family_XI	24.8996	5.58095e-25
family__Desulfovibrionaceae	14.8712	2.56348e-15
family__Eubacteriaceae	1.23006	0.289813
family__Balneolaceae	6.86645	6.11062e-07
family__Acidaminococcaceae	2.33022	0.0318882
family__Crocinitomicaceae	6.4453	1.72331e-06
family__Akkermansiaceae	22.7813	5.08785e-23
family__Staphylococcaceae	27.0071	6.88752e-27
family__Lactobacillaceae	6.89648	5.67523e-07
family__Succinivibrionaceae	30.9229	2.4923e-30
family__Rhizobiaceae	4.20841	0.000407204
family__Streptococcaceae	4.9989	5.98895e-05
family__Muribaculaceae	8.90659	4.06784e-09
family__Fusobacteriaceae	6.29969	2.46597e-06
family__Sphingobacteriaceae	5.04426	5.36154e-05
family__Simkaniaceae	0.851627	0.530738
family__Aerococcaceae	21.4816	8.51361e-22
family__Carnobacteriaceae	25.6066	1.26448e-25
family__Acholeplasmataceae	40.9614	1.3991e-38
family__Idiomarinaceae	11.005	2.47677e-11
family__Streptomycetaceae	1.30811	0.252346
family__Actinomycetaceae	7.33664	1.92042e-07
family__Aeromonadaceae	23.112	2.49939e-23
family__Geodermatophilaceae	0.501808	0.807004
family__Intrasporangiaceae	3.69223	0.00139914
family__Clostridiales_Family_XIII	17.2945	9.63291e-18
family__Pseudonocardiaceae	1.04404	0.396193
family__Pseudomonadaceae	29.4145	5.08784e-29
family__Micrococcaceae	30.0937	1.30098e-29
family__Leuconostocaceae	8.50304	1.09312e-08
family__Thioglobaceae	2.95013	0.00793015
family__Spirochaetaceae	21.342	1.15467e-21
family__Pasteurellaceae	3.63538	0.00160102
family__Shewanellaceae	23.0195	3.04814e-23
family__Campylobacteraceae	5.79598	8.5068e-06
family__Tannerellaceae	8.17093	2.46931e-08
family__Coriobacteriaceae	5.15079	4.13345e-05
family__Porphyromonadaceae	5.6643	1.17529e-05
family__Moraxellaceae	17.7299	3.58269e-18
family__Rhodocyclaceae	2.87979	0.00931632
family__Xanthomonadaceae	5.45969	1.94106e-05
family__Paenibacillaceae	9.8752	3.8271e-10
family__Microbacteriaceae	20.4975	7.36825e-21
family__Corynebacteriaceae	28.0535	8.04052e-28
family__Devosiaceae	8.56546	9.38026e-09
family__Legionellaceae	0.881192	0.508631
family__Hydrogenophilaceae	1.03899	0.399421
family__Chitinophagaceae	8.75349	5.91748e-09
family__Colwelliaceae	1.5214	0.169743
family__Propionibacteriaceae	1.22495	0.292413
family__GWF2-44-16	2.40311	0.0271763
family__Desulfobacteraceae	4.11454	0.000510314
family__Acetobacteraceae	0.423037	0.863627
family__Anaerolineaceae	0.794267	0.574823
family__Cyclobacteriaceae	3.46493	0.00239439
family__Trueperaceae	4.4739	0.000214528
family__Halomonadaceae	8.10164	2.92734e-08
family__Dietziaceae	4.78631	0.00010052
family__Beijerinckiaceae	0.985477	0.434669
family__Microscillaceae	1.14385	0.336088
family__Nocardiaceae	6.33833	2.24231e-06
family__JTB215	3.56817	0.00187695
family__Methylophilaceae	11.6329	5.46431e-12
family__Anaeroplasmataceae	1.43224	0.200946
family__Elusimicrobiaceae	1.06739	0.38151
family__Cellulomonadaceae	5.15326	4.10856e-05
family__Cellvibrionaceae	3.19501	0.00450316
family__Arcobacteraceae	2.29115	0.0347239
family__Coriobacteriales_Incertae_Sedis	12.6146	5.2263e-13
family__Vibrionaceae	2.29477	0.0344514
family__Weeksellaceae	15.7757	3.13979e-16
family__Pyrinomonadaceae	0.651877	0.688626
family__Saprospiraceae	8.35195	1.58348e-08
family__Marinobacteraceae	16.0292	1.74887e-16
family__Prolixibacteraceae	0.994916	0.428312
family__T34	0.646839	0.692694
family__Deinococcaceae	0.227443	0.9677
family__Marinilabiliaceae	21.7859	4.38664e-22
family__Nitriliruptoraceae	1.24379	0.282923
family__Mycoplasmataceae	3.08152	0.00585902
family__Cryomorphaceae	4.67418	0.000132012
family__Halieaceae	3.0624	0.0061237
family__Leptotrichiaceae	5.67331	1.1496e-05
family__vadinBE97	10.937	2.91877e-11
family__Bdellovibrionaceae	3.33186	0.00327224
family__Xanthobacteraceae	2.35576	0.0301546
family__Chrysiogenaceae	0.61701	0.716733
family__Synergistaceae	0.95916	0.4527
family__Orbaceae	1.14832	0.333559
family__Rhodanobacteraceae	1.6561	0.1306
family__Nocardiopsaceae	0.246498	0.960565
family__Marinomonadaceae	10.87	3.43158e-11
family__Nakamurellaceae	0.870578	0.516515
family__Paludibacteraceae	14.7744	3.21259e-15
family__Unknown_Family	4.06131	0.000579861
family__Thiomicrospiraceae	3.8268	0.00101593
family__Victivallaceae	1.46079	0.190458
family__Rubrobacteriaceae	1.60214	0.145203
family__Dermacoccaceae	0.769112	0.594579
family__Nocardioidaceae	4.19757	0.000417964
family__Endozoicomonadaceae	14.825	2.85477e-15
family__Puniceicoccaceae	2.58094	0.0183146
family__Wohlfahrtiimonadaceae	19.3835	8.70486e-20
family__Saccharimonadaceae	2.18736	0.043468
family__Holosporaceae	1.39221	0.216468
family__Bacteroidales_RF16_group	3.15093	0.00498878
family__Bacteriovoracaceae	2.40632	0.0269852
family__Dermabacteraceae	7.78659	6.34879e-08
family__Promicromonosporaceae	1.34603	0.235608
family__Defluviitaleaceae	0.524952	0.789396
family__Bacillales_Family_XII	0.66894	0.674842
family__Clostridiaceae_2	8.70464	6.66956e-09
family__Mariprofundaceae	6.59626	1.18845e-06
family__Solimonadaceae	0.939455	0.46649
family__Porticoccaceae	3.90995	0.000833096
family__Tsukamurellaceae	0.345782	0.912213
family__p-251-o5	0.609369	0.722869
family__Gallionellaceae	4.05155	0.000593606
family__Rubritaleaceae	2.50177	0.0218493
family__Acidiferrobacteraceae	0.822688	0.552797
family__Phaselicystidaceae	0.704966	0.645781
family__Lentimicrobiaceae	0.790791	0.577539
family__Demequinaceae	5.18491	3.80277e-05
family__Clostridiales_Family_XIV	0.483979	0.820308
family__Hymenobacteraceae	9.56604	8.12548e-10
family__Bacillales_Family_XI	2.80971	0.0109305
family__Desulfobulbaceae	2.70186	0.0139569
family__Caulobacteraceae	1.32699	0.243894
family__Geobacteraceae	2.62512	0.0165887
family__Pedosphaeraceae	0.796672	0.572947
family__Brevibacteriaceae	1.60458	0.144512
family__Bradymonadaceae	1.48652	0.181414
family__AKAU3564_sediment_group	1.29438	0.258641
family__Iamiaceae	1.47164	0.1866
family__LK-44f	3.27044	0.0037774
family__Immundisolibacteraceae	5.98859	5.29978e-06
family__Thiovulaceae	10.3631	1.17021e-10
family__Spirosomaceae	1.07477	0.376943
family__Methylococcaceae	9.38323	1.2691e-09
family__env.OPS_17	2.23183	0.0394926
family__Ectothiorhodospiraceae	0.790528	0.577745
family__WD2101_soil_group	0.571452	0.753098
family__Solirubrobacteraceae	0.513446	0.798195
family__Pseudohongiellaceae	2.67823	0.014721
family__Cytophagaceae	3.35554	0.0030957
family__Nitrosomonadaceae	2.39395	0.0277294
family__Methylophagaceae	8.85084	4.6626e-09
family__JG30-KF-CM45	3.31591	0.00339667
family__Microbulbiferaceae	1.26127	0.274336
family__Phormidiaceae	0.800573	0.569908
family__SRB2	0.832968	0.544916
family__Ilumatobacteraceae	0.771973	0.59232
family__Alicyclobacillaceae	1.38029	0.221281
family__Heliobacteriaceae	9.30767	1.52615e-09
family__Hyphomicrobiaceae	1.45246	0.193469
family__0319-6G20	0.898506	0.495903
family__Clostridiales_Family_XII	2.26262	0.0369451
family__Gemmatimonadaceae	0.54727	0.772107
family__Thermoanaerobacterales_Family_III	0.652109	0.688439
family__Nodosilineaceae	16.7396	3.41901e-17
family__Microtrichaceae	0.85631	0.527206
family__Thiohalorhabdaceae	3.67972	0.0014413
family__Holophagaceae	1.24375	0.282945
family__Helicobacteraceae	6.16067	3.47138e-06
family__Archangiaceae	1.35159	0.233231
family__Halothiobacillaceae	0.86613	0.519836
family__Methylomonaceae	3.07324	0.00597216
family__Terasakiellaceae	2.44715	0.0246604
family__Mycobacteriaceae	0.467784	0.832167
family__DEV007	0.915935	0.483262
family__Solibacteraceae_(Subgroup_3)	0.965001	0.448659
family__Mitochondria	1.29092	0.260243
family__Pseudoalteromonadaceae	1.80304	0.0972669
family__NS9_marine_group	5.11425	4.51934e-05
family__Arenicellaceae	0.891616	0.500948
family__Polyangiaceae	0.976093	0.441047
family__Dongiaceae	0.798669	0.571391
family__Desulfohalobiaceae	5.27327	3.06382e-05
family__Sulfurovaceae	1.61182	0.142482
family__Sporichthyaceae	0.896698	0.497224
family__Clostridiaceae_4	4.12864	0.000493319
family__SB-5	1.05019	0.392292
family__Diplorickettsiaceae	1.02832	0.406291
family__P3OB-42	1.48711	0.18121
family__Bacteroidales_Incertae_Sedis	0.716557	0.636462
family__Blastocatellaceae	0.556242	0.765085
family__Brachyspiraceae	1.77736	0.102469
family__Entotheonellaceae	0.862772	0.522351
family__Caldilineaceae	0.647392	0.692247
family__Nitrospiraceae	0.92664	0.475587
family__Listeriaceae	0.803575	0.567573
family__Desulfarculaceae	0.587955	0.739994
family__Pseudanabaenaceae	0.612456	0.720391
family__Micrococcales_Incertae_Sedis	5.56805	1.4883e-05
family__Steroidobacteraceae	0.845059	0.535709
family__Parachlamydiaceae	1.6438	0.133808
family__Azospirillaceae	1.15697	0.328709
family__L21-RPul-D3	2.89864	0.00892336
family__Opitutaceae	7.16524	2.92829e-07
family__Thermaceae	1.04846	0.393387
family__Streptosporangiaceae	1.67978	0.124614
family__Calditrichaceae	2.75913	0.0122609
family__SS1-B-06-26	0.64444	0.694631
family__Thermoactinomycetaceae	1.32501	0.244767
family__Stappiaceae	2.39692	0.0275491
family__SM2D12	1.21931	0.295301
family__Rhodothermaceae	4.38322	0.000267125
family__Desulfomicrobiaceae	1.2646	0.272723
family__Cyanobacteriaceae	2.72244	0.0133227
family__Hyphomonadaceae	0.921228	0.479459
family__Fibrobacteraceae	9.05912	2.80117e-09
family__Clostridiales_Incertae_Sedis	0.869159	0.517573
family__BIrii41	2.04856	0.0584407
genus__Prevotella_9	23.7496	6.3888e-24
genus__Bacteroides	14.2313	1.14478e-14
genus__Butyricimonas	3.26987	0.00378246
genus__Faecalibacterium	30.2263	9.98045e-30
genus__Roseburia	11.7533	4.09339e-12
genus__Lachnoclostridium	15.8156	2.86286e-16
genus__Subdoligranulum	15.3486	8.44271e-16
genus__Cellulosilyticum	3.12809	0.00526021
genus__Prevotellaceae_UCG-001	4.35093	0.000288793
genus__Clostridioides	2.76753	0.0120296
genus__Coprobacter	5.17449	3.90083e-05
genus__Blautia	19.6353	4.97026e-20
genus__Megamonas	10.2475	1.54872e-10
genus__Coprococcus_1	8.24033	2.08245e-08
genus__Proteiniphilum	44.3961	3.11979e-41
genus__Alteromonas	0.730908	0.624958
genus__Ruminiclostridium_6	19.877	2.90569e-20
genus__Georgenia	2.89136	0.00907315
genus__Bifidobacterium	12.4364	7.99111e-13
genus__Ruminococcaceae_UCG-014	10.0757	2.35071e-10
genus__Lachnospira	13.0212	1.98858e-13
genus__Ruminococcaceae_UCG-005	14.53	5.68699e-15
genus__Psychroflexus	11.2966	1.22654e-11
genus__[Ruminococcus]_torques_group	10.9892	2.57334e-11
genus__Bacillus	4.0225	0.000636415
genus__Lachnospiraceae_ND3007_group	15.4512	6.65511e-16
genus__Alistipes	40.2604	4.97997e-38
genus__[Eubacterium]_ruminantium_group	10.9081	3.12966e-11
genus__Enterococcus	5.43011	2.08696e-05
genus__Romboutsia	22.9785	3.32867e-23
genus__Anaerostipes	10.7208	4.92157e-11
genus__Clostridium_sensu_stricto_1	5.73604	9.85562e-06
genus__Sphingomonas	0.407784	0.873847
genus__Lachnospiraceae_UCG-004	9.83434	4.22717e-10
genus__Escherichia-Shigella	5.43153	2.07972e-05
genus__Dialister	6.75848	7.97153e-07
genus__Ruminococcus_2	7.75573	6.84921e-08
genus__Holdemanella	6.89444	5.70378e-07
genus__Barnesiella	11.7595	4.03263e-12
genus__Ruminococcaceae_UCG-010	6.23686	2.87817e-06
genus__Lachnospiraceae_UCG-001	16.6992	3.75072e-17
genus__Eisenbergiella	5.11704	4.4887e-05
genus__Lachnospiraceae_UCG-003	3.97194	0.000718327
genus__GCA-900066575	3.86636	0.000924465
genus__[Eubacterium]_hallii_group	11.0775	2.07943e-11
genus__Alloprevotella	14.9763	2.00623e-15
genus__Libanicoccus	17.7487	3.43318e-18
genus__Christensenellaceae_R-7_group	22.5639	8.13058e-23
genus__Butyricicoccus	11.2411	1.40184e-11
genus__Paraprevotella	10.9331	2.94622e-11
genus__Cardiobacterium	3.9855	0.000695386
genus__Odoribacter	8.52503	1.03576e-08
genus__Megasphaera	7.82317	5.80274e-08
genus__Dorea	14.4178	7.39411e-15
genus__Faecalitalea	3.59447	0.0017638
genus__Prevotella_2	15.3324	8.76543e-16
genus__Dysgonomonas	10.5949	6.67332e-11
genus__Anaerococcus	2.02483	0.0614408
genus__Agathobacter	11.8231	3.46286e-12
genus__Atopobium	4.91323	7.38011e-05
genus__Turicibacter	10.3872	1.10371e-10
genus__Sporosarcina	12.555	6.02334e-13
genus__Lachnospiraceae_NK4A136_group	1.68832	0.122516
genus__Mitsuokella	2.72385	0.0132804
genus__[Ruminococcus]_gauvreauii_group	10.6569	5.74428e-11
genus__Coprococcus_3	40.8159	1.81966e-38
genus__Ruminococcaceae_NK4A214_group	13.5989	5.06918e-14
genus__Phascolarctobacterium	2.44669	0.0246858
genus__[Eubacterium]_coprostanoligenes_group	8.42176	1.33425e-08
genus__Prevotella_7	2.79752	0.0112377
genus__[Eubacterium]_eligens_group	6.8654	6.12645e-07
genus__Howardella	8.77349	5.63458e-09
genus__Fluviicola	0.602226	0.728594
genus__Paeniclostridium	3.56727	0.00188095
genus__Tenacibaculum	0.747119	0.612019
genus__Sellimonas	3.50023	0.00220336
genus__Akkermansia	23.5785	9.20438e-24
genus__Ruminococcaceae_UCG-013	24.2348	2.27624e-24
genus__Jeotgalicoccus	25.3638	2.10283e-25
genus__Lactobacillus	6.76447	7.85482e-07
genus__Lachnospiraceae_FCS020_group	23.6716	7.54601e-24
genus__[Ruminococcus]_gnavus_group	7.23935	2.43999e-07
genus__Succinivibrio	30.791	3.23881e-30
genus__Pseudochrobactrum	3.63212	0.00161343
genus__Ruminococcaceae_UCG-002	6.99713	4.42948e-07
genus__Streptococcus	4.49544	0.000203632
genus__Tyzzerella_4	13.9291	2.32855e-14
genus__Tepidimicrobium	3.34534	0.00317059
genus__Fusobacterium	6.2658	2.6804e-06
genus__Citrobacter	1.23617	0.28673
genus__Gallicola	12.2342	1.29467e-12
genus__Parapedobacter	1.07903	0.374326
genus__Fastidiosipila	1.09076	0.367187
genus__Erysipelotrichaceae_UCG-003	2.20725	0.0416451
genus__Aerosphaera	18.4395	7.21287e-19
genus__Alkalibacterium	11.3966	9.64264e-12
genus__Acholeplasma	40.4421	3.58063e-38
genus__Idiomarina	10.9084	3.12735e-11
genus__Fusicatenibacter	8.73341	6.21574e-09
genus__Streptomyces	1.31986	0.247056
genus__Actinomyces	10.8214	3.85898e-11
genus__Proteus	9.72545	5.51022e-10
genus__Granulicatella	2.43461	0.0253534
genus__Aeromonas	0.640413	0.697881
genus__Blastococcus	1.02582	0.407913
genus__Sutterella	0.991389	0.430681
genus__CAG-352	1.27328	0.268555
genus__Pedobacter	3.46305	0.00240497
genus__Tissierella	28.5909	2.69175e-28
genus__Ruminococcus_1	35.7056	2.33358e-34
genus__Coprococcus_2	7.09586	3.47367e-07
genus__Knoellia	0.683791	0.66285
genus__[Eubacterium]_ventriosum_group	6.21641	3.02663e-06
genus__Lechevalieria	0.997379	0.426663
genus__Oligella	7.2953	2.12609e-07
genus__Hungatella	10.0684	2.3926e-10
genus__Rothia	8.45684	1.22427e-08
genus__Ruminococcaceae_UCG-003	18.3976	7.92683e-19
genus__Bhargavaea	0.953871	0.456377
genus__Leuconostoc	0.585187	0.742198
genus__Ruminococcaceae_UCG-004	12.9396	2.41351e-13
genus__SUP05_cluster	2.90361	0.00882243
genus__Anaerovibrio	17.1508	1.33645e-17
genus__Sphaerochaeta	9.4318	1.12728e-09
genus__Kurthia	16.8603	2.59423e-17
genus__Aggregatibacter	2.18725	0.043478
genus__Comamonas	4.20876	0.000406861
genus__Bilophila	13.1794	1.36683e-13
genus__Burkholderia-Caballeronia-Paraburkholderia	5.87597	6.98945e-06
genus__Shewanella	22.8342	4.5399e-23
genus__Pseudobutyrivibrio	0.920315	0.480114
genus__Campylobacter	5.80583	8.30356e-06
genus__Parabacteroides	8.93954	3.75279e-09
genus__Treponema_2	24.7648	7.41537e-25
genus__Collinsella	4.66404	0.000135303
genus__Porphyromonas	5.85431	7.37135e-06
genus__Prevotellaceae_NK3B31_group	5.35841	2.48755e-05
genus__Catenibacterium	17.9233	2.31175e-18
genus__Desulfovibrio	15.4322	6.95407e-16
genus__Blvii28_wastewater-sludge_group	9.68468	6.08551e-10
genus__Prevotella	3.8032	0.00107469
genus__Psychrobacillus	1.02089	0.411126
genus__Acinetobacter	20.6664	5.07964e-21
genus__Candidatus_Accumulibacter	0.74337	0.615005
genus__Virgibacillus	10.0407	2.55954e-10
genus__Butyrivibrio	4.96946	6.43481e-05
genus__Negativibacillus	20.3726	9.70533e-21
genus__Paenibacillus	7.19151	2.7449e-07
genus__Kocuria	4.02431	0.000633662
genus__Peptoniphilus	9.94006	3.26857e-10
genus__Leucobacter	20.6856	4.86956e-21
genus__Fructobacillus	1.0792	0.374225
genus__[Clostridium]_innocuum_group	8.02592	3.52573e-08
genus__Veillonella	3.29362	0.00357832
genus__Marvinbryantia	8.54037	9.97517e-09
genus__Tyzzerella	5.27849	3.02491e-05
genus__Prevotella_1	7.38179	1.71844e-07
genus__Sphingobacterium	3.48199	0.00230012
genus__Dielma	3.17114	0.0047601
genus__Corynebacterium	2.76471	0.0121067
genus__Stenotrophomonas	6.26515	2.68469e-06
genus__Lachnospiraceae_NK3A20_group	2.68344	0.014549
genus__Devosia	4.48336	0.000209675
genus__[Bacteroides]_pectinophilus_group	3.26513	0.00382447
genus__Legionella	0.873482	0.514352
genus__Hydrogenophilus	0.511143	0.799945
genus__Sarcina	3.40345	0.00276668
genus__Allisonella	3.7896	0.00111008
genus__Lactonifactor	8.75381	5.91282e-09
genus__Flavobacterium	27.484	2.58076e-27
genus__Pseudomonas	15.8342	2.74292e-16
genus__Colwellia	1.50175	0.176235
genus__Friedmanniella	3.17924	0.00467137
genus__Roseobacter	1.80988	0.0959213
genus__Sulfitobacter	1.17891	0.316643
genus__Limnobacter	17.0864	1.54772e-17
genus__Saccharofermentans	9.01915	3.08873e-09
genus__Ruminiclostridium_9	7.36983	1.76977e-07
genus__Rikenellaceae_RC9_gut_group	10.071	2.37775e-10
genus__Sva0081_sediment_group	0.63006	0.706229
genus__Staphylococcus	2.89488	0.00900044
genus__Anaerosalibacter	1.00138	0.423992
genus__UTCFX1	0.862457	0.522587
genus__Ruminococcaceae_UCG-012	2.98541	0.00731273
genus__Peptostreptococcus	14.9541	2.11279e-15
genus__Algoriphagus	0.753925	0.606606
genus__Atopostipes	23.2154	2.00192e-23
genus__Truepera	4.43509	0.00023565
genus__Pusillimonas	8.76858	5.70284e-09
genus__Cutibacterium	1.55885	0.157943
genus__Serratia	2.6743	0.0148518
genus__Erysipelothrix	18.1941	1.25396e-18
genus__Clostridiales_Family_XIII_AD3011_group	8.3128	1.74314e-08
genus__Halomonas	7.8916	4.90439e-08
genus__Enterobacter	3.00507	0.00698924
genus__Anaerosporobacter	3.09933	0.00562248
genus__Dietzia	4.67717	0.000131056
genus__Oribacterium	3.27043	0.00377746
genus__Methylobacterium	1.42889	0.202205
genus__Psychrobacter	14.9404	2.1816e-15
genus__Gordonia	0.772792	0.591675
genus__Corynebacterium_1	27.9964	9.03462e-28
genus__Lysinibacillus	17.1095	1.46845e-17
genus__Rummeliibacillus	1.53301	0.166005
genus__Methylophilus	1.03404	0.402602
genus__Thiopseudomonas	16.3023	9.32514e-17
genus__Microbacterium	1.66366	0.128661
genus__Brevibacillus	8.97175	3.46843e-09
genus__Paracoccus	6.27828	2.59935e-06
genus__Anaeroplasma	1.40865	0.209974
genus__Syntrophococcus	1.81745	0.0944544
genus__Viridibacillus	8.15353	2.57707e-08
genus__Weissella	8.55301	9.67097e-09
genus__Elusimicrobium	1.08187	0.372589
genus__Herbinix	10.5293	7.8232e-11
genus__Fermentimonas	15.8491	2.65007e-16
genus__W5053	15.6914	3.8153e-16
genus__Erysipelatoclostridium	4.28586	0.000337892
genus__Acidaminococcus	5.87301	7.04052e-06
genus__Murdochiella	0.572149	0.752547
genus__Glutamicibacter	15.2852	9.78217e-16
genus__Aquabacterium	1.65457	0.130995
genus__Haemophilus	4.0826	0.000550991
genus__Fonticella	0.759798	0.601947
genus__Parasutterella	31.9107	3.54236e-31
genus__Cellulomonas	5.09961	4.68394e-05
genus__Cellvibrio	2.81347	0.0108374
genus__Rhodococcus	6.52099	1.43039e-06
genus__Actinomycetospora	0.911694	0.486322
genus__Acidipropionibacterium	0.962015	0.450722
genus__Moryella	0.719122	0.634403
genus__Arcobacter	2.27716	0.0357968
genus__Agromyces	1.63885	0.135119
genus__Selenomonas_4	2.33789	0.0313577
genus__Salinicoccus	12.7712	3.60052e-13
genus__Chryseobacterium	0.451382	0.843936
genus__Antricoccus	0.642244	0.696403
genus__Mailhella	1.48269	0.182735
genus__Ruminiclostridium_1	6.1699	3.39349e-06
genus__RB41	0.65006	0.690093
genus__Membranicola	4.22346	0.000392712
genus__[Eubacterium]_xylanophilum_group	21.376	1.07206e-21
genus__Marinobacter	15.7916	3.02664e-16
genus__Meniscus	0.520531	0.792787
genus__Serinicoccus	1.10108	0.360985
genus__Selenomonas_3	1.75591	0.107005
genus__Vibrio	2.11957	0.0502616
genus__Hafnia-Obesumbacterium	6.70841	9.01729e-07
genus__Deinococcus	0.237967	0.96385
genus__Asteroleplasma	1.20458	0.302952
genus__Brumimicrobium	5.65967	1.18874e-05
genus__Moheibacter	8.49786	1.10709e-08
genus__Selenomonas_1	11.7119	4.52098e-12
genus__[Eubacterium]_brachy_group	1.11234	0.354308
genus__Solobacterium	12.8941	2.68871e-13
genus__Mycoplasma	3.13161	0.00521747
genus__Peptococcus	4.3264	0.000306413
genus__Rubellimicrobium	0.685523	0.661452
genus__Klebsiella	3.32725	0.00330769
genus__Leptotrichia	2.08238	0.0544009
genus__Bdellovibrio	3.29113	0.00359922
genus__Rhodopseudomonas	1.30955	0.251693
genus__Enhydrobacter	2.25421	0.0376249
genus__Gryllotalpicola	1.49673	0.177928
genus__Desulfurispirillum	0.61948	0.714746
genus__Gilliamella	1.12954	0.344275
genus__Rheinheimera	8.7965	5.32597e-09
genus__Cronobacter	3.29416	0.00357381
genus__Roseovarius	8.31493	1.73408e-08
genus__Clostridium_sensu_stricto_12	0.36193	0.902753
genus__Sphingopyxis	2.17665	0.0444801
genus__Diaphorobacter	0.754562	0.606101
genus__Lachnoanaerobaculum	1.42241	0.204666
genus__Taibaiella	8.5621	9.45779e-09
genus__Eggerthia	1.67161	0.12665
genus__Lachnospiraceae_XPB1014_group	0.741066	0.616843
genus__Nocardiopsis	0.248811	0.959649
genus__Eubacterium	1.56579	0.155837
genus__Clostridium_sensu_stricto_18	0.903345	0.492376
genus__Ruminiclostridium_5	10.0636	2.42092e-10
genus__[Eubacterium]_fissicatena_group	1.89984	0.0797543
genus__Peptoclostridium	17.4222	7.20342e-18
genus__Marinomonas	10.8471	3.62659e-11
genus__Pantoea	3.55006	0.00195899
genus__Lactococcus	4.05247	0.000592284
genus__Nesterenkonia	7.00878	4.30426e-07
genus__Nakamurella	0.869111	0.517609
genus__Oxalobacter	1.29036	0.260506
genus__Acidibacter	4.33952	0.00029686
genus__Herbaspirillum	7.72147	7.45128e-08
genus__Sediminibacterium	0.586962	0.740785
genus__Jeotgalibaca	15.5572	5.20459e-16
genus__Desulfobacterium	8.35214	1.58273e-08
genus__Rubrobacter	1.59549	0.147099
genus__[Eubacterium]_nodatum_group	1.74098	0.110271
genus__Arthrobacter	2.21724	0.0407573
genus__Acetobacter	0.648098	0.691678
genus__A2	0.652336	0.688255
genus__Kytococcus	1.91568	0.0771827
genus__Nocardioides	1.99545	0.0653554
genus__Ralstonia	5.04108	5.40329e-05
genus__Parvimonas	4.62853	0.000147485
genus__Pediococcus	2.92461	0.00840817
genus__Endozoicomonas	14.6264	4.53871e-15
genus__Anaerotruncus	1.51739	0.171051
genus__Amphibacillus	23.5706	9.36163e-24
genus__Victivallis	1.90572	0.0787902
genus__Marinimicrobium	4.39647	0.000258713
genus__Peredibacter	2.40575	0.0270192
genus__Slackia	3.78956	0.00111018
genus__Desulfosporosinus	5.01697	5.73078e-05
genus__Massilia	0.705795	0.645114
genus__Erysipelotrichaceae_UCG-004	3.97351	0.000715639
genus__Shinella	0.523888	0.790213
genus__Coprobacillus	3.56911	0.00187278
genus__Raoultibacter	5.48778	1.81197e-05
genus__Phocea	1.39541	0.215188
genus__Brachybacterium	7.83282	5.66674e-08
genus__Aminobacter	2.3976	0.0275079
genus__Oscillibacter	1.73021	0.11268
genus__Halobacillus	2.32063	0.0325629
genus__Cellulosimicrobium	1.11091	0.355153
genus__Allorhizobium-Neorhizobium-Pararhizobium-Rhizobium	2.05622	0.0575017
genus__Mogibacterium	2.92317	0.00843592
genus__Novosphingobium	2.71391	0.0135822
genus__Olsenella	0.75388	0.606642
genus__Tyzzerella_3	1.54104	0.163461
genus__Cupriavidus	0.989706	0.431814
genus__Lachnospiraceae_UCG-008	0.459554	0.838104
genus__Facklamia	19.9766	2.32979e-20
genus__Planococcus	1.3271	0.243847
genus__UBA1819	2.81802	0.0107256
genus__Dolosicoccus	9.16461	2.1645e-09
genus__Defluviitaleaceae_UCG-011	0.798637	0.571416
genus__Vagococcus	2.63998	0.0160441
genus__Exiguobacterium	0.641971	0.696624
genus__Cloacibacillus	1.3961	0.214918
genus__Candidatus_Berkiella	0.643753	0.695186
genus__Alkaliphilus	7.42669	1.53868e-07
genus__Anaerovorax	5.21535	3.53009e-05
genus__Gardnerella	4.12743	0.000494754
genus__Porphyrobacter	0.631335	0.705202
genus__Izhakiella	0.838844	0.540433
genus__Gelidibacter	6.33932	2.23682e-06
genus__Johnsonella	1.94534	0.0725703
genus__Lachnospiraceae_AC2044_group	1.63534	0.136056
genus__Salinimicrobium	3.60047	0.00173894
genus__Epulopiscium	6.71335	8.9083e-07
genus__Janthinobacterium	1.76552	0.10495
genus__Mariprofundus	6.41251	1.86817e-06
genus__Enteractinococcus	1.91542	0.0772243
genus__DTU089	6.90418	5.56861e-07
genus__Achromobacter	11.7043	4.60445e-12
genus__Myroides	10.7738	4.32961e-11
genus__Proteocatella	0.350451	0.909519
genus__ASF356	1.04629	0.394765
genus__Dickeya	3.03376	0.00654216
genus__Enterorhabdus	1.6498	0.132235
genus__Amaricoccus	1.66352	0.128697
genus__C1-B045	2.55728	0.0193089
genus__Anaerofilum	1.40074	0.213078
genus__Holdemania	4.94536	6.82422e-05
genus__Yersinia	0.963864	0.449444
genus__Pseudogracilibacillus	7.44769	1.4612e-07
genus__Tsukamurella	0.34437	0.913021
genus__F0332	1.69513	0.120866
genus__Desulfocella	2.96932	0.00758835
genus__Micrococcus	2.17764	0.0443859
genus__Selenomonas	6.16877	3.40292e-06
genus__Xenorhabdus	0.499544	0.808707
genus__Methylotenera	10.941	2.8906e-11
genus__Lysobacter	11.535	6.91373e-12
genus__Vitellibacter	5.05661	5.20239e-05
genus__Propioniciclava	1.91252	0.0776897
genus__Ensifer	0.55922	0.762745
genus__Roseibacillus	1.92788	0.0752533
genus__Fretibacterium	1.31783	0.247966
genus__Dolosigranulum	11.7578	4.04988e-12
genus__Agrococcus	0.516348	0.795984
genus__Flavonifractor	1.66522	0.128264
genus__Cobetia	0.954342	0.456049
genus__Sulfurifustis	0.825755	0.550441
genus__Phaselicystis	0.7021	0.648088
genus__Salmonella	1.17315	0.319776
genus__Empedobacter	11.4678	8.1257e-12
genus__Demequina	5.14769	4.16484e-05
genus__Anaerocolumna	3.85267	0.000955174
genus__Erysipelotrichaceae_UCG-006	1.34015	0.238139
genus__Gillisia	1.79998	0.0978742
genus__Pseudohaliea	5.43634	2.05537e-05
genus__Solibacillus	0.812797	0.560424
genus__Finegoldia	1.57443	0.153249
genus__Oceanobacillus	3.35026	0.00313423
genus__Gemella	2.94298	0.0080613
genus__F0058	14.1281	1.45872e-14
genus__Plesiomonas	1.36824	0.226235
genus__Desulforhopalus	2.71075	0.0136795
genus__Negativicoccus	1.00981	0.418401
genus__Brevundimonas	1.00387	0.422338
genus__Paenalcaligenes	18.481	6.57033e-19
genus__Yaniella	1.09486	0.364718
genus__Neisseria	1.14618	0.334768
genus__Lachnospiraceae_UCG-006	0.939624	0.466371
genus__Belnapia	0.689761	0.658033
genus__Geobacter	2.56171	0.0191188
genus__Aliiroseovarius	0.506748	0.803276
genus__Tepidibacter	6.02191	4.88297e-06
genus__Brevibacterium	1.60155	0.14537
genus__Bradymonas	1.4803	0.183565
genus__Senegalimassilia	7.44638	1.46593e-07
genus__Oceanisphaera	22.7067	5.97437e-23
genus__Iamia	1.46736	0.188112
genus__Gracilibacillus	0.614556	0.718705
genus__Desulfatirhabdium	2.91054	0.0086835
genus__Immundisolibacter	5.94836	5.85049e-06
genus__Sneathia	4.37185	0.000274569
genus__Sulfurimonas	10.2695	1.46841e-10
genus__Xylella	4.3693	0.00027626
genus__Spirosoma	1.1612	0.326355
genus__Aerococcus	7.49066	1.31458e-07
genus__Ignatzschineria	19.297	1.05587e-19
genus__Aequorivita	3.89585	0.000861639
genus__Marmoricola	3.13145	0.00521938
genus__Janibacter	4.27328	0.000348291
genus__Planomicrobium	1.53739	0.164614
genus__Arenimonas	0.762814	0.599558
genus__SEEP-SRB1	0.987391	0.433375
genus__Fournierella	3.59962	0.00174244
genus__Shuttleworthia	1.37973	0.221507
genus__Persicirhabdus	0.555838	0.765402
genus__Ruminiclostridium	3.84256	0.000978471
genus__Pseudohongiella	2.58643	0.0180911
genus__MND1	0.786156	0.581168
genus__Ornithinimicrobium	1.24802	0.280824
genus__Sideroxydans	4.07667	0.000558883
genus__ZOR0006	0.566419	0.757075
genus__Ruminococcaceae_UCG-008	0.887137	0.504242
genus__Methylophaga	8.79898	5.29368e-09
genus__Jeotgalibacillus	1.64005	0.134798
genus__[Anaerorhabdus]_furcosa_group	1.25846	0.275703
genus__Aneurinibacillus	6.91559	5.41432e-07
genus__Varibaculum	2.26377	0.036853
genus__Dechloromonas	1.30327	0.25455
genus__Stomatobaculum	3.69844	0.00137866
genus__Alishewanella	0.66763	0.675901
genus__Verruc-01	1.65925	0.129789
genus__Clavibacter	5.21396	3.54208e-05
genus__Mucilaginibacter	3.40992	0.002725
genus__Microbulbifer	1.27653	0.267011
genus__Tychonema_CCAP_1459-11B	0.799249	0.570938
genus__Macellibacteroides	2.90313	0.00883217
genus__Sediminispirochaeta	1.55039	0.160544
genus__Pseudarcicella	0.847055	0.534196
genus__Firmicutes_bacterium_CAG:345	0.824576	0.551346
genus__Castellaniella	1.11728	0.351407
genus__Lautropia	3.6723	0.00146688
genus__Asaia	1.08863	0.368477
genus__Halioglobus	2.29552	0.0343951
genus__Ignavigranum	3.13514	0.00517487
genus__Sanguibacteroides	0.356996	0.905686
genus__Defluviitalea	1.52594	0.168271
genus__Kandleria	0.909936	0.487594
genus__Lachnospiraceae_UCG-010	1.06741	0.381496
genus__Ilumatobacter	0.898992	0.495548
genus__Roseococcus	0.95788	0.453589
genus__Garciella	1.46827	0.187789
genus__Variovorax	2.01458	0.0627819
genus__Tepidimonas	0.55918	0.762777
genus__Providencia	1.18166	0.315153
genus__Cyclobacterium	1.4659	0.188633
genus__Gallionella	0.722853	0.63141
genus__Pseudolabrys	0.55809	0.763634
genus__Clostridium_sensu_stricto_13	0.895024	0.498449
genus__Nosocomiicoccus	1.11978	0.349941
genus__Pyramidobacter	1.02775	0.406662
genus__Marinilactibacillus	1.08639	0.369838
genus__Tumebacillus	1.36174	0.228944
genus__Helcococcus	1.76805	0.104416
genus__Arcticibacter	0.877079	0.511679
genus__Hydrogenispora	9.44887	1.0813e-09
genus__Prevotellaceae_UCG-003	2.19514	0.0427459
genus__Pedomicrobium	1.45862	0.191239
genus__Erwinia	0.897763	0.496445
genus__Guggenheimella	2.63436	0.016248
genus__Anoxybacillus	2.40282	0.0271937
genus__Tepidanaerobacter	0.650815	0.689484
genus__Candidatus_Soleaferrea	7.21866	2.56751e-07
genus__Nodosilinea_PCC-7104	16.7276	3.51427e-17
genus__Ezakiella	4.72822	0.000115771
genus__Dermabacter	1.16125	0.32633
genus__Ruminobacter	2.99862	0.0070939
genus__Cellulophaga	12.56	5.95158e-13
genus__Paeniglutamicibacter	3.53723	0.00201926
genus__Delftia	1.31219	0.250498
genus__Pelagibacterium	9.11455	2.44614e-09
genus__Candidatus_Microthrix	0.855078	0.528134
genus__Afipia	1.9688	0.0691053
genus__Cetobacterium	1.91791	0.0768261
genus__Abiotrophia	0.455712	0.840854
genus__Lawsonella	1.47234	0.186353
genus__Lachnospiraceae_NK4B4_group	6.40075	1.92299e-06
genus__Geothrix	1.2453	0.282172
genus__Pseudopropionibacterium	1.53004	0.166955
genus__Nitrosomonas	1.14066	0.3379
genus__Ochrobactrum	2.51312	0.021305
genus__Helicobacter	6.16307	3.45098e-06
genus__Muribaculum	1.20036	0.305171
genus__Ammoniphilus	9.36397	1.33019e-09
genus__CL500-29_marine_group	0.591215	0.737395
genus__Wandonia	2.83239	0.0103805
genus__Bergeyella	0.592933	0.736024
genus__Cystobacter	1.36214	0.228778
genus__Thiovirga	0.868452	0.518101
genus__GWE2-31-10	0.641343	0.69713
genus__Merdibacter	1.62819	0.13798
genus__Pelomonas	2.77906	0.0117188
genus__Mycobacterium	0.466264	0.833269
genus__Succinatimonas	1.53031	0.166869
genus__Dehalobacterium	0.830861	0.546528
genus__Acetivibrio	1.24184	0.283893
genus__Heliophilum	1.60014	0.145771
genus__Bryobacter	0.965001	0.448659
genus__Acidovorax	1.46852	0.187703
genus__Pseudoalteromonas	1.80206	0.0974607
genus__Saccharomonospora	1.01488	0.415062
genus__Tessaracoccus	2.70642	0.013814
genus__Isoptericola	2.76409	0.0121237
genus__HTCC5015	0.893548	0.499531
genus__Sedimentibacter	10.4222	1.01402e-10
genus__Balneola	6.57767	1.24411e-06
genus__Candidatus_Phytoplasma	0.612702	0.720193
genus__Pseudoclavibacter	0.965001	0.448659
genus__Marivirga	0.999521	0.425233
genus__Pajaroellobacter	0.974353	0.442236
genus__Thalassobacillus	1.05019	0.392292
genus__Haloimpatiens	3.98129	0.000702436
genus__Actinopolyspora	0.527018	0.787807
genus__Eggerthella	12.1527	1.57297e-12
genus__Bordetella	0.965001	0.448659
genus__Scardovia	1.11039	0.355459
genus__Pseudonocardia	0.907522	0.489342
genus__Catenisphaera	0.971975	0.443864
genus__Rhodoferax	1.06026	0.385954
genus__Dongia	0.798936	0.571182
genus__Moraxella	0.801611	0.5691
genus__Alloscardovia	1.39715	0.214498
genus__Methylomonas	3.194	0.00451378
genus__Desulfovermiculus	5.24041	3.32027e-05
genus__Sulfurovum	1.62147	0.139813
genus__Aurantimicrobium	2.14044	0.0480699
genus__Sporichthya	0.897516	0.496626
genus__Kribbella	0.882277	0.507828
genus__Caminicella	4.07881	0.000556023
genus__Chromohalobacter	1.20434	0.303074
genus__Hymenobacter	1.15613	0.329179
genus__Marinicella	3.05048	0.00629463
genus__Vulcaniibacterium	0.863529	0.521783
genus__Actinophytocola	0.908173	0.48887
genus__Salimicrobium	0.761104	0.600912
genus__Propionibacterium	1.36961	0.225667
genus__Aquicella	1.33909	0.238599
genus__Paenochrobactrum	1.87257	0.0843696
genus__Alcaligenes	2.01133	0.0632115
genus__Phocaeicola	0.718226	0.635122
genus__Curtobacterium	1.81398	0.0951246
genus__Erythrobacter	0.921183	0.479491
genus__Sulfuritalea	3.50196	0.00219442
genus__Pontibacter	1.36795	0.226355
genus__GCA-900066225	0.525188	0.789215
genus__Sphingobium	1.28166	0.264583
genus__Brachyspira	1.76797	0.104432
genus__Azohydromonas	2.48011	0.0229252
genus__Candidatus_Entotheonella	0.862085	0.522866
genus__GKS98_freshwater_group	1.50131	0.176381
genus__Roseomonas	0.793366	0.575527
genus__Luteolibacter	1.89118	0.0811943
genus__Allobaculum	2.06823	0.0560578
genus__Acetoanaerobium	1.01843	0.412733
genus__Intestinimonas	0.835735	0.542803
genus__Candidatus_Stoquefichus	3.7166	0.00132049
genus__Nitrospira	0.928729	0.474097
genus__Caulobacter	1.75378	0.107467
genus__Domibacillus	0.996297	0.427387
genus__Gottschalkia	3.43055	0.00259603
genus__Listeria	0.632682	0.704116
genus__Aeribacillus	0.579307	0.746873
genus__Pseudanabaena_PCC-7429	0.604378	0.72687
genus__Timonella	5.5363	1.60879e-05
genus__Caproiciproducens	1.24318	0.283226
genus__Harryflintia	0.704319	0.646301
genus__Citricoccus	1.07789	0.375028
genus__Lachnoclostridium_5	0.709161	0.642406
genus__Terrisporobacter	0.659015	0.68286
genus__Clostridiales_Family_XIII_UCG-001	1.50568	0.174918
genus__Azospirillum	1.15824	0.328005
genus__Flaviflexus	1.31971	0.247125
genus__Pseudorhodobacter	5.93288	6.07736e-06
genus__CAG-873	3.04759	0.00633672
genus__Lacunisphaera	6.67192	9.86477e-07
genus__Pelistega	2.85975	0.00975259
genus__Azoarcus	1.59956	0.145935
genus__Trueperella	2.28294	0.0353495
genus__Thermus	1.05549	0.388944
genus__Nitratireductor	1.78547	0.100799
genus__Thauera	0.192022	0.978986
genus__Brochothrix	0.934378	0.470082
genus__Winogradskyella	2.11941	0.0502781
genus__Bradyrhizobium	1.765	0.105061
genus__Candidatus_Marispirochaeta	0.300409	0.936521
genus__Kluyvera	0.795588	0.573792
genus__GCA-900066755	1.82636	0.0927516
genus__Aliidiomarina	3.51372	0.0021344
genus__Anaeroglobus	1.30986	0.251552
genus__S5-A14a	1.29402	0.258804
genus__Anaerocella	0.964115	0.449271
genus__Anaerofustis	0.32655	0.92294
genus__Succiniclasticum	1.24822	0.280725
genus__Propionicicella	1.4417	0.197417
genus__Desulfuribacillus	1.68031	0.124482
genus__Natronincola	1.78642	0.100606
genus__Methyloversatilis	1.68192	0.124085
genus__Ruminococcaceae_UCG-009	0.654748	0.686307
genus__Gemmobacter	1.00509	0.421529
genus__Williamsia	1.92071	0.0763818
genus__Kroppenstedtia	1.31914	0.247378
genus__Clostridium_sensu_stricto_15	1.1808	0.315615
genus__Ellin6067	2.90658	0.0087627
genus__Undibacterium	0.786475	0.580918
genus__Tetragenococcus	0.655862	0.685407
genus__SAR92_clade	2.77414	0.0118506
genus__Nubsella	1.97048	0.068863
genus__Longimonas	4.31342	0.000316157
genus__Mesorhizobium	0.560047	0.762095
genus__Chryseomicrobium	1.13352	0.341983
genus__Bosea	1.73472	0.111666
genus__Gramella	5.25398	3.21189e-05
genus__Desulfomicrobium	1.26487	0.272591
genus__Adhaeribacter	6.59077	1.20464e-06
genus__Thiomicrorhabdus	1.08762	0.369088
genus__Rickettsiella	2.2993	0.0341133
genus__Lentimonas	3.17659	0.00470021
genus__SWB02	0.923522	0.477816
genus__Marinococcus	4.11947	0.000504301
genus__Fibrobacter	9.00803	3.17391e-09
genus__Ulvibacter	0.654359	0.686621
genus__Gulosibacter	4.37429	0.000272951
genus__Edwardsiella	0.571254	0.753255
genus__Cloacibacterium	1.56188	0.157019
genus__Blastomonas	0.677576	0.667867
genus__Acidaminobacter	1.4156	0.207278
genus__Dethiosulfatibacter	0.87229	0.515239
genus__Ercella	2.40332	0.0271639
genus__Lentibacillus	0.705682	0.645204
genus__Trichococcus	1.62784	0.138076
genus__Xanthomonas	0.635837	0.701572
KO__K00001	24.0892	3.10098e-24
KO__K00002	15.7458	3.36448e-16
KO__K00003	31.1421	1.61378e-30
KO__K00004	14.3055	9.61929e-15
KO__K00005	26.6788	1.3573e-26
KO__K00007	18.0024	1.93317e-18
KO__K00008	24.3173	1.91106e-24
KO__K00009	25.9166	6.61628e-26
KO__K00010	29.5488	3.8821e-29
KO__K00011	14.3579	8.50798e-15
KO__K00012	24.9832	4.67971e-25
KO__K00013	32.3906	1.38203e-31
KO__K00014	18.5904	5.13682e-19
KO__K00015	9.5679	8.08877e-10
KO__K00016	27.7559	1.47754e-27
KO__K00018	27.542	2.29074e-27
KO__K00019	9.37972	1.28001e-09
KO__K00020	14.1048	1.54061e-14
KO__K00021	36.404	6.23693e-35
KO__K00023	27.7109	1.62049e-27
KO__K00024	27.9362	1.02174e-27
KO__K00027	22.88	4.11443e-23
KO__K00029	30.4912	5.88259e-30
KO__K00030	18.6238	4.76594e-19
KO__K00031	27.4323	2.86951e-27
KO__K00032	17.7583	3.35934e-18
KO__K00033	16.2867	9.66659e-17
KO__K00034	17.6289	4.50492e-18
KO__K00035	22.2395	1.63915e-22
KO__K00036	15.5837	4.89547e-16
KO__K00038	16.5297	5.53137e-17
KO__K00039	23.0973	2.57916e-23
KO__K00040	18.6995	4.021e-19
KO__K00041	27.9774	9.39242e-28
KO__K00042	23.2188	1.98731e-23
KO__K00043	32.3159	1.59972e-31
KO__K00044	14.108	1.52895e-14
KO__K00045	23.0827	2.66139e-23
KO__K00046	28.0871	7.50737e-28
KO__K00048	27.7933	1.36877e-27
KO__K00050	20.1121	1.72603e-20
KO__K00052	32.2196	1.93168e-31
KO__K00053	30.7358	3.61435e-30
KO__K00054	17.5104	5.8958e-18
KO__K00055	23.857	5.08215e-24
KO__K00057	17.5666	5.18862e-18
KO__K00058	26.3563	2.64947e-26
KO__K00059	28.1881	6.10987e-28
KO__K00060	14.7537	3.37146e-15
KO__K00064	24.0445	3.41034e-24
KO__K00065	32.5107	1.09265e-31
KO__K00066	22.822	4.66095e-23
KO__K00067	22.5137	9.0609e-23
KO__K00068	9.71508	5.65115e-10
KO__K00073	2.46057	0.023939
KO__K00074	28.3648	4.26246e-28
KO__K00075	28.6884	2.20805e-28
KO__K00076	23.725	6.73266e-24
KO__K00077	25.0695	3.90239e-25
KO__K00082	28.3425	4.45995e-28
KO__K00086	31.8532	3.96634e-31
KO__K00087	36.6378	4.01732e-35
KO__K00088	15.9029	2.34041e-16
KO__K00090	29.7272	2.71234e-29
KO__K00091	34.2457	3.78607e-33
KO__K00094	13.9829	2.05149e-14
KO__K00096	38.0644	2.80275e-36
KO__K00097	28.0625	7.89391e-28
KO__K00098	19.1644	1.41952e-19
KO__K00099	21.5704	7.01403e-22
KO__K00100	29.6707	3.03832e-29
KO__K00101	23.684	7.34923e-24
KO__K00102	14.4313	7.16459e-15
KO__K00103	34.3156	3.31015e-33
KO__K00104	10.2142	1.6791e-10
KO__K00105	15.3435	8.54283e-16
KO__K00108	23.5917	8.94974e-24
KO__K00109	26.2875	3.05648e-26
KO__K00111	23.106	2.53137e-23
KO__K00112	28.6644	2.31856e-28
KO__K00113	26.2592	3.24145e-26
KO__K00114	18.2948	9.99072e-19
KO__K00115	12.0966	1.79912e-12
KO__K00116	19.5193	6.43322e-20
KO__K00117	22.7031	6.02205e-23
KO__K00118	28.2016	5.94324e-28
KO__K00119	34.0154	5.89612e-33
KO__K00121	25.7831	8.74244e-26
KO__K00122	22.7238	5.75879e-23
KO__K00123	19.3108	1.02377e-19
KO__K00124	20.0423	2.01428e-20
KO__K00125	31.3891	9.90029e-31
KO__K00126	21.0235	2.31889e-21
KO__K00127	25.8433	7.70893e-26
KO__K00128	24.6766	8.93347e-25
KO__K00129	31.3908	9.86837e-31
KO__K00130	28.7543	1.93212e-28
KO__K00131	23.7541	6.32751e-24
KO__K00132	27.8451	1.23092e-27
KO__K00133	19.8478	3.0997e-20
KO__K00134	10.7361	4.74242e-11
KO__K00135	14.5776	5.08719e-15
KO__K00137	18.5795	5.26447e-19
KO__K00138	12.9183	2.53858e-13
KO__K00140	20.8592	3.32475e-21
KO__K00141	22.6439	6.84046e-23
KO__K00145	33.7595	9.65881e-33
KO__K00146	23.1195	2.45912e-23
KO__K00147	31.4148	9.41108e-31
KO__K00148	33.9473	6.72338e-33
KO__K00150	9.07432	2.69893e-09
KO__K00151	20.0704	1.8926e-20
KO__K00152	28.5468	2.94369e-28
KO__K00153	30.4561	6.30825e-30
KO__K00154	30.2078	1.03559e-29
KO__K00155	30.0046	1.55526e-29
KO__K00156	17.0629	1.63289e-17
KO__K00158	11.819	3.49686e-12
KO__K00161	16.9769	1.98724e-17
KO__K00162	17.2052	1.18051e-17
KO__K00163	31.4854	8.18662e-31
KO__K00164	27.5144	2.42436e-27
KO__K00166	18.2668	1.06422e-18
KO__K00167	18.2114	1.2058e-18
KO__K00169	34.0888	5.11982e-33
KO__K00170	37.0078	2.00731e-35
KO__K00171	37.1122	1.6509e-35
KO__K00172	35.5917	2.8958e-34
KO__K00174	29.3393	5.92076e-29
KO__K00175	29.207	7.73154e-29
KO__K00176	27.9233	1.04898e-27
KO__K00177	28.6281	2.49552e-28
KO__K00179	37.8651	4.0573e-36
KO__K00180	37.2088	1.37815e-35
KO__K00183	2.74941	0.0125338
KO__K00184	13.0304	1.94567e-13
KO__K00185	19.7425	3.91636e-20
KO__K00186	22.7822	5.07806e-23
KO__K00187	17.4385	6.94226e-18
KO__K00190	23.6842	7.34521e-24
KO__K00192	13.6659	4.32846e-14
KO__K00193	21.7884	4.36325e-22
KO__K00194	21.9702	2.93886e-22
KO__K00196	15.9497	2.10092e-16
KO__K00197	27.6867	1.70261e-27
KO__K00198	26.1798	3.8236e-26
KO__K00200	17.5538	5.34207e-18
KO__K00201	18.1375	1.42487e-18
KO__K00202	15.6983	3.7552e-16
KO__K00203	20.5556	6.4835e-21
KO__K00204	8.92554	3.88359e-09
KO__K00205	27.5404	2.29846e-27
KO__K00207	12.0547	1.98861e-12
KO__K00208	31.072	1.85429e-30
KO__K00210	18.5342	5.82885e-19
KO__K00214	3.25129	0.00394999
KO__K00215	10.0354	2.59232e-10
KO__K00216	26.0087	5.46016e-26
KO__K00217	27.5071	2.46105e-27
KO__K00218	11.9413	2.60871e-12
KO__K00219	22.8437	4.44876e-23
KO__K00220	11.2718	1.30217e-11
KO__K00221	21.8414	3.88849e-22
KO__K00224	13.3406	9.33098e-14
KO__K00226	19.5674	5.77975e-20
KO__K00228	28.1028	7.27105e-28
KO__K00230	25.3341	2.23791e-25
KO__K00231	29.049	1.06381e-28
KO__K00232	30.5152	5.60723e-30
KO__K00239	28.6291	2.49055e-28
KO__K00240	28.048	8.13051e-28
KO__K00241	29.8818	1.98887e-29
KO__K00242	28.72	2.07107e-28
KO__K00243	31.1796	1.4985e-30
KO__K00244	17.5608	5.25742e-18
KO__K00245	22.0642	2.39677e-22
KO__K00246	28.0694	7.78282e-28
KO__K00247	16.1436	1.34363e-16
KO__K00248	32.895	5.16345e-32
KO__K00249	27.2163	4.47475e-27
KO__K00252	17.3438	8.60995e-18
KO__K00253	22.6721	6.43703e-23
KO__K00255	33.0668	3.69623e-32
KO__K00256	24.8515	6.17608e-25
KO__K00257	33.2699	2.49188e-32
KO__K00258	34.6082	1.88835e-33
KO__K00259	8.98484	3.35912e-09
KO__K00260	11.4902	7.69847e-12
KO__K00261	10.8811	3.34038e-11
KO__K00262	27.3291	3.54768e-27
KO__K00263	18.1519	1.37932e-18
KO__K00265	5.35055	2.53588e-05
KO__K00266	11.8722	3.07841e-12
KO__K00270	20.1814	1.4805e-20
KO__K00271	26.37	2.57482e-26
KO__K00273	35.8133	1.90279e-34
KO__K00274	26.7066	1.28147e-26
KO__K00275	29.3627	5.64792e-29
KO__K00557	20.5818	6.11997e-21
KO__K00558	39.2612	3.08489e-37
KO__K00560	30.5448	5.28593e-30
KO__K00561	13.3767	8.56752e-14
KO__K00563	29.3823	5.42826e-29
KO__K00564	13.2765	1.0859e-13
KO__K00566	16.3128	9.10198e-17
KO__K00567	19.6103	5.25384e-20
KO__K00568	26.836	9.80664e-27
KO__K00569	29.9918	1.59537e-29
KO__K00570	15.6475	4.22361e-16
KO__K00571	25.8349	7.84524e-26
KO__K00573	25.2978	2.41525e-25
KO__K00574	24.6419	9.61341e-25
KO__K00575	33.7928	9.05812e-33
KO__K00577	9.51147	9.28179e-10
KO__K00579	8.49462	1.11592e-08
KO__K00580	12.6283	5.05914e-13
KO__K00584	3.70497	0.00135748
KO__K00586	8.87958	4.34587e-09
KO__K00587	23.2351	1.91932e-23
KO__K00588	30.9722	2.26026e-30
KO__K00590	28.7464	1.96328e-28
KO__K00594	23.2004	2.06724e-23
KO__K00595	21.4083	9.98984e-22
KO__K00596	29.3235	6.11134e-29
KO__K00598	30.3894	7.20659e-30
KO__K00599	23.4763	1.14513e-23
KO__K00600	21.8645	3.69769e-22
KO__K00602	29.4186	5.04545e-29
KO__K00603	23.696	7.1624e-24
KO__K00604	23.9392	4.26616e-24
KO__K00605	28.4903	3.30228e-28
KO__K00606	23.2292	1.94379e-23
KO__K00609	26.2398	3.37472e-26
KO__K00610	27.456	2.73319e-27
KO__K00611	29.5664	3.74725e-29
KO__K00612	35.2861	5.1761e-34
KO__K00613	1.07513	0.376725
KO__K00614	14.5175	5.85477e-15
KO__K00615	20.2711	1.21426e-20
KO__K00616	28.9363	1.33634e-28
KO__K00619	5.68216	1.1249e-05
KO__K00620	32.6235	8.76653e-32
KO__K00622	33.9289	6.96616e-33
KO__K00624	30.4354	6.57439e-30
KO__K00625	24.4047	1.58784e-24
KO__K00626	24.0008	3.74214e-24
KO__K00627	18.2623	1.07503e-18
KO__K00631	27.2882	3.85975e-27
KO__K00632	21.1166	1.89088e-21
KO__K00633	27.6818	1.71984e-27
KO__K00634	29.3427	5.87951e-29
KO__K00635	35.3327	4.73726e-34
KO__K00638	25.8142	8.19206e-26
KO__K00639	29.5495	3.87666e-29
KO__K00640	18.0418	1.76871e-18
KO__K00641	25.8034	8.37922e-26
KO__K00643	13.0251	1.97048e-13
KO__K00645	14.105	1.53988e-14
KO__K00646	22.2212	1.70554e-22
KO__K00647	27.7873	1.38566e-27
KO__K00648	26.6803	1.35317e-26
KO__K00651	34.749	1.44235e-33
KO__K00652	30.4121	6.88723e-30
KO__K00655	16.4828	6.16039e-17
KO__K00656	21.6797	5.5281e-22
KO__K00657	30.4364	6.56096e-30
KO__K00658	15.3691	8.05053e-16
KO__K00661	20.1923	1.44552e-20
KO__K00662	12.2475	1.25423e-12
KO__K00666	12.7588	3.70876e-13
KO__K00672	15.1724	1.27125e-15
KO__K00673	24.7907	7.02204e-25
KO__K00674	22.9599	3.46474e-23
KO__K00675	20.665	5.09602e-21
KO__K00676	29.4286	4.94486e-29
KO__K00677	29.9956	1.58349e-29
KO__K00680	5.75814	9.33505e-06
KO__K00681	14.7341	3.52932e-15
KO__K00683	24.2266	2.31626e-24
KO__K00684	26.6098	1.5659e-26
KO__K00685	29.3615	5.66095e-29
KO__K00686	20.3495	1.02139e-20
KO__K00687	15.7444	3.37547e-16
KO__K00688	22.1165	2.13963e-22
KO__K00689	14.1938	1.25015e-14
KO__K00690	27.9911	9.13422e-28
KO__K00691	17.033	1.74826e-17
KO__K00692	30.6944	3.92484e-30
KO__K00693	28.9551	1.28627e-28
KO__K00694	29.7053	2.83444e-29
KO__K00695	13.4158	7.81166e-14
KO__K00696	28.4986	3.24668e-28
KO__K00697	24.7797	7.18653e-25
KO__K00700	15.8191	2.8399e-16
KO__K00701	11.5054	7.42277e-12
KO__K00703	29.8162	2.26886e-29
KO__K00705	23.4517	1.20716e-23
KO__K00712	12.5668	5.8567e-13
KO__K00713	14.2582	1.07487e-14
KO__K00720	3.74767	0.00122652
KO__K00721	25.7017	1.03641e-25
KO__K00729	18.3317	9.19436e-19
KO__K00737	8.92746	3.86538e-09
KO__K00748	29.9999	1.5699e-29
KO__K00752	9.99554	2.85611e-10
KO__K00754	22.9438	3.58701e-23
KO__K00756	25.7969	8.49294e-26
KO__K00757	25.5383	1.45886e-25
KO__K00758	25.0708	3.89189e-25
KO__K00759	32.0446	2.72269e-31
KO__K00760	23.6957	7.16799e-24
KO__K00761	27.5618	2.19985e-27
KO__K00762	23.5435	9.92036e-24
KO__K00763	26.2224	3.49928e-26
KO__K00764	27.675	1.74419e-27
KO__K00765	31.1314	1.64862e-30
KO__K00766	31.3467	1.0766e-30
KO__K00767	26.7476	1.1774e-26
KO__K00768	24.827	6.50386e-25
KO__K00769	22.0698	2.36758e-22
KO__K00772	25.2355	2.75289e-25
KO__K00899	30.5118	5.64537e-30
KO__K00901	23.863	5.01697e-24
KO__K00903	21.2037	1.56254e-21
KO__K00906	22.2859	1.48265e-22
KO__K00908	33.1625	3.06905e-32
KO__K00912	33.017	4.07217e-32
KO__K01082	30.0788	1.34049e-29
KO__K01120	14.0301	1.83624e-14
KO__K01126	25.4188	1.87388e-25
KO__K01127	13.058	1.82235e-13
KO__K01128	22.2803	1.50073e-22
KO__K01129	27.6047	2.0143e-27
KO__K01130	13.1727	1.38857e-13
KO__K01133	12.8102	3.28165e-13
KO__K01134	12.7146	4.11994e-13
KO__K01135	30.0034	1.55886e-29
KO__K01136	18.5292	5.89417e-19
KO__K01137	19.842	3.14033e-20
KO__K01138	11.7896	3.75228e-12
KO__K01139	30.2171	1.01662e-29
KO__K01233	30.0123	1.53117e-29
KO__K01234	26.0951	4.56041e-26
KO__K01235	17.6368	4.42503e-18
KO__K01236	40.0955	6.72096e-38
KO__K01238	21.919	3.28484e-22
KO__K01239	18.1478	1.39197e-18
KO__K01241	14.9087	2.34862e-15
KO__K01243	11.9627	2.47842e-12
KO__K01520	28.6714	2.28554e-28
KO__K01521	15.3965	7.55405e-16
KO__K01523	24.9348	5.18221e-25
KO__K01524	16.7449	3.37783e-17
KO__K01525	14.1718	1.31649e-14
KO__K01592	15.6813	3.90536e-16
KO__K01593	19.2602	1.14607e-19
KO__K01595	22.5617	8.16822e-23
KO__K01596	24.1883	2.51219e-24
KO__K01597	17.1736	1.26869e-17
KO__K01598	14.7974	3.04483e-15
KO__K01599	21.3261	1.19556e-21
KO__K01601	15.0766	1.58838e-15
KO__K01602	13.2179	1.2477e-13
KO__K01607	26.9473	7.79263e-27
KO__K01608	19.3195	1.00421e-19
KO__K01609	31.1115	1.71481e-30
KO__K01610	30.2279	9.94927e-30
KO__K01611	23.9278	4.37065e-24
KO__K01612	12.0931	1.81401e-12
KO__K01613	30.0478	1.42624e-29
KO__K01615	9.43371	1.12203e-09
KO__K01616	33.5878	1.34593e-32
KO__K01617	29.2315	7.35831e-29
KO__K01618	20.7899	3.8722e-21
KO__K01619	26.9399	7.91246e-27
KO__K01620	23.8059	5.66689e-24
KO__K01621	23.186	2.13244e-23
KO__K01622	0.952452	0.457367
KO__K01623	14.4109	7.51475e-15
KO__K01624	6.65503	1.02837e-06
KO__K01625	26.7817	1.09707e-26
KO__K01626	25.9776	5.82577e-26
KO__K01627	29.1198	9.22027e-29
KO__K01628	28.0374	8.30873e-28
KO__K01629	23.9301	4.34944e-24
KO__K01630	13.9108	2.43112e-14
KO__K01631	21.5604	7.1682e-22
KO__K01632	13.4043	8.02771e-14
KO__K01633	27.8742	1.16e-27
KO__K01635	13.162	1.42428e-13
KO__K01636	15.3141	9.14621e-16
KO__K01637	30.2563	9.40027e-30
KO__K01638	30.8192	3.06217e-30
KO__K01639	32.4566	1.21471e-31
KO__K01640	23.1185	2.46465e-23
KO__K01641	17.2395	1.09189e-17
KO__K01643	5.7701	9.06503e-06
KO__K01644	8.6043	8.52847e-09
KO__K01646	4.16093	0.000456474
KO__K01647	29.8929	1.94532e-29
KO__K01649	33.3864	1.98774e-32
KO__K01652	31.6099	6.40393e-31
KO__K01653	29.8969	1.9297e-29
KO__K01654	26.6784	1.35848e-26
KO__K01655	4.42246	0.000242957
KO__K01657	31.1017	1.74826e-30
KO__K01658	25.1117	3.57089e-25
KO__K01659	30.2806	8.9539e-30
KO__K01661	30.8393	2.94258e-30
KO__K01662	24.4968	1.3066e-24
KO__K01663	2.8155	0.0107874
KO__K01664	15.3656	8.11681e-16
KO__K01665	32.3881	1.38885e-31
KO__K01666	26.4349	2.25039e-26
KO__K01667	29.0585	1.04351e-28
KO__K01668	22.1702	1.90488e-22
KO__K01669	14.2944	9.87244e-15
KO__K01671	14.4225	7.31331e-15
KO__K01673	14.2023	1.22549e-14
KO__K01674	9.5053	9.42249e-10
KO__K01676	30.1824	1.08956e-29
KO__K01677	29.1176	9.25995e-29
KO__K01678	27.2986	3.77792e-27
KO__K01679	8.8765	4.37877e-09
KO__K01681	27.4439	2.80214e-27
KO__K01682	28.4078	3.90561e-28
KO__K01684	6.74369	8.26713e-07
KO__K01685	29.8314	2.20045e-29
KO__K01686	26.3013	2.97019e-26
KO__K01687	31.1569	1.56739e-30
KO__K01689	19.1607	1.43118e-19
KO__K01690	26.5536	1.75924e-26
KO__K01692	30.6132	4.61293e-30
KO__K01693	31.7825	4.55767e-31
KO__K01695	31.691	5.45731e-31
KO__K01696	30.7673	3.39518e-30
KO__K01697	14.1845	1.27761e-14
KO__K01698	26.3299	2.79862e-26
KO__K01699	4.81995	9.26225e-05
KO__K01703	31.9704	3.14978e-31
KO__K01704	30.8834	2.69555e-30
KO__K01705	21.8033	4.22454e-22
KO__K01706	7.31461	2.02741e-07
KO__K01707	26.7329	1.21375e-26
KO__K01708	8.02449	3.53812e-08
KO__K01709	11.7671	3.96002e-12
KO__K01710	14.1841	1.27905e-14
KO__K01711	27.5123	2.43492e-27
KO__K01712	30.9521	2.35232e-30
KO__K01713	26.9623	7.55507e-27
KO__K01714	27.4627	2.69598e-27
KO__K01715	31.9951	3.00057e-31
KO__K01716	25.8827	7.10148e-26
KO__K01719	30.4887	5.91184e-30
KO__K01720	27.4068	3.0242e-27
KO__K01721	20.9622	2.65223e-21
KO__K01724	24.9906	4.60692e-25
KO__K01725	21.8074	4.18664e-22
KO__K01726	9.54263	8.60275e-10
KO__K01727	15.9135	2.28368e-16
KO__K01728	27.1039	5.64067e-27
KO__K01729	21.2157	1.52194e-21
KO__K01730	11.7607	4.02133e-12
KO__K01731	12.4506	7.72528e-13
KO__K01732	24.764	7.42868e-25
KO__K01733	31.8639	3.88379e-31
KO__K01734	31.8568	3.93771e-31
KO__K01735	23.7157	6.86855e-24
KO__K01736	27.1277	5.37062e-27
KO__K01737	24.4067	1.58109e-24
KO__K01738	31.6643	5.75203e-31
KO__K01739	25.078	3.83285e-25
KO__K01740	32.704	7.49187e-32
KO__K01743	17.688	3.93908e-18
KO__K01744	27.0969	5.72249e-27
KO__K01745	30.6415	4.36001e-30
KO__K01746	18.4639	6.82722e-19
KO__K01749	25.005	4.46939e-25
KO__K01750	24.2994	1.98481e-24
KO__K01751	27.3676	3.27796e-27
KO__K01752	17.8558	2.69376e-18
KO__K01753	15.9515	2.0919e-16
KO__K01754	31.8712	3.82796e-31
KO__K01755	31.9181	3.49067e-31
KO__K01756	16.0318	1.73851e-16
KO__K01757	13.6387	4.61534e-14
KO__K01758	23.6382	8.10247e-24
KO__K01759	27.4924	2.53667e-27
KO__K01760	28.828	1.66374e-28
KO__K01761	31.6439	5.98803e-31
KO__K01766	16.5172	5.69183e-17
KO__K01768	12.3555	9.69158e-13
KO__K01769	25.9059	6.76597e-26
KO__K01770	20.6947	4.7735e-21
KO__K01771	23.6306	8.23549e-24
KO__K01772	10.4603	9.24482e-11
KO__K01775	28.9368	1.33472e-28
KO__K01776	29.2601	6.94575e-29
KO__K01777	22.4993	9.34568e-23
KO__K01778	33.4127	1.88924e-32
KO__K01779	26.0459	5.05287e-26
KO__K01780	14.8566	2.65216e-15
KO__K01781	22.5845	7.77693e-23
KO__K01782	26.3607	2.62518e-26
KO__K01783	26.1535	4.0386e-26
KO__K01784	16.3623	8.12367e-17
KO__K01785	24.6901	8.68295e-25
KO__K01786	28.6784	2.25337e-28
KO__K01787	27.7998	1.35061e-27
KO__K01788	18.973	2.17812e-19
KO__K01790	21.7662	4.57882e-22
KO__K01791	22.5225	8.88985e-23
KO__K01792	18.3107	9.63921e-19
KO__K01795	15.4209	7.13821e-16
KO__K01796	30.2119	1.02726e-29
KO__K01797	35.7139	2.29694e-34
KO__K01799	18.136	1.42948e-18
KO__K01800	27.1827	4.79524e-27
KO__K01801	30.823	3.03936e-30
KO__K01802	9.23902	1.80469e-09
KO__K01803	27.3863	3.15426e-27
KO__K01804	18.2605	1.07958e-18
KO__K01805	19.3395	9.60357e-20
KO__K01807	22.6396	6.90452e-23
KO__K01808	15.6792	3.92431e-16
KO__K01809	25.6481	1.15913e-25
KO__K01810	25.6297	1.2046e-25
KO__K01811	19.1475	1.47434e-19
KO__K01812	28.6119	2.57912e-28
KO__K01813	14.4215	7.33137e-15
KO__K01814	32.8471	5.66811e-32
KO__K01815	31.8897	3.6914e-31
KO__K01816	17.6414	4.379e-18
KO__K01817	26.0845	4.66227e-26
KO__K01818	17.4788	6.33434e-18
KO__K01819	16.3851	7.70968e-17
KO__K01820	26.2312	3.43565e-26
KO__K01821	12.5623	5.91994e-13
KO__K01822	35.7042	2.33965e-34
KO__K01823	18.0619	1.69e-18
KO__K01825	23.3495	1.5021e-23
KO__K01826	23.6067	8.66691e-24
KO__K01828	33.4733	1.67989e-32
KO__K01829	30.8389	2.94494e-30
KO__K01834	25.6338	1.19453e-25
KO__K01835	27.8267	1.2784e-27
KO__K01838	22.8017	4.86973e-23
KO__K01839	25.3495	2.16677e-25
KO__K01840	30.013	1.52913e-29
KO__K01841	14.0541	1.73556e-14
KO__K01843	26.442	2.21745e-26
KO__K01844	22.1518	1.982e-22
KO__K01845	25.256	2.63644e-25
KO__K01846	30.6174	4.57494e-30
KO__K01847	4.44616	0.000229422
KO__K01848	6.51779	1.44169e-06
KO__K01849	6.38267	2.0105e-06
KO__K01851	16.01	1.8279e-16
KO__K01854	27.1637	4.98688e-27
KO__K01856	25.1558	3.25458e-25
KO__K01857	25.711	1.01638e-25
KO__K01858	29.4359	4.87268e-29
KO__K01860	20.881	3.16947e-21
KO__K01865	17.5224	5.73628e-18
KO__K01866	27.8577	1.1996e-27
KO__K01867	27.3761	3.22088e-27
KO__K01868	24.2767	2.08253e-24
KO__K01869	28.3409	4.4746e-28
KO__K01870	28.193	6.04914e-28
KO__K01872	26.9854	7.20227e-27
KO__K01873	27.3502	3.39729e-27
KO__K01874	21.3239	1.20129e-21
KO__K01875	27.1745	4.87723e-27
KO__K01876	27.1446	5.1876e-27
KO__K01878	9.31133	1.51259e-09
KO__K01879	9.53641	8.73411e-10
KO__K01880	17.3318	8.84871e-18
KO__K01881	29.5115	4.18486e-29
KO__K01883	27.5819	2.11106e-27
KO__K01884	7.4803	1.34853e-07
KO__K01885	17.2526	1.05962e-17
KO__K01886	26.3035	2.95637e-26
KO__K01887	29.3265	6.0749e-29
KO__K01889	27.734	1.54541e-27
KO__K01890	27.7337	1.54638e-27
KO__K01892	28.8571	1.56852e-28
KO__K01893	24.1436	2.76281e-24
KO__K01894	27.8434	1.23532e-27
KO__K01895	29.2937	6.49069e-29
KO__K01896	4.83916	8.83897e-05
KO__K01897	26.7025	1.29252e-26
KO__K01902	30.6616	4.18981e-30
KO__K01903	30.8312	2.99024e-30
KO__K01904	17.2029	1.18683e-17
KO__K01905	25.0373	4.1755e-25
KO__K01906	7.60689	9.87673e-08
KO__K01907	28.2424	5.46939e-28
KO__K01908	29.9423	1.76185e-29
KO__K01909	34.017	5.87883e-33
KO__K01910	3.60418	0.00172376
KO__K01911	30.868	2.77947e-30
KO__K01912	16.334	8.66994e-17
KO__K01913	25.7496	9.37578e-26
KO__K01914	22.7927	4.96467e-23
KO__K01915	20.48	7.65854e-21
KO__K01916	15.5092	5.81714e-16
KO__K01917	15.9475	2.11125e-16
KO__K01918	26.2842	3.0773e-26
KO__K01919	20.3328	1.05972e-20
KO__K01920	29.001	1.17229e-28
KO__K01921	7.25681	2.33735e-07
KO__K01922	20.1088	1.73841e-20
KO__K01923	28.5993	2.64592e-28
KO__K01924	29.8328	2.19427e-29
KO__K01925	28.3699	4.21809e-28
KO__K01926	30.3402	7.94985e-30
KO__K01928	18.6348	4.64903e-19
KO__K01929	24.3753	1.68993e-24
KO__K01932	26.6179	1.53972e-26
KO__K01933	26.7593	1.14914e-26
KO__K01934	27.4027	3.0496e-27
KO__K01935	13.6562	4.42807e-14
KO__K01937	25.629	1.20645e-25
KO__K01938	21.9849	2.84659e-22
KO__K01939	7.14041	3.1129e-07
KO__K01940	32.0954	2.46455e-31
KO__K01941	30.9321	2.44719e-30
KO__K01945	25.2329	2.76806e-25
KO__K01947	4.30138	0.000325474
KO__K01950	19.806	3.40112e-20
KO__K01951	30.3731	7.44369e-30
KO__K01952	27.4859	2.5708e-27
KO__K01953	32.9829	4.35139e-32
KO__K01955	23.4858	1.12212e-23
KO__K01956	24.5537	1.1584e-24
KO__K01958	30.3851	7.26875e-30
KO__K01959	19.0473	1.84419e-19
KO__K01960	29.4985	4.29625e-29
KO__K01961	23.7472	6.42167e-24
KO__K01962	26.4233	2.30507e-26
KO__K01963	25.9558	6.09688e-26
KO__K01964	13.4109	7.90205e-14
KO__K01965	30.5417	5.31926e-30
KO__K01966	23.3242	1.58563e-23
KO__K01968	20.1676	1.5265e-20
KO__K01969	26.1555	4.02188e-26
KO__K01971	23.5995	8.80197e-24
KO__K01972	21.5013	8.15582e-22
KO__K01974	30.6994	3.88562e-30
KO__K02342	29.0716	1.01639e-28
KO__K02343	29.928	1.81297e-29
KO__K02344	15.3965	7.55441e-16
KO__K02345	13.9404	2.26716e-14
KO__K02346	28.5829	2.73549e-28
KO__K02347	26.7134	1.26349e-26
KO__K02348	26.1258	4.27824e-26
KO__K02351	27.5833	2.10472e-27
KO__K02352	11.8138	3.54097e-12
KO__K02355	26.0871	4.63718e-26
KO__K02356	29.0877	9.83705e-29
KO__K02357	30.4797	6.01844e-30
KO__K02358	20.719	4.52474e-21
KO__K02361	30.6849	3.99952e-30
KO__K02362	16.8711	2.53062e-17
KO__K02363	28.161	6.4572e-28
KO__K02364	20.3783	9.58487e-21
KO__K02371	27.9412	1.01142e-27
KO__K02372	18.9585	2.24958e-19
KO__K02377	29.4911	4.36029e-29
KO__K02379	20.2391	1.30325e-20
KO__K02380	17.7075	3.76892e-18
KO__K02381	13.2386	1.18793e-13
KO__K02385	30.5722	5.00564e-30
KO__K02386	14.0479	1.7609e-14
KO__K02387	30.9666	2.28563e-30
KO__K02388	32.2537	1.807e-31
KO__K02389	32.183	2.07557e-31
KO__K02390	31.3216	1.1315e-30
KO__K02391	25.7167	1.00437e-25
KO__K02392	31.7039	5.32106e-31
KO__K02393	11.4415	8.65496e-12
KO__K02394	9.11246	2.4587e-09
KO__K02395	11.3442	1.09367e-11
KO__K02396	31.6184	6.29721e-31
KO__K02397	31.6392	6.04385e-31
KO__K02398	31.7523	4.8375e-31
KO__K02399	22.2815	1.49679e-22
KO__K02400	32.0761	2.55959e-31
KO__K02401	31.8439	4.03897e-31
KO__K02402	18.82	3.06831e-19
KO__K02403	18.5384	5.77446e-19
KO__K02404	28.7929	1.78642e-28
KO__K02405	31.774	4.63454e-31
KO__K02406	30.8564	2.84426e-30
KO__K02407	32.3066	1.62914e-31
KO__K02408	31.8243	4.19828e-31
KO__K02409	25.4949	1.59767e-25
KO__K02410	32.2966	1.66123e-31
KO__K02411	29.1628	8.45354e-29
KO__K02412	32.0556	2.66438e-31
KO__K02413	32.5521	1.00786e-31
KO__K02414	28.3502	4.39099e-28
KO__K02415	12.6237	5.11378e-13
KO__K02416	31.245	1.31641e-30
KO__K02417	32.0983	2.45047e-31
KO__K02418	15.704	3.70565e-16
KO__K02419	32.0846	2.51704e-31
KO__K02420	32.5305	1.05128e-31
KO__K02421	31.1189	1.68992e-30
KO__K02422	31.6084	6.42243e-31
KO__K02423	19.5936	5.45293e-20
KO__K02424	15.9784	1.96601e-16
KO__K02425	13.6718	4.26822e-14
KO__K02426	30.3163	8.33749e-30
KO__K02427	27.3417	3.45737e-27
KO__K03042	29.7888	2.39687e-29
KO__K03043	27.5355	2.32166e-27
KO__K03044	29.3266	6.07344e-29
KO__K03047	3.07907	0.00589225
KO__K03048	14.4002	7.70615e-15
KO__K03049	30.0363	1.45961e-29
KO__K03217	32.292	1.67638e-31
KO__K03218	17.2415	1.08693e-17
KO__K03396	34.9415	9.98448e-34
KO__K03397	23.2178	1.99191e-23
KO__K03399	8.81324	5.11213e-09
KO__K03400	35.5419	3.1833e-34
KO__K03402	36.29	7.73138e-35
KO__K03403	8.1389	2.67137e-08
KO__K03404	6.32097	2.34014e-06
KO__K03405	7.42907	1.52969e-07
KO__K03406	30.5139	5.62218e-30
KO__K03407	33.6585	1.17398e-32
KO__K03408	35.2519	5.52467e-34
KO__K03409	25.5334	1.47367e-25
KO__K03410	32.2156	1.94702e-31
KO__K03411	32.413	1.3228e-31
KO__K03412	33.6371	1.22357e-32
KO__K03413	33.7409	1.00125e-32
KO__K03414	25.6507	1.15284e-25
KO__K03415	29.9923	1.59396e-29
KO__K03417	32.6667	8.05682e-32
KO__K03418	24.839	6.34066e-25
KO__K03420	32.1611	2.16649e-31
KO__K03421	22.3824	1.20332e-22
KO__K03422	3.02424	0.00668728
KO__K03423	14.7601	3.32179e-15
KO__K03424	4.31192	0.000317307
KO__K03425	13.855	2.77175e-14
KO__K03426	26.3187	2.86475e-26
KO__K03427	24.5429	1.18514e-24
KO__K03428	18.3093	9.67082e-19
KO__K03429	17.2022	1.1887e-17
KO__K03430	13.7346	3.68058e-14
KO__K03431	29.164	8.43175e-29
KO__K03432	36.6796	3.71437e-35
KO__K03433	36.5033	5.17399e-35
KO__K03435	20.0411	2.01971e-20
KO__K03436	25.1719	3.1465e-25
KO__K03437	25.8815	7.11886e-26
KO__K03438	24.3112	1.93567e-24
KO__K03439	30.379	7.35781e-30
KO__K03442	25.5613	1.39015e-25
KO__K03444	15.8871	2.42748e-16
KO__K03445	18.3369	9.08697e-19
KO__K03446	18.6416	4.57915e-19
KO__K03449	17.4012	7.55538e-18
KO__K03451	26.6126	1.55695e-26
KO__K03453	29.3179	6.18118e-29
KO__K03455	31.0957	1.76936e-30
KO__K03457	24.9064	5.50173e-25
KO__K03458	17.0075	1.85332e-17
KO__K03459	14.5274	5.72077e-15
KO__K03462	28.3209	4.66106e-28
KO__K03464	25.464	1.7044e-25
KO__K03465	29.6556	3.1323e-29
KO__K03466	23.806	5.66515e-24
KO__K03468	13.7042	3.95419e-14
KO__K03469	3.78512	0.00112197
KO__K03470	26.444	2.20835e-26
KO__K03471	10.6232	6.23104e-11
KO__K03472	19.8615	3.00722e-20
KO__K03473	17.1611	1.30537e-17
KO__K03474	17.8905	2.49026e-18
KO__K03475	19.4882	6.89433e-20
KO__K03476	12.681	4.46209e-13
KO__K03477	15.6973	3.76386e-16
KO__K03478	18.1729	1.31537e-18
KO__K03480	29.216	7.59121e-29
KO__K03481	15.2633	1.02911e-15
KO__K03482	15.3293	8.82864e-16
KO__K03483	19.7505	3.84714e-20
KO__K03484	27.3491	3.40468e-27
KO__K03485	13.0018	2.08203e-13
KO__K03486	16.9076	2.32812e-17
[truncated: 1,739 more rows]

## Sheet: C. ANOCOVA_Ethnicity
ANOCOVA_Ethnicity
	Fvalue of ethnicity_single_factor	Pvalue of ethnicity_single_factor
class__Bacteroidia	11.4115	3.54036e-13
class__Clostridia	18.3075	4.79956e-21
class__Bacilli	20.7886	9.92066e-24
class__Negativicutes	1.89441	0.0691862
class__Gammaproteobacteria	25.4279	1.50411e-28
class__Alphaproteobacteria	10.6643	2.72953e-12
class__Actinobacteria	5.7674	2.2858e-06
class__Coriobacteriia	3.66485	0.000759691
class__Erysipelotrichia	4.83277	3.09406e-05
class__Mollicutes	4.0281	0.000283563
class__Deltaproteobacteria	7.34611	2.73826e-08
class__Melainabacteria	17.6124	2.80052e-20
class__Rhodothermia	4.456	8.76944e-05
class__Verrucomicrobiae	17.2287	7.45792e-20
class__Fusobacteriia	3.17696	0.00279315
class__Chlamydiae	1.30456	0.246696
class__Kiritimatiellae	2.18524	0.0347635
class__Spirochaetia	17.1987	8.054e-20
class__Campylobacteria	1.96194	0.0591376
class__Lentisphaeria	23.2195	2.75109e-26
class__Anaerolineae	0.831343	0.561716
class__Deinococci	2.04427	0.0487202
class__Elusimicrobia	1.43287	0.190516
class__Blastocatellia_(Subgroup_4)	0.589104	0.764882
class__Oxyphotobacteria	5.20289	1.1058e-05
class__Nitriliruptoria	1.53636	0.153396
class__Chrysiogenetes	0.429604	0.883618
class__Synergistia	1.39962	0.203945
class__Rubrobacteria	2.79027	0.00765229
class__Subgroup_6	3.65345	0.0007834
class__Saccharimonadia	2.19472	0.0339747
class__Thermoleophilia	1.1529	0.329197
class__PAUC43f_marine_benthic_group	0.722559	0.652945
class__Zetaproteobacteria	3.77786	0.0005598
class__Babeliae	1.76681	0.0925651
class__Acidimicrobiia	2.20822	0.0328812
class__Phycisphaerae	2.21747	0.0321513
class__Cloacimonadia	1.83255	0.0797473
class__Dehalococcoidia	1.21768	0.291742
class__Chloroflexia	2.47543	0.0170165
class__Subgroup_5	0.178662	0.989563
class__Gitt-GS-136	1.40753	0.200681
class__Subgroup_17	0.456504	0.865616
class__Gemmatimonadetes	0.553514	0.79347
class__KD4-96	2.73275	0.00886947
class__Holophagae	2.28325	0.0273857
class__Acidobacteriia	1.7567	0.094696
class__Subgroup_9	0.141363	0.994914
class__0319-7L14	1.17301	0.317211
class__NC10	0.663593	0.702922
class__Limnochordia	0.587816	0.76593
class__Ktedonobacteria	1.4884	0.169748
class__JG30-KF-CM66	1.55485	0.147467
class__Brachyspirae	3.70323	0.000684962
class__Entotheonellia	0.26025	0.968686
class__Nitrospira	1.47371	0.175047
class__AKAU4049	0.23542	0.976451
class__Subgroup_25	0.846347	0.549429
class__WCHB1-81	0.759479	0.621683
class__Calditrichia	2.50146	0.0159422
class__Fibrobacteria	1.29076	0.25346
core.genus__Prevotella_9	14.1072	2.52921e-16
core.genus__Bacteroides	22.5006	1.54285e-25
core.genus__Butyricimonas	4.06047	0.000259588
core.genus__Faecalibacterium	10.9737	1.16969e-12
core.genus__Roseburia	8.80416	4.66321e-10
core.genus__Lachnoclostridium	12.2025	4.13967e-14
core.genus__Subdoligranulum	7.18189	4.33841e-08
core.genus__Coprobacter	9.53714	6.097e-11
core.genus__Blautia	11.6476	1.86254e-13
core.genus__Megamonas	4.019	0.000290691
core.genus__Ruminiclostridium_6	4.19102	0.00018164
core.genus__Bifidobacterium	6.10644	8.84624e-07
core.genus__Ruminococcaceae_UCG-014	4.77355	3.64611e-05
core.genus__Lachnospira	13.9776	3.56667e-16
core.genus__Ruminococcaceae_UCG-005	14.2281	1.83637e-16
core.genus__[Ruminococcus]_torques_group	6.9287	8.82224e-08
core.genus__Lachnospiraceae_ND3007_group	14.7528	4.59908e-17
core.genus__Alistipes	20.2585	3.66202e-23
core.genus__[Eubacterium]_ruminantium_group	8.01991	4.15503e-09
core.genus__Enterococcus	8.56677	9.03164e-10
core.genus__Romboutsia	7.83024	7.06115e-09
core.genus__Anaerostipes	8.91835	3.39422e-10
core.genus__Clostridium_sensu_stricto_1	4.92717	2.381e-05
core.genus__Lachnospiraceae_UCG-004	4.40933	9.97231e-05
core.genus__Escherichia-Shigella	5.56658	4.00795e-06
core.genus__Dialister	11.8538	1.06411e-13
core.genus__Ruminococcus_2	3.67973	0.000729804
core.genus__Holdemanella	3.39734	0.00155678
core.genus__Barnesiella	5.65728	3.11033e-06
core.genus__Ruminococcaceae_UCG-010	7.26102	3.47549e-08
core.genus__Lachnospiraceae_UCG-001	13.3934	1.68853e-15
core.genus__Lachnospiraceae_UCG-003	5.78697	2.16406e-06
core.genus__[Eubacterium]_hallii_group	10.2709	8.04389e-12
core.genus__Alloprevotella	25.6219	9.5784e-29
core.genus__Christensenellaceae_R-7_group	20.0784	5.71684e-23
core.genus__Butyricicoccus	8.48435	1.13643e-09
core.genus__Paraprevotella	6.87251	1.03275e-07
core.genus__Megasphaera	11.4217	3.44397e-13
core.genus__Dorea	11.8769	9.99445e-14
core.genus__Prevotella_2	12.633	1.29618e-14
core.genus__Agathobacter	6.49782	2.95323e-07
core.genus__Turicibacter	10.1474	1.13015e-11
core.genus__Lachnospiraceae_NK4A136_group	1.15911	0.325466
core.genus__Mitsuokella	2.18584	0.0347131
core.genus__[Ruminococcus]_gauvreauii_group	7.06681	5.98987e-08
core.genus__Coprococcus_3	21.0838	4.81094e-24
core.genus__Ruminococcaceae_NK4A214_group	30.9224	6.11472e-34
core.genus__Phascolarctobacterium	6.78504	1.31981e-07
core.genus__[Eubacterium]_coprostanoligenes_group	7.0273	6.6915e-08
core.genus__[Eubacterium]_eligens_group	5.99847	1.19705e-06
core.genus__Akkermansia	17.7039	2.21816e-20
core.genus__Ruminococcaceae_UCG-013	12.7481	9.5114e-15
core.genus__Lactobacillus	12.9269	5.88446e-15
core.genus__Lachnospiraceae_FCS020_group	18.5572	2.55613e-21
core.genus__[Ruminococcus]_gnavus_group	3.88753	0.000415779
core.genus__Succinivibrio	31.8074	8.87477e-35
core.genus__Streptococcus	8.06902	3.6222e-09
core.genus__Tyzzerella_4	7.72763	9.40893e-09
core.genus__Fusobacterium	3.20238	0.0026119
core.genus__Erysipelotrichaceae_UCG-003	2.73676	0.00877883
core.genus__Fusicatenibacter	8.92523	3.32998e-10
core.genus__Sutterella	1.2757	0.26101
core.genus__Ruminococcus_1	19.001	8.37667e-22
core.genus__Coprococcus_2	3.45855	0.00132204
core.genus__[Eubacterium]_ventriosum_group	3.13341	0.00313263
core.genus__Ruminococcaceae_UCG-003	17.1375	9.41879e-20
core.genus__Bilophila	13.993	3.42348e-16
core.genus__Parabacteroides	7.05785	6.14228e-08
core.genus__Collinsella	3.62695	0.000841357
core.genus__Prevotellaceae_NK3B31_group	8.46216	1.20895e-09
core.genus__Catenibacterium	37.0931	1.26797e-39
core.genus__Desulfovibrio	10.6338	2.96764e-12
core.genus__Butyrivibrio	7.37566	2.52074e-08
core.genus__Veillonella	1.39997	0.203801
core.genus__Marvinbryantia	4.52061	7.33836e-05
core.genus__Prevotella_1	10.6005	3.25181e-12
core.genus__Stenotrophomonas	4.16723	0.000193865
core.genus__Sarcina	2.55914	0.0137892
core.genus__Pseudomonas	11.3253	4.47807e-13
core.genus__Ruminiclostridium_9	6.17473	7.30553e-07
core.genus__Rikenellaceae_RC9_gut_group	13.6691	8.09714e-16
core.genus__Weissella	5.5285	4.45785e-06
core.genus__Erysipelatoclostridium	1.05373	0.393003
core.genus__Parasutterella	14.3347	1.38512e-16
core.genus__[Eubacterium]_xylanophilum_group	10.5626	3.60833e-12
core.OTU__OTU_1	9.70214	3.8625e-11
core.OTU__OTU_2	4.41406	9.84323e-05
core.OTU__OTU_17592	2.39834	0.0206204
core.OTU__OTU_38087	1.70307	0.106747
core.OTU__OTU_3	3.88854	0.000414642
core.OTU__OTU_16	39.9804	3.68844e-42
core.OTU__OTU_4	5.6074	3.57579e-06
core.OTU__OTU_8	7.52816	1.64449e-08
core.OTU__OTU_12	4.72686	4.1495e-05
core.OTU__OTU_28	10.5827	3.41411e-12
core.OTU__OTU_10	6.66489	1.84857e-07
core.OTU__OTU_14	0.466931	0.858372
core.OTU__OTU_7	8.75568	5.33682e-10
core.OTU__OTU_9	2.16319	0.0366639
core.OTU__OTU_13	5.862	1.75416e-06
core.OTU__OTU_44	6.25225	5.87892e-07
core.OTU__OTU_11	5.02629	1.80777e-05
core.OTU__OTU_5	7.13751	4.91302e-08
core.OTU__OTU_17	3.25156	0.00229334
core.OTU__OTU_23	15.2745	1.17049e-17
core.OTU__OTU_15	8.85938	3.9992e-10
core.OTU__OTU_7280	8.9112	3.4624e-10
core.OTU__OTU_37223	4.18368	0.000185326
core.OTU__OTU_30	5.6349	3.31124e-06
core.OTU__OTU_49	2.55308	0.0140017
core.OTU__OTU_37	11.1893	6.49025e-13
core.OTU__OTU_20	5.36452	7.04624e-06
core.OTU__OTU_29	2.57759	0.0131618
core.OTU__OTU_21	4.16599	0.000194526
core.OTU__OTU_37018	24.4692	1.42036e-27
core.OTU__OTU_19	0.514591	0.823593
core.OTU__OTU_27	3.24884	0.00230992
core.OTU__OTU_31	2.75771	0.00831973
core.OTU__OTU_22	5.57276	3.9393e-06
core.OTU__OTU_46	4.86624	2.81974e-05
core.OTU__OTU_77	9.59388	5.21096e-11
core.OTU__OTU_92	1.95412	0.0602273
core.OTU__OTU_36	6.20603	6.69193e-07
core.OTU__OTU_40	3.96486	0.000336905
core.OTU__OTU_24	5.59991	3.65143e-06
core.OTU__OTU_33	1.40263	0.202699
core.OTU__OTU_25	3.8448	0.000466921
core.OTU__OTU_18	2.59947	0.0124531
core.OTU__OTU_38	10.2002	9.77197e-12
core.OTU__OTU_43	48.302	4.46984e-49
core.OTU__OTU_35	11.7637	1.3589e-13
core.OTU__OTU_7371	2.67997	0.0101498
core.OTU__OTU_53	5.17547	1.19356e-05
core.OTU__OTU_72	4.57948	6.23752e-05
core.OTU__OTU_47	3.28105	0.00212096
core.OTU__OTU_54	10.2415	8.72202e-12
core.OTU__OTU_41	9.70125	3.87205e-11
core.OTU__OTU_64	5.50421	4.77085e-06
core.OTU__OTU_45	17.0078	1.31344e-19
core.OTU__OTU_70	6.9085	9.33623e-08
core.OTU__OTU_34	26.3379	1.82604e-29
core.OTU__OTU_39	6.06154	1.0032e-06
core.OTU__OTU_27230	11.9467	8.27061e-14
core.OTU__OTU_12408	1.8342	0.0794474
core.OTU__OTU_56	5.51707	4.60252e-06
core.OTU__OTU_66	12.8233	7.77078e-15
core.OTU__OTU_119	3.99774	0.00030804
core.OTU__OTU_48	5.34028	7.53923e-06
core.OTU__OTU_63	4.49189	7.94335e-05
core.OTU__OTU_67	12.7153	1.03886e-14
core.OTU__OTU_59	12.085	5.68728e-14
core.OTU__OTU_78	7.57257	1.45221e-08
core.OTU__OTU_32	2.42756	0.0191756
core.OTU__OTU_51	2.69612	0.00974011
core.OTU__OTU_65	2.05491	0.0475063
core.OTU__OTU_12489	7.73798	9.14037e-09
core.OTU__OTU_16660	9.99292	1.73027e-11
core.OTU__OTU_11435	13.7586	6.38005e-16
core.OTU__OTU_89	4.31331	0.000129865
core.OTU__OTU_75	7.79315	7.83311e-09
core.OTU__OTU_80	8.42742	1.33195e-09
core.OTU__OTU_94	3.25942	0.00224608
core.OTU__OTU_118	8.55636	9.29753e-10
core.OTU__OTU_68	9.26638	1.29113e-10
core.OTU__OTU_74	13.8547	4.94208e-16
core.OTU__OTU_90	3.1225	0.00322379
core.OTU__OTU_42	16.2231	9.91797e-19
core.OTU__OTU_25351	13.0711	3.99833e-15
core.OTU__OTU_83	3.76563	0.000578637
core.OTU__OTU_62	8.14398	2.93791e-09
core.OTU__OTU_81	4.99287	1.98373e-05
core.OTU__OTU_31078	7.01085	7.00732e-08
core.OTU__OTU_14813	15.1219	1.74523e-17
core.OTU__OTU_61	6.34455	4.5386e-07
core.OTU__OTU_114	4.61479	5.65768e-05
core.OTU__OTU_71	10.2456	8.62532e-12
core.OTU__OTU_95	11.3595	4.07998e-13
core.OTU__OTU_111	4.08375	0.000243596
core.OTU__OTU_105	0.371718	0.918585
core.OTU__OTU_88	12.8125	7.99912e-15
core.OTU__OTU_107	2.7728	0.00800373
core.OTU__OTU_103	3.80876	0.000514854
core.OTU__OTU_91	2.30083	0.0262305
core.OTU__OTU_117	4.29763	0.00013558
core.OTU__OTU_188	3.00728	0.00436002
core.OTU__OTU_102	17.357	5.37251e-20
core.OTU__OTU_98	23.3083	2.22571e-26
core.OTU__OTU_55	0.993846	0.435209
core.OTU__OTU_97	7.67278	1.097e-08
core.OTU__OTU_137	5.90808	1.54183e-06
core.OTU__OTU_106	8.85982	3.99422e-10
core.OTU__OTU_183	1.7835	0.0891444
core.OTU__OTU_145	1.70952	0.105228
core.OTU__OTU_157	9.20584	1.52731e-10
core.OTU__OTU_112	4.6919	4.57117e-05
core.OTU__OTU_124	4.06144	0.000258898
core.OTU__OTU_39781	4.64518	5.20187e-05
core.OTU__OTU_40109	6.85476	1.08545e-07
core.OTU__OTU_37396	4.55053	6.75664e-05
core.OTU__OTU_18005	9.85769	2.51305e-11
core.OTU__OTU_144	3.85278	0.000456921
core.OTU__OTU_123	9.33487	1.06779e-10
core.OTU__OTU_133	9.66639	4.26383e-11
core.OTU__OTU_116	6.33947	4.60375e-07
core.OTU__OTU_104	9.08046	2.16317e-10
core.OTU__OTU_115	5.62662	3.38871e-06
core.OTU__OTU_136	6.45414	3.33805e-07
core.OTU__OTU_172	0.860153	0.538213
core.OTU__OTU_84	15.6174	4.7819e-18
core.OTU__OTU_163	10.3092	7.2388e-12
core.OTU__OTU_120	4.76827	3.69988e-05
core.OTU__OTU_142	16.975	1.42866e-19
core.OTU__OTU_174	16.2758	8.65417e-19
core.OTU__OTU_86	9.43513	8.08734e-11
core.OTU__OTU_69	15.1734	1.52508e-17
core.OTU__OTU_24627	11.0526	9.42573e-13
core.OTU__OTU_29461	4.4556	8.77892e-05
core.OTU__OTU_169	8.3614	1.60124e-09
core.OTU__OTU_153	3.76351	0.000581969
core.OTU__OTU_96	34.7756	1.56367e-37
core.OTU__OTU_158	10.375	6.04114e-12
core.OTU__OTU_135	27.8897	5.26175e-31
core.OTU__OTU_101	3.21218	0.00254511
core.OTU__OTU_205	3.54413	0.00105116
core.OTU__OTU_131	14.6563	5.92951e-17
core.OTU__OTU_176	1.34247	0.228853
core.OTU__OTU_191	2.88896	0.00593115
core.OTU__OTU_134	1.0702	0.381875
core.OTU__OTU_155	5.93275	1.43893e-06
core.OTU__OTU_199	13.7373	6.75257e-16
core.OTU__OTU_168	5.69441	2.80358e-06
core.OTU__OTU_138	2.58681	0.0128585
core.OTU__OTU_129	1.05037	0.395304
core.OTU__OTU_31959	32.9523	7.50707e-36
core.OTU__OTU_125	8.20427	2.48267e-09
core.OTU__OTU_204	3.45529	0.00133361
core.OTU__OTU_76	3.99476	0.000310555
core.OTU__OTU_242	2.04236	0.0489406
core.OTU__OTU_198	4.63176	5.39845e-05
core.OTU__OTU_220	3.49492	0.0011994
core.OTU__OTU_35624	6.75864	1.42125e-07
core.OTU__OTU_60	9.03393	2.46169e-10
core.OTU__OTU_253	10.344	6.57821e-12
core.OTU__OTU_109	1.60261	0.133063
family__Prevotellaceae	15.7799	3.13226e-18
family__Bacteroidaceae	23.3645	1.94626e-26
family__Marinifilaceae	5.73361	2.51249e-06
family__Ruminococcaceae	15.6026	4.96958e-18
family__Lachnospiraceae	18.5539	2.57721e-21
family__Bacillaceae	12.0321	6.56268e-14
family__Planococcaceae	28.4342	1.5381e-31
family__Peptostreptococcaceae	8.18867	2.59317e-09
family__Barnesiellaceae	6.13341	8.20234e-07
family__Veillonellaceae	2.10844	0.0418171
family__Dysgonomonadaceae	31.1404	3.79454e-34
family__Rhodobacteraceae	1.96038	0.059353
family__Alteromonadaceae	7.64315	1.19183e-08
family__Bogoriellaceae	0.718498	0.656392
family__Bifidobacteriaceae	5.88466	1.64632e-06
family__Flavobacteriaceae	6.51542	2.81101e-07
family__Rikenellaceae	13.8202	5.41661e-16
family__Neisseriaceae	1.7198	0.102846
family__Enterococcaceae	7.9278	5.37521e-09
family__Clostridiaceae_1	5.17414	1.19798e-05
family__Peptococcaceae	2.81642	0.0071539
family__Sphingomonadaceae	1.25654	0.270869
family__Enterobacteriaceae	3.94798	0.000352753
family__Eggerthellaceae	9.00477	2.66941e-10
family__Erysipelotrichaceae	4.93371	2.33813e-05
family__Christensenellaceae	20.8984	7.5774e-24
family__Burkholderiaceae	4.21302	0.00017101
family__Clostridiales_vadinBB60_group	14.4049	1.15075e-16
family__Atopobiaceae	1.56244	0.145091
family__Cardiobacteriaceae	2.32808	0.0245312
family__Clostridiales_Family_XI	28.921	5.15426e-32
family__Desulfovibrionaceae	11.0984	8.31879e-13
family__Eubacteriaceae	0.938611	0.476408
family__Balneolaceae	4.30474	0.000132959
family__Acidaminococcaceae	6.03187	1.09013e-06
family__Crocinitomicaceae	2.59495	0.0125965
family__Akkermansiaceae	17.1816	8.41452e-20
family__Staphylococcaceae	35.1661	6.89059e-38
family__Lactobacillaceae	13.1948	2.87049e-15
family__Succinivibrionaceae	31.1898	3.40583e-34
family__Rhizobiaceae	2.18356	0.0349044
family__Streptococcaceae	8.27051	2.06349e-09
family__Muribaculaceae	17.0695	1.12132e-19
family__Fusobacteriaceae	3.204	0.00260075
family__Sphingobacteriaceae	2.43372	0.0188837
family__Simkaniaceae	1.36254	0.219834
family__Aerococcaceae	23.0399	4.22611e-26
family__Carnobacteriaceae	13.803	5.67066e-16
family__Acholeplasmataceae	24.6979	8.29552e-28
family__Idiomarinaceae	9.13857	1.84083e-10
family__Streptomycetaceae	2.4348	0.0188332
family__Actinomycetaceae	3.41772	0.00147441
family__Aeromonadaceae	18.5692	2.47963e-21
family__Geodermatophilaceae	1.55781	0.146535
family__Intrasporangiaceae	5.57036	3.96586e-06
family__Clostridiales_Family_XIII	14.8631	3.44189e-17
family__Pseudonocardiaceae	0.955916	0.463278
family__Pseudomonadaceae	11.7206	1.52761e-13
family__Micrococcaceae	29.4004	1.76622e-32
family__Leuconostocaceae	5.76662	2.29085e-06
family__Thioglobaceae	1.03319	0.407177
family__Spirochaetaceae	17.1762	8.53124e-20
family__Pasteurellaceae	1.594	0.135565
family__Shewanellaceae	10.1932	9.96247e-12
family__Campylobacteraceae	4.44192	9.11635e-05
family__Tannerellaceae	6.83035	1.16237e-07
family__Coriobacteriaceae	3.88651	0.000416925
family__Porphyromonadaceae	6.10434	8.89826e-07
family__Moraxellaceae	22.626	1.14082e-25
family__Rhodocyclaceae	1.15574	0.327489
family__Xanthomonadaceae	3.70157	0.00068803
family__Paenibacillaceae	17.7969	1.75087e-20
family__Microbacteriaceae	11.7778	1.30771e-13
family__Corynebacteriaceae	23.7812	7.22198e-27
family__Devosiaceae	8.29767	1.91289e-09
family__Legionellaceae	1.64978	0.120066
family__Hydrogenophilaceae	0.47646	0.851631
family__Chitinophagaceae	7.09931	5.46829e-08
family__Colwelliaceae	2.05139	0.0479049
family__Propionibacteriaceae	1.78167	0.0895138
family__GWF2-44-16	2.32325	0.0248247
family__Desulfobacteraceae	2.28424	0.0273192
family__Acetobacteraceae	0.989546	0.43834
family__Anaerolineaceae	0.425615	0.886199
family__Cyclobacteriaceae	1.82125	0.0818279
family__Trueperaceae	2.27258	0.0281103
family__Halomonadaceae	2.94129	0.00517794
family__Dietziaceae	2.41078	0.0199931
family__Beijerinckiaceae	2.24043	0.0304051
family__Microscillaceae	0.291832	0.956987
family__Nocardiaceae	3.39577	0.00156329
family__JTB215	5.56598	4.01464e-06
family__Methylophilaceae	10.9173	1.36493e-12
family__Anaeroplasmataceae	1.69509	0.108652
family__Elusimicrobiaceae	1.44201	0.186958
family__Cellulomonadaceae	3.65969	0.000770333
family__Cellvibrionaceae	1.3968	0.20512
family__Arcobacteraceae	1.39653	0.205233
family__Coriobacteriales_Incertae_Sedis	8.39412	1.46155e-09
family__Vibrionaceae	1.32498	0.236951
family__Weeksellaceae	22.7992	7.52593e-26
family__Pyrinomonadaceae	1.12031	0.349314
family__Saprospiraceae	7.07819	5.80175e-08
family__Marinobacteraceae	5.37044	6.93094e-06
family__Prolixibacteraceae	3.50499	0.0011675
family__T34	0.929859	0.483122
family__Deinococcaceae	0.930462	0.482658
family__Marinilabiliaceae	10.5197	4.05865e-12
family__Nitriliruptoraceae	1.54798	0.149645
family__Mycoplasmataceae	0.972772	0.450681
family__Cryomorphaceae	2.89701	0.00580871
family__Halieaceae	1.07744	0.377047
family__Leptotrichiaceae	6.45354	3.34361e-07
family__vadinBE97	23.8697	5.85443e-27
family__Bdellovibrionaceae	1.93151	0.063486
family__Xanthobacteraceae	1.34073	0.229647
family__Chrysiogenaceae	0.416938	0.891729
family__Synergistaceae	1.39686	0.205095
family__Orbaceae	2.09764	0.0429101
family__Rhodanobacteraceae	2.08422	0.0443068
family__Nocardiopsaceae	0.820217	0.570887
family__Marinomonadaceae	13.537	1.15109e-15
family__Nakamurellaceae	1.78759	0.0883253
family__Paludibacteraceae	23.4725	1.5046e-26
family__Unknown_Family	3.75398	0.000597172
family__Thiomicrospiraceae	2.20112	0.0334526
family__Victivallaceae	1.35906	0.22138
family__Rubrobacteriaceae	2.79586	0.00754297
family__Dermacoccaceae	1.21753	0.291825
family__Nocardioidaceae	2.80205	0.0074238
family__Endozoicomonadaceae	4.62224	5.54242e-05
family__Puniceicoccaceae	0.612345	0.745797
family__Wohlfahrtiimonadaceae	21.7759	8.89993e-25
family__Saccharimonadaceae	1.92154	0.0649734
family__Holosporaceae	0.18425	0.988548
family__Bacteroidales_RF16_group	0.902791	0.504187
family__Bacteriovoracaceae	0.863116	0.535818
family__Dermabacteraceae	5.57778	3.88448e-06
family__Promicromonosporaceae	2.46373	0.0175218
family__Defluviitaleaceae	0.773211	0.610111
family__Bacillales_Family_XII	1.25883	0.269673
family__Clostridiaceae_2	8.78167	4.96439e-10
family__Mariprofundaceae	3.77848	0.000558858
family__Solimonadaceae	0.891661	0.512974
family__Porticoccaceae	1.40497	0.20173
family__Tsukamurellaceae	1.00341	0.428288
family__p-251-o5	0.417872	0.891139
family__Gallionellaceae	2.16674	0.036352
family__Rubritaleaceae	2.44058	0.0185637
family__Acidiferrobacteraceae	1.46308	0.178967
family__Phaselicystidaceae	1.63257	0.124672
family__Lentimicrobiaceae	1.27951	0.259082
family__Demequinaceae	2.09976	0.0426938
family__Clostridiales_Family_XIV	1.17239	0.317575
family__Hymenobacteraceae	3.40615	0.00152062
family__Bacillales_Family_XI	1.48714	0.170196
family__Desulfobulbaceae	2.25412	0.0294073
family__Caulobacteraceae	1.75091	0.0959342
family__Geobacteraceae	2.4164	0.0197157
family__Pedosphaeraceae	0.576296	0.775268
family__Brevibacteriaceae	1.56802	0.143366
family__Bradymonadaceae	2.24927	0.029757
family__AKAU3564_sediment_group	2.48378	0.0166646
family__Iamiaceae	0.872163	0.528532
family__LK-44f	1.83796	0.0787681
family__Immundisolibacteraceae	1.92273	0.064794
family__Thiovulaceae	1.46282	0.179064
family__Spirosomaceae	0.755325	0.625191
family__Methylococcaceae	10.4986	4.30128e-12
family__env.OPS_17	0.524095	0.816365
family__Ectothiorhodospiraceae	0.730371	0.646318
family__WD2101_soil_group	0.330509	0.939924
family__Solirubrobacteraceae	0.766497	0.615764
family__Pseudohongiellaceae	3.14502	0.00303837
family__Cytophagaceae	1.52036	0.158695
family__Nitrosomonadaceae	0.555526	0.791878
family__Methylophagaceae	11.5253	2.59773e-13
family__JG30-KF-CM45	2.4739	0.0170819
family__Microbulbiferaceae	1.17292	0.317264
family__Phormidiaceae	1.62709	0.126171
family__SRB2	0.163159	0.99208
family__Ilumatobacteraceae	1.23223	0.283783
family__Alicyclobacillaceae	1.65787	0.117953
family__Heliobacteriaceae	10.6191	3.09013e-12
family__Hyphomicrobiaceae	2.81093	0.00725584
family__0319-6G20	1.75497	0.0950639
family__Clostridiales_Family_XII	0.780089	0.604331
family__Gemmatimonadaceae	0.559575	0.788665
family__Thermoanaerobacterales_Family_III	0.512142	0.825441
family__Nodosilineaceae	4.01403	0.000294658
family__Microtrichaceae	0.611079	0.746843
family__Thiohalorhabdaceae	6.77439	1.35983e-07
family__Holophagaceae	2.28348	0.0273701
family__Helicobacteraceae	3.12147	0.00323259
family__Archangiaceae	2.10191	0.0424748
family__Halothiobacillaceae	0.25623	0.970028
family__Methylomonaceae	1.73587	0.0992217
family__Terasakiellaceae	1.96583	0.0586024
family__Mycobacteriaceae	0.738338	0.639565
family__DEV007	0.279475	0.961806
family__Solibacteraceae_(Subgroup_3)	1.7567	0.094696
family__Mitochondria	1.25513	0.271605
family__Pseudoalteromonadaceae	2.73457	0.00882824
family__NS9_marine_group	1.83214	0.0798216
family__Arenicellaceae	1.14738	0.332546
family__Polyangiaceae	1.45059	0.183669
family__Dongiaceae	1.44578	0.185505
family__Desulfohalobiaceae	5.41025	6.20203e-06
family__Sulfurovaceae	2.83943	0.00674175
family__Sporichthyaceae	1.68177	0.111902
family__Clostridiaceae_4	6.17389	7.32271e-07
family__SB-5	0.154177	0.993344
family__Diplorickettsiaceae	0.709594	0.663949
family__P3OB-42	2.09918	0.0427531
family__Bacteroidales_Incertae_Sedis	0.436019	0.879418
family__Blastocatellaceae	0.425063	0.886554
family__Brachyspiraceae	3.68181	0.000725727
family__Entotheonellaceae	0.260316	0.968664
family__Caldilineaceae	1.00939	0.423998
family__Nitrospiraceae	1.4744	0.174793
family__Listeriaceae	1.15694	0.326764
family__Desulfarculaceae	0.271871	0.964618
family__Pseudanabaenaceae	0.428498	0.884336
family__Micrococcales_Incertae_Sedis	8.72076	5.88156e-10
family__Steroidobacteraceae	0.999423	0.431167
family__Parachlamydiaceae	2.99511	0.00450072
family__Azospirillaceae	0.926281	0.485881
family__L21-RPul-D3	2.27952	0.0276369
family__Opitutaceae	3.59794	0.00090969
family__Thermaceae	2.29122	0.0268564
family__Streptosporangiaceae	0.80852	0.580581
family__Calditrichaceae	2.50421	0.0158326
family__SS1-B-06-26	0.617427	0.741588
family__Thermoactinomycetaceae	1.75038	0.0960475
family__Stappiaceae	3.79875	0.000529015
family__SM2D12	1.72481	0.101705
family__Rhodothermaceae	3.33954	0.00181585
family__Desulfomicrobiaceae	2.67828	0.0101936
family__Cyanobacteriaceae	4.27339	0.000144911
family__Hyphomonadaceae	0.474631	0.852934
family__Fibrobacteraceae	1.2943	0.251711
family__Clostridiales_Incertae_Sedis	1.48137	0.172266
family__BIrii41	1.81939	0.0821755
genus__Prevotella_9	13.5526	1.10429e-15
genus__Bacteroides	24.1893	2.74827e-27
genus__Butyricimonas	3.82101	0.000498046
genus__Faecalibacterium	11.8401	1.10441e-13
genus__Roseburia	9.11843	1.94669e-10
genus__Lachnoclostridium	13.3114	2.10165e-15
genus__Subdoligranulum	7.49109	1.82435e-08
genus__Cellulosilyticum	2.20978	0.0327571
genus__Prevotellaceae_UCG-001	5.70646	2.71068e-06
genus__Clostridioides	1.65643	0.118327
genus__Coprobacter	9.44931	7.77595e-11
genus__Blautia	12.576	1.5111e-14
genus__Megamonas	4.11449	0.000223964
genus__Coprococcus_1	10.2866	7.70475e-12
genus__Proteiniphilum	30.7088	9.77089e-34
genus__Alteromonas	0.898683	0.507422
genus__Ruminiclostridium_6	4.3165	0.000128731
genus__Georgenia	2.25492	0.0293493
genus__Bifidobacterium	6.1363	8.13621e-07
genus__Ruminococcaceae_UCG-014	4.70069	4.46128e-05
genus__Lachnospira	14.5283	8.30864e-17
genus__Ruminococcaceae_UCG-005	14.6022	6.83751e-17
genus__Psychroflexus	6.02087	1.12425e-06
genus__[Ruminococcus]_torques_group	7.38931	2.42617e-08
genus__Bacillus	3.83882	0.000474554
genus__Lachnospiraceae_ND3007_group	15.3668	9.19498e-18
genus__Alistipes	20.5642	1.72277e-23
genus__[Eubacterium]_ruminantium_group	8.15043	2.88543e-09
genus__Enterococcus	7.55841	1.51095e-08
genus__Romboutsia	8.29139	1.94667e-09
genus__Anaerostipes	9.61657	4.89387e-11
genus__Clostridium_sensu_stricto_1	4.83426	3.08136e-05
genus__Sphingomonas	0.667888	0.699295
genus__Lachnospiraceae_UCG-004	4.64047	5.26997e-05
genus__Escherichia-Shigella	4.8329	3.093e-05
genus__Dialister	10.4255	5.25852e-12
genus__Ruminococcus_2	3.60211	0.000899541
genus__Holdemanella	3.34469	0.00179115
genus__Barnesiella	5.05374	1.67489e-05
genus__Ruminococcaceae_UCG-010	7.3094	3.03491e-08
genus__Lachnospiraceae_UCG-001	13.7167	7.1337e-16
genus__Eisenbergiella	1.82758	0.0806561
genus__Lachnospiraceae_UCG-003	5.88806	1.63072e-06
genus__GCA-900066575	5.71005	2.68362e-06
genus__[Eubacterium]_hallii_group	11.6869	1.67379e-13
genus__Alloprevotella	24.8594	5.67796e-28
genus__Libanicoccus	21.0093	5.77298e-24
genus__Christensenellaceae_R-7_group	20.3404	2.99117e-23
genus__Butyricicoccus	9.44489	7.87172e-11
genus__Paraprevotella	7.30588	3.06501e-08
genus__Cardiobacterium	2.19203	0.034197
genus__Odoribacter	6.4877	3.03826e-07
genus__Megasphaera	11.1609	7.01188e-13
genus__Dorea	11.5934	2.15838e-13
genus__Faecalitalea	2.25177	0.0295762
genus__Prevotella_2	11.5648	2.33292e-13
genus__Dysgonomonas	7.92227	5.45893e-09
genus__Anaerococcus	1.20751	0.297402
genus__Agathobacter	6.55157	2.54003e-07
genus__Atopobium	1.76632	0.0926673
genus__Turicibacter	10.5507	3.7274e-12
genus__Sporosarcina	13.1778	3.00439e-15
genus__Lachnospiraceae_NK4A136_group	1.19694	0.303372
genus__Mitsuokella	2.06808	0.0460427
genus__[Ruminococcus]_gauvreauii_group	7.44456	2.07829e-08
genus__Coprococcus_3	21.3213	2.69216e-24
genus__Ruminococcaceae_NK4A214_group	31.0803	4.32745e-34
genus__Phascolarctobacterium	5.95658	1.34603e-06
genus__[Eubacterium]_coprostanoligenes_group	7.28377	3.26085e-08
genus__Prevotella_7	1.45582	0.181686
genus__[Eubacterium]_eligens_group	6.71936	1.58675e-07
genus__Howardella	13.4464	1.46587e-15
genus__Fluviicola	1.09412	0.366085
genus__Paeniclostridium	1.78867	0.0881094
genus__Tenacibaculum	0.750817	0.629001
genus__Sellimonas	0.71819	0.656653
genus__Akkermansia	17.7807	1.82476e-20
genus__Ruminococcaceae_UCG-013	12.9772	5.14174e-15
genus__Jeotgalicoccus	33.7822	1.27698e-36
genus__Lactobacillus	12.8126	7.99763e-15
genus__Lachnospiraceae_FCS020_group	19.3587	3.42309e-22
genus__[Ruminococcus]_gnavus_group	3.95366	0.000347337
genus__Succinivibrio	30.8292	7.50056e-34
genus__Pseudochrobactrum	2.34905	0.0232954
genus__Ruminococcaceae_UCG-002	1.80339	0.0852193
genus__Streptococcus	8.33295	1.73354e-09
genus__Tyzzerella_4	7.78172	8.08766e-09
genus__Tepidimicrobium	3.14521	0.00303681
genus__Fusobacterium	3.26529	0.00221148
genus__Citrobacter	0.905197	0.502297
genus__Gallicola	19.1847	5.28812e-22
genus__Parapedobacter	0.779282	0.605008
genus__Fastidiosipila	1.10209	0.360921
genus__Erysipelotrichaceae_UCG-003	2.95742	0.00496527
genus__Aerosphaera	23.2062	2.84e-26
genus__Alkalibacterium	15.0237	2.25741e-17
genus__Acholeplasma	24.1465	3.04072e-27
genus__Idiomarina	8.83095	4.32834e-10
genus__Fusicatenibacter	9.22914	1.43166e-10
genus__Streptomyces	2.44087	0.0185505
genus__Actinomyces	3.37075	0.00167108
genus__Proteus	7.89514	5.88909e-09
genus__Granulicatella	1.37241	0.21551
genus__Aeromonas	1.28213	0.257764
genus__Blastococcus	2.10927	0.0417337
genus__Sutterella	1.21715	0.292032
genus__CAG-352	1.11969	0.3497
genus__Pedobacter	1.58647	0.137786
genus__Tissierella	32.9912	6.90652e-36
genus__Ruminococcus_1	19.2286	4.73738e-22
genus__Coprococcus_2	3.75544	0.000594806
genus__Knoellia	1.29645	0.250652
genus__[Eubacterium]_ventriosum_group	3.31738	0.00192599
genus__Lechevalieria	1.32638	0.236295
genus__Oligella	3.51755	0.00112885
genus__Hungatella	3.02969	0.0041121
genus__Rothia	3.37744	0.00164159
genus__Ruminococcaceae_UCG-003	17.6022	2.87366e-20
genus__Bhargavaea	0.456218	0.865813
genus__Leuconostoc	0.855674	0.541842
genus__Ruminococcaceae_UCG-004	12.9412	5.66299e-15
genus__SUP05_cluster	1.01666	0.418816
genus__Anaerovibrio	21.87	7.08241e-25
genus__Sphaerochaeta	1.83676	0.0789837
genus__Kurthia	24.747	7.39202e-28
genus__Aggregatibacter	2.38732	0.0211916
genus__Comamonas	7.11297	5.26281e-08
genus__Bilophila	13.9558	3.77909e-16
genus__Burkholderia-Caballeronia-Paraburkholderia	2.34819	0.0233449
genus__Shewanella	9.99798	1.70626e-11
genus__Pseudobutyrivibrio	1.60075	0.1336
genus__Campylobacter	4.40748	0.000100233
genus__Parabacteroides	7.26869	3.40162e-08
genus__Treponema_2	27.8227	6.12524e-31
genus__Collinsella	3.73592	0.000627053
genus__Porphyromonas	6.24048	6.07603e-07
genus__Prevotellaceae_NK3B31_group	8.37616	1.53666e-09
genus__Catenibacterium	34.6046	2.24109e-37
genus__Desulfovibrio	9.54272	6.00354e-11
genus__Blvii28_wastewater-sludge_group	1.49414	0.167716
genus__Prevotella	3.22327	0.0024716
genus__Psychrobacillus	1.27944	0.259116
genus__Acinetobacter	17.0867	1.07287e-19
genus__Candidatus_Accumulibacter	1.12974	0.343404
genus__Virgibacillus	7.22014	3.8974e-08
genus__Butyrivibrio	7.47597	1.9033e-08
genus__Negativibacillus	14.4498	1.02215e-16
genus__Paenibacillus	6.30897	5.01469e-07
genus__Kocuria	6.85277	1.09155e-07
genus__Peptoniphilus	11.3772	3.88707e-13
genus__Leucobacter	12.0657	5.99332e-14
genus__Fructobacillus	0.451336	0.869153
genus__[Clostridium]_innocuum_group	2.5475	0.0141998
genus__Veillonella	1.47816	0.173428
genus__Marvinbryantia	4.9293	2.36691e-05
genus__Tyzzerella	2.93672	0.00523992
genus__Prevotella_1	9.52569	6.29331e-11
genus__Sphingobacterium	1.60299	0.132953
genus__Dielma	2.69265	0.00982679
genus__Corynebacterium	2.33929	0.0238633
genus__Stenotrophomonas	4.32233	0.000126686
genus__Lachnospiraceae_NK3A20_group	1.80811	0.0843101
genus__Devosia	2.15555	0.0373452
genus__[Bacteroides]_pectinophilus_group	1.6957	0.108505
genus__Legionella	1.62934	0.125553
genus__Hydrogenophilus	1.21663	0.292319
genus__Sarcina	2.63819	0.0112886
genus__Allisonella	6.35263	4.43697e-07
genus__Lactonifactor	6.25412	5.84809e-07
genus__Flavobacterium	27.1441	2.87019e-30
genus__Pseudomonas	10.6097	3.17062e-12
genus__Colwellia	2.02952	0.0504505
genus__Friedmanniella	4.9595	2.17648e-05
genus__Roseobacter	1.2473	0.275725
genus__Sulfitobacter	1.91567	0.0658649
genus__Limnobacter	12.2723	3.42782e-14
genus__Saccharofermentans	6.19606	6.88156e-07
genus__Ruminiclostridium_9	6.58224	2.33074e-07
genus__Rikenellaceae_RC9_gut_group	13.6097	9.48415e-16
genus__Sva0081_sediment_group	1.37576	0.214058
genus__Staphylococcus	2.83849	0.00675807
genus__Anaerosalibacter	1.31761	0.240431
genus__UTCFX1	0.360732	0.924579
genus__Ruminococcaceae_UCG-012	3.42573	0.0014432
genus__Peptostreptococcus	20.6364	1.44218e-23
genus__Algoriphagus	0.824624	0.567248
genus__Atopostipes	25.3852	1.66165e-28
genus__Truepera	2.26026	0.0289698
genus__Pusillimonas	8.2804	2.00735e-09
genus__Cutibacterium	1.74139	0.0980029
genus__Serratia	2.45488	0.0179134
genus__Erysipelothrix	19.6602	1.6146e-22
genus__Clostridiales_Family_XIII_AD3011_group	5.18977	1.14694e-05
genus__Halomonas	2.86704	0.00627746
genus__Enterobacter	1.38223	0.211277
genus__Anaerosporobacter	1.79301	0.0872487
genus__Dietzia	2.36333	0.022488
genus__Oribacterium	2.36496	0.0223976
genus__Methylobacterium	2.01576	0.0521173
genus__Psychrobacter	21.6985	1.074e-24
genus__Gordonia	0.768412	0.61415
genus__Corynebacterium_1	23.78	7.24388e-27
genus__Lysinibacillus	25.9613	4.35839e-29
genus__Rummeliibacillus	2.73931	0.00872163
genus__Methylophilus	1.35277	0.224189
genus__Thiopseudomonas	4.44152	9.12642e-05
genus__Microbacterium	1.36611	0.218261
genus__Brevibacillus	15.6819	4.04172e-18
genus__Paracoccus	2.36849	0.0222028
genus__Anaeroplasma	1.6929	0.109182
genus__Syntrophococcus	1.33553	0.232039
genus__Viridibacillus	1.7999	0.0858956
genus__Weissella	5.76328	2.3123e-06
genus__Elusimicrobium	1.44414	0.186136
genus__Herbinix	14.1265	2.40322e-16
genus__Fermentimonas	5.67065	2.9962e-06
genus__W5053	13.7008	7.44174e-16
genus__Erysipelatoclostridium	1.01063	0.423112
genus__Acidaminococcus	12.4333	2.21997e-14
genus__Murdochiella	1.05853	0.389739
genus__Glutamicibacter	21.3633	2.4297e-24
genus__Aquabacterium	0.869145	0.530958
genus__Haemophilus	1.48705	0.170231
genus__Fonticella	1.13392	0.340811
genus__Parasutterella	14.3118	1.47176e-16
genus__Cellulomonas	3.59177	0.000924911
genus__Cellvibrio	1.20348	0.299666
genus__Rhodococcus	3.35061	0.00176315
genus__Actinomycetospora	0.480116	0.849015
genus__Acidipropionibacterium	1.18993	0.307378
genus__Moryella	0.935376	0.478884
genus__Arcobacter	1.41992	0.195654
genus__Agromyces	2.54535	0.014277
genus__Selenomonas_4	2.44011	0.0185855
genus__Salinicoccus	13.0568	4.15353e-15
genus__Chryseobacterium	0.572002	0.778726
genus__Antricoccus	1.57956	0.139853
genus__Mailhella	2.12219	0.0404626
genus__Ruminiclostridium_1	8.06805	3.63205e-09
genus__RB41	1.12023	0.34936
genus__Membranicola	5.79473	2.11757e-06
genus__[Eubacterium]_xylanophilum_group	10.6218	3.06709e-12
genus__Marinobacter	5.2599	9.4335e-06
genus__Meniscus	1.23338	0.283165
genus__Serinicoccus	0.742064	0.636408
genus__Selenomonas_3	1.25748	0.270375
genus__Vibrio	1.37134	0.215974
genus__Hafnia-Obesumbacterium	8.68321	6.52988e-10
genus__Deinococcus	0.922778	0.48859
genus__Asteroleplasma	0.751756	0.628207
genus__Brumimicrobium	2.3503	0.0232237
genus__Moheibacter	11.4904	2.85621e-13
genus__Selenomonas_1	21.4121	2.15731e-24
genus__[Eubacterium]_brachy_group	1.1526	0.329382
genus__Solobacterium	11.5843	2.21209e-13
genus__Mycoplasma	0.976348	0.448034
genus__Peptococcus	5.61146	3.53544e-06
genus__Rubellimicrobium	1.15889	0.325598
genus__Klebsiella	1.47924	0.173036
genus__Leptotrichia	3.3725	0.00166333
genus__Bdellovibrio	1.89282	0.0694408
genus__Rhodopseudomonas	0.379278	0.914336
genus__Enhydrobacter	3.01601	0.00426179
genus__Gryllotalpicola	0.972034	0.451228
genus__Desulfurispirillum	0.407778	0.89744
genus__Gilliamella	2.06527	0.0463512
genus__Rheinheimera	7.38953	2.42468e-08
genus__Cronobacter	6.66348	1.8559e-07
genus__Roseovarius	2.46055	0.0176612
genus__Clostridium_sensu_stricto_12	0.261569	0.968238
genus__Sphingopyxis	0.632271	0.729233
genus__Diaphorobacter	0.539983	0.804093
genus__Lachnoanaerobaculum	0.941043	0.474551
genus__Taibaiella	6.87386	1.02885e-07
genus__Eggerthia	0.408487	0.897003
genus__Lachnospiraceae_XPB1014_group	1.35297	0.224098
genus__Nocardiopsis	0.822574	0.56894
genus__Eubacterium	0.941797	0.473976
genus__Clostridium_sensu_stricto_18	0.675149	0.693155
genus__Ruminiclostridium_5	9.62475	4.78432e-11
genus__[Eubacterium]_fissicatena_group	0.572538	0.778296
genus__Peptoclostridium	14.6284	6.38271e-17
genus__Marinomonas	13.4441	1.47463e-15
genus__Pantoea	2.87931	0.00608137
genus__Lactococcus	6.62646	2.05892e-07
genus__Nesterenkonia	3.88172	0.000422394
genus__Nakamurella	1.76982	0.0919391
genus__Oxalobacter	2.24772	0.0298698
genus__Acidibacter	3.95739	0.000343834
genus__Herbaspirillum	3.77559	0.000563253
genus__Sediminibacterium	1.16865	0.319784
genus__Jeotgalibaca	21.6127	1.32347e-24
genus__Desulfobacterium	2.06273	0.0466321
genus__Rubrobacter	2.7852	0.00775255
genus__[Eubacterium]_nodatum_group	2.56925	0.0134419
genus__Arthrobacter	4.17229	0.000191197
genus__Acetobacter	1.00107	0.429976
genus__A2	0.571433	0.779184
genus__Kytococcus	2.75578	0.00836101
genus__Nocardioides	1.77198	0.091494
genus__Ralstonia	2.56178	0.0136979
genus__Parvimonas	4.72161	4.21024e-05
genus__Pediococcus	1.99762	0.0543913
genus__Endozoicomonas	4.53301	7.09146e-05
genus__Anaerotruncus	1.38459	0.210269
genus__Amphibacillus	30.0785	3.91952e-33
genus__Victivallis	1.20959	0.296235
genus__Marinimicrobium	2.56598	0.0135535
genus__Peredibacter	0.847402	0.548569
genus__Slackia	7.58504	1.40238e-08
genus__Desulfosporosinus	2.33754	0.0239663
genus__Massilia	0.500629	0.834046
genus__Erysipelotrichaceae_UCG-004	4.42277	9.61014e-05
genus__Shinella	1.31395	0.242173
genus__Coprobacillus	2.08215	0.0445257
genus__Raoultibacter	3.38226	0.00162063
genus__Phocea	0.487332	0.843804
genus__Brachybacterium	5.65461	3.1337e-06
genus__Aminobacter	3.82953	0.00048666
genus__Oscillibacter	1.61953	0.128265
genus__Halobacillus	4.28729	0.000139486
genus__Cellulosimicrobium	1.97547	0.057295
genus__Allorhizobium-Neorhizobium-Pararhizobium-Rhizobium	1.02407	0.413573
genus__Mogibacterium	1.55622	0.147036
genus__Novosphingobium	1.75922	0.0941605
genus__Olsenella	1.15009	0.330902
genus__Tyzzerella_3	1.22335	0.288623
genus__Cupriavidus	0.978878	0.446166
genus__Lachnospiraceae_UCG-008	0.161267	0.992358
genus__Facklamia	16.0909	1.39707e-18
genus__Planococcus	1.74265	0.0977279
genus__UBA1819	2.37562	0.0218147
genus__Dolosicoccus	4.71466	4.29207e-05
genus__Defluviitaleaceae_UCG-011	0.983941	0.442442
genus__Vagococcus	3.07325	0.00366883
genus__Exiguobacterium	1.22802	0.286071
genus__Cloacibacillus	0.859699	0.538581
genus__Candidatus_Berkiella	0.634847	0.72708
genus__Alkaliphilus	7.10824	5.33311e-08
genus__Anaerovorax	3.19727	0.00264738
genus__Gardnerella	2.04199	0.0489836
genus__Porphyrobacter	1.39032	0.207837
genus__Izhakiella	1.59818	0.134345
genus__Gelidibacter	2.0938	0.0433063
genus__Johnsonella	0.765083	0.616956
genus__Lachnospiraceae_AC2044_group	1.06859	0.382953
genus__Salinimicrobium	1.4876	0.170034
genus__Epulopiscium	1.06988	0.382093
genus__Janthinobacterium	3.56873	0.000983984
genus__Mariprofundus	3.6636	0.000762249
genus__Enteractinococcus	1.92835	0.0639536
genus__DTU089	4.3874	0.000105927
genus__Achromobacter	5.08679	1.52774e-05
genus__Myroides	17.205	7.92381e-20
genus__Proteocatella	1.2178	0.291672
genus__ASF356	1.73372	0.0996995
genus__Dickeya	4.06801	0.000254297
genus__Enterorhabdus	2.99763	0.00447124
genus__Amaricoccus	2.88275	0.00602743
genus__C1-B045	1.22822	0.285963
genus__Anaerofilum	0.493014	0.839659
genus__Holdemania	3.35599	0.00173807
genus__Yersinia	0.438836	0.877556
genus__Pseudogracilibacillus	5.21437	1.07098e-05
genus__Tsukamurella	0.999741	0.430937
genus__F0332	1.31194	0.243135
genus__Desulfocella	2.35371	0.0230287
genus__Micrococcus	1.72888	0.100784
genus__Selenomonas	8.81433	4.53312e-10
genus__Xenorhabdus	0.414129	0.893494
genus__Methylotenera	10.4807	4.518e-12
genus__Lysobacter	8.59499	8.34876e-10
genus__Vitellibacter	2.51446	0.0154304
genus__Propioniciclava	1.23415	0.282748
genus__Ensifer	1.32134	0.238665
genus__Roseibacillus	3.10918	0.00333868
genus__Fretibacterium	0.380603	0.91358
genus__Dolosigranulum	12.9545	5.4653e-15
genus__Agrococcus	1.13766	0.338502
genus__Flavonifractor	2.47534	0.0170202
genus__Cobetia	0.171078	0.990848
genus__Sulfurifustis	1.46598	0.177888
genus__Phaselicystis	1.62332	0.127211
genus__Salmonella	2.37632	0.021777
genus__Empedobacter	13.9515	3.82198e-16
genus__Demequina	2.10363	0.0423004
genus__Anaerocolumna	2.21982	0.0319684
genus__Erysipelotrichaceae_UCG-006	0.419528	0.89009
genus__Gillisia	3.10365	0.00338752
genus__Pseudohaliea	1.8483	0.0769256
genus__Solibacillus	1.25289	0.272778
genus__Finegoldia	1.44473	0.185909
genus__Oceanobacillus	6.04098	1.06269e-06
genus__Gemella	1.5627	0.14501
genus__F0058	22.1506	3.59008e-25
genus__Plesiomonas	0.643144	0.720131
genus__Desulforhopalus	2.2631	0.0287694
genus__Negativicoccus	0.428151	0.884561
genus__Brevundimonas	0.618848	0.740409
genus__Paenalcaligenes	12.3013	3.16936e-14
genus__Yaniella	1.07236	0.380431
genus__Neisseria	1.72958	0.100627
genus__Lachnospiraceae_UCG-006	2.14981	0.0378652
genus__Belnapia	1.49318	0.168056
genus__Geobacter	2.41221	0.0199221
genus__Aliiroseovarius	0.806377	0.582362
genus__Tepidibacter	3.35454	0.00174477
genus__Brevibacterium	1.59175	0.136225
genus__Bradymonas	2.25893	0.0290637
genus__Senegalimassilia	15.892	2.34024e-18
genus__Oceanisphaera	18.8208	1.3167e-21
genus__Iamia	0.878214	0.523682
genus__Gracilibacillus	0.530012	0.811822
genus__Desulfatirhabdium	5.32716	7.82041e-06
genus__Immundisolibacter	1.91497	0.0659711
genus__Sneathia	4.37058	0.000110945
genus__Sulfurimonas	1.46232	0.179249
genus__Xylella	3.78001	0.000556554
genus__Spirosoma	0.258833	0.969163
genus__Aerococcus	10.8556	1.61578e-12
genus__Ignatzschineria	23.4651	1.5313e-26
genus__Aequorivita	1.15485	0.328026
genus__Marmoricola	1.80007	0.0858635
genus__Janibacter	6.71502	1.60616e-07
genus__Planomicrobium	2.32534	0.0246975
genus__Arenimonas	1.61666	0.129069
genus__SEEP-SRB1	2.18041	0.0351716
genus__Fournierella	5.08819	1.52182e-05
genus__Shuttleworthia	0.615771	0.742961
genus__Persicirhabdus	0.300017	0.953624
genus__Ruminiclostridium	1.27133	0.263232
genus__Pseudohongiella	3.0271	0.00414002
genus__MND1	0.924373	0.487355
genus__Ornithinimicrobium	0.521299	0.818501
genus__Sideroxydans	2.16653	0.0363705
genus__ZOR0006	0.320483	0.94463
genus__Ruminococcaceae_UCG-008	0.686693	0.683379
genus__Methylophaga	11.4003	3.65038e-13
genus__Jeotgalibacillus	1.78929	0.087985
genus__[Anaerorhabdus]_furcosa_group	0.665692	0.70115
genus__Aneurinibacillus	12.3257	2.9673e-14
genus__Varibaculum	1.25625	0.27102
genus__Dechloromonas	0.379952	0.913951
genus__Stomatobaculum	1.97498	0.0573598
genus__Alishewanella	0.367183	0.921085
genus__Verruc-01	0.833665	0.559808
genus__Clavibacter	4.54356	6.88799e-05
genus__Mucilaginibacter	1.39167	0.207268
genus__Microbulbifer	1.18237	0.311743
genus__Tychonema_CCAP_1459-11B	1.62517	0.126698
genus__Macellibacteroides	5.19481	1.13095e-05
genus__Sediminispirochaeta	0.255944	0.970123
genus__Pseudarcicella	0.269627	0.965425
genus__Firmicutes_bacterium_CAG:345	1.49342	0.16797
genus__Castellaniella	0.670806	0.696829
genus__Lautropia	4.91686	2.45012e-05
genus__Asaia	2.22308	0.0317159
genus__Halioglobus	0.652219	0.712507
genus__Ignavigranum	3.1206	0.00323997
genus__Sanguibacteroides	0.857282	0.540538
genus__Defluviitalea	2.39995	0.0205379
genus__Kandleria	0.477711	0.850738
genus__Lachnospiraceae_UCG-010	2.43388	0.0188764
genus__Ilumatobacter	1.3585	0.221625
genus__Roseococcus	0.142696	0.994763
genus__Garciella	1.21328	0.294181
genus__Variovorax	1.3163	0.241053
genus__Tepidimonas	0.294424	0.955936
genus__Providencia	0.793201	0.593347
genus__Cyclobacterium	0.4451	0.873372
genus__Gallionella	0.842145	0.55286
genus__Pseudolabrys	0.730718	0.646024
genus__Clostridium_sensu_stricto_13	1.09933	0.362706
genus__Nosocomiicoccus	1.77338	0.0912062
genus__Pyramidobacter	1.24064	0.279262
genus__Marinilactibacillus	1.01477	0.42016
genus__Tumebacillus	1.64845	0.120414
genus__Helcococcus	1.94932	0.0609067
genus__Arcticibacter	1.54528	0.150512
genus__Hydrogenispora	10.7013	2.46632e-12
genus__Prevotellaceae_UCG-003	4.72356	4.18754e-05
genus__Pedomicrobium	2.8263	0.00697411
genus__Erwinia	1.35279	0.224179
genus__Guggenheimella	0.890381	0.513989
genus__Anoxybacillus	4.44929	8.93298e-05
genus__Tepidanaerobacter	0.516409	0.822218
genus__Candidatus_Soleaferrea	7.06008	6.10393e-08
genus__Nodosilinea_PCC-7104	3.92897	0.000371483
genus__Ezakiella	1.72415	0.101854
genus__Dermabacter	2.14529	0.0382792
genus__Ruminobacter	4.5033	7.69716e-05
genus__Cellulophaga	20.3396	2.99698e-23
genus__Paeniglutamicibacter	3.9128	0.000388179
genus__Delftia	1.18491	0.310272
genus__Pelagibacterium	9.11433	1.96897e-10
genus__Candidatus_Microthrix	0.622327	0.737519
genus__Afipia	0.28572	0.959409
genus__Cetobacterium	2.11038	0.041623
genus__Abiotrophia	0.82635	0.565826
genus__Lawsonella	1.38522	0.210001
genus__Lachnospiraceae_NK4B4_group	1.35888	0.22146
genus__Geothrix	2.2864	0.0271751
genus__Pseudopropionibacterium	1.21401	0.293774
genus__Nitrosomonas	0.457157	0.865167
genus__Ochrobactrum	1.25491	0.271717
genus__Helicobacter	3.08891	0.00352115
genus__Muribaculum	2.20216	0.0333682
genus__Ammoniphilus	12.3864	2.51892e-14
genus__CL500-29_marine_group	0.834916	0.55878
genus__Wandonia	2.00524	0.0534246
genus__Bergeyella	0.813929	0.576092
genus__Cystobacter	2.12679	0.0400183
genus__Thiovirga	0.253454	0.970937
genus__GWE2-31-10	0.174188	0.990334
genus__Merdibacter	3.17327	0.00282046
genus__Pelomonas	1.58817	0.137282
genus__Mycobacterium	0.74953	0.630089
genus__Succinatimonas	2.45387	0.0179583
genus__Dehalobacterium	1.36031	0.220823
genus__Acetivibrio	0.422927	0.887924
genus__Heliophilum	1.10419	0.359572
genus__Bryobacter	1.7567	0.094696
genus__Acidovorax	1.61901	0.128409
genus__Pseudoalteromonas	2.73305	0.00886257
genus__Saccharomonospora	1.55035	0.14889
genus__Tessaracoccus	0.975069	0.448979
genus__Isoptericola	4.23971	0.000158941
genus__HTCC5015	1.1481	0.332107
genus__Sedimentibacter	12.4172	2.31814e-14
genus__Balneola	3.66249	0.000764536
genus__Candidatus_Phytoplasma	0.24352	0.974057
genus__Pseudoclavibacter	0.154177	0.993344
genus__Marivirga	1.91846	0.06544
genus__Pajaroellobacter	1.44606	0.1854
genus__Thalassobacillus	1.57888	0.140056
genus__Haloimpatiens	2.52634	0.0149768
genus__Actinopolyspora	1.12093	0.348921
genus__Eggerthella	6.80415	1.25098e-07
genus__Bordetella	1.7567	0.094696
genus__Scardovia	0.481383	0.848105
genus__Pseudonocardia	0.890707	0.51373
genus__Catenisphaera	0.31281	0.9481
genus__Rhodoferax	1.67555	0.113449
genus__Dongia	1.44665	0.185172
genus__Moraxella	0.675127	0.693174
genus__Alloscardovia	1.87674	0.0720629
genus__Methylomonas	1.53486	0.153886
genus__Desulfovermiculus	5.33107	7.73561e-06
genus__Sulfurovum	2.8596	0.0063995
genus__Aurantimicrobium	0.309966	0.949356
genus__Sporichthya	1.68768	0.11045
genus__Kribbella	1.56871	0.143154
genus__Caminicella	6.08129	9.49184e-07
genus__Chromohalobacter	2.11565	0.0411015
genus__Hymenobacter	0.39104	0.907528
genus__Marinicella	0.713348	0.660762
genus__Vulcaniibacterium	0.325949	0.942089
genus__Actinophytocola	0.248904	0.97239
genus__Salimicrobium	2.05136	0.0479084
genus__Propionibacterium	0.688465	0.681876
genus__Aquicella	0.641547	0.721471
genus__Paenochrobactrum	1.17919	0.313595
genus__Alcaligenes	3.07025	0.00369781
genus__Phocaeicola	0.430049	0.883329
genus__Curtobacterium	0.782738	0.602108
genus__Erythrobacter	1.62408	0.127
genus__Sulfuritalea	1.30416	0.246889
genus__Pontibacter	0.755149	0.625339
genus__GCA-900066225	1.35286	0.224146
genus__Sphingobium	0.639425	0.723249
genus__Brachyspira	3.6846	0.000720283
genus__Azohydromonas	0.205279	0.9842
genus__Candidatus_Entotheonella	0.261162	0.968377
genus__GKS98_freshwater_group	0.31604	0.946654
genus__Roseomonas	0.26864	0.965777
genus__Luteolibacter	1.83922	0.078541
genus__Allobaculum	1.73878	0.0985791
genus__Acetoanaerobium	0.153306	0.993459
genus__Intestinimonas	0.607799	0.749551
genus__Candidatus_Stoquefichus	4.15102	0.000202663
genus__Nitrospira	1.47606	0.17419
genus__Caulobacter	2.09636	0.0430422
genus__Domibacillus	2.20148	0.0334229
genus__Gottschalkia	1.67252	0.114211
genus__Listeria	0.938339	0.476616
genus__Aeribacillus	1.35656	0.222491
genus__Pseudanabaena_PCC-7429	0.429749	0.883524
genus__Timonella	8.66825	6.8076e-10
genus__Caproiciproducens	0.314543	0.947326
genus__Harryflintia	1.11164	0.354802
genus__Citricoccus	0.442432	0.875161
genus__Lachnoclostridium_5	1.14184	0.335932
genus__Terrisporobacter	0.39011	0.908074
genus__Clostridiales_Family_XIII_UCG-001	0.239299	0.975321
genus__Azospirillum	0.924955	0.486905
genus__Flaviflexus	1.86318	0.0743449
genus__Pseudorhodobacter	2.12328	0.0403569
genus__CAG-873	4.42379	9.58302e-05
genus__Lacunisphaera	2.2168	0.0322036
genus__Pelistega	2.3546	0.0229785
genus__Azoarcus	1.35464	0.223349
genus__Trueperella	2.85245	0.00651886
genus__Thermus	2.32463	0.0247402
genus__Nitratireductor	2.20727	0.0329575
genus__Thauera	0.385092	0.911
genus__Brochothrix	1.18418	0.310695
genus__Winogradskyella	1.10827	0.356955
genus__Bradyrhizobium	1.60823	0.131452
genus__Candidatus_Marispirochaeta	0.575459	0.775944
genus__Kluyvera	0.944157	0.472179
genus__GCA-900066755	0.606597	0.750542
genus__Aliidiomarina	5.65807	3.10349e-06
genus__Anaeroglobus	1.52772	0.156238
genus__S5-A14a	1.32366	0.237572
genus__Anaerocella	0.520823	0.818864
genus__Anaerofustis	1.21932	0.290836
genus__Succiniclasticum	0.754726	0.625697
genus__Propionicicella	1.32079	0.238924
genus__Desulfuribacillus	1.07857	0.3763
genus__Natronincola	2.18175	0.0350581
genus__Methyloversatilis	0.601374	0.754841
genus__Ruminococcaceae_UCG-009	0.34435	0.933109
genus__Gemmobacter	0.698548	0.673324
genus__Williamsia	0.657458	0.708096
genus__Kroppenstedtia	1.741	0.0980904
genus__Clostridium_sensu_stricto_15	2.11085	0.0415768
genus__Ellin6067	0.810202	0.579184
genus__Undibacterium	0.287611	0.958668
genus__Tetragenococcus	0.511248	0.826115
genus__SAR92_clade	0.81448	0.575635
genus__Nubsella	1.78953	0.0879385
genus__Longimonas	3.21452	0.00252946
genus__Mesorhizobium	1.66245	0.116771
genus__Chryseomicrobium	0.796892	0.590264
genus__Bosea	2.8292	0.00692207
genus__Gramella	10.2767	7.9159e-12
genus__Desulfomicrobium	2.67924	0.0101687
genus__Adhaeribacter	2.07317	0.0454886
genus__Thiomicrorhabdus	1.69166	0.109481
genus__Rickettsiella	4.44507	9.03739e-05
genus__Lentimonas	4.60028	5.88917e-05
genus__SWB02	0.475106	0.852596
genus__Marinococcus	2.28714	0.0271261
genus__Fibrobacter	1.29615	0.250803
genus__Ulvibacter	0.686221	0.683779
genus__Gulosibacter	2.13924	0.0388399
genus__Edwardsiella	1.2672	0.265345
genus__Cloacibacterium	1.22044	0.290219
genus__Blastomonas	0.954039	0.464693
genus__Acidaminobacter	0.272935	0.964231
genus__Dethiosulfatibacter	1.49198	0.168479
genus__Ercella	2.3165	0.0252402
genus__Lentibacillus	0.247529	0.972822
genus__Trichococcus	0.92796	0.484586
genus__Xanthomonas	0.675962	0.692468
KO__K00001	14.4249	1.09154e-16
KO__K00002	20.4671	2.18819e-23
KO__K00003	15.7645	3.26017e-18
KO__K00004	7.77938	8.14085e-09
KO__K00005	12.1475	4.80241e-14
KO__K00007	14.3643	1.28092e-16
KO__K00008	10.0499	1.4787e-11
KO__K00009	11.2681	5.23426e-13
KO__K00010	15.0784	1.95615e-17
KO__K00011	21.4307	2.06124e-24
KO__K00012	11.7923	1.25723e-13
KO__K00013	18.543	2.64935e-21
KO__K00014	12.0059	7.04568e-14
KO__K00015	8.45003	1.25053e-09
KO__K00016	13.5083	1.24263e-15
KO__K00018	16.5255	4.54139e-19
KO__K00019	5.74583	2.42802e-06
KO__K00020	6.29076	5.27729e-07
KO__K00021	25.3026	2.01418e-28
KO__K00023	19.5211	2.28253e-22
KO__K00024	12.6547	1.22274e-14
KO__K00027	8.90064	3.5656e-10
KO__K00029	16.0241	1.66127e-18
KO__K00030	9.85526	2.53e-11
KO__K00031	16.3276	7.5697e-19
KO__K00032	13.8413	5.12176e-16
KO__K00033	15.0259	2.24489e-17
KO__K00034	21.5441	1.56363e-24
KO__K00035	10.5939	3.31134e-12
KO__K00036	15.076	1.96848e-17
KO__K00038	11.9024	9.3277e-14
KO__K00039	11.1495	7.23454e-13
KO__K00040	6.34255	4.5642e-07
KO__K00041	12.6805	1.14062e-14
KO__K00042	10.1404	1.15235e-11
KO__K00043	12.0097	6.97465e-14
KO__K00044	9.61611	4.90001e-11
KO__K00045	14.656	5.93515e-17
KO__K00046	16.0885	1.40558e-18
KO__K00048	17.811	1.68918e-20
KO__K00050	10.5334	3.90875e-12
KO__K00052	19.0812	6.85182e-22
KO__K00053	19.0476	7.45277e-22
KO__K00054	8.27238	2.05279e-09
KO__K00055	13.726	6.95907e-16
KO__K00057	16.6259	3.50514e-19
KO__K00058	14.0535	2.91635e-16
KO__K00059	13.5989	9.75931e-16
KO__K00060	17.3774	5.09937e-20
KO__K00064	15.989	1.81954e-18
KO__K00065	14.038	3.03822e-16
KO__K00066	17.5747	3.08218e-20
KO__K00067	17.044	1.19688e-19
KO__K00068	5.33552	7.64014e-06
KO__K00073	5.2007	1.11256e-05
KO__K00074	13.896	4.42914e-16
KO__K00075	16.5393	4.38216e-19
KO__K00076	13.4901	1.30455e-15
KO__K00077	17.1717	8.62912e-20
KO__K00082	16.9793	1.4131e-19
KO__K00086	11.0623	9.18032e-13
KO__K00087	14.8157	3.89864e-17
KO__K00088	7.04173	6.42623e-08
KO__K00090	26.2975	2.00428e-29
KO__K00091	9.79458	2.99164e-11
KO__K00094	8.75641	5.32594e-10
KO__K00096	17.1017	1.03245e-19
KO__K00097	13.9831	3.51479e-16
KO__K00098	11.2796	5.0725e-13
KO__K00099	14.3333	1.39056e-16
KO__K00100	17.7363	2.0425e-20
KO__K00101	11.4434	3.24562e-13
KO__K00102	8.91713	3.40581e-10
KO__K00103	21.7028	1.06306e-24
KO__K00104	4.58519	6.13992e-05
KO__K00105	8.49885	1.0914e-09
KO__K00108	17.6761	2.38067e-20
KO__K00109	15.8538	2.58471e-18
KO__K00111	9.67559	4.15669e-11
KO__K00112	14.7118	5.12302e-17
KO__K00113	12.441	2.17448e-14
KO__K00114	10.4924	4.37508e-12
KO__K00115	7.77665	8.20315e-09
KO__K00116	15.4156	8.09498e-18
KO__K00117	15.922	2.16509e-18
KO__K00118	10.9389	1.28662e-12
KO__K00119	21.0854	4.79178e-24
KO__K00121	15.8764	2.43754e-18
KO__K00122	17.8598	1.49249e-20
KO__K00123	9.5276	6.26021e-11
KO__K00124	11.9228	8.82525e-14
KO__K00125	9.63592	4.6387e-11
KO__K00126	12.9622	5.35359e-15
KO__K00127	20.2581	3.6657e-23
KO__K00128	11.9534	8.12184e-14
KO__K00129	20.9867	6.10231e-24
KO__K00130	9.82045	2.78529e-11
KO__K00131	11.8378	1.11123e-13
KO__K00132	13.6244	9.11895e-16
KO__K00133	15.8643	2.51498e-18
KO__K00134	11.6431	1.88564e-13
KO__K00135	9.70022	3.88305e-11
KO__K00137	12.2227	3.91992e-14
KO__K00138	9.56083	5.71006e-11
KO__K00140	10.5128	4.13646e-12
KO__K00141	11.6784	1.71279e-13
KO__K00145	18.7851	1.44017e-21
KO__K00146	17.2111	7.80236e-20
KO__K00147	18.855	1.20837e-21
KO__K00148	23.1608	3.16518e-26
KO__K00150	6.66524	1.84679e-07
KO__K00151	12.6279	1.31421e-14
KO__K00152	23.2342	2.65576e-26
KO__K00153	23.2271	2.70163e-26
KO__K00154	20.1481	4.81117e-23
KO__K00155	16.2726	8.72705e-19
KO__K00156	14.8622	3.44993e-17
KO__K00158	6.2168	6.49291e-07
KO__K00161	8.99038	2.77837e-10
KO__K00162	8.90947	3.47915e-10
KO__K00163	18.962	9.23852e-22
KO__K00164	18.5296	2.73985e-21
KO__K00166	18.9065	1.06181e-21
KO__K00167	19.4821	2.51555e-22
KO__K00169	15.2862	1.1352e-17
KO__K00170	17.0658	1.13196e-19
KO__K00171	17.0143	1.29164e-19
KO__K00172	15.8424	2.66263e-18
KO__K00174	16.0887	1.40475e-18
KO__K00175	16.0624	1.50382e-18
KO__K00176	16.609	3.66142e-19
KO__K00177	16.4264	5.86411e-19
KO__K00179	17.6034	2.86549e-20
KO__K00180	18.3098	4.77239e-21
KO__K00183	3.01591	0.00426288
KO__K00184	10.4189	5.35396e-12
KO__K00185	10.027	1.57507e-11
KO__K00186	7.36501	2.59703e-08
KO__K00187	10.4802	4.5247e-12
KO__K00190	7.05021	6.27514e-08
KO__K00192	4.37358	0.000110034
KO__K00193	22.7332	8.81695e-26
KO__K00194	7.02495	6.73566e-08
KO__K00196	5.84594	1.83478e-06
KO__K00197	8.54447	9.61077e-10
KO__K00198	10.7408	2.21321e-12
KO__K00200	9.52152	6.36642e-11
KO__K00201	11.0883	8.55157e-13
KO__K00202	9.09722	2.06481e-10
KO__K00203	24.4419	1.51474e-27
KO__K00204	10.6595	2.76567e-12
KO__K00205	18.0712	8.72741e-21
KO__K00207	4.39311	0.000104275
KO__K00208	16.115	1.31235e-18
KO__K00210	11.4025	3.62873e-13
KO__K00214	3.37562	0.00164956
KO__K00215	11.0294	1.00427e-12
KO__K00216	20.2207	4.02044e-23
KO__K00217	24.5422	1.19612e-27
KO__K00218	15.9906	1.81184e-18
KO__K00219	12.3114	3.08403e-14
KO__K00220	3.86561	0.000441275
KO__K00221	17.5556	3.23624e-20
KO__K00224	13.3015	2.15838e-15
KO__K00226	17.7461	1.99247e-20
KO__K00228	19.0074	8.24372e-22
KO__K00230	9.18633	1.61226e-10
KO__K00231	15.003	2.38358e-17
KO__K00232	17.3262	5.81288e-20
KO__K00239	14.6723	5.68532e-17
KO__K00240	14.0617	2.85351e-16
KO__K00241	15.2753	1.16802e-17
KO__K00242	13.9519	3.81745e-16
KO__K00243	15.6923	3.93464e-18
KO__K00244	10.4887	4.42004e-12
KO__K00245	12.7236	1.016e-14
KO__K00246	16.4964	4.89468e-19
KO__K00247	9.28621	1.22206e-10
KO__K00248	14.8397	3.65983e-17
KO__K00249	15.8398	2.68061e-18
KO__K00252	13.8857	4.55113e-16
KO__K00253	12.4382	2.19094e-14
KO__K00255	26.7873	6.49681e-30
KO__K00256	20.1801	4.44475e-23
KO__K00257	18.9486	9.55384e-22
KO__K00258	22.6539	1.06674e-25
KO__K00259	12.0889	5.6283e-14
KO__K00260	6.48764	3.03877e-07
KO__K00261	7.64051	1.2007e-08
KO__K00262	13.7645	6.28135e-16
KO__K00263	16.5136	4.68252e-19
KO__K00265	5.5068	4.73646e-06
KO__K00266	6.57275	2.39356e-07
KO__K00270	29.2166	2.66118e-32
KO__K00271	14.2819	1.59272e-16
KO__K00273	23.4008	1.78472e-26
KO__K00274	11.454	3.15382e-13
KO__K00275	15.4406	7.58358e-18
KO__K00557	10.4939	4.35699e-12
KO__K00558	15.6796	4.0666e-18
KO__K00560	17.1744	8.57064e-20
KO__K00561	6.7766	1.35143e-07
KO__K00563	13.0201	4.58331e-15
KO__K00564	7.48754	1.84258e-08
KO__K00566	14.6766	5.62175e-17
KO__K00567	8.15328	2.86256e-09
KO__K00568	13.0534	4.1925e-15
KO__K00569	22.6854	9.88981e-26
KO__K00570	8.51534	1.04237e-09
KO__K00571	6.30267	5.10406e-07
KO__K00573	14.1878	2.04309e-16
KO__K00574	11.0496	9.5052e-13
KO__K00575	14.9369	2.83545e-17
KO__K00577	5.83096	1.91337e-06
KO__K00579	1.96402	0.0588502
KO__K00580	18.195	6.3801e-21
KO__K00584	2.27972	0.0276236
KO__K00586	2.3695	0.0221475
KO__K00587	15.6073	4.90895e-18
KO__K00588	17.0812	1.08806e-19
KO__K00590	18.4905	3.02395e-21
KO__K00594	11.3457	4.23647e-13
KO__K00595	16.7879	2.31009e-19
KO__K00596	14.0893	2.65207e-16
KO__K00598	11.2146	6.05725e-13
KO__K00599	14.9781	2.54452e-17
KO__K00600	16.1107	1.32714e-18
KO__K00602	15.1251	1.73052e-17
KO__K00603	18.985	8.7188e-22
KO__K00604	9.46823	7.37894e-11
KO__K00605	16.2886	8.37265e-19
KO__K00606	16.2258	9.84866e-19
KO__K00609	14.9541	2.71007e-17
KO__K00610	15.2078	1.3936e-17
KO__K00611	14.6264	6.41636e-17
KO__K00612	23.7718	7.38534e-27
KO__K00613	2.30345	0.0260628
KO__K00614	7.57155	1.45637e-08
KO__K00615	10.7103	2.40634e-12
KO__K00616	15.5583	5.57783e-18
KO__K00619	3.49044	0.00121388
KO__K00620	15.7627	3.27561e-18
KO__K00622	22.5305	1.4357e-25
KO__K00624	16.753	2.52701e-19
KO__K00625	15.8335	2.72448e-18
KO__K00626	11.3862	3.79361e-13
KO__K00627	10.3177	7.07192e-12
KO__K00631	16.779	2.36357e-19
KO__K00632	13.1656	3.1042e-15
KO__K00633	16.3716	6.7557e-19
KO__K00634	16.3453	7.23204e-19
KO__K00635	25.4764	1.34367e-28
KO__K00638	21.012	5.73493e-24
KO__K00639	15.1022	1.83779e-17
KO__K00640	13.9324	4.02045e-16
KO__K00641	16.9057	1.70693e-19
KO__K00643	5.77194	2.25698e-06
KO__K00645	12.2634	3.5109e-14
KO__K00646	32.7139	1.25248e-35
KO__K00647	17.0796	1.09252e-19
KO__K00648	11.9579	8.02462e-14
KO__K00651	19.9535	7.79231e-23
KO__K00652	13.8011	5.69898e-16
KO__K00655	8.29794	1.91145e-09
KO__K00656	10.4497	4.91979e-12
KO__K00657	15.9525	2.00036e-18
KO__K00658	15.2591	1.21873e-17
KO__K00661	10.2468	8.59659e-12
KO__K00662	13.5801	1.02607e-15
KO__K00666	11.3827	3.82919e-13
KO__K00672	8.70133	6.20855e-10
KO__K00673	18.2494	5.55934e-21
KO__K00674	10.9009	1.42752e-12
KO__K00675	11.1837	6.58878e-13
KO__K00676	13.1718	3.05331e-15
KO__K00677	15.6065	4.91903e-18
KO__K00680	3.78355	0.000551242
KO__K00681	9.89616	2.2598e-11
KO__K00683	15.2894	1.12564e-17
KO__K00684	17.2079	7.86478e-20
KO__K00685	19.5966	1.89152e-22
KO__K00686	22.4298	1.82969e-25
KO__K00687	8.77725	5.02577e-10
KO__K00688	14.5325	8.21682e-17
KO__K00689	7.45147	2.03844e-08
KO__K00690	13.6341	8.88635e-16
KO__K00691	16.7896	2.30019e-19
KO__K00692	10.6979	2.48903e-12
KO__K00693	16.2742	8.69009e-19
KO__K00694	10.2393	8.77535e-12
KO__K00695	8.05081	3.8113e-09
KO__K00696	15.6795	4.0671e-18
KO__K00697	15.3271	1.01995e-17
KO__K00700	9.80508	2.90607e-11
KO__K00701	17.2445	7.16341e-20
KO__K00703	14.2341	1.80734e-16
KO__K00705	9.97666	1.80966e-11
KO__K00712	7.07918	5.78569e-08
KO__K00713	8.76903	5.14221e-10
KO__K00720	3.48556	0.00122986
KO__K00721	14.5098	8.72329e-17
KO__K00729	7.43756	2.11945e-08
KO__K00737	2.81483	0.00718328
KO__K00748	15.3502	9.60258e-18
KO__K00752	2.86408	0.00632572
KO__K00754	17.1538	9.03408e-20
KO__K00756	14.927	2.91028e-17
KO__K00757	16.2299	9.74649e-19
KO__K00758	15.5268	6.05486e-18
KO__K00759	14.8892	3.21364e-17
KO__K00760	16.2842	8.46956e-19
KO__K00761	14.9872	2.48462e-17
KO__K00762	16.1674	1.14568e-18
KO__K00763	12.2956	3.21904e-14
KO__K00764	13.025	4.52289e-15
KO__K00765	19.8085	1.11674e-22
KO__K00766	18.7073	1.75169e-21
KO__K00767	16.8629	1.90516e-19
KO__K00768	20.3099	3.22529e-23
KO__K00769	12.371	2.62578e-14
KO__K00772	13.1271	3.4412e-15
KO__K00899	14.1847	2.06007e-16
KO__K00901	15.7606	3.29346e-18
KO__K00903	11.9474	8.25572e-14
KO__K00906	16.3102	7.91726e-19
KO__K00908	11.6322	1.94223e-13
KO__K00912	8.97333	2.91316e-10
KO__K01082	17.013	1.29594e-19
KO__K01120	11.7049	1.59409e-13
KO__K01126	16.2997	8.13493e-19
KO__K01127	3.3572	0.00173248
KO__K01128	25.7482	7.14349e-29
KO__K01129	15.6232	4.70981e-18
KO__K01130	18.56	2.53782e-21
KO__K01133	13.26	2.41167e-15
KO__K01134	16.711	2.81542e-19
KO__K01135	14.7231	4.97308e-17
KO__K01136	22.1329	3.74635e-25
KO__K01137	21.8992	6.5985e-25
KO__K01138	11.6987	1.6211e-13
KO__K01139	12.0856	5.67913e-14
KO__K01233	13.4456	1.4689e-15
KO__K01234	13.287	2.24376e-15
KO__K01235	14.4802	9.43278e-17
KO__K01236	28.0434	3.71619e-31
KO__K01238	14.2209	1.87182e-16
KO__K01239	8.84295	4.18615e-10
KO__K01241	19.5662	2.04024e-22
KO__K01243	5.8115	2.02046e-06
KO__K01520	16.414	6.05501e-19
KO__K01521	10.7297	2.28125e-12
KO__K01523	11.0142	1.04711e-12
KO__K01524	13.7144	7.17573e-16
KO__K01525	9.16905	1.69148e-10
KO__K01592	15.2565	1.227e-17
KO__K01593	13.472	1.36885e-15
KO__K01595	10.5322	3.92194e-12
KO__K01596	11.5801	2.23763e-13
KO__K01597	8.27489	2.03842e-09
KO__K01598	8.02822	4.05969e-09
KO__K01599	15.2632	1.20567e-17
KO__K01601	9.2213	1.46314e-10
KO__K01602	6.82962	1.16472e-07
KO__K01607	16.14	1.23002e-18
KO__K01608	13.1022	3.67857e-15
KO__K01609	18.1914	6.43741e-21
KO__K01610	14.99	2.46647e-17
KO__K01611	10.0184	1.61276e-11
KO__K01612	7.7149	9.75024e-09
KO__K01613	15.9449	2.03996e-18
KO__K01615	7.72295	9.53318e-09
KO__K01616	20.8376	8.79612e-24
KO__K01617	19.5396	2.1798e-22
KO__K01618	10.0275	1.57308e-11
KO__K01619	16.0696	1.47611e-18
KO__K01620	22.5347	1.42094e-25
KO__K01621	14.6119	6.66523e-17
KO__K01622	2.14798	0.0380328
KO__K01623	8.11408	3.1938e-09
KO__K01624	7.05497	6.19196e-08
KO__K01625	16.8888	1.78259e-19
KO__K01626	13.9385	3.95649e-16
KO__K01627	15.1732	1.52575e-17
KO__K01628	14.2922	1.54989e-16
KO__K01629	14.8516	3.54769e-17
KO__K01630	9.77378	3.16858e-11
KO__K01631	13.6722	8.02937e-16
KO__K01632	6.74236	1.48761e-07
KO__K01633	12.584	1.47889e-14
KO__K01635	6.65135	1.92015e-07
KO__K01636	8.28146	2.00139e-09
KO__K01637	22.0293	4.81444e-25
KO__K01638	22.5822	1.26751e-25
KO__K01639	13.6566	8.37071e-16
KO__K01640	12.9385	5.70422e-15
KO__K01641	8.12173	3.12626e-09
KO__K01643	4.61687	5.62532e-05
KO__K01644	6.75624	1.43085e-07
KO__K01646	3.80333	0.00052249
KO__K01647	17.5339	3.42029e-20
KO__K01649	16.8341	2.05168e-19
KO__K01652	17.2337	7.36249e-20
KO__K01653	19.6118	1.82118e-22
KO__K01654	19.5966	1.89135e-22
KO__K01655	2.304	0.0260273
KO__K01657	18.4922	3.01131e-21
KO__K01658	16.4117	6.09073e-19
KO__K01659	18.9581	9.32932e-22
KO__K01661	16.7985	2.24825e-19
KO__K01662	13.4502	1.45077e-15
KO__K01663	2.33535	0.0240958
KO__K01664	7.28476	3.2518e-08
KO__K01665	16.6776	3.06882e-19
KO__K01666	20.6448	1.41268e-23
KO__K01667	15.2199	1.35031e-17
KO__K01668	15.767	3.23902e-18
KO__K01669	11.8697	1.01929e-13
KO__K01671	10.0732	1.38648e-11
KO__K01673	14.5584	7.67481e-17
KO__K01674	6.62205	2.08458e-07
KO__K01676	15.924	2.15379e-18
KO__K01677	11.2383	5.67718e-13
KO__K01678	10.0305	1.55993e-11
KO__K01679	6.71004	1.62876e-07
KO__K01681	16.9481	1.53073e-19
KO__K01682	17.1606	8.87917e-20
KO__K01684	7.65942	1.13881e-08
KO__K01685	11.6239	1.98624e-13
KO__K01686	20.6351	1.44672e-23
KO__K01687	18.0462	9.29866e-21
KO__K01689	12.4702	2.00963e-14
KO__K01690	15.8257	2.7806e-18
KO__K01692	19.6989	1.46636e-22
KO__K01693	15.0035	2.38046e-17
KO__K01695	18.2077	6.17762e-21
KO__K01696	18.7892	1.42538e-21
KO__K01697	6.72852	1.54649e-07
KO__K01698	16.0707	1.47216e-18
KO__K01699	6.54262	2.60463e-07
KO__K01703	18.7075	1.75062e-21
KO__K01704	19.5715	2.01362e-22
KO__K01705	23.237	2.63862e-26
KO__K01706	8.5127	1.05008e-09
KO__K01707	21.7025	1.06367e-24
KO__K01708	9.54704	5.93216e-11
KO__K01709	21.0889	4.75051e-24
KO__K01710	9.73206	3.55585e-11
KO__K01711	12.4771	1.97236e-14
KO__K01712	16.8386	2.02797e-19
KO__K01713	16.5187	4.62186e-19
KO__K01714	11.7451	1.42901e-13
KO__K01715	13.8984	4.40104e-16
KO__K01716	13.888	4.52406e-16
KO__K01719	16.1435	1.21903e-18
KO__K01720	20.1847	4.39441e-23
KO__K01721	10.2777	7.89559e-12
KO__K01724	16.8107	2.17885e-19
KO__K01725	12.9528	5.49022e-15
KO__K01726	17.0204	1.27153e-19
KO__K01727	9.29246	1.20103e-10
KO__K01728	14.9795	2.5355e-17
KO__K01729	13.2078	2.77279e-15
KO__K01730	13.4019	1.65056e-15
KO__K01731	9.98993	1.74461e-11
KO__K01732	31.2125	3.24156e-34
KO__K01733	19.1992	5.09882e-22
KO__K01734	17.0346	1.22622e-19
KO__K01735	11.8035	1.21971e-13
KO__K01736	14.6209	6.50869e-17
KO__K01737	18.5519	2.59052e-21
KO__K01738	16.2972	8.18925e-19
KO__K01739	14.525	8.38255e-17
KO__K01740	20.7308	1.1435e-23
KO__K01743	11.4207	3.45314e-13
KO__K01744	15.6378	4.53449e-18
KO__K01745	16.4973	4.88369e-19
KO__K01746	10.0766	1.37383e-11
KO__K01749	15.0864	1.9152e-17
KO__K01750	13.6812	7.83983e-16
KO__K01751	11.3247	4.48587e-13
KO__K01752	7.34509	2.7461e-08
KO__K01753	9.12386	1.91757e-10
KO__K01754	15.6175	4.78042e-18
KO__K01755	18.638	2.08515e-21
KO__K01756	14.4104	1.1341e-16
KO__K01757	6.44704	3.40513e-07
KO__K01758	10.6695	2.69083e-12
KO__K01759	17.7298	2.07667e-20
KO__K01760	11.6882	1.66783e-13
KO__K01761	12.6984	1.08725e-14
KO__K01766	9.71252	3.75321e-11
KO__K01768	12.0824	5.72799e-14
KO__K01769	13.3178	2.06613e-15
KO__K01770	13.0636	4.07904e-15
KO__K01771	17.4494	4.24297e-20
KO__K01772	7.6399	1.20275e-08
KO__K01775	16.0615	1.50762e-18
KO__K01776	17.8632	1.47956e-20
KO__K01777	7.15307	4.70333e-08
KO__K01778	18.2337	5.78459e-21
KO__K01779	11.1646	6.94196e-13
KO__K01780	13.371	1.79229e-15
KO__K01781	14.0053	3.31327e-16
KO__K01782	17.1463	9.2105e-20
KO__K01783	22.5528	1.36054e-25
KO__K01784	8.30551	1.87146e-09
KO__K01785	11.3687	3.97882e-13
KO__K01786	14.0571	2.88799e-16
KO__K01787	12.2642	3.50412e-14
KO__K01788	11.7761	1.3139e-13
KO__K01790	16.1846	1.09597e-18
KO__K01791	11.0577	9.29639e-13
KO__K01792	7.96201	4.88497e-09
KO__K01795	13.1989	2.83971e-15
KO__K01796	18.1135	7.84028e-21
KO__K01797	26.9344	4.63659e-30
KO__K01799	9.51059	6.56216e-11
KO__K01800	20.1164	5.20352e-23
KO__K01801	23.5661	1.20404e-26
KO__K01802	9.33693	1.06172e-10
KO__K01803	16.6432	3.35267e-19
KO__K01804	13.6248	9.11016e-16
KO__K01805	20.863	8.26545e-24
KO__K01807	13.8072	5.60737e-16
KO__K01808	11.3948	3.70558e-13
KO__K01809	15.8256	2.7816e-18
KO__K01810	15.2176	1.35833e-17
KO__K01811	9.30857	1.14858e-10
KO__K01812	19.4026	3.06743e-22
KO__K01813	10.758	2.1114e-12
KO__K01814	18.2425	5.65756e-21
KO__K01815	20.0318	6.41747e-23
KO__K01816	11.9604	7.97062e-14
KO__K01817	15.1032	1.83288e-17
KO__K01818	9.27712	1.25325e-10
KO__K01819	9.82426	2.75611e-11
KO__K01820	15.5952	5.06678e-18
KO__K01821	8.40258	1.42748e-09
KO__K01822	25.1159	3.11531e-28
KO__K01823	9.26514	1.2956e-10
KO__K01825	17.1622	8.84099e-20
KO__K01826	12.4691	2.01551e-14
KO__K01828	22.2252	2.99792e-25
KO__K01829	26.1415	2.87306e-29
KO__K01834	15.6049	4.94022e-18
KO__K01835	12.3484	2.79139e-14
KO__K01838	9.68292	4.07331e-11
KO__K01839	14.1024	2.56158e-16
KO__K01840	15.1305	1.70626e-17
KO__K01841	18.5759	2.43827e-21
KO__K01843	21.5567	1.51641e-24
KO__K01844	16.2224	9.93666e-19
KO__K01845	15.7168	3.69081e-18
KO__K01846	18.4613	3.255e-21
KO__K01847	5.64925	3.18099e-06
KO__K01848	1.6465	0.12093
KO__K01849	1.61496	0.129545
KO__K01851	10.8697	1.5547e-12
KO__K01854	13.7166	7.13383e-16
KO__K01856	21.2504	3.20078e-24
KO__K01857	18.1965	6.3553e-21
KO__K01858	16.326	7.60176e-19
KO__K01860	22.1258	3.81133e-25
KO__K01865	14.0934	2.62353e-16
KO__K01866	17.3898	4.94046e-20
KO__K01867	16.7594	2.48631e-19
KO__K01868	18.3128	4.73533e-21
KO__K01869	16.3957	6.34783e-19
KO__K01870	16.4358	5.72378e-19
KO__K01872	17.1402	9.355e-20
KO__K01873	16.9891	1.37806e-19
KO__K01874	17.82	1.651e-20
KO__K01875	17.8796	1.41901e-20
KO__K01876	16.4949	4.91396e-19
KO__K01878	5.25371	9.59763e-06
KO__K01879	5.61538	3.49689e-06
KO__K01880	12.9203	5.98925e-15
KO__K01881	15.4981	6.52569e-18
KO__K01883	17.0371	1.21828e-19
KO__K01884	2.77274	0.00800491
KO__K01885	11.4838	2.90769e-13
KO__K01886	14.389	1.20002e-16
KO__K01887	16.5652	4.09882e-19
KO__K01889	17.1488	9.15021e-20
KO__K01890	16.3917	6.41461e-19
KO__K01892	16.5146	4.67016e-19
KO__K01893	15.5794	5.27876e-18
KO__K01894	16.8263	2.09324e-19
KO__K01895	16.8598	1.92066e-19
KO__K01896	1.38048	0.212025
KO__K01897	12.4345	2.21286e-14
KO__K01902	15.4448	7.50055e-18
KO__K01903	15.5569	5.59858e-18
KO__K01904	6.14811	7.87124e-07
KO__K01905	16.4245	5.89381e-19
KO__K01906	5.58282	3.83006e-06
KO__K01907	13.9551	3.78593e-16
KO__K01908	17.81	1.69384e-20
KO__K01909	22.6434	1.09419e-25
KO__K01910	3.32001	0.00191257
KO__K01911	17.0889	1.0669e-19
KO__K01912	15.3967	8.50345e-18
KO__K01913	15.4965	6.55358e-18
KO__K01914	12.0602	6.0825e-14
KO__K01915	12.6777	1.14951e-14
KO__K01916	8.0256	4.08946e-09
KO__K01917	12.2387	3.75343e-14
KO__K01918	16.5901	3.844e-19
KO__K01919	13.6758	7.95196e-16
KO__K01920	18.8044	1.37198e-21
KO__K01921	14.281	1.59635e-16
KO__K01922	11.2073	6.17796e-13
KO__K01923	16.8527	1.95607e-19
KO__K01924	14.5459	7.93126e-17
KO__K01925	16.5038	4.80204e-19
KO__K01926	16.7014	2.8865e-19
KO__K01928	16.9448	1.54401e-19
KO__K01929	18.1809	6.61152e-21
KO__K01932	13.8356	5.19902e-16
KO__K01933	16.0827	1.42673e-18
KO__K01934	15.2378	1.28848e-17
KO__K01935	15.3732	9.04237e-18
KO__K01937	17.3817	5.04319e-20
KO__K01938	12.186	4.32849e-14
KO__K01939	9.64983	4.46369e-11
KO__K01940	18.9315	9.97193e-22
KO__K01941	10.4107	5.47575e-12
KO__K01945	15.2908	1.12149e-17
KO__K01947	1.44029	0.187625
KO__K01950	11.9251	8.7693e-14
KO__K01951	13.4125	1.60435e-15
KO__K01952	15.7666	3.24221e-18
KO__K01953	15.3178	1.0451e-17
KO__K01955	11.4906	2.8544e-13
KO__K01956	17.1856	8.32795e-20
KO__K01958	11.2513	5.48012e-13
KO__K01959	11.9059	9.23764e-14
KO__K01960	14.4546	1.0092e-16
KO__K01961	19.3501	3.49692e-22
KO__K01962	13.1209	3.49842e-15
KO__K01963	12.957	5.42825e-15
KO__K01964	6.59099	2.27422e-07
KO__K01965	18.5556	2.56618e-21
KO__K01966	10.0224	1.595e-11
KO__K01968	14.3424	1.35719e-16
KO__K01969	16.035	1.61462e-18
KO__K01971	10.7236	2.31973e-12
KO__K01972	15.0854	1.92034e-17
KO__K01974	15.9852	1.83726e-18
KO__K02342	15.5688	5.42704e-18
KO__K02343	14.6933	5.37867e-17
KO__K02344	9.15701	1.74898e-10
KO__K02345	10.0924	1.31531e-11
KO__K02346	14.6802	5.56779e-17
KO__K02347	12.731	9.95782e-15
KO__K02348	16.288	8.38632e-19
KO__K02351	25.2376	2.34416e-28
KO__K02352	11.4605	3.0982e-13
KO__K02355	15.6826	4.03516e-18
KO__K02356	18.8565	1.20394e-21
KO__K02357	16.7197	2.75329e-19
KO__K02358	23.2302	2.68172e-26
KO__K02361	15.9166	2.19562e-18
KO__K02362	11.4104	3.55138e-13
KO__K02363	12.0451	6.33606e-14
KO__K02364	10.6558	2.79357e-12
KO__K02371	19.1912	5.20232e-22
KO__K02372	7.83142	7.03788e-09
KO__K02377	14.7981	4.08299e-17
KO__K02379	9.93005	2.05804e-11
KO__K02380	11.2277	5.84406e-13
KO__K02381	9.25997	1.31431e-10
KO__K02385	15.3939	8.5671e-18
KO__K02386	8.04178	3.90874e-09
KO__K02387	14.6733	5.67088e-17
KO__K02388	14.8557	3.50909e-17
KO__K02389	14.5229	8.42759e-17
KO__K02390	14.6787	5.59028e-17
KO__K02391	18.0947	8.2227e-21
KO__K02392	15.5464	5.75362e-18
KO__K02393	5.39758	6.42542e-06
KO__K02394	3.06678	0.00373154
KO__K02395	13.1866	2.93437e-15
KO__K02396	14.6304	6.34862e-17
KO__K02397	14.0547	2.90664e-16
KO__K02398	14.2525	1.72144e-16
KO__K02399	16.5875	3.87065e-19
KO__K02400	14.8242	3.81227e-17
KO__K02401	14.876	3.32711e-17
KO__K02402	14.2039	1.95769e-16
KO__K02403	13.9459	3.87921e-16
KO__K02404	14.8999	3.12474e-17
KO__K02405	14.897	3.14814e-17
KO__K02406	14.9948	2.43571e-17
KO__K02407	14.5821	7.21004e-17
KO__K02408	13.4849	1.32262e-15
KO__K02409	12.2604	3.54033e-14
KO__K02410	14.8187	3.86781e-17
KO__K02411	13.1248	3.4627e-15
KO__K02412	14.8543	3.52177e-17
KO__K02413	14.0668	2.81518e-16
KO__K02414	13.6278	9.03767e-16
KO__K02415	6.17732	7.25262e-07
KO__K02416	15.0733	1.98242e-17
KO__K02417	15.5698	5.41269e-18
KO__K02418	8.60085	8.2135e-10
KO__K02419	14.733	4.846e-17
KO__K02420	14.7531	4.59542e-17
KO__K02421	15.1834	1.48571e-17
KO__K02422	14.357	1.30582e-16
KO__K02423	15.7372	3.50003e-18
KO__K02424	8.60157	8.19709e-10
KO__K02425	9.95413	1.92572e-11
KO__K02426	15.7307	3.55948e-18
KO__K02427	17.0594	1.15064e-19
KO__K03042	26.0583	3.48215e-29
KO__K03043	17.6998	2.24127e-20
KO__K03044	16.5747	3.99951e-19
KO__K03047	3.53106	0.00108869
KO__K03048	7.78006	8.12537e-09
KO__K03049	14.9815	2.52209e-17
KO__K03217	16.7437	2.58855e-19
KO__K03218	10.2876	7.68202e-12
KO__K03396	21.2963	2.86127e-24
KO__K03397	19.0723	7.00547e-22
KO__K03399	8.49389	1.10658e-09
KO__K03400	17.6357	2.63889e-20
KO__K03402	10.2894	7.64567e-12
KO__K03403	3.3567	0.00173479
KO__K03404	2.32161	0.0249252
KO__K03405	2.00768	0.0531184
KO__K03406	15.3141	1.0553e-17
KO__K03407	14.8727	3.35595e-17
KO__K03408	14.3594	1.29784e-16
KO__K03409	14.9383	2.82512e-17
KO__K03410	15.9572	1.97617e-18
KO__K03411	15.3296	1.0133e-17
KO__K03412	14.8179	3.87614e-17
KO__K03413	16.2206	9.98379e-19
KO__K03414	17.2161	7.7029e-20
KO__K03415	15.9384	2.07452e-18
KO__K03417	21.6109	1.32919e-24
KO__K03418	25.6383	9.21959e-29
KO__K03420	10.5	4.28489e-12
KO__K03421	11.1119	8.01668e-13
KO__K03422	1.16279	0.323261
KO__K03423	3.40163	0.00153905
KO__K03424	7.14392	4.82551e-08
KO__K03425	10.0518	1.47083e-11
KO__K03426	15.5525	5.66316e-18
KO__K03427	14.6923	5.39343e-17
KO__K03428	10.4227	5.29934e-12
KO__K03429	9.20194	1.5439e-10
KO__K03430	19.722	1.38448e-22
KO__K03431	14.8739	3.34547e-17
KO__K03432	20.0654	5.90385e-23
KO__K03433	17.1371	9.42872e-20
KO__K03435	12.8535	7.1667e-15
KO__K03436	13.5971	9.80716e-16
KO__K03437	14.7873	4.20106e-17
KO__K03438	11.2935	4.88413e-13
KO__K03439	15.1518	1.61359e-17
KO__K03442	16.3874	6.48622e-19
KO__K03444	21.645	1.22333e-24
KO__K03445	12.588	1.46321e-14
KO__K03446	13.9835	3.51115e-16
KO__K03449	9.25134	1.34615e-10
KO__K03451	12.5459	1.63893e-14
KO__K03453	15.309	1.0695e-17
KO__K03455	16.0676	1.48373e-18
KO__K03457	17.0018	1.33376e-19
KO__K03458	12.9254	5.90864e-15
KO__K03459	9.4073	8.7356e-11
KO__K03462	26.6894	8.13272e-30
KO__K03464	20.3322	3.05255e-23
KO__K03465	12.2883	3.2828e-14
KO__K03466	18.2073	6.18392e-21
KO__K03468	9.98258	1.78035e-11
KO__K03469	2.59776	0.0125074
KO__K03470	16.0737	1.46042e-18
KO__K03471	5.24694	9.78065e-06
KO__K03472	13.5319	1.16697e-15
KO__K03473	20.2361	3.87022e-23
KO__K03474	19.6716	1.56927e-22
KO__K03475	10.2696	8.07217e-12
KO__K03476	6.98912	7.44735e-08
KO__K03477	8.60938	8.02059e-10
KO__K03478	10.0156	1.62554e-11
KO__K03480	10.4991	4.29519e-12
KO__K03481	6.91559	9.15248e-08
KO__K03482	10.651	2.83052e-12
KO__K03483	8.67955	6.59668e-10
KO__K03484	14.8358	3.69764e-17
KO__K03485	8.76211	5.24219e-10
KO__K03486	9.73896	3.48867e-11
[truncated: 1,739 more rows]

## Sheet: D. ANOCOVA_two_ways
ANOCOVA_two_ways
	Fvalue_of geography adjusted in Two-way ANCOVA	Pvalue_of geography adjusted in Two-way ANCOVA	Fvalue_of ethnicity adjusted in Two-way ANCOVA	Pvalue_of ethnicity adjusted in Two-way ANCOVA	Fvalue_of_comparison_in_geography	Pvalue_of_comparison_in_geography	Fvalue_of_comparison_in_ethnicity	Pvalue_of_comparison_in_ethnicity
class__Bacteroidia	25.1536	3.8489e-25	1.52657	0.156676	1.52657	0.156676	11.4571	8.67569e-12
class__Clostridia	35.2222	7.73648e-34	3.38609	0.00160956	3.38609	0.00160956	13.623	5.06097e-14
class__Bacilli	14.8526	2.85576e-15	9.37367	9.8833e-11	9.37367	9.8833e-11	1.38867	0.217943
class__Negativicutes	9.1328	2.40008e-09	2.64773	0.0110383	2.64773	0.0110383	9.71236	5.85543e-10
class__Gammaproteobacteria	39.896	1.35612e-37	3.42721	0.00144246	3.42721	0.00144246	10.0537	2.55773e-10
class__Alphaproteobacteria	14.0644	1.79598e-14	4.53839	7.03323e-05	4.53839	7.03323e-05	5.95859	5.76641e-06
class__Actinobacteria	12.3333	1.06973e-12	1.01455	0.420346	1.01455	0.420346	6.24025	2.88799e-06
class__Coriobacteriia	4.02925	0.000629029	2.27999	0.0276391	2.27999	0.0276391	2.32549	0.0322573
class__Erysipelotrichia	5.20244	3.67237e-05	2.01201	0.0526254	2.01201	0.0526254	1.8381	0.0906095
class__Mollicutes	5.03022	5.58972e-05	0.592806	0.761852	0.592806	0.761852	1.02085	0.411187
class__Deltaproteobacteria	10.276	1.49269e-10	1.0279	0.410916	1.0279	0.410916	2.68085	0.0146593
class__Melainabacteria	12.0549	2.07676e-12	8.51845	1.05954e-09	8.51845	1.05954e-09	1.33753	0.239333
class__Rhodothermia	7.01394	4.3142e-07	0.398661	0.902981	0.398661	0.902981	2.18465	0.0437658
class__Verrucomicrobiae	23.8521	5.9616e-24	3.57398	0.000973898	3.57398	0.000973898	6.27383	2.65937e-06
class__Fusobacteriia	6.88818	5.87655e-07	6.67959	1.80116e-07	6.67959	1.80116e-07	10.4312	1.0255e-10
class__Chlamydiae	0.825245	0.550847	0.706467	0.666603	0.706467	0.666603	0.147636	0.989459
class__Kiritimatiellae	2.16224	0.0459219	0.762736	0.618939	0.762736	0.618939	0.521616	0.791947
class__Spirochaetia	27.0038	8.32962e-27	15.7754	3.43378e-18	15.7754	3.43378e-18	19.5559	6.5932e-20
class__Campylobacteria	10.0949	2.31466e-10	2.53155	0.0148055	2.53155	0.0148055	10.4241	1.0433e-10
class__Lentisphaeria	13.1137	1.68106e-13	12.5932	1.52154e-14	12.5932	1.52154e-14	0.800448	0.570017
class__Anaerolineae	0.792036	0.576577	0.511555	0.825872	0.511555	0.825872	0.42758	0.86052
class__Deinococci	4.00859	0.000660912	0.395741	0.90473	0.395741	0.90473	2.04652	0.058743
class__Elusimicrobia	1.09542	0.364421	2.15023	0.0378662	2.15023	0.0378662	1.90873	0.0783559
class__Blastocatellia_(Subgroup_4)	0.51016	0.800683	0.728324	0.648056	0.728324	0.648056	0.676045	0.669105
class__Oxyphotobacteria	15.4769	6.72318e-16	0.794229	0.592496	0.794229	0.592496	9.52874	9.15011e-10
class__Nitriliruptoria	1.23932	0.285204	1.04026	0.4023	1.04026	0.4023	0.669729	0.674206
class__Chrysiogenetes	0.614779	0.718522	0.93438	0.47967	0.93438	0.47967	1.20211	0.304295
class__Synergistia	0.980029	0.438394	2.10366	0.0423395	2.10366	0.0423395	1.78157	0.101656
class__Rubrobacteria	1.60564	0.144273	1.37305	0.215287	1.37305	0.215287	0.00268412	1
class__Subgroup_6	2.22106	0.0404648	1.78746	0.0884044	1.78746	0.0884044	0.103473	0.995994
class__Saccharimonadia	1.4528	0.193404	1.59025	0.136724	1.59025	0.136724	0.757249	0.603976
class__Thermoleophilia	0.370075	0.897824	1.12858	0.344168	1.12858	0.344168	0.35518	0.906747
class__PAUC43f_marine_benthic_group	0.889852	0.502265	1.52649	0.156706	1.52649	0.156706	1.81706	0.0945858
class__Zetaproteobacteria	6.48809	1.57094e-06	0.265158	0.966996	0.265158	0.966996	2.30082	0.0340396
class__Babeliae	0.756591	0.604498	1.15209	0.329732	1.15209	0.329732	0.0692362	0.998704
class__Acidimicrobiia	2.74058	0.01281	0.711037	0.662724	0.711037	0.662724	0.994105	0.428887
class__Phycisphaerae	2.66934	0.015044	0.818564	0.572264	0.818564	0.572264	1.03584	0.401474
class__Cloacimonadia	3.22415	0.0042192	0.266497	0.966527	0.266497	0.966527	1.38432	0.219699
class__Dehalococcoidia	1.44591	0.195923	1.02254	0.414685	1.02254	0.414685	1.21354	0.29833
class__Chloroflexia	3.4779	0.00232982	3.71716	0.000662433	3.71716	0.000662433	4.75789	0.000108422
class__Subgroup_5	0.758057	0.603335	0.883723	0.5193	0.883723	0.5193	1.57875	0.152028
class__Gitt-GS-136	0.841887	0.538134	0.708021	0.665283	0.708021	0.665283	0.0500424	0.999489
class__Subgroup_17	2.04146	0.0593737	2.18552	0.0347778	2.18552	0.0347778	4.03353	0.000622623
class__Gemmatimonadetes	0.54503	0.773847	0.755224	0.62528	0.755224	0.62528	0.782541	0.584014
class__KD4-96	1.76458	0.105208	1.26567	0.266182	1.26567	0.266182	0.097708	0.996583
class__Holophagae	1.24763	0.281067	1.17836	0.314123	1.17836	0.314123	3.80653e-14	1
class__Acidobacteriia	0.96332	0.449848	0.903686	0.503503	0.903686	0.503503	1.5526e-14	1
class__Subgroup_9	1.02577	0.407981	1.64931	0.120246	1.64931	0.120246	2.78048	0.0117031
class__0319-7L14	1.04808	0.393661	1.06962	0.382299	1.06962	0.382299	0.92897	0.473951
class__NC10	0.745924	0.612977	0.402575	0.900614	0.402575	0.900614	0.448045	0.846288
class__Limnochordia	1.92209	0.0762175	0.859972	0.538374	0.859972	0.538374	2.22653	0.0399902
class__Ktedonobacteria	0.868937	0.517758	0.895898	0.509639	0.895898	0.509639	0.199295	0.976877
class__JG30-KF-CM66	2.05126	0.0581569	0.335506	0.937497	0.335506	0.937497	0.638879	0.699116
class__Brachyspirae	1.81252	0.0954651	2.37744	0.0217466	2.37744	0.0217466	0.311969	0.930654
class__Entotheonellia	0.863012	0.522189	1.01197	0.422184	1.01197	0.422184	1.73655	0.111316
class__Nitrospira	0.920203	0.480218	0.662053	0.704217	0.662053	0.704217	0	1
class__AKAU4049	1.1697	0.321711	0.219762	0.9807	0.219762	0.9807	1.15079	0.332215
class__Subgroup_25	0.579607	0.746628	0.744993	0.633932	0.744993	0.633932	0.469503	0.83091
class__WCHB1-81	4.94069	6.95165e-05	2.60101	0.0124263	2.60101	0.0124263	7.00642	4.39463e-07
class__Calditrichia	2.77391	0.0118786	1.48965	0.169362	1.48965	0.169362	1.56771	0.155317
class__Fibrobacteria	10.2785	1.48372e-10	8.85078	4.208e-10	8.85078	4.208e-10	18.6846	4.58509e-19
core.genus__Prevotella_9	25.6844	1.27213e-25	4.33134	0.000124327	4.33134	0.000124327	11.574	6.55489e-12
core.genus__Bacteroides	16.3056	9.99242e-17	16.6086	4.00261e-19	16.6086	4.00261e-19	6.9882	4.59588e-07
core.genus__Butyricimonas	3.2964	0.00356522	3.09248	0.00349774	3.09248	0.00349774	2.08704	0.0539132
core.genus__Faecalibacterium	30.1588	1.42239e-29	1.64204	0.122173	1.64204	0.122173	16.2392	1.16351e-16
core.genus__Roseburia	12.6896	4.5885e-13	4.41537	9.86898e-05	4.41537	9.86898e-05	6.66488	1.01737e-06
core.genus__Lachnoclostridium	16.4981	6.43251e-17	7.87993	6.2779e-09	7.87993	6.2779e-09	9.56074	8.465e-10
core.genus__Subdoligranulum	15.3632	8.74236e-16	2.1794	0.0352953	2.1794	0.0352953	8.54442	1.01004e-08
core.genus__Coprobacter	5.6603	1.19829e-05	7.27782	3.37662e-08	7.27782	3.37662e-08	2.72592	0.0132419
core.genus__Blautia	19.4812	7.78049e-20	5.39741	6.49104e-06	5.39741	6.49104e-06	10.238	1.63654e-10
core.genus__Megamonas	10.4363	1.0131e-10	2.32823	0.024554	2.32823	0.024554	7.95667	4.2615e-08
core.genus__Ruminiclostridium_6	21.554	8.24122e-22	7.08812	5.74068e-08	7.08812	5.74068e-08	23.2434	2.17462e-23
core.genus__Bifidobacterium	12.6111	5.52805e-13	1.15612	0.327301	1.15612	0.327301	6.25391	2.7927e-06
core.genus__Ruminococcaceae_UCG-014	9.9978	2.92867e-10	1.59393	0.135643	1.59393	0.135643	5.86693	7.22055e-06
core.genus__Lachnospira	15.7522	3.56242e-16	14.0821	2.88552e-16	14.0821	2.88552e-16	12.8663	3.01805e-13
core.genus__Ruminococcaceae_UCG-005	15.207	1.25514e-15	6.80869	1.25487e-07	6.80869	1.25487e-07	5.41248	2.19805e-05
core.genus__[Ruminococcus]_torques_group	10.255	1.57049e-10	1.66108	0.117181	1.66108	0.117181	3.76238	0.00118893
core.genus__Lachnospiraceae_ND3007_group	15.625	4.77626e-16	4.0498	0.000268631	4.0498	0.000268631	2.68684	0.0144628
core.genus__Alistipes	40.4072	5.38791e-38	2.2517	0.029616	2.2517	0.029616	14.4558	7.19453e-15
core.genus__[Eubacterium]_ruminantium_group	10.9054	3.26594e-11	2.097	0.0430185	2.097	0.0430185	3.61505	0.0016859
core.genus__Enterococcus	6.43675	1.78217e-06	3.96241	0.000340813	3.96241	0.000340813	1.05626	0.3885
core.genus__Romboutsia	24.0361	4.03809e-24	4.60705	5.81968e-05	4.60705	5.81968e-05	17.8789	2.79858e-18
core.genus__Anaerostipes	10.1735	1.91305e-10	3.37373	0.00166341	3.37373	0.00166341	3.32825	0.00330955
core.genus__Clostridium_sensu_stricto_1	6.14917	3.61189e-06	2.97398	0.00476734	2.97398	0.00476734	3.63501	0.00160816
core.genus__Lachnospiraceae_UCG-004	9.4948	9.93767e-10	1.11173	0.354784	1.11173	0.354784	5.30349	2.8692e-05
core.genus__Escherichia-Shigella	6.30252	2.47838e-06	2.68379	0.0100704	2.68379	0.0100704	2.76145	0.0122188
core.genus__Dialister	8.61728	8.45191e-09	7.65781	1.16728e-08	7.65781	1.16728e-08	3.24037	0.00406286
core.genus__Ruminococcus_2	8.02989	3.56124e-08	2.05955	0.0470294	2.05955	0.0470294	5.81815	8.13806e-06
core.genus__Holdemanella	6.87123	6.12665e-07	2.32279	0.0248849	2.32279	0.0248849	5.34961	2.56335e-05
core.genus__Barnesiella	12.347	1.03553e-12	2.27199	0.0281851	2.27199	0.0281851	7.70916	7.82134e-08
core.genus__Ruminococcaceae_UCG-010	6.3333	2.29788e-06	3.77209	0.000571087	3.77209	0.000571087	2.11594	0.0506991
core.genus__Lachnospiraceae_UCG-001	16.9908	2.09096e-17	2.92569	0.00540481	2.92569	0.00540481	4.04014	0.000612845
core.genus__Lachnospiraceae_UCG-003	4.08852	0.000545756	5.73069	2.56114e-06	5.73069	2.56114e-06	3.73576	0.00126652
core.genus__[Eubacterium]_hallii_group	9.80086	4.72293e-10	4.50084	7.80014e-05	4.50084	7.80014e-05	2.74422	0.0127049
core.genus__Alloprevotella	18.6166	5.33769e-19	13.4962	1.36341e-15	13.4962	1.36341e-15	3.36917	0.00300734
core.genus__Christensenellaceae_R-7_group	24.8294	7.59013e-25	7.7501	9.02043e-09	7.7501	9.02043e-09	7.92487	4.60714e-08
core.genus__Butyricicoccus	10.1944	1.81883e-10	1.92542	0.0644393	1.92542	0.0644393	2.33665	0.0314805
core.genus__Paraprevotella	11.4841	8.13235e-12	6.41339	3.79477e-07	6.41339	3.79477e-07	9.84594	4.23332e-10
core.genus__Megasphaera	8.6023	8.76728e-09	5.0509	1.7024e-05	5.0509	1.7024e-05	1.14061	0.337973
core.genus__Dorea	14.8108	3.1471e-15	2.97709	0.00472882	2.97709	0.00472882	3.82028	0.00103598
core.genus__Prevotella_2	17.2526	1.1537e-17	6.20505	6.79862e-07	6.20505	6.79862e-07	8.12172	2.84343e-08
core.genus__Agathobacter	13.6477	4.77562e-14	5.93571	1.44413e-06	5.93571	1.44413e-06	11.7277	4.53712e-12
core.genus__Turicibacter	11.1209	1.94489e-11	4.84527	3.01164e-05	4.84527	3.01164e-05	4.32342	0.000310257
core.genus__Lachnospiraceae_NK4A136_group	1.58114	0.151324	0.560762	0.787711	0.560762	0.787711	0.885479	0.505484
core.genus__Mitsuokella	2.927	0.00837992	3.70128	0.000691432	3.70128	0.000691432	4.55413	0.000177697
core.genus__[Ruminococcus]_gauvreauii_group	10.6187	6.51995e-11	2.00678	0.0532771	2.00678	0.0532771	4.29331	0.000333608
core.genus__Coprococcus_3	41.105	1.53869e-38	1.95567	0.0600578	1.95567	0.0600578	13.8686	2.84234e-14
core.genus__Ruminococcaceae_NK4A214_group	17.5621	5.72303e-18	18.1592	7.74038e-21	18.1592	7.74038e-21	2.07107	0.0557704
core.genus__Phascolarctobacterium	3.27242	0.00377044	4.38194	0.000108191	4.38194	0.000108191	0.526997	0.787816
core.genus__[Eubacterium]_coprostanoligenes_group	8.8468	4.82337e-09	7.76942	8.54657e-09	7.76942	8.54657e-09	8.7278	6.45086e-09
core.genus__[Eubacterium]_eligens_group	7.39494	1.69176e-07	9.07557	2.25585e-10	9.07557	2.25585e-10	10.0053	2.87592e-10
core.genus__Akkermansia	24.6286	1.15714e-24	3.63599	0.000824404	3.63599	0.000824404	6.46235	1.67352e-06
core.genus__Ruminococcaceae_UCG-013	24.8081	7.93691e-25	2.75419	0.00841211	2.75419	0.00841211	10.8674	3.5796e-11
core.genus__Lactobacillus	7.78339	6.51886e-08	9.45358	7.92438e-11	9.45358	7.92438e-11	3.2125	0.00433513
core.genus__Lachnospiraceae_FCS020_group	25.2927	2.87757e-25	5.62519	3.43861e-06	5.62519	3.43861e-06	7.88756	5.04875e-08
core.genus__[Ruminococcus]_gnavus_group	7.61214	9.92444e-08	4.89746	2.60605e-05	4.89746	2.60605e-05	8.27735	1.94199e-08
core.genus__Succinivibrio	36.7563	4.33724e-35	8.90944	3.5759e-10	8.90944	3.5759e-10	6.73439	8.57603e-07
core.genus__Streptococcus	4.46699	0.000219394	4.95789	2.20394e-05	4.95789	2.20394e-05	0.858095	0.525881
core.genus__Tyzzerella_4	14.171	1.39954e-14	2.22537	0.0315765	2.22537	0.0315765	6.92181	5.41047e-07
core.genus__Fusobacterium	6.78807	7.51599e-07	7.0894	5.72017e-08	7.0894	5.72017e-08	10.7563	4.67808e-11
core.genus__Erysipelotrichaceae_UCG-003	1.8853	0.0822402	4.10316	0.000232229	4.10316	0.000232229	3.3622	0.00305682
core.genus__Fusicatenibacter	9.01743	3.18012e-09	3.59933	0.000909811	3.59933	0.000909811	2.55259	0.0195413
core.genus__Sutterella	1.19654	0.307235	1.10503	0.359069	1.10503	0.359069	0.997492	0.426619
core.genus__Ruminococcus_1	37.9861	4.4387e-36	4.04224	0.000274221	4.04224	0.000274221	15.5281	5.97258e-16
core.genus__Coprococcus_2	6.85819	6.32606e-07	1.93401	0.0631657	1.93401	0.0631657	4.83881	8.90702e-05
core.genus__[Eubacterium]_ventriosum_group	6.14751	3.6267e-06	2.85076	0.00656174	2.85076	0.00656174	5.55871	1.53684e-05
core.genus__Ruminococcaceae_UCG-003	19.0078	2.22872e-19	5.5561	4.16987e-06	5.5561	4.16987e-06	4.4301	0.000239849
core.genus__Bilophila	13.9051	2.60916e-14	5.33603	7.70174e-06	5.33603	7.70174e-06	3.2375	0.00409012
core.genus__Parabacteroides	8.73065	6.40609e-09	1.54263	0.151423	1.54263	0.151423	2.14914	0.0472284
core.genus__Collinsella	4.37708	0.000272598	2.25225	0.0295763	2.25225	0.0295763	2.66383	0.0152319
core.genus__Prevotellaceae_NK3B31_group	5.68928	1.11615e-05	4.13759	0.000211381	4.13759	0.000211381	0.691318	0.656779
core.genus__Catenibacterium	25.9452	7.39945e-26	19.3444	3.97881e-22	19.3444	3.97881e-22	3.5339	0.00204194
core.genus__Desulfovibrio	17.1326	1.51482e-17	2.55613	0.0139174	2.55613	0.0139174	6.62412	1.12457e-06
core.genus__Butyrivibrio	5.0765	4.99337e-05	4.16223	0.000197611	4.16223	0.000197611	1.28886	0.261255
core.genus__Veillonella	3.31318	0.00342816	2.06763	0.046135	2.06763	0.046135	4.01557	0.000649976
core.genus__Marvinbryantia	7.73782	7.29012e-08	1.2166	0.292388	1.2166	0.292388	3.66469	0.00149903
core.genus__Prevotella_1	8.89224	4.3167e-09	5.8341	1.91846e-06	5.8341	1.91846e-06	2.95555	0.00784917
core.genus__Stenotrophomonas	6.24632	2.84524e-06	1.08849	0.369796	1.08849	0.369796	2.53821	0.0201773
core.genus__Sarcina	3.28627	0.00365056	0.754204	0.626141	0.754204	0.626141	1.1725	0.320178
core.genus__Pseudomonas	16.6406	4.64484e-17	0.976152	0.448205	0.976152	0.448205	3.9589	0.00074431
core.genus__Ruminiclostridium_9	7.0248	4.20058e-07	2.84887	0.0065939	2.84887	0.0065939	2.92866	0.00834821
core.genus__Rikenellaceae_RC9_gut_group	11.227	1.50697e-11	7.3715	2.59834e-08	7.3715	2.59834e-08	3.30779	0.00347161
core.genus__Weissella	8.31593	1.7669e-08	2.11815	0.0408966	2.11815	0.0408966	4.0331	0.000623263
core.genus__Erysipelatoclostridium	5.12058	4.48441e-05	4.59652	5.99134e-05	4.59652	5.99134e-05	9.09906	2.60588e-09
core.genus__Parasutterella	32.8999	6.57878e-32	3.18643	0.00273208	3.18643	0.00273208	15.9954	2.03587e-16
core.genus__[Eubacterium]_xylanophilum_group	21.6239	7.08179e-22	1.90844	0.0670264	1.90844	0.0670264	9.83508	4.34632e-10
core.OTU__OTU_1	14.8179	3.09575e-15	4.57687	6.32517e-05	4.57687	6.32517e-05	7.66564	8.70312e-08
core.OTU__OTU_2	10.3969	1.11426e-10	7.39932	2.40389e-08	7.39932	2.40389e-08	12.9251	2.62603e-13
core.OTU__OTU_17592	5.71732	1.04203e-05	1.57578	0.141053	1.57578	0.141053	4.60105	0.000158614
core.OTU__OTU_38087	5.83856	7.74074e-06	1.24014	0.279579	1.24014	0.279579	5.1697	3.97792e-05
core.OTU__OTU_3	4.35959	0.00028435	2.61369	0.0120338	2.61369	0.0120338	2.74894	0.0125701
core.OTU__OTU_16	39.9213	1.29555e-37	11.663	1.87035e-13	11.663	1.87035e-13	4.41113	0.000251088
core.OTU__OTU_4	13.9803	2.18748e-14	0.797545	0.589727	0.797545	0.589727	7.68861	8.22594e-08
core.OTU__OTU_8	12.6018	5.65166e-13	5.35347	7.33651e-06	5.35347	7.33651e-06	8.97577	3.52042e-09
core.OTU__OTU_12	14.38	8.58723e-15	2.83382	0.00685483	2.83382	0.00685483	11.2894	1.29714e-11
core.OTU__OTU_28	10.1718	1.92099e-10	5.49203	4.98598e-06	5.49203	4.98598e-06	3.71216	0.00133948
core.OTU__OTU_10	10.7954	4.25747e-11	2.4177	0.0196803	2.4177	0.0196803	5.3184	2.7665e-05
core.OTU__OTU_14	2.93829	0.00816606	2.3415	0.0237647	2.3415	0.0237647	5.09064	4.82408e-05
core.OTU__OTU_7	20.112	1.92956e-20	2.32212	0.0249261	2.32212	0.0249261	11.0159	2.50361e-11
core.OTU__OTU_9	9.33917	1.45149e-09	3.30671	0.00198764	3.30671	0.00198764	10.3081	1.38112e-10
core.OTU__OTU_13	28.1997	7.26491e-28	3.40364	0.00153606	3.40364	0.00153606	22.9935	3.70807e-23
core.OTU__OTU_44	15.0611	1.75981e-15	0.981046	0.444597	0.981046	0.444597	8.10575	2.95693e-08
core.OTU__OTU_11	21.902	3.87761e-22	5.24025	1.00555e-05	5.24025	1.00555e-05	20.3847	1.05901e-20
core.OTU__OTU_5	10.5143	8.39086e-11	4.5083	7.64145e-05	4.5083	7.64145e-05	6.70802	9.1503e-07
core.OTU__OTU_17	7.71179	7.77101e-08	2.76107	0.00826514	2.76107	0.00826514	6.79768	7.34056e-07
core.OTU__OTU_23	12.5202	6.85941e-13	6.98154	7.73545e-08	6.98154	7.73545e-08	2.44488	0.0248178
core.OTU__OTU_15	12.6748	4.75212e-13	11.4578	3.26304e-13	11.4578	3.26304e-13	13.6707	4.52425e-14
core.OTU__OTU_7280	24.194	2.89175e-24	1.04812	0.396881	1.04812	0.396881	13.0699	1.86451e-13
core.OTU__OTU_37223	2.90262	0.0088607	4.1916	0.000182357	4.1916	0.000182357	2.77703	0.0117948
core.OTU__OTU_30	15.673	4.27627e-16	2.76141	0.00825785	2.76141	0.00825785	11.271	1.35583e-11
core.OTU__OTU_49	9.94596	3.321e-10	1.67779	0.112947	1.67779	0.112947	8.57412	9.39275e-09
core.OTU__OTU_37	11.6765	5.12848e-12	5.11939	1.40737e-05	5.11939	1.40737e-05	3.9886	0.000693299
core.OTU__OTU_20	6.56596	1.29733e-06	2.49045	0.0164139	2.49045	0.0164139	3.01669	0.00682031
core.OTU__OTU_29	1.14051	0.338029	4.39799	0.000103521	4.39799	0.000103521	3.1632	0.00486113
core.OTU__OTU_21	2.98878	0.00727246	3.07483	0.00366339	3.07483	0.00366339	1.66548	0.128257
core.OTU__OTU_37018	15.716	3.87283e-16	12.0997	5.74306e-14	12.0997	5.74306e-14	1.19731	0.306826
core.OTU__OTU_19	2.4929	0.0223152	1.84723	0.0771671	1.84723	0.0771671	4.01947	0.000643934
core.OTU__OTU_27	6.10436	4.03197e-06	1.52315	0.157816	1.52315	0.157816	3.91908	0.000818581
core.OTU__OTU_31	1.78975	0.0999848	3.40913	0.00151371	3.40913	0.00151371	2.47593	0.0231706
core.OTU__OTU_22	9.79011	4.84775e-10	1.32016	0.239276	1.32016	0.239276	4.47733	0.00021398
core.OTU__OTU_46	2.90266	0.00885989	5.3537	7.3317e-06	5.3537	7.3317e-06	3.27097	0.00378323
core.OTU__OTU_77	6.90451	5.64545e-07	7.38302	2.516e-08	7.38302	2.516e-08	3.83239	0.00100654
core.OTU__OTU_92	5.62864	1.29492e-05	3.1798	0.00278026	3.1798	0.00278026	6.85124	6.43507e-07
core.OTU__OTU_36	6.87161	6.12091e-07	1.82654	0.0809005	1.82654	0.0809005	1.68509	0.123365
core.OTU__OTU_40	3.37094	0.00299485	2.54459	0.0143278	2.54459	0.0143278	1.66607	0.128108
core.OTU__OTU_24	14.1123	1.60573e-14	1.47383	0.175061	1.47383	0.175061	8.53345	1.03751e-08
core.OTU__OTU_33	2.44976	0.024552	4.57158	6.41815e-05	4.57158	6.41815e-05	6.0192	4.96948e-06
core.OTU__OTU_25	7.87956	5.14871e-08	3.27202	0.00217907	3.27202	0.00217907	6.80647	7.18364e-07
core.OTU__OTU_18	5.13066	4.37544e-05	1.16754	0.320483	1.16754	0.320483	3.34933	0.00315031
core.OTU__OTU_38	12.0561	2.07071e-12	5.79866	2.1182e-06	5.79866	2.1182e-06	5.99668	5.25187e-06
core.OTU__OTU_43	35.4522	5.00853e-34	22.149	4.16341e-25	22.149	4.16341e-25	3.1005	0.005621
core.OTU__OTU_35	26.7568	1.38386e-26	5.35009	7.40584e-06	5.35009	7.40584e-06	16.0612	1.75027e-16
core.OTU__OTU_7371	3.54405	0.00199368	1.29171	0.253039	1.29171	0.253039	1.88157	0.0828752
core.OTU__OTU_53	7.24586	2.44e-07	2.00271	0.05379	2.00271	0.05379	3.326	0.00332697
core.OTU__OTU_72	3.3148	0.00341523	4.52735	7.2506e-05	4.52735	7.2506e-05	3.08115	0.00587812
core.OTU__OTU_47	11.7913	3.89751e-12	5.59115	3.78128e-06	5.59115	3.78128e-06	13.729	3.94447e-14
core.OTU__OTU_54	8.75824	5.98831e-09	6.61882	2.1352e-07	6.61882	2.1352e-07	3.97858	0.000710111
core.OTU__OTU_41	19.836	3.54796e-20	1.30448	0.246787	1.30448	0.246787	8.68731	7.12196e-09
core.OTU__OTU_64	5.7298	1.01065e-05	2.17614	0.0355748	2.17614	0.0355748	1.77017	0.104028
core.OTU__OTU_45	32.5767	1.23076e-31	3.38284	0.00162357	3.38284	0.00162357	12.9846	2.28148e-13
core.OTU__OTU_70	10.8059	4.15078e-11	3.48778	0.00122699	3.48778	0.00122699	6.16767	3.4515e-06
core.OTU__OTU_34	19.7477	4.31188e-20	10.5715	3.65834e-12	10.5715	3.65834e-12	1.23931	0.28521
core.OTU__OTU_39	15.1964	1.28633e-15	5.08368	1.55423e-05	5.08368	1.55423e-05	12.7625	3.85959e-13
core.OTU__OTU_27230	14.22	1.24807e-14	3.79112	0.000542433	3.79112	0.000542433	4.0453	0.00060531
core.OTU__OTU_12408	5.98997	5.3391e-06	3.96601	0.000337496	3.96601	0.000337496	8.23638	2.14699e-08
core.OTU__OTU_56	5.22413	3.48295e-05	3.33224	0.00185743	3.33224	0.00185743	2.5228	0.0208815
core.OTU__OTU_66	12.2543	1.29121e-12	7.08974	5.7147e-08	7.08974	5.7147e-08	4.70378	0.00012364
core.OTU__OTU_119	2.71381	0.013609	4.33982	0.000121462	4.33982	0.000121462	2.97009	0.00759163
core.OTU__OTU_48	6.44549	1.74431e-06	1.54304	0.151289	1.54304	0.151289	1.92572	0.0756447
core.OTU__OTU_63	4.52402	0.000191128	4.30216	0.000134691	4.30216	0.000134691	4.05391	0.000592955
core.OTU__OTU_67	28.9221	1.68801e-28	3.7826	0.000555076	3.7826	0.000555076	15.2214	1.21393e-15
core.OTU__OTU_59	18.8707	3.0256e-19	2.94069	0.00519835	2.94069	0.00519835	6.9076	5.60276e-07
core.OTU__OTU_78	11.4642	8.52854e-12	4.91497	2.48256e-05	4.91497	2.48256e-05	7.47455	1.39132e-07
core.OTU__OTU_32	6.16354	3.48671e-06	4.08716	0.000242597	4.08716	0.000242597	7.80036	6.25293e-08
core.OTU__OTU_51	4.52785	0.000189369	2.3771	0.0217645	2.3771	0.0217645	4.00856	0.000660967
core.OTU__OTU_65	3.2221	0.00423934	3.64508	0.000804474	3.64508	0.000804474	4.93082	7.12065e-05
core.OTU__OTU_12489	11.7571	4.22963e-12	3.93808	0.000364127	3.93808	0.000364127	6.54566	1.36371e-06
core.OTU__OTU_16660	12.1087	1.82641e-12	3.96345	0.000339854	3.96345	0.000339854	4.44929	0.000228983
core.OTU__OTU_11435	6.76867	7.8831e-07	12.009	7.33604e-14	12.009	7.33604e-14	3.98309	0.000702495
core.OTU__OTU_89	5.88693	6.87483e-06	0.854861	0.542515	0.854861	0.542515	1.79026	0.0998817
core.OTU__OTU_75	8.62596	8.27444e-09	4.68572	4.68314e-05	4.68572	4.68314e-05	4.50524	0.000200014
core.OTU__OTU_80	7.24602	2.43908e-07	3.13215	0.00315177	3.13215	0.00315177	1.05917	0.386674
core.OTU__OTU_94	4.88087	8.04099e-05	1.1163	0.351886	1.1163	0.351886	2.3035	0.0338412
core.OTU__OTU_118	19.1087	1.78e-19	2.66408	0.0105888	2.66408	0.0105888	10.7253	5.04125e-11
core.OTU__OTU_68	10.721	5.09393e-11	2.41555	0.0197857	2.41555	0.0197857	2.47972	0.0229769
core.OTU__OTU_74	10.2433	1.61561e-10	6.26891	5.68599e-07	6.26891	5.68599e-07	1.31427	0.249616
core.OTU__OTU_90	2.99238	0.00721249	2.74467	0.00861989	2.74467	0.00861989	2.46843	0.023559
core.OTU__OTU_42	11.4815	8.18318e-12	7.46962	1.97494e-08	7.46962	1.97494e-08	1.20787	0.301277
core.OTU__OTU_25351	15.1366	1.4774e-15	6.42424	3.68129e-07	6.42424	3.68129e-07	6.15908	3.52512e-06
core.OTU__OTU_83	12.4406	8.28793e-13	1.24307	0.278019	1.24307	0.278019	8.95443	3.7087e-09
core.OTU__OTU_62	7.84831	5.55892e-08	6.21835	6.55025e-07	6.21835	6.55025e-07	5.00958	5.87802e-05
core.OTU__OTU_81	6.06228	4.47079e-06	1.77485	0.0909581	1.77485	0.0909581	2.19933	0.0424056
core.OTU__OTU_31078	6.54747	1.35765e-06	2.96611	0.00486597	2.96611	0.00486597	1.73514	0.111629
core.OTU__OTU_14813	13.3688	9.20837e-14	6.88052	1.02631e-07	6.88052	1.02631e-07	3.16116	0.00488422
core.OTU__OTU_61	10.7348	4.92768e-11	3.03686	0.00404602	3.03686	0.00404602	6.26951	2.68771e-06
core.OTU__OTU_114	8.67994	7.25137e-09	0.752458	0.627618	0.752458	0.627618	3.92878	0.000799844
core.OTU__OTU_71	8.51797	1.07755e-08	5.92877	1.47242e-06	5.92877	1.47242e-06	3.09287	0.00572102
core.OTU__OTU_95	21.5581	8.16816e-22	4.07377	0.00025163	4.07377	0.00025163	10.9985	2.61061e-11
core.OTU__OTU_111	2.22866	0.0398063	3.81336	0.000510737	3.81336	0.000510737	1.85024	0.0883845
core.OTU__OTU_105	0.999591	0.425217	0.802169	0.585872	0.802169	0.585872	1.49842	0.177414
core.OTU__OTU_88	10.2702	1.51375e-10	6.91582	9.29767e-08	6.91582	9.29767e-08	2.93996	0.00813478
core.OTU__OTU_107	4.14044	0.000481836	4.37127	0.000111411	4.37127	0.000111411	5.76569	9.25527e-06
core.OTU__OTU_103	6.17335	3.40368e-06	3.36951	0.0016822	3.36951	0.0016822	5.35976	2.50049e-05
core.OTU__OTU_91	3.64837	0.00155807	2.78031	0.00786691	2.78031	0.00786691	4.07928	0.000557977
core.OTU__OTU_117	6.83169	6.75185e-07	1.08833	0.369906	1.08833	0.369906	2.93657	0.00819818
core.OTU__OTU_188	5.48465	1.84227e-05	3.69631	0.000700766	3.69631	0.000700766	6.01502	5.02074e-06
core.OTU__OTU_102	35.8327	2.44565e-34	3.0729	0.00368194	3.0729	0.00368194	14.8184	3.09241e-15
core.OTU__OTU_98	12.7365	4.10501e-13	13.8702	5.05368e-16	13.8702	5.05368e-16	1.50996	0.173557
core.OTU__OTU_55	2.28937	0.0348986	0.931502	0.48188	0.931502	0.48188	2.19509	0.0427937
core.OTU__OTU_97	5.12162	4.47307e-05	6.08475	9.5189e-07	6.08475	9.5189e-07	2.99178	0.00722255
core.OTU__OTU_137	8.01927	3.65515e-08	4.16284	0.000197284	4.16284	0.000197284	5.50091	1.7704e-05
core.OTU__OTU_106	10.289	1.44668e-10	5.16758	1.23087e-05	5.16758	1.23087e-05	5.29178	2.95245e-05
core.OTU__OTU_183	4.96107	6.61516e-05	2.58554	0.0129219	2.58554	0.0129219	5.74337	9.77576e-06
core.OTU__OTU_145	3.98575	0.000698032	0.813878	0.576144	0.813878	0.576144	2.88248	0.00927819
core.OTU__OTU_157	13.1057	1.71309e-13	1.80229	0.0854844	1.80229	0.0854844	3.9721	0.000721199
core.OTU__OTU_112	6.4108	1.8995e-06	2.95399	0.00502183	2.95399	0.00502183	4.11795	0.000508562
core.OTU__OTU_124	6.77848	7.69531e-07	8.27952	2.06037e-09	8.27952	2.06037e-09	10.9656	2.82574e-11
core.OTU__OTU_39781	13.2378	1.25408e-13	2.45727	0.0178333	2.45727	0.0178333	9.93277	3.42904e-10
core.OTU__OTU_40109	12.1643	1.59971e-12	3.89833	0.000405641	3.89833	0.000405641	7.86215	5.37344e-08
core.OTU__OTU_37396	5.78617	8.80201e-06	5.46595	5.36203e-06	5.46595	5.36203e-06	6.40789	1.91316e-06
core.OTU__OTU_18005	19.8224	3.65566e-20	2.36611	0.0223644	2.36611	0.0223644	9.55321	8.62129e-10
core.OTU__OTU_144	9.02295	3.13759e-09	0.974879	0.449147	0.974879	0.449147	5.36072	2.49463e-05
core.OTU__OTU_123	10.7022	5.33019e-11	2.86584	0.00631101	2.86584	0.00631101	2.84303	0.0101518
core.OTU__OTU_133	8.36292	1.57489e-08	4.96592	2.15538e-05	4.96592	2.15538e-05	2.59877	0.0176258
core.OTU__OTU_116	12.8528	3.11646e-13	5.39963	6.45103e-06	5.39963	6.45103e-06	10.6472	6.08648e-11
core.OTU__OTU_104	8.93385	3.89971e-09	7.08237	5.8337e-08	7.08237	5.8337e-08	5.81058	8.29056e-06
core.OTU__OTU_115	3.28085	0.00369701	3.5092	0.00115863	3.5092	0.00115863	0.82806	0.548687
core.OTU__OTU_136	8.33396	1.69061e-08	3.19045	0.00270326	3.19045	0.00270326	4.15684	0.00046323
core.OTU__OTU_172	4.74808	0.000111036	3.4638	0.00130823	3.4638	0.00130823	7.68144	8.37187e-08
core.OTU__OTU_84	10.034	2.68231e-10	7.52073	1.71204e-08	7.52073	1.71204e-08	0.678898	0.666801
core.OTU__OTU_163	7.38188	1.74691e-07	6.31107	5.05321e-07	6.31107	5.05321e-07	2.44686	0.0247097
core.OTU__OTU_120	9.02137	3.1497e-09	2.73839	0.00875952	2.73839	0.00875952	6.20325	3.16271e-06
core.OTU__OTU_142	24.1583	3.11853e-24	5.41215	6.22982e-06	5.41215	6.22982e-06	8.39256	1.46463e-08
core.OTU__OTU_174	8.40794	1.41053e-08	13.7855	6.32597e-16	13.7855	6.32597e-16	4.47643	0.000214446
core.OTU__OTU_86	6.04224	4.69623e-06	4.70612	4.42643e-05	4.70612	4.42643e-05	0.594444	0.734812
core.OTU__OTU_69	22.4458	1.20017e-22	2.84885	0.00659423	2.84885	0.00659423	6.54219	1.3754e-06
core.OTU__OTU_24627	17.0925	1.6596e-17	2.40106	0.0205104	2.40106	0.0205104	5.99729	5.24393e-06
core.OTU__OTU_29461	7.51729	1.2527e-07	1.9464	0.0613704	1.9464	0.0613704	4.32151	0.000311695
core.OTU__OTU_169	11.7402	4.40441e-12	1.81586	0.0828907	1.81586	0.0828907	3.69504	0.00139499
core.OTU__OTU_153	6.6535	1.04621e-06	2.11503	0.0412031	2.11503	0.0412031	4.49196	0.000206543
core.OTU__OTU_96	25.5129	1.81775e-25	12.9493	5.86096e-15	12.9493	5.86096e-15	0.416709	0.867891
core.OTU__OTU_158	9.3967	1.26174e-09	4.69554	4.55775e-05	4.69554	4.55775e-05	2.49028	0.0224454
core.OTU__OTU_135	14.3213	9.84977e-15	16.4364	6.23035e-19	16.4364	6.23035e-19	0.972771	0.443348
core.OTU__OTU_101	14.0659	1.78985e-14	6.84636	1.12931e-07	6.84636	1.12931e-07	17.3532	9.18406e-18
core.OTU__OTU_205	4.58385	0.00016536	1.09027	0.368635	1.09027	0.368635	1.67746	0.125248
core.OTU__OTU_131	9.07871	2.73854e-09	7.73364	9.44464e-09	7.73364	9.44464e-09	1.00178	0.423759
core.OTU__OTU_176	1.54399	0.162596	2.31445	0.0254002	2.31445	0.0254002	2.63809	0.0161389
core.OTU__OTU_191	2.12203	0.0500451	2.90513	0.00570081	2.90513	0.00570081	2.08409	0.0542511
core.OTU__OTU_134	3.66398	0.00150155	2.39974	0.0205775	2.39974	0.0205775	5.13486	4.33086e-05
core.OTU__OTU_155	12.0146	2.2863e-12	1.07315	0.379939	1.07315	0.379939	5.82585	7.98585e-06
core.OTU__OTU_199	11.2701	1.35886e-11	7.29318	3.23459e-08	7.29318	3.23459e-08	3.2031	0.00443084
core.OTU__OTU_168	7.84535	5.59951e-08	2.15759	0.0372019	2.15759	0.0372019	3.46454	0.00240419
core.OTU__OTU_138	1.85982	0.0866649	1.88324	0.0710431	1.88324	0.0710431	1.03724	0.400578
core.OTU__OTU_129	2.08263	0.0544193	0.693073	0.677967	0.693073	0.677967	1.65335	0.131371
core.OTU__OTU_31959	19.3436	1.05597e-19	17.8058	1.89073e-20	17.8058	1.89073e-20	1.42099	0.205267
core.OTU__OTU_125	6.59403	1.21089e-06	3.27233	0.00217728	3.27233	0.00217728	0.860808	0.523842
core.OTU__OTU_204	13.548	6.03765e-14	1.76465	0.0930724	1.76465	0.0930724	10.952	2.91992e-11
core.OTU__OTU_76	12.9106	2.71759e-13	10.5636	3.73791e-12	10.5636	3.73791e-12	19.252	1.29404e-19
core.OTU__OTU_242	2.03954	0.0596142	1.05952	0.389102	1.05952	0.389102	0.896722	0.497228
core.OTU__OTU_198	6.34898	2.21109e-06	1.60566	0.132243	1.60566	0.132243	2.67762	0.0147663
core.OTU__OTU_220	13.2462	1.22948e-13	2.70819	0.0094627	2.70819	0.0094627	11.6532	5.42369e-12
core.OTU__OTU_35624	7.0939	3.54451e-07	4.59897	5.95092e-05	4.59897	5.95092e-05	4.18404	0.000433928
core.OTU__OTU_60	10.8058	4.15185e-11	6.69283	1.73567e-07	6.69283	1.73567e-07	7.07869	3.6795e-07
core.OTU__OTU_253	5.34942	2.56451e-05	7.89889	5.9544e-09	7.89889	5.9544e-09	2.26034	0.037169
core.OTU__OTU_109	2.93595	0.00820985	2.48916	0.016467	2.48916	0.016467	3.88638	0.000885012
family__Prevotellaceae	27.003	8.34381e-27	5.09523	1.5051e-05	5.09523	1.5051e-05	11.5255	7.36301e-12
family__Bacteroidaceae	16.2302	1.18787e-16	17.2284	8.19863e-20	17.2284	8.19863e-20	6.66923	1.00655e-06
family__Marinifilaceae	6.3255	2.34238e-06	2.34656	0.0234699	2.34656	0.0234699	2.24454	0.0384626
family__Ruminococcaceae	39.4233	3.19715e-37	1.36817	0.217416	1.36817	0.217416	18.0049	2.10669e-18
family__Lachnospiraceae	25.8118	9.76092e-26	6.45428	3.3844e-07	6.45428	3.3844e-07	9.00285	3.29529e-09
family__Bacillaceae	14.2019	1.30202e-14	1.85297	0.0761601	1.85297	0.0761601	2.08863	0.0537316
family__Planococcaceae	23.0916	3.00697e-23	8.8957	3.71486e-10	8.8957	3.71486e-10	0.535952	0.780901
family__Peptostreptococcaceae	23.4378	1.43726e-23	5.35679	7.26894e-06	5.35679	7.26894e-06	17.6599	4.58716e-18
family__Barnesiellaceae	12.221	1.39784e-12	3.36577	0.00169902	3.36577	0.00169902	8.19209	2.39304e-08
family__Veillonellaceae	7.00114	4.45202e-07	2.2378	0.0306357	2.2378	0.0306357	6.9255	5.36157e-07
family__Dysgonomonadaceae	46.7594	7.97365e-43	2.86948	0.00625199	2.86948	0.00625199	9.16549	2.21623e-09
family__Rhodobacteraceae	6.33019	2.31555e-06	2.49215	0.016344	2.49215	0.016344	6.7463	8.32862e-07
family__Alteromonadaceae	9.26705	1.73026e-09	0.97225	0.451095	0.97225	0.451095	1.42537	0.203599
family__Bogoriellaceae	0.828556	0.548307	0.421661	0.888722	0.421661	0.888722	0.488906	0.816648
family__Bifidobacteriaceae	12.0441	2.13098e-12	1.1226	0.34791	1.1226	0.34791	5.95912	5.75892e-06
family__Flavobacteriaceae	15.2528	1.12873e-15	0.454339	0.867091	0.454339	0.867091	7.42268	1.58036e-07
family__Rikenellaceae	15.1415	1.46082e-15	6.44221	3.50068e-07	6.44221	3.50068e-07	5.42484	2.13262e-05
family__Neisseriaceae	1.37823	0.222176	1.16582	0.321508	1.16582	0.321508	0.740018	0.617686
family__Enterococcaceae	5.96721	5.64579e-06	3.8144	0.000509308	3.8144	0.000509308	1.14709	0.3343
family__Clostridiaceae_1	6.09026	4.17399e-06	3.34759	0.00178317	3.34759	0.00178317	3.70543	0.00136103
family__Peptococcaceae	6.02212	4.93402e-06	1.2908	0.253494	1.2908	0.253494	4.08467	0.000550818
family__Sphingomonadaceae	2.95433	0.00787116	1.6721	0.114374	1.6721	0.114374	3.38481	0.0028991
family__Enterobacteriaceae	7.36337	1.82818e-07	1.67044	0.114792	1.67044	0.114792	4.45862	0.000223875
family__Eggerthellaceae	3.86238	0.000937133	6.70589	1.67335e-07	6.70589	1.67335e-07	1.15503	0.329839
family__Erysipelotrichaceae	5.29007	2.96486e-05	2.05034	0.0480677	2.05034	0.0480677	1.85008	0.0884142
family__Christensenellaceae	25.1259	4.07855e-25	8.16667	2.82165e-09	8.16667	2.82165e-09	7.72392	7.5431e-08
family__Burkholderiaceae	6.62009	1.13576e-06	1.64769	0.120673	1.64769	0.120673	3.44073	0.00254261
family__Clostridiales_vadinBB60_group	12.386	9.43716e-13	5.27784	9.05657e-06	5.27784	9.05657e-06	1.58496	0.150204
family__Atopobiaceae	3.88836	0.000880841	1.40933	0.200001	1.40933	0.200001	3.63507	0.00160792
family__Cardiobacteriaceae	3.38431	0.00290249	0.439652	0.877002	0.439652	0.877002	1.17381	0.319464
family__Clostridiales_Family_XI	27.6083	2.41833e-27	7.0143	7.05789e-08	7.0143	7.05789e-08	1.68909	0.122389
family__Desulfovibrionaceae	15.4606	6.98097e-16	3.19132	0.00269713	3.19132	0.00269713	5.35849	2.50828e-05
family__Eubacteriaceae	1.21929	0.295361	0.515796	0.822671	0.515796	0.822671	0.730591	0.625218
family__Balneolaceae	6.79255	7.43368e-07	0.404951	0.899165	0.404951	0.899165	2.1528	0.0468598
family__Acidaminococcaceae	2.47234	0.0233555	4.37209	0.000111159	4.37209	0.000111159	0.581692	0.744972
family__Crocinitomicaceae	6.3892	2.00305e-06	0.518768	0.820417	0.518768	0.820417	3.83364	0.00100354
family__Akkermansiaceae	23.8423	6.08609e-24	3.57488	0.000971561	3.57488	0.000971561	6.31257	2.41794e-06
family__Staphylococcaceae	31.3688	1.30195e-30	9.92869	2.13681e-11	9.92869	2.13681e-11	1.56486	0.156175
family__Lactobacillaceae	7.98562	3.96947e-08	9.73117	3.68245e-11	9.73117	3.68245e-11	3.37611	0.00295881
family__Succinivibrionaceae	35.3669	5.88485e-34	8.94508	3.23923e-10	8.94508	3.23923e-10	6.37464	2.07597e-06
family__Rhizobiaceae	4.14352	0.000478284	0.147543	0.994189	0.147543	0.994189	1.7389	0.110791
family__Streptococcaceae	5.31464	2.79204e-05	4.49193	7.99383e-05	4.49193	7.99383e-05	0.918522	0.481425
family__Muribaculaceae	10.6282	6.37203e-11	11.6867	1.75401e-13	11.6867	1.75401e-13	3.55687	0.00193429
family__Fusobacteriaceae	6.95114	5.03417e-07	6.7171	1.62164e-07	6.7171	1.62164e-07	10.4979	8.72907e-11
family__Sphingobacteriaceae	4.97173	6.4456e-05	0.205083	0.984241	0.205083	0.984241	2.31367	0.0330997
family__Simkaniaceae	0.847752	0.533685	0.748419	0.631033	0.748419	0.631033	0.15222	0.988563
family__Aerococcaceae	23.0385	3.36851e-23	5.00684	1.92396e-05	5.00684	1.92396e-05	1.7052	0.118522
family__Carnobacteriaceae	25.2935	2.87316e-25	0.324014	0.942987	0.324014	0.942987	7.85271	5.4993e-08
family__Acholeplasmataceae	41.436	8.51481e-39	1.64062	0.122555	1.64062	0.122555	10.3487	1.25192e-10
family__Idiomarinaceae	11.0663	2.21758e-11	1.30772	0.245218	1.30772	0.245218	1.79805	0.0983159
family__Streptomycetaceae	1.31715	0.248323	1.38221	0.211338	1.38221	0.211338	0.12765	0.992875
family__Actinomycetaceae	7.49291	1.33e-07	2.17758	0.0354512	2.17758	0.0354512	5.75158	9.58091e-06
family__Aeromonadaceae	23.707	8.11007e-24	2.42334	0.0194062	2.42334	0.0194062	3.89517	0.000866647
family__Geodermatophilaceae	0.504439	0.805013	1.28979	0.253993	1.28979	0.253993	0.213952	0.9723
family__Intrasporangiaceae	3.82553	0.0010231	2.99594	0.00450223	2.99594	0.00450223	0.838369	0.540811
family__Clostridiales_Family_XIII	18.2838	1.12554e-18	4.16241	0.000197512	4.16241	0.000197512	4.78062	0.000102598
family__Pseudonocardiaceae	1.03221	0.403816	0.373218	0.91774	0.373218	0.91774	0.363426	0.901848
family__Pseudomonadaceae	29.176	1.01325e-28	0.551821	0.794798	0.551821	0.794798	13.4909	6.90564e-14
family__Micrococcaceae	32.5255	1.35944e-31	5.46748	5.33918e-06	5.46748	5.33918e-06	3.35058	0.00314107
family__Leuconostocaceae	8.7028	6.85724e-09	2.29879	0.0263953	2.29879	0.0263953	4.31078	0.000319858
family__Thioglobaceae	2.92307	0.0084557	0.492872	0.839751	0.492872	0.839751	2.26892	0.0364836
family__Spirochaetaceae	27.0643	7.3571e-27	15.8234	3.03237e-18	15.8234	3.03237e-18	19.6705	5.11546e-20
family__Pasteurellaceae	3.82783	0.00101752	3.92664	0.000375623	3.92664	0.000375623	6.39334	1.98276e-06
family__Shewanellaceae	22.6382	7.93965e-23	0.0840856	0.999035	0.0840856	0.999035	9.30836	1.56458e-09
family__Campylobacteraceae	5.80054	8.49731e-06	1.04344	0.400102	1.04344	0.400102	1.77335	0.103361
family__Tannerellaceae	8.25604	2.04605e-08	1.57587	0.141026	1.57587	0.141026	2.00173	0.0645498
family__Coriobacteriaceae	5.26549	3.14831e-05	2.23114	0.0311361	2.23114	0.0311361	3.18054	0.00466934
family__Porphyromonadaceae	5.83606	7.78843e-06	2.67639	0.010262	2.67639	0.010262	1.75338	0.10761
family__Moraxellaceae	19.4458	8.41623e-20	6.35061	4.52379e-07	6.35061	4.52379e-07	0.615567	0.717889
family__Rhodocyclaceae	2.86902	0.0095677	0.793194	0.59336	0.793194	0.59336	2.41637	0.0264289
family__Xanthomonadaceae	5.47055	1.90695e-05	1.10996	0.355917	1.10996	0.355917	2.35598	0.0301771
family__Paenibacillaceae	11.2227	1.52275e-11	8.54369	9.87717e-10	8.54369	9.87717e-10	0.56698	0.756626
family__Microbacteriaceae	20.2722	1.35625e-20	0.392229	0.906816	0.392229	0.906816	5.93497	6.11054e-06
family__Corynebacteriaceae	29.2435	8.84987e-29	3.34511	0.00179495	3.34511	0.00179495	4.07512	0.000563564
family__Devosiaceae	8.70175	6.87483e-09	1.87972	0.0716217	1.87972	0.0716217	1.18614	0.312786
family__Legionellaceae	0.880203	0.509382	0.937963	0.476926	0.937963	0.476926	0.0773578	0.998225
family__Hydrogenophilaceae	1.02816	0.406431	0.423788	0.887362	0.423788	0.887362	0.966995	0.447314
family__Chitinophagaceae	8.73695	6.30815e-09	0.89554	0.509922	0.89554	0.509922	1.44228	0.197261
family__Colwelliaceae	1.5243	0.168861	1.1055	0.358766	1.1055	0.358766	0.441546	0.850856
family__Propionibacteriaceae	1.24759	0.281089	2.02177	0.0514273	2.02177	0.0514273	1.51119	0.173149
family__GWF2-44-16	2.414	0.0265672	1.25038	0.274146	1.25038	0.274146	1.15575	0.329435
family__Desulfobacteraceae	4.06099	0.000582986	0.280418	0.961443	0.280418	0.961443	1.69442	0.121097
family__Acetobacteraceae	0.423825	0.863082	1.10291	0.360433	1.10291	0.360433	0.563908	0.759049
family__Anaerolineaceae	0.801825	0.568946	1.52606	0.156848	1.52606	0.156848	2.07736	0.0550315
family__Cyclobacteriaceae	3.44803	0.00249933	0.73043	0.64627	0.73043	0.64627	2.13783	0.0483849
family__Trueperaceae	4.44064	0.000233816	0.588958	0.764992	0.588958	0.764992	2.41798	0.0263353
family__Halomonadaceae	8.11494	2.89102e-08	1.09081	0.368283	1.09081	0.368283	5.70508	1.07377e-05
family__Dietziaceae	4.74889	0.000110818	0.567745	0.782134	0.567745	0.782134	2.53172	0.0204711
family__Beijerinckiaceae	1.00917	0.418858	2.32911	0.024501	2.32911	0.024501	1.10823	0.356777
family__Microscillaceae	1.14744	0.334103	1.17336	0.317054	1.17336	0.317054	2.16969	0.045194
family__Nocardiaceae	6.27853	2.62884e-06	0.478423	0.850217	0.478423	0.850217	2.76619	0.0120884
family__JTB215	3.67466	0.00146404	2.64994	0.0109764	2.64994	0.0109764	0.339301	0.915886
family__Methylophilaceae	11.8461	3.41909e-12	2.01298	0.0525049	2.01298	0.0525049	1.3821	0.220601
family__Anaeroplasmataceae	1.44661	0.195666	1.55481	0.147539	1.55481	0.147539	1.2745	0.268026
family__Elusimicrobiaceae	1.08987	0.367769	2.16434	0.0366015	2.16434	0.0366015	1.90882	0.0783405
family__Cellulomonadaceae	5.09997	4.71558e-05	0.428297	0.884455	0.428297	0.884455	1.30948	0.25178
family__Cellvibrionaceae	3.1613	0.0048826	0.416637	0.891908	0.416637	0.891908	1.99263	0.0657934
family__Arcobacteraceae	2.26521	0.0367781	0.374093	0.91725	0.374093	0.91725	1.07059	0.379564
family__Coriobacteriales_Incertae_Sedis	13.4466	7.66435e-14	4.64654	5.21855e-05	4.64654	5.21855e-05	8.00771	3.76018e-08
family__Vibrionaceae	2.29998	0.0341016	1.12559	0.346034	1.12559	0.346034	2.04232	0.0592654
family__Weeksellaceae	17.7016	4.1747e-18	7.74951	9.03524e-09	7.74951	9.03524e-09	0.394193	0.882701
family__Pyrinomonadaceae	0.648894	0.691033	0.747053	0.632188	0.747053	0.632188	0.229095	0.967106
family__Saprospiraceae	8.35853	1.5919e-08	1.04352	0.400043	1.04352	0.400043	1.2819	0.264523
family__Marinobacteraceae	16.0517	1.78913e-16	1.07755	0.377013	1.07755	0.377013	10.152	2.01557e-10
family__Prolixibacteraceae	1.04406	0.396215	3.73103	0.000638082	3.73103	0.000638082	1.28939	0.26101
family__T34	0.645974	0.693391	0.92604	0.486089	0.92604	0.486089	0.647463	0.692189
family__Deinococcaceae	0.231462	0.966251	1.97695	0.057143	1.97695	0.057143	1.44486	0.19631
family__Marinilabiliaceae	21.4932	9.4057e-22	0.257025	0.96976	0.257025	0.96976	8.15502	2.62059e-08
family__Nitriliruptoraceae	1.2448	0.282472	1.0448	0.399166	1.0448	0.399166	0.667091	0.676336
family__Mycoplasmataceae	3.09038	0.00575406	1.15899	0.325578	1.15899	0.325578	3.26763	0.00381274
family__Cryomorphaceae	4.60819	0.000155892	0.219456	0.980778	0.219456	0.980778	1.46019	0.190732
family__Halieaceae	3.10011	0.00562599	1.68088	0.11218	1.68088	0.11218	3.75038	0.00122329
family__Leptotrichiaceae	5.80429	8.41944e-06	2.27637	0.0278849	2.27637	0.0278849	0.93816	0.46743
family__vadinBE97	13.2675	1.16933e-13	12.7803	9.21347e-15	12.7803	9.21347e-15	0.532231	0.783779
family__Bdellovibrionaceae	3.29582	0.00357006	0.402021	0.900951	0.402021	0.900951	1.49411	0.178875
family__Xanthobacteraceae	2.33521	0.0315799	0.5176	0.821304	0.5176	0.821304	1.36599	0.227225
family__Chrysiogenaceae	0.616263	0.71733	0.933059	0.480684	0.933059	0.480684	1.21676	0.296661
family__Synergistaceae	0.978489	0.439443	2.11408	0.0412971	2.11408	0.0412971	1.79511	0.0989039
family__Orbaceae	1.15533	0.329671	1.33726	0.231294	1.33726	0.231294	0.295031	0.939157
family__Rhodanobacteraceae	1.68171	0.124197	1.8551	0.0757893	1.8551	0.0757893	1.3993	0.213702
family__Nocardiopsaceae	0.245589	0.960916	0.796326	0.590744	0.796326	0.590744	0.229182	0.967074
family__Marinomonadaceae	11.4483	8.85954e-12	3.94157	0.00036069	3.94157	0.00036069	0.400768	0.878442
family__Nakamurellaceae	0.871037	0.516191	1.0292	0.410006	1.0292	0.410006	0.0180791	0.999974
family__Paludibacteraceae	16.9383	2.3567e-17	9.09715	2.1249e-10	9.09715	2.1249e-10	0.41572	0.868554
family__Unknown_Family	4.07504	0.000563672	1.18693	0.309149	1.18693	0.309149	1.07505	0.376811
family__Thiomicrospiraceae	3.7704	0.00116648	0.185137	0.988379	0.185137	0.988379	1.40236	0.212495
family__Victivallaceae	1.51951	0.170419	3.22202	0.00248714	3.22202	0.00248714	3.62819	0.00163429
family__Rubrobacteriaceae	1.61292	0.142233	1.37226	0.215629	1.37226	0.215629	0.00263055	1
family__Dermacoccaceae	0.771456	0.592738	1.1685	0.319916	1.1685	0.319916	0.720433	0.633356
family__Nocardioidaceae	4.19057	0.000427172	0.90772	0.500338	0.90772	0.500338	1.9331	0.0744945
family__Endozoicomonadaceae	14.9152	2.46923e-15	1.3364	0.231689	1.3364	0.231689	10.302	1.40167e-10
family__Puniceicoccaceae	2.62872	0.0164818	2.02346	0.0512231	2.02346	0.0512231	4.23905	0.00038016
family__Wohlfahrtiimonadaceae	20.836	3.93838e-21	5.14282	1.31862e-05	5.14282	1.31862e-05	1.30882	0.252076
family__Saccharimonadaceae	2.20459	0.0419274	1.43563	0.189492	1.43563	0.189492	1.61623	0.141316
family__Holosporaceae	1.41067	0.209244	1.73333	0.0998419	1.73333	0.0998419	3.21055	0.00435477
family__Bacteroidales_RF16_group	3.20307	0.00443117	1.9149	0.0660322	1.9149	0.0660322	4.32935	0.000305854
family__Bacteriovoracaceae	2.38292	0.0284461	0.462436	0.861502	0.462436	0.861502	1.90135	0.07956
family__Dermabacteraceae	7.76263	6.85944e-08	0.829905	0.562909	0.829905	0.562909	2.11107	0.0512278
family__Promicromonosporaceae	1.35471	0.23196	1.35678	0.22245	1.35678	0.22245	0.103331	0.996009
family__Defluviitaleaceae	0.519919	0.793247	0.469982	0.856215	0.469982	0.856215	0.177682	0.982811
family__Bacillales_Family_XII	0.675949	0.669182	1.57932	0.139982	1.57932	0.139982	1.04875	0.39324
family__Clostridiaceae_2	8.84503	4.8442e-09	1.89168	0.0696744	1.89168	0.0696744	0.833262	0.544706
family__Mariprofundaceae	6.50865	1.49356e-06	0.265663	0.966819	0.265663	0.966819	2.31992	0.0326519
family__Solimonadaceae	0.949374	0.459544	1.58375	0.138655	1.58375	0.138655	1.74477	0.109493
family__Porticoccaceae	3.86776	0.000925183	0.403444	0.900085	0.403444	0.900085	2.65709	0.0154644
family__Tsukamurellaceae	0.344987	0.912659	0.87289	0.527964	0.87289	0.527964	0.207136	0.974484
family__p-251-o5	0.6021	0.728691	0.340462	0.935051	0.340462	0.935051	0.515461	0.796652
family__Gallionellaceae	3.99833	0.00067734	0.273879	0.963881	0.273879	0.963881	1.76013	0.106157
family__Rubritaleaceae	2.48818	0.0225502	0.699722	0.672327	0.699722	0.672327	0.480183	0.823099
family__Acidiferrobacteraceae	0.819124	0.555554	0.760502	0.620823	0.760502	0.620823	0.0253119	0.99993
family__Phaselicystidaceae	0.707985	0.643355	1.23678	0.281384	1.23678	0.281384	0.267903	0.951678
family__Lentimicrobiaceae	0.810498	0.562217	2.3777	0.0217327	2.3777	0.0217327	2.06696	0.0562583
family__Demequinaceae	5.18497	3.83243e-05	1.0006	0.430346	1.0006	0.430346	3.79614	0.00109723
family__Clostridiales_Family_XIV	0.48698	0.818077	1.34281	0.22875	1.34281	0.22875	0.69234	0.655955
family__Hymenobacteraceae	9.66468	6.57477e-10	1.57007	0.142794	1.57007	0.142794	7.14312	3.14069e-07
family__Bacillales_Family_XI	2.80566	0.0110527	0.920325	0.490512	0.920325	0.490512	2.11432	0.0508743
family__Desulfobulbaceae	2.67659	0.0148004	0.482982	0.846941	0.482982	0.846941	0.625573	0.70984
family__Caulobacteraceae	1.33904	0.238677	1.50203	0.165013	1.50203	0.165013	1.04718	0.394231
family__Geobacteraceae	2.64645	0.0158385	1.44933	0.184206	1.44933	0.184206	1.49645	0.178082
family__Pedosphaeraceae	0.787791	0.579898	0.383697	0.911795	0.383697	0.911795	0.567611	0.756128
family__Brevibacteriaceae	1.60795	0.143623	1.11609	0.352016	1.11609	0.352016	1.07847	0.374709
family__Bradymonadaceae	1.48825	0.180877	1.06445	0.385771	1.06445	0.385771	0.141004	0.99068
family__AKAU3564_sediment_group	1.30213	0.255125	1.3311	0.234145	1.3311	0.234145	0.00227161	1
family__Iamiaceae	1.49137	0.179808	1.74147	0.0980416	1.74147	0.0980416	2.48212	0.0228551
family__LK-44f	3.22675	0.00419375	0.261424	0.968282	0.261424	0.968282	1.37496	0.223514
family__Immundisolibacteraceae	6.23344	2.93673e-06	3.26041	0.0022471	3.26041	0.0022471	7.56515	1.11381e-07
family__Thiovulaceae	12.2649	1.25897e-12	11.146	7.61934e-13	11.146	7.61934e-13	22.9789	3.82623e-23
family__Spirosomaceae	1.06553	0.382701	0.524549	0.816007	0.524549	0.816007	0.799043	0.571111
family__Methylococcaceae	9.66097	6.63424e-10	2.63646	0.0113586	2.63646	0.0113586	0.570294	0.754008
family__env.OPS_17	2.21612	0.0408981	0.610906	0.746979	0.610906	0.746979	2.305	0.0337311
family__Ectothiorhodospiraceae	0.792031	0.576581	1.10511	0.359017	1.10511	0.359017	1.22623	0.291807
family__WD2101_soil_group	0.570034	0.754213	0.862838	0.536057	0.862838	0.536057	1.18995	0.310745
family__Solirubrobacteraceae	0.511123	0.799952	0.749941	0.629746	0.749941	0.629746	0.498775	0.809276
family__Pseudohongiellaceae	2.68273	0.0145973	1.09293	0.366897	1.09293	0.366897	0.327009	0.922683
family__Cytophagaceae	3.31052	0.0034496	0.258176	0.969377	0.258176	0.969377	1.81549	0.0948892
family__Nitrosomonadaceae	2.43128	0.0255739	1.86208	0.0745858	1.86208	0.0745858	3.92611	0.000804948
family__Methylophagaceae	9.30169	1.59024e-09	3.8162	0.000506833	3.8162	0.000506833	0.427456	0.860605
family__JG30-KF-CM45	3.47831	0.00232758	3.70774	0.00067948	3.70774	0.00067948	4.74958	0.000110633
family__Microbulbiferaceae	1.25159	0.279118	0.575585	0.775832	0.575585	0.775832	0.563968	0.759002
family__Phormidiaceae	0.799366	0.570859	0.916624	0.493387	0.916624	0.493387	0	1
family__SRB2	0.841545	0.538394	1.56927	0.143039	1.56927	0.143039	2.47764	0.0230834
family__Ilumatobacteraceae	0.767049	0.596217	0.647312	0.716628	0.647312	0.716628	0.104646	0.995867
family__Alicyclobacillaceae	1.37545	0.223315	0.806253	0.582474	0.806253	0.582474	0.399937	0.878983
family__Heliobacteriaceae	9.60982	7.51266e-10	2.7947	0.00758125	2.7947	0.00758125	0.565145	0.758074
family__Hyphomicrobiaceae	1.46719	0.188232	1.56071	0.145686	1.56071	0.145686	0.0566893	0.999268
family__0319-6G20	0.89797	0.496316	0.967022	0.454983	0.967022	0.454983	0.0101995	0.999995
family__Clostridiales_Family_XII	2.23415	0.039337	0.304375	0.951771	0.304375	0.951771	1.66967	0.127197
family__Gemmatimonadaceae	0.544889	0.773957	0.759415	0.621741	0.759415	0.621741	0.780266	0.585801
family__Thermoanaerobacterales_Family_III	0.650178	0.689997	0.836346	0.557619	0.836346	0.557619	1.02816	0.406434
family__Nodosilineaceae	17.055	1.80698e-17	2.04163	0.0490698	2.04163	0.0490698	13.8206	3.18091e-14
family__Microtrichaceae	0.854127	0.528868	0.859066	0.539107	0.859066	0.539107	1.14187	0.337255
family__Thiohalorhabdaceae	3.83808	0.000992978	3.37931	0.0016389	3.37931	0.0016389	0	1
family__Holophagaceae	1.24776	0.281004	1.17848	0.314053	1.17848	0.314053	2.80388e-14	1
family__Helicobacteraceae	6.2625	2.73439e-06	1.91381	0.0661981	1.91381	0.0661981	4.64712	0.000141855
family__Archangiaceae	1.38362	0.219983	2.3101	0.0256732	2.3101	0.0256732	1.60349	0.144878
family__Halothiobacillaceae	0.866355	0.519686	1.01439	0.420463	1.01439	0.420463	1.7474	0.108914
family__Methylomonaceae	3.10875	0.00551476	1.63868	0.123074	1.63868	0.123074	2.93447	0.00823788
family__Terasakiellaceae	2.4274	0.025794	0.553776	0.793253	0.553776	0.793253	0.787578	0.580065
family__Mycobacteriaceae	0.468271	0.831805	1.05752	0.390465	1.05752	0.390465	0.842751	0.537477
family__DEV007	0.924031	0.477475	1.48866	0.169715	1.48866	0.169715	2.32801	0.0320802
family__Solibacteraceae_(Subgroup_3)	0.96332	0.449848	0.903686	0.503503	0.903686	0.503503	1.51072e-14	1
family__Mitochondria	1.28238	0.264295	0.634102	0.727697	0.634102	0.727697	0.56769	0.756065
family__Pseudoalteromonadaceae	1.80769	0.0964078	1.14261	0.335498	1.14261	0.335498	2.43684e-14	1
family__NS9_marine_group	5.08884	4.84534e-05	0.725279	0.650638	0.725279	0.650638	3.70755	0.00135423
family__Arenicellaceae	0.88484	0.505955	0.579873	0.772369	0.579873	0.772369	0.23859	0.96361
family__Polyangiaceae	0.970457	0.444934	0.680734	0.688425	0.680734	0.688425	0.0960743	0.99674
family__Dongiaceae	0.796441	0.573139	0.845756	0.549924	0.845756	0.549924	0.119496	0.994048
family__Desulfohalobiaceae	5.29642	2.91916e-05	1.24274	0.278195	1.24274	0.278195	0.484859	0.819648
family__Sulfurovaceae	1.65554	0.130802	2.49993	0.0160286	2.49993	0.0160286	1.24676	0.2815
family__Sporichthyaceae	0.900822	0.494235	1.25421	0.272133	1.25421	0.272133	0.419699	0.865877
family__Clostridiaceae_4	4.2428	0.000376743	2.52874	0.0149107	2.52874	0.0149107	0.091808	0.997128
family__SB-5	1.04699	0.394351	0.831965	0.561216	0.831965	0.561216	1.83541	0.0911085
family__Diplorickettsiaceae	1.04126	0.398003	1.69545	0.108623	1.69545	0.108623	2.17629	0.044559
family__P3OB-42	1.48349	0.182516	0.865608	0.533822	0.865608	0.533822	0.0793751	0.998091
family__Bacteroidales_Incertae_Sedis	0.715488	0.637325	0.917525	0.492687	0.917525	0.492687	1.27507	0.267756
family__Blastocatellaceae	0.553873	0.766936	0.76461	0.617359	0.76461	0.617359	0.950393	0.458832
family__Brachyspiraceae	1.82112	0.0938057	2.36133	0.0226302	2.36133	0.0226302	0.32559	0.923451
family__Entotheonellaceae	0.862958	0.52223	1.01193	0.422213	1.01193	0.422213	1.73637	0.111356
family__Caldilineaceae	0.646547	0.692929	0.927774	0.484751	0.927774	0.484751	0.55939	0.762605
family__Nitrospiraceae	0.920976	0.479663	0.662076	0.704198	0.662076	0.704198	0	1
family__Listeriaceae	0.801462	0.569228	0.854595	0.542731	0.854595	0.542731	0.460053	0.837737
family__Desulfarculaceae	0.586281	0.741322	0.842569	0.552526	0.842569	0.552526	1.25086	0.279476
family__Pseudanabaenaceae	0.61242	0.720417	0.996692	0.433172	0.996692	0.433172	1.27319	0.268651
family__Micrococcales_Incertae_Sedis	5.84686	7.58489e-06	3.76834	0.000576902	3.76834	0.000576902	0.196153	0.9778
family__Steroidobacteraceae	0.847069	0.534202	1.13149	0.342355	1.13149	0.342355	1.00113	0.42419
family__Parachlamydiaceae	1.6611	0.129374	1.58187	0.139217	1.58187	0.139217	0.0631989	0.999001
family__Azospirillaceae	1.13882	0.338995	0.132482	0.995848	0.132482	0.995848	0.225724	0.968303
family__L21-RPul-D3	2.89895	0.00893537	1.00603	0.426437	1.00603	0.426437	1.39681	0.214691
family__Opitutaceae	7.12684	3.26888e-07	0.70371	0.668942	0.70371	0.668942	3.58179	0.00182375
family__Thermaceae	1.05784	0.387503	1.49492	0.167499	1.49492	0.167499	0.163582	0.986161
family__Streptosporangiaceae	1.71042	0.117296	2.00826	0.0530919	2.00826	0.0530919	3.07962	0.00589893
family__Calditrichaceae	2.78327	0.0116291	1.48384	0.171437	1.48384	0.171437	1.56708	0.155507
family__SS1-B-06-26	0.639342	0.698743	0.562648	0.786208	0.562648	0.786208	0.580135	0.74621
family__Thermoactinomycetaceae	1.33337	0.241146	1.34859	0.226127	1.34859	0.226127	0.868771	0.517882
family__Stappiaceae	2.42678	0.025829	1.68882	0.11023	1.68882	0.11023	0.0318909	0.999862
family__SM2D12	1.21378	0.298205	0.749092	0.630464	0.749092	0.630464	0.103487	0.995993
family__Rhodothermaceae	4.35723	0.000285971	0.672126	0.695709	0.672126	0.695709	1.23125	0.289264
family__Desulfomicrobiaceae	1.28151	0.264707	1.73902	0.098581	1.73902	0.098581	0.223415	0.969109
family__Cyanobacteriaceae	2.77431	0.0118679	2.05331	0.0477308	2.05331	0.0477308	0.242885	0.961968
family__Hyphomonadaceae	0.913317	0.485173	0.525262	0.815461	0.525262	0.815461	0.972623	0.443449
family__Fibrobacteraceae	10.3427	1.27029e-10	8.83342	4.41577e-10	8.83342	4.41577e-10	18.7224	4.21376e-19
family__Clostridiales_Incertae_Sedis	0.875331	0.512996	1.39261	0.206929	1.39261	0.206929	0.777749	0.58778
family__BIrii41	2.02739	0.0611607	0.428614	0.884249	0.428614	0.884249	0.423831	0.863078
genus__Prevotella_9	25.0849	4.44307e-25	4.10844	0.000228904	4.10844	0.000228904	11.4889	8.0382e-12
genus__Bacteroides	18.3358	1.00143e-18	16.9451	1.68981e-19	16.9451	1.68981e-19	7.17533	2.90174e-07
genus__Butyricimonas	3.38326	0.00290964	2.91728	0.00552407	2.91728	0.00552407	2.2428	0.0386078
genus__Faecalibacterium	30.6429	5.44561e-30	1.762	0.0936277	1.762	0.0936277	15.7237	3.80431e-16
genus__Roseburia	12.5138	6.96426e-13	4.57741	6.31572e-05	4.57741	6.31572e-05	6.33395	2.29422e-06
genus__Lachnoclostridium	17.8533	2.96466e-18	8.12297	3.18715e-09	8.12297	3.18715e-09	9.69994	6.03485e-10
genus__Subdoligranulum	15.7102	3.92481e-16	2.30243	0.0261605	2.30243	0.0261605	8.62139	8.36736e-09
genus__Cellulosilyticum	3.20668	0.00439412	2.38913	0.0211261	2.38913	0.0211261	3.32284	0.00335167
genus__Prevotellaceae_UCG-001	4.53	0.000188383	3.27541	0.0021596	3.27541	0.0021596	1.62871	0.137898
genus__Clostridioides	2.77601	0.0118223	1.16942	0.319371	1.16942	0.319371	2.17261	0.0449117
genus__Coprobacter	5.75527	9.49472e-06	7.20516	4.13763e-08	7.20516	4.13763e-08	2.82445	0.0105903
genus__Blautia	21.2211	1.69968e-21	5.46517	5.37369e-06	5.46517	5.37369e-06	10.7105	5.22482e-11
genus__Megamonas	10.4928	8.83793e-11	2.32302	0.0248707	2.32302	0.0248707	7.88872	5.03436e-08
genus__Coprococcus_1	8.70123	6.88362e-09	4.09224	0.000239259	4.09224	0.000239259	1.39991	0.213461
genus__Proteiniphilum	45.8833	3.56121e-42	2.852	0.00654074	2.852	0.00654074	8.95412	3.71144e-09
genus__Alteromonas	0.742162	0.615976	1.85121	0.0764672	1.85121	0.0764672	1.83976	0.0903029
genus__Ruminiclostridium_6	22.0949	2.55619e-22	7.16893	4.57888e-08	7.16893	4.57888e-08	23.6498	9.15791e-24
genus__Georgenia	2.89307	0.00905633	1.03273	0.407535	1.03273	0.407535	1.44882	0.194855
genus__Bifidobacterium	12.4755	7.62824e-13	1.1739	0.316736	1.1739	0.316736	6.11666	3.91203e-06
genus__Ruminococcaceae_UCG-014	10.1726	1.91735e-10	1.53182	0.154941	1.53182	0.154941	6.04549	4.65895e-06
genus__Lachnospira	16.1086	1.56989e-16	14.1086	2.69079e-16	14.1086	2.69079e-16	12.5705	6.08771e-13
genus__Ruminococcaceae_UCG-005	16.0302	1.87978e-16	6.70809	1.66306e-07	6.70809	1.66306e-07	5.60174	1.38311e-05
genus__Psychroflexus	11.2111	1.56559e-11	0.581593	0.770976	0.581593	0.770976	4.4848	0.000210149
genus__[Ruminococcus]_torques_group	11.1167	1.96439e-11	1.64153	0.12231	1.64153	0.12231	4.0079	0.000662012
genus__Bacillus	4.03653	0.000618165	1.19282	0.305766	1.19282	0.305766	0.95281	0.457144
genus__Lachnospiraceae_ND3007_group	16.3164	9.74836e-17	4.09599	0.000236821	4.09599	0.000236821	2.69483	0.0142046
genus__Alistipes	41.163	1.38705e-38	2.23943	0.030515	2.23943	0.030515	14.6818	4.2491e-15
genus__[Eubacterium]_ruminantium_group	11.1202	1.94816e-11	2.07471	0.045365	2.07471	0.045365	3.6414	0.00158402
genus__Enterococcus	5.69515	1.10022e-05	3.69841	0.000696798	3.69841	0.000696798	1.1687	0.322263
genus__Romboutsia	24.5259	1.43647e-24	4.72281	4.22676e-05	4.72281	4.22676e-05	17.8317	3.11296e-18
genus__Anaerostipes	11.2007	1.60509e-11	3.47517	0.00126906	3.47517	0.00126906	3.58498	0.00181008
genus__Clostridium_sensu_stricto_1	5.94788	5.91999e-06	3.04179	0.0039943	3.04179	0.0039943	3.62641	0.00164119
genus__Sphingomonas	0.413783	0.869851	1.81337	0.0833624	1.81337	0.0833624	1.7412	0.110281
genus__Lachnospiraceae_UCG-004	9.854	4.15122e-10	1.11055	0.355538	1.11055	0.355538	5.36817	2.44964e-05
genus__Escherichia-Shigella	5.58391	1.44487e-05	2.55101	0.014098	2.55101	0.014098	2.76686	0.01207
genus__Dialister	7.52628	1.22536e-07	7.28075	3.34903e-08	7.28075	3.34903e-08	3.4031	0.00277739
genus__Ruminococcus_2	7.89781	4.92331e-08	2.0128	0.0525266	2.0128	0.0525266	5.73436	9.99394e-06
genus__Holdemanella	7.05151	3.93368e-07	2.25953	0.0290556	2.25953	0.0290556	5.51183	1.7237e-05
genus__Barnesiella	12.0027	2.35199e-12	2.1433	0.0385024	2.1433	0.0385024	7.96856	4.13907e-08
genus__Ruminococcaceae_UCG-010	6.54213	1.37558e-06	3.70607	0.000682558	3.70607	0.000682558	2.18162	0.0440516
genus__Lachnospiraceae_UCG-001	17.2795	1.08543e-17	2.92111	0.00546948	2.92111	0.00546948	3.95069	0.000759053
genus__Eisenbergiella	5.20458	3.65321e-05	1.94587	0.0614466	1.94587	0.0614466	5.20328	3.66485e-05
genus__Lachnospiraceae_UCG-003	4.30615	0.000323442	5.65194	3.19111e-06	5.65194	3.19111e-06	3.73829	0.00125894
genus__GCA-900066575	4.00704	0.000663378	3.0115	0.00432308	3.0115	0.00432308	0.871991	0.51548
genus__[Eubacterium]_hallii_group	11.8307	3.54664e-12	4.75918	3.82219e-05	4.75918	3.82219e-05	3.26776	0.00381161
genus__Alloprevotella	18.2665	1.17003e-18	13.1457	3.46778e-15	13.1457	3.46778e-15	3.48169	0.00230915
genus__Libanicoccus	19.655	5.29434e-20	6.93793	8.73964e-08	6.93793	8.73964e-08	2.62081	0.0167768
genus__Christensenellaceae_R-7_group	25.3136	2.75467e-25	7.73747	9.34408e-09	7.73747	9.34408e-09	8.02055	3.64372e-08
genus__Butyricicoccus	11.4524	8.77295e-12	2.03917	0.0493559	2.03917	0.0493559	2.54739	0.0197691
genus__Paraprevotella	12.0062	2.33275e-12	6.42606	3.66254e-07	6.42606	3.66254e-07	9.81219	4.59473e-10
genus__Cardiobacterium	3.93538	0.000787323	0.304808	0.951586	0.304808	0.951586	1.70558	0.118434
genus__Odoribacter	8.62033	8.38916e-09	1.61801	0.128747	1.61801	0.128747	2.7349	0.0129756
genus__Megasphaera	8.38634	1.4871e-08	4.97988	2.07344e-05	4.97988	2.07344e-05	1.14563	0.335125
genus__Dorea	14.8882	2.62922e-15	2.80367	0.00740834	2.80367	0.00740834	4.00233	0.000670891
genus__Faecalitalea	3.6232	0.00165373	1.44177	0.187109	1.44177	0.187109	2.61235	0.0170979
genus__Prevotella_2	16.62	4.86903e-17	5.64259	3.2755e-06	5.64259	3.2755e-06	8.20062	2.34355e-08
genus__Dysgonomonas	10.5706	7.32396e-11	0.872912	0.527946	0.872912	0.527946	2.17718	0.0444732
genus__Anaerococcus	2.03018	0.0608028	1.14587	0.333506	1.14587	0.333506	1.93774	0.0737805
genus__Agathobacter	12.8785	2.93278e-13	5.93507	1.44674e-06	5.93507	1.44674e-06	10.9742	2.76798e-11
genus__Atopobium	4.88637	7.93407e-05	0.697787	0.673969	0.697787	0.673969	3.55781	0.00192996
genus__Turicibacter	11.1352	1.87909e-11	4.98101	2.06697e-05	4.98101	2.06697e-05	4.053	0.000594252
genus__Sporosarcina	13.0589	1.91348e-13	3.21905	0.00250678	3.21905	0.00250678	1.35545	0.231649
genus__Lachnospiraceae_NK4A136_group	1.67413	0.12608	0.535066	0.807905	0.535066	0.807905	0.904029	0.4919
genus__Mitsuokella	2.8565	0.00984491	3.69232	0.000708346	3.69232	0.000708346	4.61583	0.000153032
genus__[Ruminococcus]_gauvreauii_group	10.8606	3.63865e-11	2.05686	0.0473299	2.05686	0.0473299	4.14971	0.000471225
genus__Coprococcus_3	41.5012	7.57944e-39	1.92831	0.0640086	1.92831	0.0640086	13.8915	2.69332e-14
genus__Ruminococcaceae_NK4A214_group	17.7973	3.36381e-18	18.0684	9.73263e-21	18.0684	9.73263e-21	2.03401	0.060313
genus__Phascolarctobacterium	2.58644	0.0181186	4.15799	0.000199918	4.15799	0.000199918	0.537986	0.779325
genus__[Eubacterium]_coprostanoligenes_group	9.44619	1.11857e-09	7.72497	9.67607e-09	7.72497	9.67607e-09	8.91538	4.07958e-09
genus__Prevotella_7	2.83176	0.0104156	1.67672	0.113215	1.67672	0.113215	3.03573	0.00652765
genus__[Eubacterium]_eligens_group	7.84387	5.61985e-08	8.8794	3.88673e-10	8.8794	3.88673e-10	9.34683	1.42467e-09
genus__Howardella	9.62801	7.18769e-10	6.38468	4.11237e-07	6.38468	4.11237e-07	1.31305	0.250166
genus__Fluviicola	0.600151	0.730251	0.809445	0.579821	0.809445	0.579821	0.282273	0.945218
genus__Paeniclostridium	3.65952	0.00151751	2.42963	0.019105	2.42963	0.019105	4.30025	0.000328073
genus__Tenacibaculum	0.75607	0.604911	1.66241	0.116838	1.66241	0.116838	1.80859	0.0962314
genus__Sellimonas	3.565	0.00189751	2.02301	0.0512775	2.02301	0.0512775	5.03474	5.5284e-05
genus__Akkermansia	24.7092	9.76915e-25	3.65114	0.00079146	3.65114	0.00079146	6.46317	1.67016e-06
genus__Ruminococcaceae_UCG-013	25.0235	5.0532e-25	2.79914	0.00749519	2.79914	0.00749519	10.8346	3.87371e-11
genus__Jeotgalicoccus	29.395	6.53141e-29	9.78684	3.15845e-11	9.78684	3.15845e-11	1.24829	0.280742
genus__Lactobacillus	7.79888	6.27563e-08	9.45424	7.9098e-11	9.45424	7.9098e-11	3.33763	0.00323776
genus__Lachnospiraceae_FCS020_group	25.6956	1.24286e-25	5.72708	2.58709e-06	5.72708	2.58709e-06	7.50749	1.28322e-07
genus__[Ruminococcus]_gnavus_group	7.75573	6.97656e-08	4.94353	2.29347e-05	4.94353	2.29347e-05	8.38135	1.50539e-08
genus__Succinivibrio	35.1662	8.60039e-34	8.85573	4.1506e-10	8.85573	4.1506e-10	6.47148	1.63641e-06
genus__Pseudochrobactrum	3.60351	0.00173254	0.564412	0.7848	0.564412	0.7848	1.50012	0.176841
genus__Ruminococcaceae_UCG-002	6.93738	5.20727e-07	0.527886	0.813447	0.527886	0.813447	5.3084	2.83499e-05
genus__Streptococcus	4.81772	9.37544e-05	4.96347	2.17003e-05	4.96347	2.17003e-05	0.901548	0.493706
genus__Tyzzerella_4	14.2365	1.20072e-14	2.22023	0.0319726	2.22023	0.0319726	6.91359	5.52088e-07
genus__Tepidimicrobium	3.34761	0.00316302	1.03756	0.404169	1.03756	0.404169	0.89469	0.498715
genus__Fusobacterium	6.9431	5.1346e-07	6.97613	7.8535e-08	6.97613	7.8535e-08	10.6981	5.38288e-11
genus__Citrobacter	1.22109	0.294438	0.32536	0.942357	0.32536	0.942357	0.551965	0.76843
genus__Gallicola	13.6357	4.91151e-14	7.33331	2.89116e-08	7.33331	2.89116e-08	0.116512	0.994446
genus__Parapedobacter	1.06641	0.382152	0.353405	0.928446	0.353405	0.928446	0.575555	0.749843
genus__Fastidiosipila	1.11523	0.352648	2.24014	0.0304618	2.24014	0.0304618	2.41468	0.0265269
genus__Erysipelotrichaceae_UCG-003	2.33265	0.0317566	4.14097	0.00020944	4.14097	0.00020944	3.57534	0.00185174
genus__Aerosphaera	20.2393	1.45795e-20	6.3963	3.98079e-07	6.3963	3.98079e-07	0.738048	0.619258
genus__Alkalibacterium	12.2157	1.41548e-12	4.97355	2.11022e-05	4.97355	2.11022e-05	0.599563	0.730721
genus__Acholeplasma	40.8473	2.44201e-38	1.55389	0.147827	1.55389	0.147827	10.3813	1.15718e-10
genus__Idiomarina	10.9486	2.94372e-11	1.20358	0.299655	1.20358	0.299655	1.90505	0.0789536
genus__Fusicatenibacter	9.1487	2.30882e-09	3.62891	0.000840246	3.62891	0.000840246	2.38354	0.0284074
genus__Streptomyces	1.32889	0.243113	1.37793	0.213177	1.37793	0.213177	0.127417	0.992911
genus__Actinomyces	11.0024	2.58604e-11	1.92478	0.0645356	1.92478	0.0645356	8.83641	4.9473e-09
genus__Proteus	9.79167	4.82945e-10	1.37643	0.213822	1.37643	0.213822	2.03791	0.05982
genus__Granulicatella	2.47448	0.0232452	1.90547	0.0674893	1.90547	0.0674893	3.04547	0.00638263
genus__Aeromonas	0.648918	0.691014	1.73426	0.0996357	1.73426	0.0996357	1.17239	0.320238
genus__Blastococcus	1.03565	0.401599	1.5295	0.155707	1.5295	0.155707	0.382856	0.88991
genus__Sutterella	0.993272	0.429446	1.10503	0.359068	1.10503	0.359068	0.865437	0.520373
genus__CAG-352	1.27463	0.267967	1.05833	0.389911	1.05833	0.389911	1.199	0.305937
genus__Pedobacter	3.46784	0.00238565	1.07634	0.377819	1.07634	0.377819	2.82031	0.0106906
genus__Tissierella	32.0806	3.23158e-31	7.74811	9.07053e-09	7.74811	9.07053e-09	2.02004	0.0621143
genus__Ruminococcus_1	37.6404	8.40259e-36	3.99582	0.000311197	3.99582	0.000311197	14.9903	2.07441e-15
genus__Coprococcus_2	7.21684	2.62034e-07	1.94256	0.0619217	1.94256	0.0619217	4.84027	8.87528e-05
genus__Knoellia	0.682274	0.664076	0.877359	0.524382	0.877359	0.524382	0.21186	0.97298
genus__[Eubacterium]_ventriosum_group	6.42246	1.84586e-06	2.83249	0.00687846	2.83249	0.00687846	5.58115	1.45465e-05
genus__Lechevalieria	0.994228	0.428805	0.825292	0.566708	0.825292	0.566708	0.423496	0.863305
genus__Oligella	7.69355	8.12687e-08	4.01802	0.000292932	4.01802	0.000292932	7.84104	5.65893e-08
genus__Hungatella	10.1495	2.02749e-10	1.4455	0.185672	1.4455	0.185672	7.92106	4.65044e-08
genus__Rothia	8.63806	8.03307e-09	2.18476	0.0348418	2.18476	0.0348418	6.88609	5.90693e-07
genus__Ruminococcaceae_UCG-003	19.8985	3.09036e-20	5.51033	4.73785e-06	5.51033	4.73785e-06	4.63191	0.000147185
genus__Bhargavaea	0.94885	0.459912	0.708961	0.664486	0.708961	0.664486	1.24172	0.284005
genus__Leuconostoc	0.58649	0.741156	1.12305	0.347625	1.12305	0.347625	0.899986	0.494844
genus__Ruminococcaceae_UCG-004	13.4856	6.99187e-14	3.333	0.00185365	3.333	0.00185365	2.03351	0.0603774
genus__SUP05_cluster	2.8774	0.00938639	0.500977	0.833777	0.500977	0.833777	2.25267	0.0377915
genus__Anaerovibrio	18.8168	3.41273e-19	6.37028	4.28152e-07	6.37028	4.28152e-07	0.809337	0.563115
genus__Sphaerochaeta	11.1013	2.03839e-11	10.7862	2.03342e-12	10.7862	2.03342e-12	20.8801	3.57656e-21
genus__Kurthia	19.0831	1.88457e-19	8.28861	2.0089e-09	8.28861	2.0089e-09	0.22807	0.967472
genus__Aggregatibacter	2.19766	0.0425578	1.26316	0.267478	1.26316	0.267478	0.890867	0.501518
genus__Comamonas	4.44206	0.000233016	4.06464	0.000257972	4.06464	0.000257972	0.898738	0.495755
genus__Bilophila	14.1718	1.39675e-14	5.16333	1.24553e-05	5.16333	1.24553e-05	3.32548	0.00333108
genus__Burkholderia-Caballeronia-Paraburkholderia	5.81225	8.25661e-06	0.400516	0.901862	0.400516	0.901862	3.43622	0.00256965
genus__Shewanella	22.4598	1.16477e-22	0.0932994	0.998646	0.0932994	0.998646	9.38415	1.3009e-09
genus__Pseudobutyrivibrio	0.926643	0.475609	1.38015	0.212223	1.38015	0.212223	0.678606	0.667037
genus__Campylobacter	5.80933	8.31604e-06	1.03333	0.407112	1.03333	0.407112	1.80823	0.0963022
genus__Parabacteroides	9.02914	3.09056e-09	1.55411	0.147757	1.55411	0.147757	2.20349	0.0420269
genus__Treponema_2	33.5147	2.00936e-32	20.5335	2.10948e-23	20.5335	2.10948e-23	16.9586	2.24984e-17
genus__Collinsella	4.76545	0.000106449	2.20209	0.0334109	2.20209	0.0334109	2.8506	0.00997806
genus__Porphyromonas	6.03225	4.81277e-06	2.68038	0.0101584	2.68038	0.0101584	1.78946	0.100044
genus__Prevotellaceae_NK3B31_group	5.65753	1.20646e-05	4.08615	0.000243269	4.08615	0.000243269	0.69834	0.651119
genus__Catenibacterium	23.6474	9.20455e-24	18.6562	2.21872e-21	18.6562	2.21872e-21	3.48278	0.00230326
genus__Desulfovibrio	15.8308	2.97289e-16	2.42794	0.0191852	2.42794	0.0191852	6.56686	1.2945e-06
genus__Blvii28_wastewater-sludge_group	11.0197	2.48086e-11	8.62083	7.97039e-10	8.62083	7.97039e-10	18.8505	3.16533e-19
genus__Prevotella	3.80373	0.0010776	1.00763	0.425288	1.00763	0.425288	1.20673	0.301872
genus__Psychrobacillus	1.02075	0.411251	0.992429	0.436268	0.992429	0.436268	0.693022	0.655405
genus__Acinetobacter	21.101	2.20796e-21	2.16269	0.0367473	2.16269	0.0367473	3.05343	0.00626656
genus__Candidatus_Accumulibacter	0.739709	0.617932	0.727674	0.648607	0.727674	0.648607	0.285274	0.943819
genus__Virgibacillus	9.97616	3.08644e-10	0.644916	0.718639	0.644916	0.718639	2.15398	0.0467422
genus__Butyrivibrio	5.25011	3.26888e-05	4.1222	0.000220461	4.1222	0.000220461	1.2971	0.257435
genus__Negativibacillus	20.964	2.97744e-21	2.60497	0.0123026	2.60497	0.0123026	5.86915	7.18123e-06
genus__Paenibacillus	7.23074	2.53238e-07	1.30153	0.24822	1.30153	0.24822	1.34882	0.234468
genus__Kocuria	4.28482	0.000340503	4.57885	6.29065e-05	4.57885	6.29065e-05	1.56207	0.157022
genus__Peptoniphilus	10.3059	1.38862e-10	3.03467	0.00406924	3.03467	0.00406924	0.645945	0.693414
genus__Leucobacter	20.491	8.38564e-21	0.479934	0.849134	0.479934	0.849134	5.9018	6.62862e-06
genus__Fructobacillus	1.07698	0.375622	0.886497	0.517091	0.886497	0.517091	1.57993	0.151682
genus__[Clostridium]_innocuum_group	8.00513	3.78404e-08	0.85685	0.540902	0.85685	0.540902	5.81047	8.29285e-06
genus__Veillonella	3.3577	0.00308917	2.07563	0.0452657	2.07563	0.0452657	3.97501	0.000716199
genus__Marvinbryantia	8.57746	9.3163e-09	1.24009	0.279609	1.24009	0.279609	4.00477	0.000666981
genus__Tyzzerella	5.31133	2.8147e-05	1.34397	0.228222	1.34397	0.228222	3.32909	0.00330304
genus__Prevotella_1	7.98247	4.00023e-08	5.49879	4.89274e-06	5.49879	4.89274e-06	2.94793	0.00798757
genus__Sphingobacterium	3.42558	0.00263466	0.104408	0.998053	0.104408	0.998053	1.65811	0.130141
genus__Dielma	3.15319	0.00497532	0.687039	0.683083	0.687039	0.683083	0.821998	0.553342
genus__Corynebacterium	2.75012	0.0125365	0.708192	0.665138	0.708192	0.665138	0.853397	0.529419
genus__Stenotrophomonas	6.28289	2.60083e-06	1.15658	0.327028	1.15658	0.327028	2.47398	0.0232712
genus__Lachnospiraceae_NK3A20_group	2.71047	0.013712	1.55694	0.146868	1.55694	0.146868	2.37243	0.0291082
genus__Devosia	4.47012	0.000217742	0.836704	0.557326	0.836704	0.557326	2.8588	0.00979338
genus__[Bacteroides]_pectinophilus_group	3.29595	0.00356895	1.52185	0.158254	1.52185	0.158254	3.03067	0.00660411
genus__Legionella	0.872301	0.51525	0.925277	0.486678	0.925277	0.486678	0.0781349	0.998174
genus__Hydrogenophilus	0.510761	0.800227	0.958676	0.461227	0.958676	0.461227	0.226869	0.967899
genus__Sarcina	3.3888	0.00287211	0.762036	0.619529	0.762036	0.619529	1.19083	0.310274
genus__Allisonella	4.12884	0.000495432	5.94925	1.3905e-06	5.94925	1.3905e-06	3.38363	0.00290716
genus__Lactonifactor	8.78016	5.67613e-09	1.16638	0.321172	1.16638	0.321172	2.65658	0.0154822
genus__Flavobacterium	29.5099	5.18943e-29	5.07521	1.5912e-05	5.07521	1.5912e-05	2.85146	0.0099587
genus__Pseudomonas	15.8047	3.15668e-16	0.897271	0.508555	0.897271	0.508555	3.91309	0.000830361
genus__Colwellia	1.50453	0.175364	1.1023	0.360827	1.1023	0.360827	0.443259	0.849657
genus__Friedmanniella	3.24369	0.00403151	2.12087	0.040631	2.12087	0.040631	0.0200942	0.999965
genus__Roseobacter	1.79888	0.0981501	0.663782	0.702759	0.663782	0.702759	1.1155	0.352492
genus__Sulfitobacter	1.18034	0.315913	1.06717	0.383946	1.06717	0.383946	0.217603	0.971091
genus__Limnobacter	17.3132	1.00543e-17	1.73385	0.099727	1.73385	0.099727	4.28685	0.000338836
genus__Saccharofermentans	8.97583	3.51991e-09	0.734451	0.642861	0.734451	0.642861	2.44193	0.0249799
genus__Ruminiclostridium_9	7.61666	9.81485e-08	2.85163	0.00654695	2.85163	0.00654695	3.02283	0.0067245
genus__Rikenellaceae_RC9_gut_group	11.2221	1.52471e-11	7.31943	3.00562e-08	7.31943	3.00562e-08	3.31272	0.0034319
genus__Sva0081_sediment_group	0.63156	0.705018	1.13163	0.342269	1.13163	0.342269	0.362647	0.902315
genus__Staphylococcus	2.91939	0.00852726	1.46812	0.177155	1.46812	0.177155	1.30493	0.253846
genus__Anaerosalibacter	0.997489	0.426621	0.785059	0.600169	0.785059	0.600169	0.390737	0.884917
genus__UTCFX1	0.872208	0.515319	1.6251	0.126775	1.6251	0.126775	2.33855	0.0313499
genus__Ruminococcaceae_UCG-012	2.99859	0.00711027	1.24407	0.277485	1.24407	0.277485	0.485297	0.819324
genus__Peptostreptococcus	16.4757	6.77088e-17	6.62523	2.09726e-07	6.62523	2.09726e-07	0.366403	0.900054
genus__Algoriphagus	0.748687	0.610778	0.615833	0.742902	0.615833	0.742902	0.512389	0.79899
genus__Atopostipes	25.2589	3.0885e-25	5.86629	1.75342e-06	5.86629	1.75342e-06	2.01814	0.0623625
genus__Truepera	4.40389	0.000255518	0.611099	0.746819	0.611099	0.746819	2.4216	0.0261257
genus__Pusillimonas	8.84782	4.81139e-09	1.4996	0.165859	1.4996	0.165859	0.94513	0.46252
genus__Cutibacterium	1.5721	0.154002	1.47005	0.176446	1.47005	0.176446	1.2477	0.281032
genus__Serratia	2.728	0.0131798	2.11009	0.0416935	2.11009	0.0416935	2.26924	0.0364582
genus__Erysipelothrix	19.3124	1.13171e-19	4.39813	0.000103483	4.39813	0.000103483	1.3735	0.224116
genus__Clostridiales_Family_XIII_AD3011_group	8.44411	1.29102e-08	1.8733	0.0726873	1.8733	0.0726873	4.26738	0.000355102
genus__Halomonas	7.90951	4.78401e-08	1.1255	0.346092	1.1255	0.346092	5.63664	1.26979e-05
genus__Enterobacter	3.01332	0.0068734	1.15168	0.329979	1.15168	0.329979	2.70169	0.0139863
genus__Anaerosporobacter	3.17653	0.00471302	2.37706	0.0217671	2.37706	0.0217671	3.76792	0.00117336
genus__Dietzia	4.64102	0.000143969	0.572629	0.778213	0.572629	0.778213	2.48809	0.0225548
genus__Oribacterium	3.26377	0.00384724	0.887397	0.516376	0.887397	0.516376	1.51774	0.170995
genus__Methylobacterium	1.44919	0.194719	1.78544	0.0888086	1.78544	0.0888086	1.17413	0.319288
genus__Psychrobacter	16.6534	4.51168e-17	7.3388	2.84712e-08	7.3388	2.84712e-08	0.210853	0.973305
genus__Gordonia	0.77531	0.589699	1.18017	0.313071	1.18017	0.313071	1.25218	0.278828
genus__Corynebacterium_1	29.1764	1.01253e-28	3.33014	0.00186782	3.33014	0.00186782	4.01714	0.000647537
genus__Lysinibacillus	19.5994	5.98756e-20	9.04563	2.45103e-10	9.04563	2.45103e-10	0.227918	0.967526
genus__Rummeliibacillus	1.55423	0.159418	1.76527	0.092941	1.76527	0.092941	0.445403	0.848151
genus__Methylophilus	1.0267	0.407381	0.607558	0.749743	0.607558	0.749743	0.177464	0.982866
genus__Thiopseudomonas	16.7689	3.46664e-17	2.58218	0.0130322	2.58218	0.0130322	13.5859	5.52227e-14
genus__Microbacterium	1.67977	0.124676	1.53537	0.15378	1.53537	0.15378	1.85602	0.0873434
[truncated: 2,982 more rows]

## Sheet: E. ANOCOVA_Summary
Number of bacteria in diferernt taxonomic levels and functions that satisfy the ANCOVA conditions
[truncated: 26 more rows]

[truncated: 3 more sheets: F. PERMANOV_Geography, G. PERMANOVA_Ethnicity, H. PERMANOVA_two_ways]
