# Supplementary material for: The Core and Distinction of the Gut Microbiota in Chinese Populations across Geography and Ethnicity
Source: Microorganisms. 2020 Oct 14;8(10):1579. doi: 10.3390/microorganisms8101579 (PMC7602275; doi:10.3390/microorganisms8101579)
Supplement: Supplementary file 1 [file microorganisms-08-01579-s001.zip › Supplement/Tablle S5 Tukey test for multiple comparisons.xlsx]

## Sheet: A. Tukey test of shannon Wiener
Tukey test of shannon Wiener
	diff	lwr	upr	pvalue.adj
Gansu_Hui-Gansu_Han	-0.0052666	-0.38733	0.376797	1
Guizhou_Han-Gansu_Han	-0.28961	-0.629173	0.0499541	0.191448
Guizhou_Miao-Gansu_Han	-0.264654	-0.618674	0.0893652	0.394607
InnerMongolia_Han-Gansu_Han	0.123097	-0.205104	0.451299	0.992539
InnerMongolia_Mongolian-Gansu_Han	0.140808	-0.181441	0.463058	0.971315
Jilin_Han-Gansu_Han	-0.193696	-0.537452	0.15006	0.824394
Jilin_Korean-Gansu_Han	-0.174434	-0.513998	0.16513	0.902547
Tibet_Han-Gansu_Han	-0.0943068	-0.435901	0.247287	0.999672
Tibet_Tibetan-Gansu_Han	-0.152368	-0.493962	0.189226	0.96606
Xinjiang_Han-Gansu_Han	-0.0170889	-0.381083	0.346905	1
Xinjiang_Uygur-Gansu_Han	-0.055174	-0.389326	0.278978	0.999999
Yunnan_Bai-Gansu_Han	-0.344617	-0.68227	-0.0069635	0.0402813
Yunnan_Han-Gansu_Han	-0.116471	-0.462534	0.229592	0.997385
Guizhou_Han-Gansu_Hui	-0.284343	-0.61733	0.0486437	0.189902
Guizhou_Miao-Gansu_Hui	-0.259388	-0.607104	0.0883283	0.39829
InnerMongolia_Han-Gansu_Hui	0.128364	-0.193028	0.449756	0.986748
InnerMongolia_Mongolian-Gansu_Hui	0.146075	-0.169237	0.461386	0.954177
Jilin_Han-Gansu_Hui	-0.18843	-0.52569	0.148831	0.833036
Jilin_Korean-Gansu_Hui	-0.169168	-0.502154	0.163819	0.909708
Tibet_Han-Gansu_Hui	-0.0890402	-0.424097	0.246017	0.999784
Tibet_Tibetan-Gansu_Hui	-0.147101	-0.482158	0.187956	0.970172
Xinjiang_Han-Gansu_Hui	-0.0118223	-0.369688	0.346044	1
Xinjiang_Uygur-Gansu_Hui	-0.0499074	-0.377374	0.277559	1
Yunnan_Bai-Gansu_Hui	-0.33935	-0.670389	-0.00831192	0.038399
Yunnan_Han-Gansu_Hui	-0.111204	-0.450816	0.228408	0.998017
Guizhou_Miao-Guizhou_Han	0.0249552	-0.27544	0.325351	1
InnerMongolia_Han-Guizhou_Han	0.412707	0.143219	0.682195	3.34387e-05
InnerMongolia_Mongolian-Guizhou_Han	0.430418	0.168211	0.692625	5.02369e-06
Jilin_Han-Guizhou_Han	0.0959135	-0.192315	0.384142	0.997666
Jilin_Korean-Guizhou_Han	0.115175	-0.16804	0.398391	0.984451
Tibet_Han-Guizhou_Han	0.195303	-0.090344	0.48095	0.55006
Tibet_Tibetan-Guizhou_Han	0.137242	-0.148405	0.422889	0.939547
Xinjiang_Han-Guizhou_Han	0.272521	-0.0395678	0.584609	0.16257
Xinjiang_Uygur-Guizhou_Han	0.234436	-0.0422686	0.51114	0.200074
Yunnan_Bai-Guizhou_Han	-0.0550073	-0.33593	0.225915	0.999994
Yunnan_Han-Guizhou_Han	0.173139	-0.117838	0.464115	0.761546
InnerMongolia_Han-Guizhou_Miao	0.387752	0.100263	0.675241	0.000597031
InnerMongolia_Mongolian-Guizhou_Miao	0.405463	0.124787	0.686138	0.000137377
Jilin_Han-Guizhou_Miao	0.0709583	-0.234168	0.376085	0.999952
Jilin_Korean-Guizhou_Miao	0.0902203	-0.210175	0.390616	0.999189
Tibet_Han-Guizhou_Miao	0.170348	-0.132341	0.473036	0.825657
Tibet_Tibetan-Guizhou_Miao	0.112287	-0.190402	0.414976	0.993271
Xinjiang_Han-Guizhou_Miao	0.247566	-0.080193	0.575324	0.376886
Xinjiang_Uygur-Guizhou_Miao	0.20948	-0.084784	0.503745	0.479965
Yunnan_Bai-Guizhou_Miao	-0.0799624	-0.378197	0.218272	0.999762
Yunnan_Han-Guizhou_Miao	0.148183	-0.15954	0.455907	0.938523
InnerMongolia_Mongolian-InnerMongolia_Han	0.0177109	-0.229604	0.265026	1
Jilin_Han-InnerMongolia_Han	-0.316794	-0.591545	-0.0420422	0.00869284
Jilin_Korean-InnerMongolia_Han	-0.297532	-0.567019	-0.0280439	0.0157652
Tibet_Han-InnerMongolia_Han	-0.217404	-0.489446	0.0546373	0.284335
Tibet_Tibetan-InnerMongolia_Han	-0.275465	-0.547506	-0.00342355	0.0438555
Xinjiang_Han-InnerMongolia_Han	-0.140186	-0.439872	0.1595	0.950621
Xinjiang_Uygur-InnerMongolia_Han	-0.178271	-0.440907	0.0843646	0.56245
Yunnan_Bai-InnerMongolia_Han	-0.467714	-0.734791	-0.200638	6.79995e-07
Yunnan_Han-InnerMongolia_Han	-0.239568	-0.517201	0.0380641	0.176802
Jilin_Han-InnerMongolia_Mongolian	-0.334504	-0.602118	-0.0668907	0.00244273
Jilin_Korean-InnerMongolia_Mongolian	-0.315242	-0.577449	-0.0530356	0.00462822
Tibet_Han-InnerMongolia_Mongolian	-0.235115	-0.499946	0.0297158	0.14393
Tibet_Tibetan-InnerMongolia_Mongolian	-0.293176	-0.558007	-0.0283451	0.0152204
Xinjiang_Han-InnerMongolia_Mongolian	-0.157897	-0.451053	0.135259	0.866833
Xinjiang_Uygur-InnerMongolia_Mongolian	-0.195982	-0.451142	0.0591774	0.348578
Yunnan_Bai-InnerMongolia_Mongolian	-0.485425	-0.745153	-0.225697	7.07915e-08
Yunnan_Han-InnerMongolia_Mongolian	-0.257279	-0.52785	0.0132916	0.0814716
Jilin_Korean-Jilin_Han	0.019262	-0.268967	0.307491	1
Tibet_Han-Jilin_Han	0.0993893	-0.191229	0.390007	0.996934
Tibet_Tibetan-Jilin_Han	0.0413285	-0.249289	0.331946	1
Xinjiang_Han-Jilin_Han	0.176607	-0.140038	0.493252	0.834749
Xinjiang_Uygur-Jilin_Han	0.138522	-0.143311	0.420355	0.92857
Yunnan_Bai-Jilin_Han	-0.150921	-0.436896	0.135055	0.883272
Yunnan_Han-Jilin_Han	0.0772252	-0.218633	0.373083	0.999823
Tibet_Han-Jilin_Korean	0.0801274	-0.205519	0.365774	0.99961
Tibet_Tibetan-Jilin_Korean	0.0220665	-0.26358	0.307713	1
Xinjiang_Han-Jilin_Korean	0.157345	-0.154743	0.469434	0.914383
Xinjiang_Uygur-Jilin_Korean	0.11926	-0.157444	0.395964	0.974402
Yunnan_Bai-Jilin_Korean	-0.170183	-0.451105	0.11074	0.738089
Yunnan_Han-Jilin_Korean	0.0579632	-0.233013	0.34894	0.999992
Tibet_Tibetan-Tibet_Han	-0.0580608	-0.346118	0.229997	0.999991
Xinjiang_Han-Tibet_Han	0.077218	-0.237078	0.391514	0.99991
Xinjiang_Uygur-Tibet_Han	0.0391328	-0.240059	0.318325	1
Yunnan_Bai-Tibet_Han	-0.25031	-0.533683	0.0330632	0.149467
Yunnan_Han-Tibet_Han	-0.0221642	-0.315507	0.271179	1
Xinjiang_Han-Tibet_Tibetan	0.135279	-0.179018	0.449575	0.974691
Xinjiang_Uygur-Tibet_Tibetan	0.0971936	-0.181998	0.376386	0.996347
Yunnan_Bai-Tibet_Tibetan	-0.192249	-0.475622	0.091124	0.563318
Yunnan_Han-Tibet_Tibetan	0.0358967	-0.257447	0.32924	1
Xinjiang_Uygur-Xinjiang_Han	-0.0380851	-0.344277	0.268106	1
Yunnan_Bai-Xinjiang_Han	-0.327528	-0.637537	-0.0175191	0.027239
Yunnan_Han-Xinjiang_Han	-0.0993821	-0.41853	0.219766	0.998816
Yunnan_Bai-Xinjiang_Uygur	-0.289443	-0.563799	-0.0150864	0.0277057
Yunnan_Han-Xinjiang_Uygur	-0.061297	-0.34594	0.223346	0.99998
Yunnan_Han-Yunnan_Bai	0.228146	-0.060599	0.516891	0.302251

## Sheet: B. Tukey test of W.unifrac
Tukey test of Weighted.unifrac
	diff	lwr	upr	p.adj
DL_SE-DL_DE	-0.00729245	-0.018951	0.0043661	0.364361
SL_DE-DL_DE	-0.0175099	-0.0359437	0.000923892	0.0689753
SL_SE-DL_DE	-0.026134	-0.0398048	-0.0124631	1.46448e-05
SL_DE-DL_SE	-0.0102174	-0.0304106	0.00997576	0.551311
SL_SE-DL_SE	-0.0188415	-0.0348057	-0.00287742	0.0138456
SL_SE-SL_DE	-0.0086241	-0.0300422	0.012794	0.719368

## Sheet: C. Tukey test of Euclidean
Tukey test of Weighted.unifrac
	diff	lwr	upr	p.adj
DL_SE-DL_DE	-0.000407154	-0.000737881	-7.64274e-05	0.00893175
SL_DE-DL_DE	-0.000740365	-0.00126329	-0.00021744	0.00177768
SL_SE-DL_DE	-0.000921482	-0.00144441	-0.000398557	5.19675e-05
SL_DE-DL_SE	-0.000333211	-0.000906047	0.000239625	0.434972
SL_SE-DL_SE	-0.000514327	-0.00108716	5.85085e-05	0.0955135
SL_SE-SL_DE	-0.000181117	-0.000882695	0.000520461	0.908636
