# Supplementary material for: The Core and Distinction of the Gut Microbiota in Chinese Populations across Geography and Ethnicity
Source: Microorganisms. 2020 Oct 14;8(10):1579. doi: 10.3390/microorganisms8101579 (PMC7602275; doi:10.3390/microorganisms8101579)
Supplement: Supplementary file 1 [file microorganisms-08-01579-s001.zip › Supplement/Tablle S6 Biomarker, core genera, RDA TOP50, correlated genera.xlsx]

## Sheet: A. Biomarkers
Biomarkers
Geographic location	Ethnicity	Biomarker	Details	Biomarker_type	Biomarker_shared_unique	Taxonomy_biomarker	Han_vs_non-Han_in_same_location
Tibet	Han	Ruminococcus_gnavus_group	Bacteria.Firmicutes.Clostridia.Clostridiales.Lachnospiraceae.Ruminococcus_gnavus_group	more quantity	Unique	Genus	more
Tibet	Han	Blautia	Bacteria.Firmicutes.Clostridia.Clostridiales.Lachnospiraceae.Blautia	more quantity	Unique	Genus	more
Tibet	Tibetan	Lactobacillus	Bacteria.Firmicutes.Bacilli.Lactobacillales.Lactobacillaceae.Lactobacillus	more quantity	Unique	Genus	more
Tibet	Tibetan	Lentisphaeria	Bacteria.Lentisphaerae.Lentisphaeria	more quantity	Unique	Class	more
Tibet	Tibetan	Ruminococcaceae_NK4A214_group	Bacteria.Firmicutes.Clostridia.Clostridiales.Ruminococcaceae.Ruminococcaceae_NK4A214_group	more quantity	Unique	Genus	more
Tibet	Tibetan	Bifidobacteriaceae	Bacteria.Actinobacteria.Actinobacteria.Bifidobacteriales.Bifidobacteriaceae	more quantity	Unique	Family	non-significant
Tibet	Tibetan	Bifidobacterium	Bacteria.Actinobacteria.Actinobacteria.Bifidobacteriales.Bifidobacteriaceae.Bifidobacterium	more quantity	Unique	Genus	non-significant
Tibet	Tibetan	Clostridiales_vadinBB60_group	Bacteria.Firmicutes.Clostridia.Clostridiales.Clostridiales_vadinBB60_group	more quantity	Unique	Family	more
Tibet	Tibetan	Victivallales	Bacteria.Lentisphaerae.Lentisphaeria.Victivallales	more quantity	Unique	Order	more
Tibet	Tibetan	vadinBE97	Bacteria.Lentisphaerae.Lentisphaeria.Victivallales.vadinBE97	more quantity	Unique	Family	more
Tibet	Tibetan	Bifidobacteriales	Bacteria.Actinobacteria.Actinobacteria.Bifidobacteriales	more quantity	Unique	Order	non-significant
Tibet	Tibetan	Lentisphaerae	Bacteria.Lentisphaerae	more quantity	Unique	Phylum	more
Tibet	Tibetan	Rikenellaceae_RC9_gut_group	Bacteria.Bacteroidetes.Bacteroidia.Bacteroidales.Rikenellaceae.Rikenellaceae_RC9_gut_group	more quantity	Unique	Genus	more
Tibet	Tibetan	Actinobacteria	Bacteria.Actinobacteria	more quantity	Unique	Phylum	non-significant
Tibet	Tibetan	Lactobacillaceae	Bacteria.Firmicutes.Bacilli.Lactobacillales.Lactobacillaceae	more quantity	Unique	Family	more
Tibet	Tibetan	Muribaculaceae	Bacteria.Bacteroidetes.Bacteroidia.Bacteroidales.Muribaculaceae	more quantity	Unique	Family	more
Guizhou	Han	Bacteroidetes	Bacteria.Bacteroidetes	more quantity	Unique	Phylum	non-significant
Guizhou	Han	Prevotella_2	Bacteria.Bacteroidetes.Bacteroidia.Bacteroidales.Prevotellaceae.Prevotella_2	more quantity	Unique	Genus	non-significant
Guizhou	Han	Bacteroidales	Bacteria.Bacteroidetes.Bacteroidia.Bacteroidales	more quantity	Unique	Order	non-significant
Guizhou	Han	Prevotellaceae	Bacteria.Bacteroidetes.Bacteroidia.Bacteroidales.Prevotellaceae	more quantity	Unique	Family	non-significant
Guizhou	Han	Bacteroidia	Bacteria.Bacteroidetes.Bacteroidia	more quantity	Unique	Class	non-significant
Guizhou	Han	Muribaculaceae	Bacteria.Bacteroidetes.Bacteroidia.Bacteroidales.Muribaculaceae	more quantity	Unique	Family	more
Guizhou	Han	Paraprevotella	Bacteria.Bacteroidetes.Bacteroidia.Bacteroidales.Prevotellaceae.Paraprevotella	more quantity	Unique	Genus	more
Guizhou	Miao	Fusobacteriaceae	Bacteria.Fusobacteria.Fusobacteriia.Fusobacteriales.Fusobacteriaceae	more quantity	Unique	Family	non-significant
Guizhou	Miao	Fusobacteriales	Bacteria.Fusobacteria.Fusobacteriia.Fusobacteriales	more quantity	Unique	Order	non-significant
Guizhou	Miao	Fusobacteria	Bacteria.Fusobacteria	more quantity	Unique	Phylum	non-significant
Guizhou	Miao	Fusobacteriia	Bacteria.Fusobacteria.Fusobacteriia	more quantity	Unique	Class	non-significant
Guizhou	Miao	Peptoclostridium	Bacteria.Firmicutes.Clostridia.Clostridiales.Peptostreptococcaceae.Peptoclostridium	more quantity	Unique	Genus	non-significant
Guizhou	Miao	Fusobacterium	Bacteria.Fusobacteria.Fusobacteriia.Fusobacteriales.Fusobacteriaceae.Fusobacterium	more quantity	Unique	Genus	non-significant
Xinjiang	Han	Planococcaceae	Bacteria.Firmicutes.Bacilli.Bacillales.Planococcaceae	more quantity	shared	Family	non-significant
Xinjiang	Han	Moraxellaceae	Bacteria.Proteobacteria.Gammaproteobacteria.Pseudomonadales.Moraxellaceae	more quantity	shared	Family	non-significant
Xinjiang	Han	Carnobacteriaceae	Bacteria.Firmicutes.Bacilli.Lactobacillales.Carnobacteriaceae	more quantity	shared	Family	non-significant
Xinjiang	Han	Pseudomonadaceae	Bacteria.Proteobacteria.Gammaproteobacteria.Pseudomonadales.Pseudomonadaceae	more quantity	shared	Family	non-significant
Xinjiang	Han	Pseudomonas	Bacteria.Proteobacteria.Gammaproteobacteria.Pseudomonadales.Pseudomonadaceae.Pseudomonas	more quantity	shared	Genus	non-significant
Xinjiang	Han	Pseudomonadales	Bacteria.Proteobacteria.Gammaproteobacteria.Pseudomonadales	more quantity	shared	Order	non-significant
Xinjiang	Han	Clostridiales_Family_XI	Bacteria.Firmicutes.Clostridia.Clostridiales.Clostridiales_Family_XI	more quantity	shared	Family	less
Xinjiang	Han	Acholeplasmatales	Bacteria.Tenericutes.Mollicutes.Acholeplasmatales	more quantity	shared	Order	non-significant
Xinjiang	Han	Aeromonadales	Bacteria.Proteobacteria.Gammaproteobacteria.Aeromonadales	more quantity	Unique	Order	less
Xinjiang	Han	Tissierella	Bacteria.Firmicutes.Clostridia.Clostridiales.Clostridiales_Family_XI.Tissierella	more quantity	shared	Genus	less
Xinjiang	Han	Proteobacteria	Bacteria.Proteobacteria	more quantity	shared	Phylum	less
Xinjiang	Han	Haemophilus	Bacteria.Proteobacteria.Gammaproteobacteria.Pasteurellales.Pasteurellaceae.Haemophilus	more quantity	Unique	Genus	more
Xinjiang	Han	Thiovulaceae	Bacteria.Epsilonbacteraeota.Campylobacteria.Campylobacterales.Thiovulaceae	more quantity	Unique	Family	more
Xinjiang	Han	Acholeplasmataceae	Bacteria.Tenericutes.Mollicutes.Acholeplasmatales.Acholeplasmataceae	more quantity	shared	Family	non-significant
Xinjiang	Han	Succinivibrionaceae	Bacteria.Proteobacteria.Gammaproteobacteria.Aeromonadales.Succinivibrionaceae	more quantity	Unique	Family	less
Xinjiang	Han	Sulfurimonas	Bacteria.Epsilonbacteraeota.Campylobacteria.Campylobacterales.Thiovulaceae.Sulfurimonas	more quantity	Unique	Genus	more
Xinjiang	Han	Gammaproteobacteria	Bacteria.Proteobacteria.Gammaproteobacteria	more quantity	shared	Class	less
Xinjiang	Han	Sphaerochaeta	Bacteria.Spirochaetes.Spirochaetia.Spirochaetales.Spirochaetaceae.Sphaerochaeta	more quantity	Unique	Genus	more
Xinjiang	Han	Shewanella	Bacteria.Proteobacteria.Gammaproteobacteria.Alteromonadales.Shewanellaceae.Shewanella	more quantity	shared	Genus	non-significant
Xinjiang	Han	Cardiobacteriales	Bacteria.Proteobacteria.Gammaproteobacteria.Cardiobacteriales	more quantity	shared	Order	non-significant
Xinjiang	Han	Desulfobacterales	Bacteria.Proteobacteria.Deltaproteobacteria.Desulfobacterales	more quantity	Unique	Order	non-significant
Xinjiang	Han	Ignatzschineria	Bacteria.Proteobacteria.Gammaproteobacteria.Cardiobacteriales.Wohlfahrtiimonadaceae.Ignatzschineria	more quantity	shared	Genus	non-significant
Xinjiang	Han	Acholeplasma	Bacteria.Tenericutes.Mollicutes.Acholeplasmatales.Acholeplasmataceae.Acholeplasma	more quantity	shared	Genus	non-significant
Xinjiang	Han	Epsilonbacteraeota	Bacteria.Epsilonbacteraeota	more quantity	shared	Phylum	more
Xinjiang	Han	Proteiniphilum	Bacteria.Bacteroidetes.Bacteroidia.Bacteroidales.Dysgonomonadaceae.Proteiniphilum	more quantity	shared	Genus	less
Xinjiang	Han	Selenomonas_1	Bacteria.Firmicutes.Negativicutes.Selenomonadales.Veillonellaceae.Selenomonas_1	more quantity	Unique	Genus	less
Xinjiang	Han	Wohlfahrtiimonadaceae	Bacteria.Proteobacteria.Gammaproteobacteria.Cardiobacteriales.Wohlfahrtiimonadaceae	more quantity	shared	Family	non-significant
Xinjiang	Han	Campylobacteria	Bacteria.Epsilonbacteraeota.Campylobacteria	more quantity	shared	Class	more
Xinjiang	Han	Dysgonomonadaceae	Bacteria.Bacteroidetes.Bacteroidia.Bacteroidales.Dysgonomonadaceae	more quantity	shared	Family	less
Xinjiang	Han	Alteromonadales	Bacteria.Proteobacteria.Gammaproteobacteria.Alteromonadales	more quantity	shared	Order	non-significant
Xinjiang	Han	Aeromonadaceae	Bacteria.Proteobacteria.Gammaproteobacteria.Aeromonadales.Aeromonadaceae	more quantity	shared	Family	non-significant
Xinjiang	Han	Campylobacterales	Bacteria.Epsilonbacteraeota.Campylobacteria.Campylobacterales	more quantity	shared	Order	more
Xinjiang	Han	Succinivibrio	Bacteria.Proteobacteria.Gammaproteobacteria.Aeromonadales.Succinivibrionaceae.Succinivibrio	more quantity	Unique	Genus	less
Xinjiang	Han	Shewanellaceae	Bacteria.Proteobacteria.Gammaproteobacteria.Alteromonadales.Shewanellaceae	more quantity	shared	Family	non-significant
Xinjiang	Han	Desulfobacteraceae	Bacteria.Proteobacteria.Deltaproteobacteria.Desulfobacterales.Desulfobacteraceae	more quantity	Unique	Family	non-significant
Xinjiang	Uygur	Marinomonas	Bacteria.Proteobacteria.Gammaproteobacteria.Oceanospirillales.Marinomonadaceae.Marinomonas	more quantity	Unique	Genus	non-significant
Xinjiang	Uygur	Escherichia_Shigella	Bacteria.Proteobacteria.Gammaproteobacteria.Enterobacteriales.Enterobacteriaceae.Escherichia_Shigella	more quantity	Unique	Genus	more
Xinjiang	Uygur	Planococcaceae	Bacteria.Firmicutes.Bacilli.Bacillales.Planococcaceae	more quantity	shared	Family	non-significant
Xinjiang	Uygur	Moraxellaceae	Bacteria.Proteobacteria.Gammaproteobacteria.Pseudomonadales.Moraxellaceae	more quantity	shared	Family	non-significant
Xinjiang	Uygur	Carnobacteriaceae	Bacteria.Firmicutes.Bacilli.Lactobacillales.Carnobacteriaceae	more quantity	shared	Family	non-significant
Xinjiang	Uygur	Amphibacillus	Bacteria.Firmicutes.Bacilli.Bacillales.Bacillaceae.Amphibacillus	more quantity	Unique	Genus	more
Xinjiang	Uygur	Pseudomonadaceae	Bacteria.Proteobacteria.Gammaproteobacteria.Pseudomonadales.Pseudomonadaceae	more quantity	shared	Family	non-significant
Xinjiang	Uygur	Pseudomonas	Bacteria.Proteobacteria.Gammaproteobacteria.Pseudomonadales.Pseudomonadaceae.Pseudomonas	more quantity	shared	Genus	non-significant
Xinjiang	Uygur	Pseudomonadales	Bacteria.Proteobacteria.Gammaproteobacteria.Pseudomonadales	more quantity	shared	Order	non-significant
Xinjiang	Uygur	Clostridiales_Family_XI	Bacteria.Firmicutes.Clostridia.Clostridiales.Clostridiales_Family_XI	more quantity	shared	Family	more
Xinjiang	Uygur	Acholeplasmatales	Bacteria.Tenericutes.Mollicutes.Acholeplasmatales	more quantity	shared	Order	non-significant
Xinjiang	Uygur	Micrococcaceae	Bacteria.Actinobacteria.Actinobacteria.Micrococcales.Micrococcaceae	more quantity	Unique	Family	non-significant
Xinjiang	Uygur	Oceanisphaera	Bacteria.Proteobacteria.Gammaproteobacteria.Aeromonadales.Aeromonadaceae.Oceanisphaera	more quantity	Unique	Genus	non-significant
Xinjiang	Uygur	Psychrobacter	Bacteria.Proteobacteria.Gammaproteobacteria.Pseudomonadales.Moraxellaceae.Psychrobacter	more quantity	Unique	Genus	non-significant
Xinjiang	Uygur	Tissierella	Bacteria.Firmicutes.Clostridia.Clostridiales.Clostridiales_Family_XI.Tissierella	more quantity	shared	Genus	more
Xinjiang	Uygur	Oceanospirillales	Bacteria.Proteobacteria.Gammaproteobacteria.Oceanospirillales	more quantity	Unique	Order	non-significant
Xinjiang	Uygur	Aerococcaceae	Bacteria.Firmicutes.Bacilli.Lactobacillales.Aerococcaceae	more quantity	Unique	Family	non-significant
Xinjiang	Uygur	Proteobacteria	Bacteria.Proteobacteria	more quantity	shared	Phylum	more
Xinjiang	Uygur	Acholeplasmataceae	Bacteria.Tenericutes.Mollicutes.Acholeplasmatales.Acholeplasmataceae	more quantity	shared	Family	non-significant
Xinjiang	Uygur	Bacillaceae	Bacteria.Firmicutes.Bacilli.Bacillales.Bacillaceae	more quantity	Unique	Family	non-significant
Xinjiang	Uygur	Corynebacteriales	Bacteria.Actinobacteria.Actinobacteria.Corynebacteriales	more quantity	Unique	Order	non-significant
Xinjiang	Uygur	Desulfovibrio	Bacteria.Proteobacteria.Deltaproteobacteria.Desulfovibrionales.Desulfovibrionaceae.Desulfovibrio	more quantity	Unique	Genus	non-significant
Xinjiang	Uygur	Lysinibacillus	Bacteria.Firmicutes.Bacilli.Bacillales.Planococcaceae.Lysinibacillus	more quantity	Unique	Genus	more
Xinjiang	Uygur	Staphylococcaceae	Bacteria.Firmicutes.Bacilli.Bacillales.Staphylococcaceae	more quantity	Unique	Family	more
Xinjiang	Uygur	Marinomonadaceae	Bacteria.Proteobacteria.Gammaproteobacteria.Oceanospirillales.Marinomonadaceae	more quantity	Unique	Family	non-significant
Xinjiang	Uygur	Gammaproteobacteria	Bacteria.Proteobacteria.Gammaproteobacteria	more quantity	shared	Class	more
Xinjiang	Uygur	Atopostipes	Bacteria.Firmicutes.Bacilli.Lactobacillales.Carnobacteriaceae.Atopostipes	more quantity	Unique	Genus	more
Xinjiang	Uygur	Shewanella	Bacteria.Proteobacteria.Gammaproteobacteria.Alteromonadales.Shewanellaceae.Shewanella	more quantity	shared	Genus	non-significant
Xinjiang	Uygur	Corynebacteriaceae	Bacteria.Actinobacteria.Actinobacteria.Corynebacteriales.Corynebacteriaceae	more quantity	Unique	Family	non-significant
Xinjiang	Uygur	Cardiobacteriales	Bacteria.Proteobacteria.Gammaproteobacteria.Cardiobacteriales	more quantity	shared	Order	non-significant
Xinjiang	Uygur	Micrococcales	Bacteria.Actinobacteria.Actinobacteria.Micrococcales	more quantity	Unique	Order	non-significant
Xinjiang	Uygur	Ignatzschineria	Bacteria.Proteobacteria.Gammaproteobacteria.Cardiobacteriales.Wohlfahrtiimonadaceae.Ignatzschineria	more quantity	shared	Genus	non-significant
Xinjiang	Uygur	Acholeplasma	Bacteria.Tenericutes.Mollicutes.Acholeplasmatales.Acholeplasmataceae.Acholeplasma	more quantity	shared	Genus	non-significant
Xinjiang	Uygur	Jeotgalicoccus	Bacteria.Firmicutes.Bacilli.Bacillales.Staphylococcaceae.Jeotgalicoccus	more quantity	Unique	Genus	more
Xinjiang	Uygur	Flavobacterium	Bacteria.Bacteroidetes.Bacteroidia.Flavobacteriales.Flavobacteriaceae.Flavobacterium	more quantity	Unique	Genus	more
Xinjiang	Uygur	Epsilonbacteraeota	Bacteria.Epsilonbacteraeota	more quantity	shared	Phylum	less
Xinjiang	Uygur	Glutamicibacter	Bacteria.Actinobacteria.Actinobacteria.Micrococcales.Micrococcaceae.Glutamicibacter	more quantity	Unique	Genus	non-significant
Xinjiang	Uygur	Proteiniphilum	Bacteria.Bacteroidetes.Bacteroidia.Bacteroidales.Dysgonomonadaceae.Proteiniphilum	more quantity	shared	Genus	more
Xinjiang	Uygur	Dialister	Bacteria.Firmicutes.Negativicutes.Selenomonadales.Veillonellaceae.Dialister	more quantity	Unique	Genus	more
Xinjiang	Uygur	Bacillales	Bacteria.Firmicutes.Bacilli.Bacillales	more quantity	Unique	Order	more
Xinjiang	Uygur	Erysipelothrix	Bacteria.Firmicutes.Erysipelotrichia.Erysipelotrichales.Erysipelotrichaceae.Erysipelothrix	more quantity	Unique	Genus	non-significant
Xinjiang	Uygur	Corynebacterium_1	Bacteria.Actinobacteria.Actinobacteria.Corynebacteriales.Corynebacteriaceae.Corynebacterium_1	more quantity	Unique	Genus	non-significant
Xinjiang	Uygur	Wohlfahrtiimonadaceae	Bacteria.Proteobacteria.Gammaproteobacteria.Cardiobacteriales.Wohlfahrtiimonadaceae	more quantity	shared	Family	non-significant
Xinjiang	Uygur	Campylobacteria	Bacteria.Epsilonbacteraeota.Campylobacteria	more quantity	shared	Class	less
Xinjiang	Uygur	Dysgonomonadaceae	Bacteria.Bacteroidetes.Bacteroidia.Bacteroidales.Dysgonomonadaceae	more quantity	shared	Family	more
Xinjiang	Uygur	Alteromonadales	Bacteria.Proteobacteria.Gammaproteobacteria.Alteromonadales	more quantity	shared	Order	non-significant
Xinjiang	Uygur	Aeromonadaceae	Bacteria.Proteobacteria.Gammaproteobacteria.Aeromonadales.Aeromonadaceae	more quantity	shared	Family	non-significant
Xinjiang	Uygur	Campylobacterales	Bacteria.Epsilonbacteraeota.Campylobacteria.Campylobacterales	more quantity	shared	Order	less
Xinjiang	Uygur	Shewanellaceae	Bacteria.Proteobacteria.Gammaproteobacteria.Alteromonadales.Shewanellaceae	more quantity	shared	Family	non-significant
InnerMongolia	Han	Coprococcus_3	Bacteria.Firmicutes.Clostridia.Clostridiales.Lachnospiraceae.Coprococcus_3	more quantity	shared	Genus	less
InnerMongolia	Han	Ruminococcus_1	Bacteria.Firmicutes.Clostridia.Clostridiales.Ruminococcaceae.Ruminococcus_1	more quantity	shared	Genus	less
InnerMongolia	Han	Enterobacteriales	Bacteria.Proteobacteria.Gammaproteobacteria.Enterobacteriales	more quantity	Unique	Order	more
InnerMongolia	Han	Mollicutes_RF39	Bacteria.Tenericutes.Mollicutes.Mollicutes_RF39	more quantity	shared	Order	non-significant
InnerMongolia	Han	Ruminococcaceae	Bacteria.Firmicutes.Clostridia.Clostridiales.Ruminococcaceae	more quantity	shared	Family	non-significant
InnerMongolia	Han	Christensenellaceae	Bacteria.Firmicutes.Clostridia.Clostridiales.Christensenellaceae	more quantity	Unique	Family	non-significant
InnerMongolia	Han	Peptostreptococcaceae	Bacteria.Firmicutes.Clostridia.Clostridiales.Peptostreptococcaceae	more quantity	shared	Family	more
InnerMongolia	Han	Clostridium_innocuum_group	Bacteria.Firmicutes.Erysipelotrichia.Erysipelotrichales.Erysipelotrichaceae.Clostridium_innocuum_group	more quantity	Unique	Genus	non-significant
InnerMongolia	Han	Romboutsia	Bacteria.Firmicutes.Clostridia.Clostridiales.Peptostreptococcaceae.Romboutsia	more quantity	shared	Genus	more
InnerMongolia	Han	Eubacterium_coprostanoligenes_group	Bacteria.Firmicutes.Clostridia.Clostridiales.Ruminococcaceae.Eubacterium_coprostanoligenes_group	more quantity	Unique	Genus	non-significant
InnerMongolia	Han	Firmicutes	Bacteria.Firmicutes	more quantity	shared	Phylum	non-significant
InnerMongolia	Han	Barnesiellaceae	Bacteria.Bacteroidetes.Bacteroidia.Bacteroidales.Barnesiellaceae	more quantity	Unique	Family	non-significant
InnerMongolia	Han	Parasutterella	Bacteria.Proteobacteria.Gammaproteobacteria.Betaproteobacteriales.Burkholderiaceae.Parasutterella	more quantity	shared	Genus	non-significant
InnerMongolia	Han	Ruminococcaceae_UCG_014	Bacteria.Firmicutes.Clostridia.Clostridiales.Ruminococcaceae.Ruminococcaceae_UCG_014	more quantity	Unique	Genus	non-significant
InnerMongolia	Han	Desulfovibrionales	Bacteria.Proteobacteria.Deltaproteobacteria.Desulfovibrionales	more quantity	Unique	Order	non-significant
InnerMongolia	Han	Enterobacteriaceae	Bacteria.Proteobacteria.Gammaproteobacteria.Enterobacteriales.Enterobacteriaceae	more quantity	Unique	Family	more
InnerMongolia	Han	Hungatella	Bacteria.Firmicutes.Clostridia.Clostridiales.Lachnospiraceae.Hungatella	more quantity	Unique	Genus	non-significant
InnerMongolia	Han	Faecalibacterium	Bacteria.Firmicutes.Clostridia.Clostridiales.Ruminococcaceae.Faecalibacterium	more quantity	shared	Genus	non-significant
InnerMongolia	Han	Ruminiclostridium_6	Bacteria.Firmicutes.Clostridia.Clostridiales.Ruminococcaceae.Ruminiclostridium_6	more quantity	Unique	Genus	more
InnerMongolia	Han	Clostridiales	Bacteria.Firmicutes.Clostridia.Clostridiales	more quantity	shared	Order	non-significant
InnerMongolia	Han	Eubacterium_xylanophilum_group	Bacteria.Firmicutes.Clostridia.Clostridiales.Lachnospiraceae.Eubacterium_xylanophilum_group	more quantity	Unique	Genus	non-significant
InnerMongolia	Han	Barnesiella	Bacteria.Bacteroidetes.Bacteroidia.Bacteroidales.Barnesiellaceae.Barnesiella	more quantity	Unique	Genus	non-significant
InnerMongolia	Han	Desulfovibrionaceae	Bacteria.Proteobacteria.Deltaproteobacteria.Desulfovibrionales.Desulfovibrionaceae	more quantity	Unique	Family	non-significant
InnerMongolia	Han	Alistipes	Bacteria.Bacteroidetes.Bacteroidia.Bacteroidales.Rikenellaceae.Alistipes	more quantity	shared	Genus	non-significant
InnerMongolia	Han	Clostridia	Bacteria.Firmicutes.Clostridia	more quantity	shared	Class	non-significant
InnerMongolia	Han	Christensenellaceae_R_7_group	Bacteria.Firmicutes.Clostridia.Clostridiales.Christensenellaceae.Christensenellaceae_R_7_group	more quantity	Unique	Genus	non-significant
InnerMongolia	Mongolian	Bacteroides	Bacteria.Bacteroidetes.Bacteroidia.Bacteroidales.Bacteroidaceae.Bacteroides	more quantity	Unique	Genus	less
InnerMongolia	Mongolian	Coprococcus_3	Bacteria.Firmicutes.Clostridia.Clostridiales.Lachnospiraceae.Coprococcus_3	more quantity	shared	Genus	more
InnerMongolia	Mongolian	Akkermansiaceae	Bacteria.Verrucomicrobia.Verrucomicrobiae.Verrucomicrobiales.Akkermansiaceae	more quantity	Unique	Family	more
InnerMongolia	Mongolian	Ruminococcus_1	Bacteria.Firmicutes.Clostridia.Clostridiales.Ruminococcaceae.Ruminococcus_1	more quantity	shared	Genus	more
InnerMongolia	Mongolian	Ruminococcus_torques_group	Bacteria.Firmicutes.Clostridia.Clostridiales.Lachnospiraceae.Ruminococcus_torques_group	more quantity	Unique	Genus	more
InnerMongolia	Mongolian	Turicibacter	Bacteria.Firmicutes.Erysipelotrichia.Erysipelotrichales.Erysipelotrichaceae.Turicibacter	more quantity	Unique	Genus	more
InnerMongolia	Mongolian	Clostridiaceae_1	Bacteria.Firmicutes.Clostridia.Clostridiales.Clostridiaceae_1	more quantity	Unique	Family	non-significant
InnerMongolia	Mongolian	Mollicutes_RF39	Bacteria.Tenericutes.Mollicutes.Mollicutes_RF39	more quantity	shared	Order	non-significant
InnerMongolia	Mongolian	Dorea	Bacteria.Firmicutes.Clostridia.Clostridiales.Lachnospiraceae.Dorea	more quantity	Unique	Genus	more
InnerMongolia	Mongolian	Ruminococcaceae	Bacteria.Firmicutes.Clostridia.Clostridiales.Ruminococcaceae	more quantity	shared	Family	non-significant
InnerMongolia	Mongolian	Betaproteobacteriales	Bacteria.Proteobacteria.Gammaproteobacteria.Betaproteobacteriales	more quantity	Unique	Order	non-significant
InnerMongolia	Mongolian	Lachnospiraceae_FCS020_group	Bacteria.Firmicutes.Clostridia.Clostridiales.Lachnospiraceae.Lachnospiraceae_FCS020_group	more quantity	Unique	Genus	more
InnerMongolia	Mongolian	Peptostreptococcaceae	Bacteria.Firmicutes.Clostridia.Clostridiales.Peptostreptococcaceae	more quantity	shared	Family	less
InnerMongolia	Mongolian	Verrucomicrobia	Bacteria.Verrucomicrobia	more quantity	Unique	Phylum	more
InnerMongolia	Mongolian	Bacteroidaceae	Bacteria.Bacteroidetes.Bacteroidia.Bacteroidales.Bacteroidaceae	more quantity	Unique	Family	less
InnerMongolia	Mongolian	Romboutsia	Bacteria.Firmicutes.Clostridia.Clostridiales.Peptostreptococcaceae.Romboutsia	more quantity	shared	Genus	less
InnerMongolia	Mongolian	Firmicutes	Bacteria.Firmicutes	more quantity	shared	Phylum	non-significant
InnerMongolia	Mongolian	Ruminococcus_gauvreauii_group	Bacteria.Firmicutes.Clostridia.Clostridiales.Lachnospiraceae.Ruminococcus_gauvreauii_group	more quantity	Unique	Genus	non-significant
InnerMongolia	Mongolian	Parasutterella	Bacteria.Proteobacteria.Gammaproteobacteria.Betaproteobacteriales.Burkholderiaceae.Parasutterella	more quantity	shared	Genus	non-significant
InnerMongolia	Mongolian	Lachnoclostridium	Bacteria.Firmicutes.Clostridia.Clostridiales.Lachnospiraceae.Lachnoclostridium	more quantity	Unique	Genus	non-significant
InnerMongolia	Mongolian	Faecalibacterium	Bacteria.Firmicutes.Clostridia.Clostridiales.Ruminococcaceae.Faecalibacterium	more quantity	shared	Genus	non-significant
InnerMongolia	Mongolian	Parabacteroides	Bacteria.Bacteroidetes.Bacteroidia.Bacteroidales.Tannerellaceae.Parabacteroides	more quantity	Unique	Genus	non-significant
InnerMongolia	Mongolian	Clostridiales	Bacteria.Firmicutes.Clostridia.Clostridiales	more quantity	shared	Order	non-significant
InnerMongolia	Mongolian	Tannerellaceae	Bacteria.Bacteroidetes.Bacteroidia.Bacteroidales.Tannerellaceae	more quantity	Unique	Family	non-significant
InnerMongolia	Mongolian	Burkholderiaceae	Bacteria.Proteobacteria.Gammaproteobacteria.Betaproteobacteriales.Burkholderiaceae	more quantity	Unique	Family	non-significant
InnerMongolia	Mongolian	Clostridium_sensu_stricto_1	Bacteria.Firmicutes.Clostridia.Clostridiales.Clostridiaceae_1.Clostridium_sensu_stricto_1	more quantity	Unique	Genus	non-significant
InnerMongolia	Mongolian	Akkermansia	Bacteria.Verrucomicrobia.Verrucomicrobiae.Verrucomicrobiales.Akkermansiaceae.Akkermansia	more quantity	Unique	Genus	more
InnerMongolia	Mongolian	Alistipes	Bacteria.Bacteroidetes.Bacteroidia.Bacteroidales.Rikenellaceae.Alistipes	more quantity	shared	Genus	non-significant
InnerMongolia	Mongolian	Verrucomicrobiae	Bacteria.Verrucomicrobia.Verrucomicrobiae	more quantity	Unique	Class	more
InnerMongolia	Mongolian	Clostridia	Bacteria.Firmicutes.Clostridia	more quantity	shared	Class	non-significant
InnerMongolia	Mongolian	Tyzzerella_4	Bacteria.Firmicutes.Clostridia.Clostridiales.Lachnospiraceae.Tyzzerella_4	more quantity	Unique	Genus	non-significant
InnerMongolia	Mongolian	Verrucomicrobiales	Bacteria.Verrucomicrobia.Verrucomicrobiae.Verrucomicrobiales	more quantity	Unique	Order	more
Yunnan	Han	Fusobacteriaceae	Bacteria.Fusobacteria.Fusobacteriia.Fusobacteriales.Fusobacteriaceae	more quantity	Unique	Family	more
Yunnan	Han	Fusobacteriales	Bacteria.Fusobacteria.Fusobacteriia.Fusobacteriales	more quantity	Unique	Order	more
Yunnan	Han	Fusobacteria	Bacteria.Fusobacteria	more quantity	Unique	Phylum	more
Yunnan	Han	Fusobacteriia	Bacteria.Fusobacteria.Fusobacteriia	more quantity	Unique	Class	more
Yunnan	Han	Fusobacterium	Bacteria.Fusobacteria.Fusobacteriia.Fusobacteriales.Fusobacteriaceae.Fusobacterium	more quantity	Unique	Genus	more
Gansu	Hui	Ruminococcus_2	Bacteria.Firmicutes.Clostridia.Clostridiales.Ruminococcaceae.Ruminococcus_2	more quantity	Unique	Genus	non-significant
Gansu	Hui	Treponema_2	Bacteria.Spirochaetes.Spirochaetia.Spirochaetales.Spirochaetaceae.Treponema_2	more quantity	Unique	Genus	more
Gansu	Hui	Spirochaetaceae	Bacteria.Spirochaetes.Spirochaetia.Spirochaetales.Spirochaetaceae	more quantity	Unique	Family	more
Gansu	Hui	Spirochaetes	Bacteria.Spirochaetes	more quantity	Unique	Phylum	more
Gansu	Hui	Megamonas	Bacteria.Firmicutes.Negativicutes.Selenomonadales.Veillonellaceae.Megamonas	more quantity	Unique	Genus	non-significant
Gansu	Hui	Alphaproteobacteria	Bacteria.Proteobacteria.Alphaproteobacteria	more quantity	Unique	Class	non-significant
Gansu	Hui	Spirochaetia	Bacteria.Spirochaetes.Spirochaetia	more quantity	Unique	Class	more
Gansu	Hui	Agathobacter	Bacteria.Firmicutes.Clostridia.Clostridiales.Lachnospiraceae.Agathobacter	more quantity	Unique	Genus	non-significant
Gansu	Hui	Spirochaetales	Bacteria.Spirochaetes.Spirochaetia.Spirochaetales	more quantity	Unique	Order	more
Gansu	Hui	Rhodospirillales	Bacteria.Proteobacteria.Alphaproteobacteria.Rhodospirillales	more quantity	Unique	Order	more
Gansu	Hui	Eubacterium_ruminantium_group	Bacteria.Firmicutes.Clostridia.Clostridiales.Lachnospiraceae.Eubacterium_ruminantium_group	more quantity	Unique	Genus	more
Tibet	Han	Paraprevotella	Bacteria.Bacteroidetes.Bacteroidia.Bacteroidales.Prevotellaceae.Paraprevotella	less quantity	Unique	Genus	less
Guizhou	Han	Lachnospira	Bacteria.Firmicutes.Clostridia.Clostridiales.Lachnospiraceae.Lachnospira	less quantity	Unique	Genus	non-significant
Guizhou	Han	Roseburia	Bacteria.Firmicutes.Clostridia.Clostridiales.Lachnospiraceae.Roseburia	less quantity	Unique	Genus	non-significant
Guizhou	Han	Lachnospiraceae_UCG_004	Bacteria.Firmicutes.Clostridia.Clostridiales.Lachnospiraceae.Lachnospiraceae_UCG_004	less quantity	Unique	Genus	non-significant
Xinjiang	Han	Blautia	Bacteria.Firmicutes.Clostridia.Clostridiales.Lachnospiraceae.Blautia	less quantity	shared	Genus	more
Xinjiang	Han	Eubacterium_hallii_group	Bacteria.Firmicutes.Clostridia.Clostridiales.Lachnospiraceae.Eubacterium_hallii_group	less quantity	Unique	Genus	non-significant
Xinjiang	Uygur	Anaerostipes	Bacteria.Firmicutes.Clostridia.Clostridiales.Lachnospiraceae.Anaerostipes	less quantity	Unique	Genus	less
Xinjiang	Uygur	Coprococcus_2	Bacteria.Firmicutes.Clostridia.Clostridiales.Lachnospiraceae.Coprococcus_2	less quantity	Unique	Genus	non-significant
Xinjiang	Uygur	Ruminococcus_1	Bacteria.Firmicutes.Clostridia.Clostridiales.Ruminococcaceae.Ruminococcus_1	less quantity	Unique	Genus	less
Xinjiang	Uygur	Blautia	Bacteria.Firmicutes.Clostridia.Clostridiales.Lachnospiraceae.Blautia	less quantity	shared	Genus	less
Xinjiang	Uygur	Lachnospiraceae	Bacteria.Firmicutes.Clostridia.Clostridiales.Lachnospiraceae	less quantity	Unique	Family	less
Xinjiang	Uygur	Eubacterium_eligens_group	Bacteria.Firmicutes.Clostridia.Clostridiales.Lachnospiraceae.Eubacterium_eligens_group	less quantity	Unique	Genus	less
InnerMongolia	Han	Holdemanella	Bacteria.Firmicutes.Erysipelotrichia.Erysipelotrichales.Erysipelotrichaceae.Holdemanella	less quantity	Unique	Genus	non-significant
InnerMongolia	Han	Fusobacteriaceae	Bacteria.Fusobacteria.Fusobacteriia.Fusobacteriales.Fusobacteriaceae	less quantity	Unique	Family	non-significant
InnerMongolia	Han	Megamonas	Bacteria.Firmicutes.Negativicutes.Selenomonadales.Veillonellaceae.Megamonas	less quantity	Unique	Genus	non-significant
InnerMongolia	Han	Fusobacteriales	Bacteria.Fusobacteria.Fusobacteriia.Fusobacteriales	less quantity	Unique	Order	non-significant
InnerMongolia	Han	Fusobacteria	Bacteria.Fusobacteria	less quantity	Unique	Phylum	non-significant
InnerMongolia	Han	Prevotella_9	Bacteria.Bacteroidetes.Bacteroidia.Bacteroidales.Prevotellaceae.Prevotella_9	less quantity	shared	Genus	non-significant
InnerMongolia	Han	Fusobacteriia	Bacteria.Fusobacteria.Fusobacteriia	less quantity	Unique	Class	non-significant
InnerMongolia	Han	Prevotellaceae	Bacteria.Bacteroidetes.Bacteroidia.Bacteroidales.Prevotellaceae	less quantity	shared	Family	non-significant
InnerMongolia	Han	Fusobacterium	Bacteria.Fusobacteria.Fusobacteriia.Fusobacteriales.Fusobacteriaceae.Fusobacterium	less quantity	Unique	Genus	non-significant
InnerMongolia	Mongolian	Bacteroidetes	Bacteria.Bacteroidetes	less quantity	Unique	Phylum	non-significant
InnerMongolia	Mongolian	Prevotella_9	Bacteria.Bacteroidetes.Bacteroidia.Bacteroidales.Prevotellaceae.Prevotella_9	less quantity	shared	Genus	non-significant
InnerMongolia	Mongolian	Alloprevotella	Bacteria.Bacteroidetes.Bacteroidia.Bacteroidales.Prevotellaceae.Alloprevotella	less quantity	Unique	Genus	non-significant
InnerMongolia	Mongolian	Prevotellaceae	Bacteria.Bacteroidetes.Bacteroidia.Bacteroidales.Prevotellaceae	less quantity	shared	Family	non-significant
InnerMongolia	Mongolian	Bacteroidia	Bacteria.Bacteroidetes.Bacteroidia	less quantity	Unique	Class	non-significant
Yunnan	Bai	Ruminococcus_2	Bacteria.Firmicutes.Clostridia.Clostridiales.Ruminococcaceae.Ruminococcus_2	less quantity	Unique	Genus	less
Gansu	Han	Bacteroides	Bacteria.Bacteroidetes.Bacteroidia.Bacteroidales.Bacteroidaceae.Bacteroides	less quantity	Unique	Genus	non-significant
Gansu	Han	Sarcina	Bacteria.Firmicutes.Clostridia.Clostridiales.Clostridiaceae_1.Sarcina	less quantity	Unique	Genus	non-significant
Gansu	Han	Bacteroidaceae	Bacteria.Bacteroidetes.Bacteroidia.Bacteroidales.Bacteroidaceae	less quantity	Unique	Family	non-significant
Gansu	Han	Prevotella_7	Bacteria.Bacteroidetes.Bacteroidia.Bacteroidales.Prevotellaceae.Prevotella_7	less quantity	shared	Genus	non-significant
Gansu	Hui	Veillonella	Bacteria.Firmicutes.Negativicutes.Selenomonadales.Veillonellaceae.Veillonella	less quantity	Unique	Genus	non-significant
Gansu	Hui	Prevotella_7	Bacteria.Bacteroidetes.Bacteroidia.Bacteroidales.Prevotellaceae.Prevotella_7	less quantity	shared	Genus	non-significant

## Sheet: B. core genera
Core genera
Prevotella_9
Butyricimonas
Roseburia
Subdoligranulum
Blautia
Ruminiclostridium_6
Ruminococcaceae_UCG_014
Ruminococcaceae_UCG_005
Lachnospiraceae_ND3007_group
Eubacterium_ruminantium_group
Romboutsia
Clostridium_sensu_stricto_1
Escherichia_Shigella
Ruminococcus_2
Barnesiella
Lachnospiraceae_UCG_001
Eubacterium_hallii_group
Christensenellaceae_R_7_group
Paraprevotella
Dorea
Agathobacter
Lachnospiraceae_NK4A136_group
Ruminococcus_gauvreauii_group
Ruminococcaceae_NK4A214_group
Eubacterium_coprostanoligenes_group
Akkermansia
Lactobacillus
Ruminococcus_gnavus_group
Streptococcus
Fusobacterium
Fusicatenibacter
Ruminococcus_1
Eubacterium_ventriosum_group
Bilophila
Collinsella
Catenibacterium
Butyrivibrio
Marvinbryantia
Stenotrophomonas
Pseudomonas
Rikenellaceae_RC9_gut_group
Erysipelatoclostridium
Eubacterium_xylanophilum_group
Bacteroides
Faecalibacterium
Lachnoclostridium
Coprobacter
Megamonas
Bifidobacterium
Lachnospira
Ruminococcus_torques_group
Alistipes
Enterococcus
Anaerostipes
Lachnospiraceae_UCG_004
Dialister
Holdemanella
Ruminococcaceae_UCG_010
Lachnospiraceae_UCG_003
Alloprevotella
Butyricicoccus
Megasphaera
Prevotella_2
Turicibacter
Mitsuokella
Coprococcus_3
Phascolarctobacterium
Eubacterium_eligens_group
Ruminococcaceae_UCG_013
Lachnospiraceae_FCS020_group
Succinivibrio
Tyzzerella_4
Erysipelotrichaceae_UCG_003
Sutterella
Coprococcus_2
Ruminococcaceae_UCG_003
Parabacteroides
Prevotellaceae_NK3B31_group
Desulfovibrio
Veillonella
Prevotella_1
Sarcina
Ruminiclostridium_9
Weissella
Parasutterella

## Sheet: C. RDA TOP50
RDA TOP50
	RDA1	RDA2	square_sum
Prevotella_9	0.54966	0.177338	0.333575
Succinivibrio	0.135757	-0.351916	0.142275
Bacteroides	-0.22852	0.102287	0.0626841
Faecalibacterium	-0.181794	-0.0255008	0.0336995
Prevotella_2	0.175209	0.0364468	0.0320264
Alloprevotella	0.150002	-0.00976092	0.0225958
Proteiniphilum	0.0350035	-0.138457	0.0203957
Roseburia	-0.115437	-0.0357085	0.0146008
Ruminococcus_gnavus_group	-0.0981892	0.0671809	0.0141544
Blautia	-0.0970789	0.0621111	0.0132821
Thiopseudomonas	0.0220999	-0.112139	0.0130635
Akkermansia	-0.0997577	0.0314791	0.0109425
Lachnospira	-0.103941	-0.00378506	0.010818
Romboutsia	-0.102723	-0.0141562	0.0107523
Kurthia	0.0245769	-0.100648	0.0107341
Parasutterella	-0.0966069	-0.00252019	0.00933924
Catenibacterium	0.0630823	-0.0712439	0.00905506
Megamonas	0.0531235	0.070482	0.00778982
Clostridium_sensu_stricto_1	-0.0668499	-0.056114	0.0076177
Pseudomonas	0.00979129	-0.0858915	0.00747322
Ignatzschineria	0.0216264	-0.080662	0.00697406
Tissierella	0.0130286	-0.0811468	0.00675455
Lachnoclostridium	-0.0779481	0.0211707	0.0065241
Alistipes	-0.0768537	-0.0185377	0.00625014
Selenomonas_1	0.0379666	-0.0691855	0.00622809
Anaerovibrio	0.0209314	-0.0746733	0.00601423
Parabacteroides	-0.0751316	-0.0100505	0.00574576
Ruminococcus_torques_group	-0.0748442	0.00801534	0.0056659
Ruminococcus_1	-0.0722773	-0.00564598	0.00525588
Treponema_2	0.0190914	-0.0666603	0.00480807
Marinomonas	0.0227681	-0.0650945	0.00475568
Subdoligranulum	-0.066285	-0.00530529	0.00442185
Shewanella	0.0111073	-0.0642957	0.00425731
Psychrobacter	0.0137268	-0.0633786	0.00420527
Prevotella_1	0.0626735	-0.016257	0.00419226
Anaerostipes	-0.063143	0.0140074	0.00418324
Escherichia_Shigella	-0.0282123	-0.0537716	0.00368732
Megasphaera	-0.0266353	-0.053393	0.00356025
Dialister	-0.00969491	-0.053826	0.00299123
Dorea	-0.0506986	-0.0173684	0.00287201
Rikenellaceae_RC9_gut_group	0.0525648	0.0101248	0.00286556
Lachnospiraceae_ND3007_group	-0.0522708	-0.00884984	0.00281056
Flavobacterium	0.0141504	-0.0510235	0.00280363
Lysinibacillus	0.0130555	-0.0512188	0.00279382
Fusobacterium	-0.00143149	0.0514709	0.0026513
Tyzzerella_4	-0.0459306	0.0225475	0.00261801
Prevotella_7	-0.0309685	0.0383239	0.00242777
Agathobacter	-0.0178968	-0.0448873	0.00233516
Coprococcus_3	-0.0480336	-0.00226145	0.00231234
Ruminococcaceae_UCG_014	-0.0400958	-0.0206219	0.00203294

## Sheet: D. correlated genera
Significantly correlated genera(with Spearman's rho > 0.5 or Spearman's rho < -0.5)
Prevotella_9
Bacteroides
Butyricimonas
Faecalibacterium
Roseburia
Lachnoclostridium
Subdoligranulum
Clostridioides
Coprobacter
Blautia
Proteiniphilum
Ruminiclostridium_6
Ruminococcaceae_UCG_014
Lachnospira
Ruminococcaceae_UCG_005
Psychroflexus
Ruminococcus_torques_group
Lachnospiraceae_ND3007_group
Alistipes
Romboutsia
Correlated genera
Anaerostipes
Clostridium_sensu_stricto_1
Lachnospiraceae_UCG_004
Escherichia_Shigella
Barnesiella
Ruminococcaceae_UCG_010
Lachnospiraceae_UCG_001
Eisenbergiella
Eubacterium_hallii_group
Alloprevotella
Libanicoccus
Christensenellaceae_R_7_group
Butyricicoccus
Odoribacter
Dorea
Faecalitalea
Prevotella_2
Dysgonomonas
Agathobacter
Turicibacter
Sporosarcina
Lachnospiraceae_NK4A136_group
Ruminococcus_gauvreauii_group
Coprococcus_3
Ruminococcaceae_NK4A214_group
Eubacterium_coprostanoligenes_group
Prevotella_7
Akkermansia
Ruminococcaceae_UCG_013
Jeotgalicoccus
Lachnospiraceae_FCS020_group
Ruminococcus_gnavus_group
Succinivibrio
Tyzzerella_4
Gallicola
Erysipelotrichaceae_UCG_003
Aerosphaera
Acholeplasma
Idiomarina
Fusicatenibacter
Actinomyces
CAG_352
Pedobacter
Tissierella
Ruminococcus_1
Oligella
Hungatella
Rothia
Ruminococcaceae_UCG_003
Ruminococcaceae_UCG_004
SUP05_cluster
Anaerovibrio
Sphaerochaeta
Kurthia
Aggregatibacter
Bilophila
Burkholderia_Caballeronia_Paraburkholderia
Shewanella
Campylobacter
Parabacteroides
Treponema_2
Desulfovibrio
Blvii28_wastewater_sludge_group
Acinetobacter
Negativibacillus
Peptoniphilus
Leucobacter
Clostridium_innocuum_group
Veillonella
Marvinbryantia
Tyzzerella
Sphingobacterium
Bacteroides_pectinophilus_group
Sarcina
Flavobacterium
Pseudomonas
Ruminiclostridium_9
Rikenellaceae_RC9_gut_group
Peptostreptococcus
Atopostipes
Truepera
Pusillimonas
Erysipelothrix
Clostridiales_Family_XIII_AD3011_group
Halomonas
Dietzia
Psychrobacter
Corynebacterium_1
Lysinibacillus
Thiopseudomonas
Brevibacillus
Paracoccus
Viridibacillus
Fermentimonas
W5053
Glutamicibacter
Parasutterella
Cellvibrio
Rhodococcus
Arcobacter
Salinicoccus
Membranicola
Eubacterium_xylanophilum_group
Marinobacter
Hafnia_Obesumbacterium
Asteroleplasma
Brumimicrobium
Moheibacter
Selenomonas_1
Solobacterium
Rheinheimera
Roseovarius
Taibaiella
Ruminiclostridium_5
Marinomonas
Acidibacter
Jeotgalibaca
Desulfobacterium
Endozoicomonas
Amphibacillus
Marinimicrobium
Desulfosporosinus
Facklamia
Dolosicoccus
Vagococcus
Alkaliphilus
Gardnerella
Gelidibacter
Salinimicrobium
Mariprofundus
Achromobacter
Myroides
Pseudogracilibacillus
Desulfocella
Selenomonas
Methylotenera
Lysobacter
Dolosigranulum
Empedobacter
Demequina
F0058
Desulforhopalus
Paenalcaligenes
Geobacter
Tepidibacter
Oceanisphaera
Immundisolibacter
Sulfurimonas
Ignatzschineria
Aequorivita
Sideroxydans
Aneurinibacillus
Verruc_01
Mucilaginibacter
Ignavigranum
Hydrogenispora
Nodosilinea_PCC_7104
Pelagibacterium
Candidatus_Microthrix
Isoptericola
Sedimentibacter
Balneola
Thalassobacillus
Eggerthella
Bordetella
Desulfovermiculus
Allobaculum
Gottschalkia
Pseudorhodobacter
Lacunisphaera
Pelistega
Trueperella
Aliidiomarina
Natronincola
Adhaeribacter
Lentimonas
Fibrobacter

## Sheet: E. Spearman's rho
Spearman's rho
	Prevotella_9	Bacteroides	Butyricimonas	Faecalibacterium	Roseburia	Lachnoclostridium	Subdoligranulum	Cellulosilyticum	Prevotellaceae_UCG_001	Clostridioides	Coprobacter	Blautia	Megamonas	Coprococcus_1	Proteiniphilum	Alteromonas	Ruminiclostridium_6	Georgenia	Bifidobacterium	Ruminococcaceae_UCG_014	Lachnospira	Ruminococcaceae_UCG_005	Psychroflexus	Ruminococcus_torques_group	Bacillus	Lachnospiraceae_ND3007_group	Alistipes	Eubacterium_ruminantium_group	Enterococcus	Romboutsia	Anaerostipes	Clostridium_sensu_stricto_1	Sphingomonas	Lachnospiraceae_UCG_004	Escherichia_Shigella	Dialister	Ruminococcus_2	Holdemanella	Barnesiella	Ruminococcaceae_UCG_010	Lachnospiraceae_UCG_001	Eisenbergiella	Lachnospiraceae_UCG_003	GCA_900066575	Eubacterium_hallii_group	Alloprevotella	Libanicoccus	Christensenellaceae_R_7_group	Butyricicoccus
Prevotella_9	1	-0.53749	-0.376083	-0.78267	-0.683356	-0.581382	-0.67937	-0.10179	0.223557	-0.208581	-0.341526	-0.475399	0.368091	-0.307318	-0.222968	-0.0498726	-0.485501	-0.0016593	-0.132791	-0.563494	-0.655167	-0.345514	-0.139335	-0.501973	0.246977	-0.631581	-0.584625	-0.180486	-0.208278	-0.674244	-0.470663	-0.651095	-0.190393	-0.646617	-0.279681	-0.26222	-0.264555	-0.0174339	-0.403642	-0.118434	-0.496192	-0.408535	-0.204712	-0.146753	-0.478168	0.55414	-0.0573315	-0.573535	-0.504623
Bacteroides	-0.53749	1	0.0925304	0.30238	0.309051	0.539442	0.303382	0.0938972	-0.239885	0.222678	0.105423	0.275222	-0.144824	-0.0959751	-0.088889	-0.000506299	0.357589	0.0983171	-0.148433	0.177085	0.490677	0.0722751	-0.0121568	0.332713	-0.122675	0.225409	0.386602	0.0077003	0.088381	0.334871	0.289694	0.212549	0.0589945	0.259836	0.0768845	-0.153501	0.0146249	-0.184304	0.237527	-0.00888082	0.161998	0.317567	0.279797	-0.00797085	0.126518	-0.511486	-0.278108	0.180312	0.287918
Butyricimonas	-0.376083	0.0925304	1	0.386277	0.199722	0.0130081	0.235303	0.0360274	0.0273747	0.104596	0.462151	0.115915	-0.260166	0.310814	0.299382	-0.0257277	0.160933	0.0332433	-0.0807365	0.545464	0.0723555	0.386697	0.243902	0.338156	-0.14283	0.299967	0.497343	0.333424	0.384648	0.231507	0.0384126	0.347941	0.0969169	0.44733	0.226493	0.250594	0.0789303	0.312338	0.431972	0.179912	0.222439	0.147564	0.00302194	0.117976	0.352155	0.0415478	0.0514205	0.434145	0.304889
Faecalibacterium	-0.78267	0.30238	0.386277	1	0.556635	0.431209	0.55922	0.0995496	-0.293167	0.204325	0.437917	0.377033	-0.24508	0.380854	0.0554456	0.0580773	0.442034	0.0114879	0.120891	0.516346	0.559067	0.37013	0.0350142	0.562312	-0.147765	0.688297	0.579799	0.197335	0.142086	0.591711	0.354572	0.485243	0.161557	0.60177	0.136804	0.255955	0.334879	0.022869	0.285782	0.118595	0.583446	0.183117	0.265428	0.284647	0.469708	-0.391997	0.00203661	0.618898	0.601213
Roseburia	-0.683356	0.309051	0.199722	0.556635	1	0.292521	0.521046	-0.0589622	-0.117725	-0.147291	0.177045	0.38934	-0.0892619	0.217396	0.190021	0.0787951	0.205378	-0.052158	0.222455	0.396722	0.655834	0.146193	0.114331	0.0936175	-0.274259	0.298258	0.292881	0.166104	-0.0341039	0.357852	0.412837	0.355935	0.0806129	0.584208	-0.0317766	0.0690388	0.373343	0.0846348	0.272964	-0.000584769	0.487637	0.100432	0.0104637	0.197723	0.304538	-0.496179	0.0464349	0.37091	0.269553
Lachnoclostridium	-0.581382	0.539442	0.0130081	0.431209	0.292521	1	0.344815	0.215857	-0.356219	0.303847	-0.00436002	0.27441	-0.213719	0.0583551	-0.104955	-0.0261668	0.452256	0.0576594	0.029317	0.268864	0.560581	0.0586163	-0.0654025	0.468484	-0.089162	0.331652	0.227769	0.195344	0.183869	0.571071	0.365655	0.433483	0.0884477	0.410096	0.232454	0.0988849	0.146545	-0.160831	0.0682132	0.094853	0.404436	0.393574	0.393544	0.0815945	0.378107	-0.535378	-0.224415	0.204106	0.449469
Subdoligranulum	-0.67937	0.303382	0.235303	0.55922	0.521046	0.344815	1	0.0188282	-0.235485	0.14414	0.355754	0.44009	-0.300523	0.294604	0.168228	-0.0453797	0.489258	-0.0177311	0.188292	0.401026	0.419138	0.342855	-0.0333204	0.448588	-0.172078	0.489293	0.400133	0.174248	0.0910069	0.496222	0.505617	0.429718	0.0926941	0.463726	0.164296	0.261666	0.240763	-0.0985649	0.155713	0.0466596	0.364617	0.371476	0.214834	0.137664	0.463375	-0.404058	0.0270482	0.448754	0.484515
Cellulosilyticum	-0.10179	0.0938972	0.0360274	0.0995496	-0.0589622	0.215857	0.0188282	1	-0.0697845	0.325966	-0.102273	0.0173002	-0.108366	0.0460787	-0.192228	0.132674	0.279748	0.040723	0.0566843	0.0638146	0.126191	0.12758	0.0159421	0.0762757	0.0727976	0.045189	0.122838	0.0852358	0.0864523	0.159801	-0.0665767	-0.020146	0.132386	0.0521066	0.084172	0.137364	0.0203687	0.0264286	0.119447	0.189071	0.218057	0.156593	0.169265	-0.0275349	0.0446753	-0.134937	-0.102761	0.0785417	0.0879825
Prevotellaceae_UCG_001	0.223557	-0.239885	0.0273747	-0.293167	-0.117725	-0.356219	-0.235485	-0.0697845	1	-0.190894	-0.0588516	-0.0776006	-0.0029236	-0.0882908	0.149972	0.0108042	-0.223442	-0.01988	-0.0859969	-0.126906	-0.276383	-0.108156	0.137768	-0.299093	-0.0109325	-0.262304	-0.1292	-0.0604275	-0.10361	-0.255964	-0.0880425	-0.101473	0.025646	-0.149031	-0.0140259	-0.0435966	-0.107862	0.0639116	-0.0335857	-0.0906584	-0.259502	-0.137229	-0.335815	-0.12202	-0.205462	0.285202	0.172759	-0.155311	-0.317026
Clostridioides	-0.208581	0.222678	0.104596	0.204325	-0.147291	0.303847	0.14414	0.325966	-0.190894	1	0.101653	0.210102	-0.263046	0.114472	-0.184832	0.0829026	0.403347	0.098521	0.0230354	0.109399	0.0696524	0.196359	-0.102392	0.359423	0.156222	0.273433	0.224918	0.173546	0.279844	0.233265	0.070046	0.11537	0.17366	0.0490558	0.143615	0.141001	-0.0725178	-0.0658954	0.0667127	0.274131	0.179521	0.386201	0.285482	-0.0169663	0.240132	-0.21097	-0.132328	0.197795	0.335336
Coprobacter	-0.341526	0.105423	0.462151	0.437917	0.177045	-0.00436002	0.355754	-0.102273	-0.0588516	0.101653	1	0.0436807	-0.23275	0.159465	0.163267	-0.0756482	0.268813	0.0298216	0.0188628	0.419023	-0.0121491	0.483259	0.0410677	0.27617	-0.00220382	0.310244	0.519184	0.23593	0.266676	0.126641	0.0458976	0.224577	0.0149713	0.224929	0.136552	0.118397	0.14279	0.10415	0.344465	0.268799	0.133663	0.137514	0.0436285	0.106679	0.218288	-0.0785361	0.11254	0.510633	0.272574
Blautia	-0.475399	0.275222	0.115915	0.377033	0.38934	0.27441	0.44009	0.0173002	-0.0776006	0.210102	0.0436807	1	-0.0502983	0.240212	-0.0887169	0.0412436	0.215292	0.0230668	0.073601	0.193841	0.314937	0.202606	-0.0872999	0.343649	-0.252682	0.503343	0.162628	0.204953	-0.0347657	0.271718	0.62288	0.210239	0.13616	0.377093	-0.00839739	0.0725376	0.139382	-0.0272154	0.0127644	-0.0612679	0.281799	0.283355	0.111416	0.143138	0.615247	-0.329635	-0.1805	0.248784	0.48859
Megamonas	0.368091	-0.144824	-0.260166	-0.24508	-0.0892619	-0.213719	-0.300523	-0.108366	-0.0029236	-0.263046	-0.23275	-0.0502983	1	-0.0793418	-0.232632	0.0207161	-0.38506	0.039602	0.0169024	-0.284504	-0.15169	-0.152505	-0.0581624	-0.349034	-0.0750525	-0.192434	-0.216372	0.080804	-0.263251	-0.242196	-0.181952	-0.245231	-0.04133	-0.201829	-0.239494	-0.225188	0.145145	0.0740997	-0.28519	-0.138493	-0.176783	-0.379902	-0.117247	0.0473116	-0.125252	0.129429	-0.185797	-0.227416	-0.258576
Coprococcus_1	-0.307318	-0.0959751	0.310814	0.380854	0.217396	0.0583551	0.294604	0.0460787	-0.0882908	0.114472	0.159465	0.240212	-0.0793418	1	0.0904662	0.106262	0.104463	0.0436413	0.109303	0.326311	0.191593	0.182281	0.117343	0.296917	-0.131151	0.449383	0.153233	0.123353	0.166483	0.330246	0.200871	0.332842	0.085903	0.346332	0.134036	0.267074	0.199693	0.184867	0.086928	0.110791	0.230961	0.0167767	0.0403351	0.168979	0.429461	-0.00400903	0.0812772	0.317895	0.28716
Proteiniphilum	-0.222968	-0.088889	0.299382	0.0554456	0.190021	-0.104955	0.168228	-0.192228	0.149972	-0.184832	0.163267	-0.0887169	-0.232632	0.0904662	1	0.0185575	-0.0915626	-0.0218225	-0.155586	0.271254	0.0652342	-0.0991559	0.48688	0.133745	0.0427616	0.138517	0.0582361	-0.0190346	0.28169	0.0872092	0.0682014	0.357206	0.139461	0.207306	0.381353	0.268913	-0.199894	0.267406	0.20017	-0.257963	-0.0957206	0.0523823	-0.161904	-0.015059	0.115136	0.0988793	0.367878	-0.0156437	0.0470389
Alteromonas	-0.0498726	-0.000506299	-0.0257277	0.0580773	0.0787951	-0.0261668	-0.0453797	0.132674	0.0108042	0.0829026	-0.0756482	0.0412436	0.0207161	0.106262	0.0185575	1	-0.0189545	-0.00187777	-0.00302619	-0.0296588	0.0809856	-0.00476857	0.0578493	-0.022603	0.0281676	0.0612491	-0.00539297	-0.051402	0.0184738	0.0406482	-0.00708089	-0.0110521	0.0594774	0.024759	0.0300867	0.110979	0.0496001	0.0321321	0.0423393	0.00925526	0.0603705	0.0686312	0.0433276	0.0651404	0.0184716	-0.0478173	0.061714	-0.0110991	0.0339915
Ruminiclostridium_6	-0.485501	0.357589	0.160933	0.442034	0.205378	0.452256	0.489258	0.279748	-0.223442	0.403347	0.268813	0.215292	-0.38506	0.104463	-0.0915626	-0.0189545	1	0.0192553	0.0216635	0.328107	0.229554	0.374876	-0.127853	0.404605	-0.0647818	0.324514	0.366264	0.22556	0.18907	0.353632	0.310161	0.256435	0.109804	0.343289	0.170376	0.289617	0.243171	-0.217057	0.161253	0.358248	0.400129	0.379646	0.398464	0.0445383	0.272664	-0.419668	-0.109109	0.458099	0.41092
Georgenia	-0.0016593	0.0983171	0.0332433	0.0114879	-0.052158	0.0576594	-0.0177311	0.040723	-0.01988	0.098521	0.0298216	0.0230668	0.039602	0.0436413	-0.0218225	-0.00187777	0.0192553	1	-0.0194959	-0.0356551	0.0284452	0.0132623	0.118243	0.0595397	0.0412291	0.0284665	0.00941711	-0.0520913	0.117311	-0.05295	0.000400472	0.0572077	0.114764	-0.0366389	0.109073	0.0934138	-0.00187311	0.0366712	-0.0471653	-0.0631161	-0.0585965	0.0843731	0.102411	-0.0531253	0.078849	-0.00182155	-0.0920045	-0.0715112	0.130735
Bifidobacterium	-0.132791	-0.148433	-0.0807365	0.120891	0.222455	0.029317	0.188292	0.0566843	-0.0859969	0.0230354	0.0188628	0.073601	0.0169024	0.109303	-0.155586	-0.00302619	0.0216635	-0.0194959	1	0.0988278	0.00889338	0.143197	-0.133567	-0.174236	0.0303095	-0.0029678	0.0558107	0.153366	-0.103121	-0.136732	0.0830413	-0.147234	0.0698399	-0.0542382	-0.227295	0.0624954	0.309599	-0.146514	-0.0237799	0.138327	0.277976	-0.0459842	0.0240807	0.117275	0.0615236	-0.248753	0.0406559	0.224851	0.0855051
Ruminococcaceae_UCG_014	-0.563494	0.177085	0.545464	0.516346	0.396722	0.268864	0.401026	0.0638146	-0.126906	0.109399	0.419023	0.193841	-0.284504	0.326311	0.271254	-0.0296588	0.328107	-0.0356551	0.0988278	1	0.31261	0.446034	0.220361	0.295559	-0.0664775	0.454078	0.4789	0.344033	0.368394	0.405522	0.237089	0.445159	0.0593728	0.477584	0.238301	0.257583	0.247936	0.129714	0.414121	0.340933	0.506804	0.164205	0.0888581	0.230608	0.432955	-0.243627	0.101944	0.563345	0.324609
Lachnospira	-0.655167	0.490677	0.0723555	0.559067	0.655834	0.560581	0.419138	0.126191	-0.276383	0.0696524	-0.0121491	0.314937	-0.15169	0.191593	0.0652342	0.0809856	0.229554	0.0284452	0.00889338	0.31261	1	-0.00314006	0.126064	0.383426	-0.12844	0.402414	0.242547	0.0871071	0.0292423	0.571846	0.441394	0.502918	0.0819302	0.518962	0.101819	0.0708942	0.193958	-0.0106305	0.201406	-0.0840158	0.484661	0.217437	0.291988	0.117728	0.380872	-0.547152	-0.106635	0.247253	0.385871
Ruminococcaceae_UCG_005	-0.345514	0.0722751	0.386697	0.37013	0.146193	0.0586163	0.342855	0.12758	-0.108156	0.196359	0.483259	0.202606	-0.152505	0.182281	-0.0991559	-0.00476857	0.374876	0.0132623	0.143197	0.446034	-0.00314006	1	-0.0929351	0.139647	-0.103628	0.300266	0.554451	0.246391	0.168301	0.223527	-0.00735577	0.120354	0.0523607	0.138241	0.115424	0.193069	0.197136	0.123783	0.400908	0.510204	0.246985	0.18753	0.215669	0.103318	0.290973	-0.105703	-0.00316836	0.712288	0.252075
Psychroflexus	-0.139335	-0.0121568	0.243902	0.0350142	0.114331	-0.0654025	-0.0333204	0.0159421	0.137768	-0.102392	0.0410677	-0.0872999	-0.0581624	0.117343	0.48688	0.0578493	-0.127853	0.118243	-0.133567	0.220361	0.126064	-0.0929351	1	0.0656132	-0.0257424	0.111058	0.0640683	0.0150395	0.295274	0.0676527	-0.0715577	0.320116	0.182676	0.138026	0.266946	0.175064	-0.0629041	0.240175	0.217397	-0.115872	-0.084152	0.0233945	-0.0227932	-0.031598	0.0648229	0.0471718	0.222956	-0.0591741	-0.0380763
Ruminococcus_torques_group	-0.501973	0.332713	0.338156	0.562312	0.0936175	0.468484	0.448588	0.0762757	-0.299093	0.359423	0.27617	0.343649	-0.349034	0.296917	0.133745	-0.022603	0.404605	0.0595397	-0.174236	0.295559	0.383426	0.139647	0.0656132	1	-0.0620626	0.591979	0.295198	0.126028	0.31492	0.535181	0.362152	0.49497	0.127916	0.442599	0.214253	0.159939	-0.0394695	0.0467132	0.118672	-0.0330546	0.199201	0.333484	0.381443	0.134564	0.588302	-0.212011	-0.132532	0.314283	0.560645
Bacillus	0.246977	-0.122675	-0.14283	-0.147765	-0.274259	-0.089162	-0.172078	0.0727976	-0.0109325	0.156222	-0.00220382	-0.252682	-0.0750525	-0.131151	0.0427616	0.0281676	-0.0647818	0.0412291	0.0303095	-0.0664775	-0.12844	-0.103628	-0.0257424	-0.0620626	1	-0.0974633	-0.0056491	-0.124126	-0.0258138	-0.0945819	-0.162335	-0.130371	-0.0189973	-0.282812	0.0132636	0.0117925	-0.270374	-0.24459	-0.126914	0.0248905	-0.0966967	-0.0315894	0.0465577	-0.0718485	-0.133262	0.0848998	0.0583731	-0.103471	-0.0293939
Lachnospiraceae_ND3007_group	-0.631581	0.225409	0.299967	0.688297	0.298258	0.331652	0.489293	0.045189	-0.262304	0.273433	0.310244	0.503343	-0.192434	0.449383	0.138517	0.0612491	0.324514	0.0284665	-0.0029678	0.454078	0.402414	0.300266	0.111058	0.591979	-0.0974633	1	0.481832	0.213502	0.23211	0.608379	0.37789	0.505894	0.181056	0.466844	0.298356	0.252946	0.109565	0.0503275	0.20429	0.0043092	0.379397	0.304113	0.33359	0.270271	0.581343	-0.3248	0.0167792	0.495968	0.50204
Alistipes	-0.584625	0.386602	0.497343	0.579799	0.292881	0.227769	0.400133	0.122838	-0.1292	0.224918	0.519184	0.162628	-0.216372	0.153233	0.0582361	-0.00539297	0.366264	0.00941711	0.0558107	0.4789	0.242547	0.554451	0.0640683	0.295198	-0.0056491	0.481832	1	0.225655	0.177566	0.402309	0.0825241	0.29142	0.109888	0.25911	0.21275	0.129656	0.126204	-0.021301	0.62167	0.238968	0.394192	0.261117	0.13911	0.120618	0.225079	-0.343201	0.0183704	0.63025	0.313515
Eubacterium_ruminantium_group	-0.180486	0.0077003	0.333424	0.197335	0.166104	0.195344	0.174248	0.0852358	-0.0604275	0.173546	0.23593	0.204953	0.080804	0.123353	-0.0190346	-0.051402	0.22556	-0.0520913	0.153366	0.344033	0.0871071	0.246391	0.0150395	0.126028	-0.124126	0.213502	0.225655	1	0.259163	0.146822	0.0184439	0.117275	0.0719517	0.214056	-0.068852	0.0263229	0.355648	0.0608854	0.0456388	0.193888	0.350817	0.0895864	0.0945304	0.12366	0.315267	-0.245296	-0.111158	0.23318	0.207527
Enterococcus	-0.208278	0.088381	0.384648	0.142086	-0.0341039	0.183869	0.0910069	0.0864523	-0.10361	0.279844	0.266676	-0.0347657	-0.263251	0.166483	0.28169	0.0184738	0.18907	0.117311	-0.103121	0.368394	0.0292423	0.168301	0.295274	0.31492	-0.0258138	0.23211	0.177566	0.259163	1	0.151864	-0.0377549	0.373782	0.0906522	0.23404	0.421508	0.233766	-0.134105	0.288654	0.244101	0.223962	0.0460743	0.263992	0.226313	0.031527	0.255486	-0.127891	0.105483	0.142212	0.272808
Romboutsia	-0.674244	0.334871	0.231507	0.591711	0.357852	0.571071	0.496222	0.159801	-0.255964	0.233265	0.126641	0.271718	-0.242196	0.330246	0.0872092	0.0406482	0.353632	-0.05295	-0.136732	0.405522	0.571846	0.223527	0.0676527	0.535181	-0.0945819	0.608379	0.402309	0.146822	0.151864	1	0.305663	0.661319	0.122648	0.468976	0.260803	0.239738	0.084644	0.163948	0.250382	0.0700306	0.360373	0.339907	0.313093	0.240192	0.411093	-0.305486	-0.0367823	0.384115	0.327438
Anaerostipes	-0.470663	0.289694	0.0384126	0.354572	0.412837	0.365655	0.505617	-0.0665767	-0.0880425	0.070046	0.0458976	0.62288	-0.181952	0.200871	0.0682014	-0.00708089	0.310161	0.000400472	0.0830413	0.237089	0.441394	-0.00735577	-0.0715577	0.362152	-0.162335	0.37789	0.0825241	0.0184439	-0.0377549	0.305663	1	0.328718	0.103953	0.445987	-0.0900657	-0.0255114	0.0567093	-0.246382	-0.0893845	-0.0591512	0.333436	0.222348	0.0941013	0.206441	0.506985	-0.356883	-0.0150097	0.169599	0.33933
Clostridium_sensu_stricto_1	-0.651095	0.212549	0.347941	0.485243	0.355935	0.433483	0.429718	-0.020146	-0.101473	0.11537	0.224577	0.210239	-0.245231	0.332842	0.357206	-0.0110521	0.256435	0.0572077	-0.147234	0.445159	0.502918	0.120354	0.320116	0.49497	-0.130371	0.505894	0.29142	0.117275	0.373782	0.661319	0.328718	1	0.119763	0.549217	0.454113	0.31242	0.08802	0.228335	0.188202	0.0822457	0.19669	0.337084	0.184414	0.0637126	0.429053	-0.212858	0.139912	0.322407	0.314811
Sphingomonas	-0.190393	0.0589945	0.0969169	0.161557	0.0806129	0.0884477	0.0926941	0.132386	0.025646	0.17366	0.0149713	0.13616	-0.04133	0.085903	0.139461	0.0594774	0.109804	0.114764	0.0698399	0.0593728	0.0819302	0.0523607	0.182676	0.127916	-0.0189973	0.181056	0.109888	0.0719517	0.0906522	0.122648	0.103953	0.119763	1	0.0899493	0.109186	0.190861	0.0227465	-0.033912	0.0701538	0.048663	0.109126	0.15024	0.0575592	0.0745392	0.155471	-0.145691	0.0689304	0.115231	0.182618
Lachnospiraceae_UCG_004	-0.646617	0.259836	0.44733	0.60177	0.584208	0.410096	0.463726	0.0521066	-0.149031	0.0490558	0.224929	0.377093	-0.201829	0.346332	0.207306	0.024759	0.343289	-0.0366389	-0.0542382	0.477584	0.518962	0.138241	0.138026	0.442599	-0.282812	0.466844	0.25911	0.214056	0.23404	0.468976	0.445987	0.549217	0.0899493	1	0.21216	0.261053	0.166394	0.168116	0.174442	0.0272142	0.398244	0.198375	0.089195	0.193228	0.485207	-0.303939	0.0443586	0.371934	0.450147
Escherichia_Shigella	-0.279681	0.0768845	0.226493	0.136804	-0.0317766	0.232454	0.164296	0.084172	-0.0140259	0.143615	0.136552	-0.00839739	-0.239494	0.134036	0.381353	0.0300867	0.170376	0.109073	-0.227295	0.238301	0.101819	0.115424	0.266946	0.214253	0.0132636	0.298356	0.21275	-0.068852	0.421508	0.260803	-0.0900657	0.454113	0.109186	0.21216	1	0.427488	-0.181107	0.0894289	0.291557	-0.0502269	-0.0929718	0.342171	0.209998	-0.164457	0.131712	-0.101863	0.202819	0.08252	0.18762
Dialister	-0.26222	-0.153501	0.250594	0.255955	0.0690388	0.0988849	0.261666	0.137364	-0.0435966	0.141001	0.118397	0.0725376	-0.225188	0.267074	0.268913	0.110979	0.289617	0.0934138	0.0624954	0.257583	0.0708942	0.193069	0.175064	0.159939	0.0117925	0.252946	0.129656	0.0263229	0.233766	0.239738	-0.0255114	0.31242	0.190861	0.261053	0.427488	1	0.133713	0.143657	0.122248	0.105356	0.121313	0.186886	0.00919415	0.0348922	0.136629	-0.0408537	0.198393	0.202449	0.290973
Ruminococcus_2	-0.264555	0.0146249	0.0789303	0.334879	0.373343	0.146545	0.240763	0.0203687	-0.107862	-0.0725178	0.14279	0.139382	0.145145	0.199693	-0.199894	0.0496001	0.243171	-0.00187311	0.309599	0.247936	0.193958	0.197136	-0.0629041	-0.0394695	-0.270374	0.109565	0.126204	0.355648	-0.134105	0.084644	0.0567093	0.08802	0.0227465	0.166394	-0.181107	0.133713	1	-0.108381	-0.0724265	0.22584	0.31981	-0.135361	0.0466623	0.0166803	0.112133	-0.250226	-0.0763254	0.348441	0.0800416
Holdemanella	-0.0174339	-0.184304	0.312338	0.022869	0.0846348	-0.160831	-0.0985649	0.0264286	0.0639116	-0.0658954	0.10415	-0.0272154	0.0740997	0.184867	0.267406	0.0321321	-0.217057	0.0366712	-0.146514	0.129714	-0.0106305	0.123783	0.240175	0.0467132	-0.24459	0.0503275	-0.021301	0.0608854	0.288654	0.163948	-0.246382	0.228335	-0.033912	0.168116	0.0894289	0.143657	-0.108381	1	0.176305	-0.0757772	-0.123015	-0.0337662	-0.174929	0.0187182	0.0873225	0.25163	0.0979508	0.00216161	-0.0666026
Barnesiella	-0.403642	0.237527	0.431972	0.285782	0.272964	0.0682132	0.155713	0.119447	-0.0335857	0.0667127	0.344465	0.0127644	-0.28519	0.086928	0.20017	0.0423393	0.161253	-0.0471653	-0.0237799	0.414121	0.201406	0.400908	0.217397	0.118672	-0.126914	0.20429	0.62167	0.0456388	0.244101	0.250382	-0.0893845	0.188202	0.0701538	0.174442	0.291557	0.122248	-0.0724265	0.176305	1	0.177505	0.207975	0.190492	0.064208	0.0528216	0.0180906	-0.208803	0.138745	0.277349	0.134
Ruminococcaceae_UCG_010	-0.118434	-0.00888082	0.179912	0.118595	-0.000584769	0.094853	0.0466596	0.189071	-0.0906584	0.274131	0.268799	-0.0612679	-0.138493	0.110791	-0.257963	0.00925526	0.358248	-0.0631161	0.138327	0.340933	-0.0840158	0.510204	-0.115872	-0.0330546	0.0248905	0.0043092	0.238968	0.193888	0.223962	0.0700306	-0.0591512	0.0822457	0.048663	0.0272142	-0.0502269	0.105356	0.22584	-0.0757772	0.177505	1	0.2813	0.0747501	0.0920521	0.188106	0.120285	-0.14398	0.0295336	0.510893	0.0635829
Lachnospiraceae_UCG_001	-0.496192	0.161998	0.222439	0.583446	0.487637	0.404436	0.364617	0.218057	-0.259502	0.179521	0.133663	0.281799	-0.176783	0.230961	-0.0957206	0.0603705	0.400129	-0.0585965	0.277976	0.506804	0.484661	0.246985	-0.084152	0.199201	-0.0966967	0.379397	0.394192	0.350817	0.0460743	0.360373	0.333436	0.19669	0.109126	0.398244	-0.0929718	0.121313	0.31981	-0.123015	0.207975	0.2813	1	0.0959975	0.160061	0.369407	0.405518	-0.452757	-0.131886	0.432924	0.399424
Eisenbergiella	-0.408535	0.317567	0.147564	0.183117	0.100432	0.393574	0.371476	0.156593	-0.137229	0.386201	0.137514	0.283355	-0.379902	0.0167767	0.0523823	0.0686312	0.379646	0.0843731	-0.0459842	0.164205	0.217437	0.18753	0.0233945	0.333484	-0.0315894	0.304113	0.261117	0.0895864	0.263992	0.339907	0.222348	0.337084	0.15024	0.198375	0.342171	0.186886	-0.135361	-0.0337662	0.190492	0.0747501	0.0959975	1	0.22742	-0.0210781	0.300994	-0.276586	-0.00728105	0.199287	0.334959
Lachnospiraceae_UCG_003	-0.204712	0.279797	0.00302194	0.265428	0.0104637	0.393544	0.214834	0.169265	-0.335815	0.285482	0.0436285	0.111416	-0.117247	0.0403351	-0.161904	0.0433276	0.398464	0.102411	0.0240807	0.0888581	0.291988	0.215669	-0.0227932	0.381443	0.0465577	0.33359	0.13911	0.0945304	0.226313	0.313093	0.0941013	0.184414	0.0575592	0.089195	0.209998	0.00919415	0.0466623	-0.174929	0.064208	0.0920521	0.160061	0.22742	1	0.100974	0.291346	-0.311157	-0.221997	0.157043	0.422
GCA_900066575	-0.146753	-0.00797085	0.117976	0.284647	0.197723	0.0815945	0.137664	-0.0275349	-0.12202	-0.0169663	0.106679	0.143138	0.0473116	0.168979	-0.015059	0.0651404	0.0445383	-0.0531253	0.117275	0.230608	0.117728	0.103318	-0.031598	0.134564	-0.0718485	0.270271	0.120618	0.12366	0.031527	0.240192	0.206441	0.0637126	0.0745392	0.193228	-0.164457	0.0348922	0.0166803	0.0187182	0.0528216	0.188106	0.369407	-0.0210781	0.100974	1	0.249064	-0.1481	-0.0676584	0.190717	0.187959
Eubacterium_hallii_group	-0.478168	0.126518	0.352155	0.469708	0.304538	0.378107	0.463375	0.0446753	-0.205462	0.240132	0.218288	0.615247	-0.125252	0.429461	0.115136	0.0184716	0.272664	0.078849	0.0615236	0.432955	0.380872	0.290973	0.0648229	0.588302	-0.133262	0.581343	0.225079	0.315267	0.255486	0.411093	0.506985	0.429053	0.155471	0.485207	0.131712	0.136629	0.112133	0.0873225	0.0180906	0.120285	0.405518	0.300994	0.291346	0.249064	1	-0.235218	-0.123263	0.403559	0.624582
Alloprevotella	0.55414	-0.511486	0.0415478	-0.391997	-0.496179	-0.535378	-0.404058	-0.134937	0.285202	-0.21097	-0.0785361	-0.329635	0.129429	-0.00400903	0.0988793	-0.0478173	-0.419668	-0.00182155	-0.248753	-0.243627	-0.547152	-0.105703	0.0471718	-0.212011	0.0848998	-0.3248	-0.343201	-0.245296	-0.127891	-0.305486	-0.356883	-0.212858	-0.145691	-0.303939	-0.101863	-0.0408537	-0.250226	0.25163	-0.208803	-0.14398	-0.452757	-0.276586	-0.311157	-0.1481	-0.235218	1	0.0348139	-0.295837	-0.291219
Libanicoccus	-0.0573315	-0.278108	0.0514205	0.00203661	0.0464349	-0.224415	0.0270482	-0.102761	0.172759	-0.132328	0.11254	-0.1805	-0.185797	0.0812772	0.367878	0.061714	-0.109109	-0.0920045	0.0406559	0.101944	-0.106635	-0.00316836	0.222956	-0.132532	0.0583731	0.0167792	0.0183704	-0.111158	0.105483	-0.0367823	-0.0150097	0.139912	0.0689304	0.0443586	0.202819	0.198393	-0.0763254	0.0979508	0.138745	0.0295336	-0.131886	-0.00728105	-0.221997	-0.0676584	-0.123263	0.0348139	1	0.0438224	-0.156197
Christensenellaceae_R_7_group	-0.573535	0.180312	0.434145	0.618898	0.37091	0.204106	0.448754	0.0785417	-0.155311	0.197795	0.510633	0.248784	-0.227416	0.317895	-0.0156437	-0.0110991	0.458099	-0.0715112	0.224851	0.563345	0.247253	0.712288	-0.0591741	0.314283	-0.103471	0.495968	0.63025	0.23318	0.142212	0.384115	0.169599	0.322407	0.115231	0.371934	0.08252	0.202449	0.348441	0.00216161	0.277349	0.510893	0.432924	0.199287	0.157043	0.190717	0.403559	-0.295837	0.0438224	1	0.342026
Butyricicoccus	-0.504623	0.287918	0.304889	0.601213	0.269553	0.449469	0.484515	0.0879825	-0.317026	0.335336	0.272574	0.48859	-0.258576	0.28716	0.0470389	0.0339915	0.41092	0.130735	0.0855051	0.324609	0.385871	0.252075	-0.0380763	0.560645	-0.0293939	0.50204	0.313515	0.207527	0.272808	0.327438	0.33933	0.314811	0.182618	0.450147	0.18762	0.290973	0.0800416	-0.0666026	0.134	0.0635829	0.399424	0.334959	0.422	0.187959	0.624582	-0.291219	-0.156197	0.342026	1
Paraprevotella	0.295211	-0.0389021	-0.123406	-0.144885	-0.212898	0.0141562	-0.167965	0.0838942	-0.0779076	0.0273482	-0.177175	-0.266311	0.0877671	-0.128351	-0.194412	0.00141333	0.0511335	0.138019	0.055081	-0.111841	-0.11864	-0.030012	-0.0298324	-0.148426	0.194624	-0.253603	-0.177565	-0.0761504	-0.0882458	-0.177369	-0.14774	-0.258032	0.0566317	-0.157803	-0.0882603	-0.0551597	-0.097246	-0.211612	-0.214483	0.0504403	0.0875101	-0.0736502	0.24243	0.129567	-0.0590642	0.0968897	-0.176109	-0.128178	0.106632
Cardiobacterium	0.0870434	-0.105346	-0.0426513	-0.0683343	-0.0506332	-0.112284	-0.0495015	0.0770285	0.106897	-0.0143234	-0.103014	-0.0517536	0.0428098	-0.0351768	0.110678	0.0729419	-0.0251931	0.0540474	-0.032832	-0.105659	-0.0779589	-0.060275	0.0405819	-0.0728511	0.0323346	-0.0539429	-0.0799764	-0.0583621	-0.0327134	-0.0344843	-0.0942759	-0.0211809	0.038633	-0.0392916	-0.0105012	0.110458	-0.0381636	0.12141	-0.032262	-0.0725138	-0.0943824	-0.0301957	-0.0593398	0.0197556	-0.08312	0.0867232	0.0943509	-0.0973643	-0.0325042
Odoribacter	-0.509876	0.188467	0.61548	0.489668	0.31119	0.0862089	0.330668	0.00622524	0.000114318	0.0949861	0.519803	0.0703356	-0.214703	0.283316	0.385824	0.0122013	0.118357	0.0281853	-0.0983904	0.532284	0.258449	0.350769	0.358351	0.32799	-0.193325	0.40994	0.60103	0.202649	0.410629	0.352987	0.0740157	0.460188	0.127858	0.464521	0.372267	0.183778	-0.0380518	0.295572	0.550284	0.11021	0.241458	0.193596	0.0611343	0.175998	0.262042	-0.145461	0.188764	0.412476	0.264789
Megasphaera	-0.255761	0.0140775	0.154154	0.159246	0.0538008	0.122023	0.272574	0.0454045	-0.116589	0.217825	0.154885	-0.0246581	-0.236838	0.0953893	0.223675	0.0752985	0.209332	-0.0315445	0.212569	0.129008	0.0350405	0.170661	0.089358	0.190648	0.110801	0.179973	0.243598	-0.136067	0.100161	0.137371	0.0727922	0.150038	0.196838	0.109943	0.232811	0.430941	-0.0444561	-0.0399887	0.193373	0.120138	0.0156098	0.312688	0.0245537	2.56e-05	0.150463	-0.0862487	0.196212	0.285752	0.208407
Dorea	-0.620431	0.134133	0.488466	0.676435	0.319362	0.427079	0.457049	0.133031	-0.242769	0.356779	0.358413	0.365256	-0.324028	0.403688	0.161651	0.0513576	0.333197	-0.0107777	0.0131146	0.459058	0.411948	0.302546	0.143897	0.635314	-0.172222	0.628714	0.462628	0.306286	0.372595	0.517251	0.209272	0.498108	0.174127	0.575876	0.257154	0.289348	0.152861	0.217014	0.23831	0.135787	0.429364	0.353895	0.23366	0.18337	0.645674	-0.252479	-0.0146729	0.501958	0.619049
Faecalitalea	-0.338975	0.360286	0.121188	0.252569	-0.139139	0.482008	0.280595	0.271493	-0.26827	0.657376	0.145387	0.333536	-0.328862	0.131407	-0.144417	0.0322334	0.479928	0.0774349	0.0283032	0.219732	0.14622	0.229607	-0.107164	0.546365	0.0893863	0.387774	0.245186	0.162585	0.365268	0.327898	0.180561	0.24576	0.177433	0.109277	0.293643	0.186595	-0.0326669	-0.105051	0.014104	0.239827	0.195013	0.501524	0.433651	-0.05451	0.393577	-0.361736	-0.180027	0.282503	0.465317
Prevotella_2	0.650971	-0.415896	-0.16743	-0.590297	-0.588933	-0.432413	-0.497105	-0.056242	0.318773	-0.0949385	-0.222048	-0.228697	0.145084	-0.154142	-0.0859714	0.00455051	-0.3283	0.131848	-0.0720512	-0.382493	-0.6448	-0.189812	-0.0401048	-0.368299	0.0915759	-0.460687	-0.447337	-0.112435	-0.0851455	-0.579228	-0.430086	-0.472305	-0.0766872	-0.521068	-0.128624	-0.0584046	-0.107614	0.0577982	-0.289695	-0.131808	-0.469144	-0.207505	-0.25104	-0.207561	-0.362489	0.525476	-0.0492937	-0.418114	-0.310454
Dysgonomonas	-0.122332	0.0331306	0.0970763	0.0714115	-0.0752754	0.038183	0.058457	0.0427076	-0.0234488	0.17758	0.071263	-0.0552046	-0.191034	0.00785722	0.434308	-0.00210663	0.0854502	0.0157598	-0.0695361	0.129253	-0.00131405	-0.0964248	0.225064	0.224205	0.224339	0.114271	0.037974	0.0292575	0.343667	0.0451793	0.0292652	0.125095	0.202826	0.0937299	0.136927	0.137586	-0.220352	-0.0503752	0.0903216	-0.05916	0.0675404	0.0617675	0.0512693	0.0452527	0.133348	-0.0119889	0.1285	-0.0282492	0.166838
Anaerococcus	-0.130862	0.0617754	0.143043	0.20013	0.0489671	0.0104327	0.0664864	0.231781	-0.0040773	0.0962006	0.0144923	0.0485419	-0.0625704	0.12918	-0.0358494	0.098595	0.197543	0.0888548	0.0232579	0.0833833	0.125054	0.102401	0.110213	0.153371	0.00325114	0.16864	0.184563	0.057713	0.0256973	0.107275	-0.0873499	0.07379	0.196822	0.0762046	0.0644243	0.26397	0.143618	0.0367277	0.144422	0.0147699	0.11044	0.0879036	0.15675	0.0661419	0.0538121	-0.0662137	-0.0110181	0.130519	0.192711
Agathobacter	-0.401998	-0.0511616	0.235675	0.408975	0.348268	-0.0218495	0.189026	-0.0425913	-0.0220803	-0.188739	0.112805	0.173575	-0.0535562	0.330588	0.281994	0.0817674	-0.0412518	0.00396863	-0.00942292	0.295495	0.327201	0.0608394	0.290412	0.0867176	-0.283188	0.374986	0.147801	-0.0964759	0.0624094	0.33905	0.200677	0.381281	0.122341	0.363236	0.246947	0.353831	0.0690957	0.24624	0.298884	-0.147665	0.229142	0.0312624	-0.096728	0.248827	0.160629	-0.00758748	0.135562	0.159457	0.178687
Atopobium	-0.340335	0.205026	0.22233	0.275707	0.0901966	0.249034	0.302723	0.205297	-0.0777309	0.296362	0.0780741	0.10836	-0.36975	0.0811878	0.121956	-0.017663	0.400345	0.0323138	-0.0503373	0.332783	0.265113	0.151021	0.105561	0.39366	-0.02075	0.274466	0.194038	0.0618674	0.156108	0.32011	0.199763	0.306682	0.0902133	0.188737	0.102116	0.161785	0.0862758	0.0066174	0.111047	0.115204	0.205926	0.220336	0.202856	-0.0127832	0.229364	-0.160429	-0.00492428	0.284615	0.229185
Turicibacter	-0.646547	0.278692	0.246379	0.552207	0.323373	0.497777	0.516082	0.137068	-0.258285	0.278431	0.171892	0.234876	-0.335888	0.301649	0.180304	0.00442455	0.407257	-0.0262067	0.0984844	0.385436	0.505631	0.0982931	0.0197802	0.573315	0.0794385	0.542925	0.342856	0.187971	0.232255	0.657633	0.382529	0.582566	0.146389	0.52609	0.23255	0.266982	-0.0759883	0.0410687	0.169437	-0.00497687	0.399165	0.338891	0.178545	0.128144	0.437474	-0.331627	-0.0112086	0.303496	0.432497
Sporosarcina	-0.348451	0.179053	0.289147	0.18169	0.0474017	0.104104	0.292446	0.015267	-0.0156661	0.0723454	0.262199	0.0324012	-0.350942	0.0677102	0.460486	0.0450835	0.154585	0.104453	-0.126941	0.226734	0.112412	0.0715658	0.256453	0.257112	0.14891	0.266362	0.324634	0.040684	0.32799	0.235817	0.0280658	0.332981	0.122011	0.140982	0.404107	0.345538	-0.177064	-0.0224132	0.306011	-0.0714439	0.0528381	0.33644	0.0515214	0.0227671	0.13521	-0.0974425	0.191303	0.0791307	0.262611
Lachnospiraceae_NK4A136_group	-0.525592	0.205889	0.444458	0.441058	0.310384	0.234863	0.445483	-0.0515226	-0.0572145	0.092639	0.410421	0.203173	-0.345066	0.381463	0.306738	-0.00431449	0.196131	0.0874978	-0.0942242	0.503311	0.271803	0.303812	0.218554	0.388828	-0.249142	0.483644	0.28205	0.1611	0.348236	0.452961	0.174287	0.507914	-0.00937294	0.402577	0.28117	0.18113	0.0137575	0.325002	0.37163	0.11586	0.215836	0.197109	0.163526	0.151776	0.371626	-0.0704237	0.134059	0.276051	0.334929
Mitsuokella	0.0930399	-0.284089	0.00607303	-0.018914	-0.190727	-0.00397469	0.131152	0.159666	0.00485901	0.220188	-0.0296894	-0.11524	-0.0684767	0.173171	-0.0154097	0.0109991	0.0600131	0.0650453	0.150798	0.0246053	-0.11001	0.113102	-0.0186471	-0.0226363	0.162224	0.0146422	-0.0236687	-0.0773248	0.125059	0.0831445	-0.0514639	0.149242	0.0239165	-0.0777694	0.131071	0.326207	-0.065372	0.0825994	-0.0868077	0.114087	0.0347765	0.0962091	0.0918833	-0.0175389	0.0943952	0.134841	0.0583347	0.0276309	0.0702069
Ruminococcus_gauvreauii_group	-0.567571	0.151536	0.257493	0.580863	0.361277	0.384115	0.564048	0.0127083	-0.302876	0.241616	0.30992	0.451889	-0.322596	0.247045	0.142071	-0.056257	0.404724	-0.0404731	-0.0464838	0.394462	0.396004	0.204772	-0.0375965	0.606921	-0.0644633	0.569455	0.252469	0.22324	0.174102	0.479035	0.397635	0.481616	0.126683	0.561097	0.157429	0.199112	0.0896323	0.0330395	0.0702012	0.0696607	0.414395	0.324997	0.208957	0.17343	0.545054	-0.265286	-0.0260438	0.408264	0.514479
Coprococcus_3	-0.649873	0.318562	0.32887	0.715397	0.260448	0.521913	0.472514	0.166397	-0.31703	0.372587	0.281822	0.364156	-0.233128	0.268348	0.0562522	0.0506864	0.468477	0.0106436	0.0916736	0.499034	0.435736	0.289146	0.0660542	0.651412	-0.107449	0.662292	0.507137	0.348625	0.242334	0.522397	0.345059	0.394214	0.238162	0.477216	0.134705	0.242868	0.263352	-0.110948	0.198477	0.121103	0.488118	0.286882	0.2776	0.198452	0.524774	-0.402466	-0.0962789	0.506307	0.529412
Ruminococcaceae_NK4A214_group	-0.25426	-0.0141248	0.235474	0.315862	0.140991	0.0843646	0.31441	0.0616575	-0.0764506	0.0516882	0.352949	0.115449	-0.160567	0.125773	-0.106696	-0.0816217	0.299138	-0.0775723	0.27787	0.329377	0.00307963	0.631111	-0.144817	0.123848	-0.0321876	0.218522	0.44051	0.122659	0.0309955	0.149303	-0.00771481	0.0558487	0.0377824	0.121126	-0.0460347	0.0965305	0.227195	-0.0136363	0.207296	0.403638	0.233617	0.129645	0.0824113	0.0833605	0.25302	-0.14318	-0.0424477	0.70149	0.177297
Phascolarctobacterium	-0.207365	-0.126911	0.270695	0.234826	-0.0483106	-0.0816649	0.187979	-0.048803	0.00909877	0.192798	0.258275	-0.0101171	-0.32616	0.28286	0.206137	0.00903907	-0.00646425	0.0472237	0.025003	0.161848	0.0714553	0.184105	0.192404	0.298737	-0.0649962	0.243915	0.152848	-0.112873	0.209828	0.121286	0.0480283	0.303811	0.0121159	0.101267	0.169915	0.167064	-0.0317197	0.262021	0.084994	0.0289845	-0.0614343	0.159655	-0.00663651	-0.0366264	0.229262	0.163308	0.201321	0.226398	0.178687
Eubacterium_coprostanoligenes_group	-0.346286	-0.0119747	0.363558	0.467815	0.168797	0.0954565	0.468178	0.0740633	-0.225838	0.199995	0.467066	0.0868485	-0.163157	0.252608	0.0373588	-0.0434223	0.33388	-0.0426745	0.146806	0.476145	0.127786	0.623288	-0.0198841	0.290549	-0.123912	0.397916	0.521522	0.193684	0.168132	0.2665	0.106022	0.162547	0.021439	0.260627	0.13925	0.219749	0.117108	0.0673831	0.365565	0.352524	0.317727	0.118449	0.321774	0.233996	0.323158	-0.147814	0.0375066	0.576402	0.33867
Prevotella_7	0.121396	0.124975	-0.1873	-0.0897376	-0.332825	0.164766	-0.0640541	0.264666	-0.191589	0.41372	-0.0184845	-0.193772	-0.102502	-0.238583	-0.157456	0.0294921	0.277734	-0.0118096	0.069519	-0.0923251	-0.112204	-0.00545284	-0.208068	0.114936	0.239383	-0.126776	0.0408976	0.00362035	0.135238	-0.0179143	-0.149716	-0.22171	0.0520289	-0.233541	-0.0480928	0.0231294	-0.188141	-0.159237	0.0292395	0.14512	0.0135398	0.149156	0.233058	-0.0130739	-0.0764572	-0.0787186	-0.190121	-0.119403	0.0924913
Eubacterium_eligens_group	-0.25277	0.144098	0.00115198	0.381861	0.342836	0.184415	0.122165	0.0965875	-0.102625	-0.111738	-0.0610352	0.0858887	-0.0433329	0.100143	-0.080025	0.0641358	0.0270982	-0.0244384	0.096606	0.142946	0.439548	0.0335985	-0.0153383	0.0830116	-0.0797921	0.246433	0.0933046	0.0727834	-0.15089	0.332265	0.280919	0.127092	0.019472	0.210482	-0.209796	-0.0237483	0.185174	-0.0373023	0.133333	-0.0591129	0.379154	-0.12965	0.16647	0.299714	-0.0264015	-0.246676	0.0217543	0.0929024	0.0628311
Howardella	-0.0381506	-0.15302	0.193861	0.0717769	-0.0492818	-0.0800418	0.0245172	0.0507487	-0.038899	0.0496084	0.174793	-0.143594	-0.251113	0.113111	0.0408977	0.0508889	0.0687164	0.00512501	-0.0162228	0.121806	-0.045238	0.184645	0.0280612	0.0557464	-0.0515461	0.00849755	0.101279	-0.146096	0.144625	-0.0613954	-0.131888	0.0957308	-0.00801267	0.0422004	0.161933	0.14208	0.0257813	0.204012	0.156155	0.232383	0.0248024	0.0195679	-0.0787041	-0.0741751	0.00919356	0.0265731	0.0631474	0.200123	0.0216175
Fluviicola	-0.0273406	0.00124067	0.123342	0.069518	-0.0249472	0.00703879	0.0185554	0.131233	-0.0127312	0.0408746	0.0277742	-0.0400141	0.0163963	0.0639498	-0.00380692	0.0664494	0.0607033	0.176094	-0.0326778	0.0792424	0.0470927	0.0344305	0.093449	0.0638692	0.0073679	0.00661046	0.0584229	0.0627722	0.133828	0.0347884	-0.0426668	0.0168049	0.0814904	0.0413636	0.0458941	0.117543	0.0751895	0.121178	0.0346072	0.00843753	0.0347383	0.0356291	0.0675833	-0.0207381	0.000320307	-0.0148027	-0.0664188	-0.00318829	0.0725467
Paeniclostridium	-0.33938	0.0399533	0.184553	0.249746	0.111166	0.188677	0.197097	0.0634038	0.00411961	0.163983	0.0814837	0.0657238	-0.227034	0.252996	0.272622	0.110312	0.114913	0.0753894	-0.0675761	0.126131	0.215884	-0.0320519	0.260697	0.277101	-0.062438	0.31964	0.116161	-0.0124825	0.213539	0.380041	0.087117	0.469526	0.224855	0.227489	0.40245	0.325738	-0.0700701	0.157514	0.183442	-0.117334	-0.0187984	0.29987	0.1776	-0.00985494	0.183459	-0.034199	0.154206	0.0338372	0.189897
Tenacibaculum	-0.0629402	0.0783605	0.179972	0.0894399	-0.0494325	0.028043	0.0226505	0.146001	-0.0398619	0.165768	0.0903008	0.0262718	-0.0661272	0.0226614	-0.0691957	0.150035	0.0793738	0.0693171	-0.0157617	0.0773963	-0.00411956	0.100205	0.0272668	0.0586067	0.0475909	0.107652	0.130056	0.0322144	0.147177	0.025826	0.0173485	0.0196062	0.0457652	0.0228504	0.0390161	0.0672934	-0.115191	0.0602184	0.0405064	0.0862255	0.085065	0.112029	0.139792	0.0753522	0.0921098	-0.0636009	-0.0364325	0.0596499	0.134324
Sellimonas	-0.290628	0.22348	-0.0230794	0.105211	0.182094	0.209287	0.19513	0.0658961	0.0709816	0.124563	-0.00126642	0.409825	-0.0939723	0.0168175	0.011174	0.0053596	0.245039	0.0383681	0.0834493	0.071906	0.165829	0.116071	0.0382521	0.0664194	-0.0511835	0.199723	0.163761	0.0657938	0.00395173	0.101599	0.304886	0.199239	-0.00025825	0.168439	0.254442	0.141391	0.0383561	-0.150128	0.0867853	-0.0266674	0.0788334	0.224031	0.0979856	-0.13643	0.105656	-0.311686	0.0108711	0.0808737	0.0841355
Akkermansia	-0.312177	0.372633	0.108233	0.341222	0.00271117	0.378351	0.170893	0.215473	-0.210682	0.439549	0.116501	0.259816	-0.234043	0.00953929	-0.175717	0.012874	0.47097	0.0325881	-0.0956331	0.131957	0.165088	0.279974	-0.166562	0.406145	0.104279	0.310026	0.474734	0.067735	0.122943	0.237123	0.126921	0.108556	0.14772	0.0990689	0.108389	0.0827128	-0.0486967	-0.174101	0.125429	0.238681	0.24522	0.279501	0.263251	-0.00634613	0.217538	-0.279132	-0.220098	0.370709	0.341527
Ruminococcaceae_UCG_013	-0.714001	0.261952	0.388776	0.668547	0.666168	0.368326	0.503794	0.032387	-0.142866	-0.00616846	0.241556	0.40868	-0.188968	0.340519	0.147279	0.0287217	0.243348	-0.0178906	0.0608485	0.542995	0.552323	0.319392	0.111825	0.259741	-0.292427	0.493385	0.46834	0.19773	0.110291	0.496771	0.314939	0.480061	0.0860402	0.659497	0.20437	0.26959	0.270751	0.130771	0.363008	0.131078	0.569804	0.223683	-0.0165312	0.242644	0.426191	-0.374785	0.111861	0.488621	0.382228
Jeotgalicoccus	-0.199611	-0.190424	0.202778	0.151553	0.168716	-0.148983	0.145559	-0.202949	0.142815	-0.21242	0.152863	-0.0700028	-0.187289	0.17606	0.693494	0.0231208	-0.166017	0.00810866	-0.265208	0.197766	0.127937	-0.15382	0.461664	0.168432	-0.0889905	0.214408	0.0404069	-0.158208	0.215116	0.160112	0.0955788	0.480238	0.0624578	0.281221	0.396821	0.223315	-0.109262	0.318192	0.141819	-0.285657	-0.144144	0.0173308	-0.191093	-0.0948766	0.056572	0.17686	0.449591	-0.0216487	-0.0125488
Lactobacillus	-0.0821491	-0.300068	0.131793	-0.0368203	0.150952	-0.12677	0.0978899	0.0259975	0.0958629	-0.0424633	0.0330226	0.0915769	0.0477952	0.169156	0.233557	0.061621	0.0870433	0.0607147	0.100958	0.127608	-0.116556	0.16748	0.257055	-0.070492	-0.170888	0.127136	-0.0145017	0.0475892	0.260512	0.00358248	0.00117219	0.163487	0.101706	0.193559	0.209979	0.287086	0.0693158	0.254841	0.175256	0.045966	-0.11136	0.119105	-0.0448897	-0.0234413	0.124389	0.0398033	0.193537	0.0774243	-0.0615683
Lachnospiraceae_FCS020_group	-0.57421	0.167402	0.275169	0.661402	0.41111	0.424426	0.485062	0.14705	-0.329983	0.240756	0.303709	0.294281	-0.1954	0.319336	0.0117695	-0.0217347	0.318778	0.0159113	0.215654	0.549965	0.434454	0.369389	-0.0121756	0.432456	0.0169218	0.593941	0.496393	0.241094	0.195044	0.528765	0.256594	0.394303	0.140271	0.424067	0.0474446	0.194808	0.251946	0.0349717	0.21353	0.225094	0.581097	0.22125	0.271374	0.316195	0.447344	-0.377296	-0.0179752	0.553615	0.467459
Ruminococcus_gnavus_group	-0.297514	0.406719	-0.161357	0.0946317	0.0146871	0.549767	0.195637	0.268258	-0.263637	0.445248	-0.0788528	0.285976	-0.178246	-0.111347	-0.30275	0.0124868	0.312381	0.0315094	0.0857666	0.0763411	0.306769	0.173791	-0.209797	0.14571	0.108854	0.0308295	0.153556	0.0813153	0.0777957	0.289596	0.191804	0.168449	0.0752615	-0.0362939	0.0615995	0.0518375	0.102444	-0.198641	0.0269381	0.26265	0.212874	0.351461	0.248011	-0.162098	0.149281	-0.431676	-0.233583	0.134341	0.214466
Succinivibrio	-0.128515	-0.328577	0.219555	0.0168325	0.231321	-0.240579	0.0034216	-0.200693	0.21117	-0.364214	0.0591831	-0.146884	-0.0998347	0.154718	0.522074	0.0162059	-0.228259	-0.0968156	-0.0503275	0.186497	0.00372748	-0.0931598	0.394933	-0.167703	-0.248682	0.0416687	-0.0672514	-0.0825131	0.070329	0.0202021	0.0206845	0.333281	-0.0187508	0.24556	0.233462	0.144615	-0.0131324	0.383929	0.17383	-0.169227	-0.0684239	-0.0528765	-0.348713	-0.0152037	-0.150742	0.200248	0.474208	-0.0633941	-0.246842
Pseudochrobactrum	-0.0687109	0.0225806	0.16315	0.0549189	-0.0557111	0.0120201	-0.0235782	0.122162	-0.00830461	0.124061	0.0714125	-0.0918068	0.00477472	0.0754417	0.101221	0.0594693	0.0266123	0.142603	-0.074781	0.0467002	0.0393047	-0.0404166	0.250573	0.0959933	0.0232801	0.0924505	0.14503	-0.0068103	0.204558	0.0262503	-0.0755989	0.0957261	0.0810555	0.0656751	0.184612	0.142131	-0.0715906	0.105363	0.119436	-0.0460085	0.00601345	0.0808579	0.118439	0.0427282	0.0590416	-0.0491249	0.0366438	-0.0445215	0.0735496
Ruminococcaceae_UCG_002	-0.240709	0.11016	0.186129	0.273125	0.153314	0.135304	0.157201	0.111408	-0.0514556	0.123068	0.183372	-0.00203632	-0.063249	0.0768045	-0.0696136	0.0571618	0.222233	0.0263332	0.00260049	0.188583	0.119244	0.268314	-0.0375988	0.0871672	-0.0516765	0.221288	0.303766	0.160671	0.0573679	0.208387	0.0110975	0.137272	0.0426684	0.150829	0.0112536	0.109354	0.218855	-0.0181467	0.09821	0.210018	0.176518	0.149467	0.0759826	0.114328	0.0959261	-0.119165	0.0035868	0.344426	0.101363
Streptococcus	-0.236714	0.0190845	0.176229	0.235511	0.184548	-0.0327391	0.213578	-0.0723714	0.029877	0.174734	0.226065	0.339974	-0.161375	0.169513	0.192212	0.0309971	0.126527	0.0501594	0.0981385	0.126161	0.124569	0.140883	0.049944	0.215531	-0.0322203	0.264092	0.129165	0.12013	0.243021	-0.00731359	0.205695	0.14935	0.142681	0.176651	0.00661296	0.158252	0.0305027	0.118768	0.107674	0.0130961	0.0342138	0.11718	0.0697565	0.0380432	0.265857	-0.180002	0.0866261	0.245527	0.380524
Tyzzerella_4	-0.385583	0.447135	0.0225413	0.354389	0.00351126	0.48739	0.271682	0.331513	-0.268787	0.446829	0.0422808	0.219279	-0.150861	0.0847412	-0.346802	0.0563049	0.494086	0.0797235	0.0519611	0.177601	0.301222	0.289179	-0.153806	0.350874	0.0885711	0.326565	0.398779	0.111125	0.165685	0.428703	0.142361	0.2563	0.120419	0.0569936	0.146028	0.0920774	0.241598	-0.19478	0.116833	0.331352	0.250815	0.296238	0.425175	-0.0215641	0.204103	-0.472099	-0.209639	0.380752	0.314046
Tepidimicrobium	-0.0560538	-0.0723006	0.2308	0.0600393	0.0351018	-0.0807979	0.0323068	0.0540663	0.0329103	0.0471157	0.102905	-0.0485796	-0.155883	0.102943	0.334462	0.0670209	0.0219573	0.0449671	-0.00193409	0.199397	0.000476935	0.0346569	0.198996	0.111354	0.230093	0.0645246	0.0977392	0.0706247	0.24809	-0.0154281	0.0358358	0.0918035	0.114997	0.100524	0.0896997	0.157641	-0.133924	0.0590171	0.125536	0.0350242	0.0747455	0.0252044	0.00370392	0.097296	0.162803	-0.0149582	0.150411	0.0512747	0.106671
Fusobacterium	0.129183	0.218255	-0.127153	-0.172338	-0.334601	0.166989	-0.187862	0.131524	-0.198225	0.210437	-0.149219	-0.0683211	0.092467	-0.0948456	-0.149995	0.0785383	-0.0519081	0.0707103	-0.115484	-0.24542	0.0134454	-0.125256	-0.0721375	0.117691	0.0779343	-0.0452427	-0.120741	-0.208241	0.00276218	-0.012879	-0.0254445	-0.0261798	0.0360195	-0.227583	0.156654	-0.155405	-0.158584	-0.0714236	-0.122497	-0.0942095	-0.194875	0.0822248	0.323946	-0.198922	-0.00345751	-0.0018632	-0.230181	-0.23292	0.0283682
Citrobacter	-0.0246502	0.00866787	0.150504	0.0937163	0.0417491	0.00205847	-0.044167	0.140893	-0.0255098	-0.0613039	-0.0684951	-0.0530809	0.0811303	0.0568054	0.0394527	0.0235395	-0.0599382	0.0940667	-0.127516	0.090949	0.139641	0.0816368	0.130435	0.0265855	-0.0592113	0.0968385	0.0897536	0.0338646	0.0733937	0.0741739	-0.0201174	0.0843805	0.133961	0.0922204	0.0422713	0.0173673	0.00478408	0.118856	0.10857	0.0304339	0.0934176	0.014337	-0.002889	0.0171953	0.0642171	0.0599881	-0.0410574	0.0451519	0.0224273
Gallicola	-0.184766	0.00379474	0.130351	0.083424	0.0643951	0.0811317	0.11409	0.0177713	0.0534677	0.084128	0.122676	-0.00481461	-0.23277	0.000622644	0.364985	0.0143257	0.0723549	0.0396099	-0.054107	0.160478	0.0989644	-0.0233952	0.213163	0.134544	0.0762842	0.118264	0.0212437	-0.022068	0.35912	0.0388484	0.0818489	0.2084	0.17099	0.162773	0.212941	0.179536	-0.0688498	-0.00957032	0.12613	0.0117207	0.044938	0.152157	0.0660626	-0.0118744	0.144633	-0.0250911	0.213093	0.00585819	0.157019
Parapedobacter	-0.0743985	-0.0547571	0.026633	0.0422653	0.131921	-0.0791813	0.0124179	-0.00581523	0.0959764	-0.166744	-0.0565834	-0.0182323	0.0809959	0.0430404	0.256443	0.137038	-0.0678764	0.027199	-0.0407079	0.0270514	0.108749	-0.0636788	0.247718	-0.0699446	-0.0662942	0.104723	0.0709517	-0.027184	-0.00771783	0.0629689	0.0498197	0.162434	0.0467213	0.122248	0.177077	0.126357	-0.0172438	0.0672122	0.100615	-0.229425	-0.042879	0.0628832	-0.0260769	-0.0511189	-0.0606809	0.023249	0.133083	-0.0479564	-0.0538958
Fastidiosipila	-0.205859	0.164273	0.185334	0.109709	0.107851	0.106006	0.157839	0.10308	0.0264255	0.195763	0.017162	0.113669	-0.141758	0.0296796	0.25389	0.0525125	0.130185	0.0259342	0.0738099	0.158245	0.156618	-0.0124442	0.117612	0.166895	0.141846	0.0542413	0.129045	0.131621	0.188912	0.10063	0.179109	0.155258	0.222467	0.12539	0.0124124	0.129579	-0.066211	-0.00295096	0.0404225	0.041944	0.148554	0.128667	-0.00316343	0.15697	0.183484	-0.193807	0.0276318	0.0970152	0.147806
Erysipelotrichaceae_UCG_003	-0.407403	0.219002	0.379492	0.353106	0.189432	0.263108	0.470848	-0.0416304	-0.131852	0.0186507	0.143829	0.316853	-0.0547449	0.262041	0.260037	-0.0286256	0.130106	-0.00139254	-0.197666	0.350804	0.421614	0.101133	0.173124	0.539858	-0.242598	0.387	0.146586	0.141476	0.181772	0.485098	0.442482	0.502652	0.0456999	0.493946	0.178277	0.115285	-0.00621292	0.206441	0.0804559	-0.14182	0.136584	0.167006	0.165837	0.107509	0.502642	-0.0854504	-0.0547814	0.152187	0.337883
Aerosphaera	-0.249715	-0.00451619	0.278184	0.133848	0.199164	0.00607529	0.14933	-0.152266	0.118216	-0.166289	0.160983	-0.0101642	-0.197528	0.141155	0.603407	0.0195716	-0.0913796	0.0799731	-0.18803	0.190416	0.121817	-0.0614661	0.386317	0.16547	-0.167927	0.162969	0.0241464	-0.105977	0.267222	0.0576501	0.0844973	0.344677	0.0983464	0.261034	0.344952	0.178625	-0.111939	0.21881	0.184239	-0.224623	-0.0622879	0.0542087	-0.0436945	-7.96e-05	0.164817	0.0528579	0.309483	-0.00636879	0.0898513
Alkalibacterium	-0.0649464	-0.108812	0.112262	-0.0201089	0.0108671	-0.130271	-0.0447353	0.0516018	0.140447	-0.0868274	0.0111274	-0.168066	-0.167161	0.0161173	0.398613	0.0726305	-0.101177	-0.00770689	-0.0537314	0.140646	0.0392472	-0.0567241	0.381876	-0.0266933	0.048198	0.0249622	0.0880119	-0.0584943	0.165425	-0.0224017	-0.0826237	0.16572	0.0535889	-0.0106161	0.162792	0.102821	-0.100416	0.0663793	0.191723	-0.00784697	0.0204863	0.019531	-0.111461	0.0198536	-0.0968994	0.106468	0.328386	-0.0239727	-0.151812
Acholeplasma	-0.333823	-0.0667273	0.299831	0.164648	0.306495	-0.0576784	0.168991	-0.139055	0.157635	-0.168223	0.173487	-0.0474311	-0.242789	0.180057	0.798118	0.0638764	-0.101657	-0.0754927	-0.128352	0.320469	0.181442	-0.00474489	0.474685	0.113109	-0.0442899	0.196398	0.142221	-0.0544626	0.170761	0.201566	0.0722661	0.418819	0.151241	0.255152	0.354967	0.250305	-0.113983	0.264489	0.297365	-0.1703	-0.0145086	0.0752871	-0.189785	0.0256054	0.0911668	0.0192008	0.408843	0.0852103	-0.00403786
Idiomarina	-0.141126	-0.153865	0.195326	0.0366419	0.24602	-0.187442	-0.00789506	-0.132918	0.231849	-0.334061	0.0437093	-0.0790396	0.0157459	0.125281	0.645916	0.0741134	-0.237703	0.0384388	-0.162245	0.141085	0.123557	-0.115322	0.525316	-0.079347	-0.0918294	0.091082	0.0223903	-0.0962411	0.0642205	0.0490742	0.0356907	0.320519	0.0872979	0.195337	0.291753	0.228955	-0.0817416	0.290943	0.175289	-0.292872	-0.121793	-0.0151895	-0.285546	-0.0118976	-0.0347131	0.145106	0.378846	-0.0764856	-0.155877
Fusicatenibacter	-0.615587	0.223986	0.352823	0.665458	0.313019	0.423481	0.444235	0.0340579	-0.270853	0.24905	0.267494	0.410177	-0.258212	0.399207	0.195069	0.0241747	0.298731	0.0309842	0.081185	0.415284	0.429875	0.208975	0.15175	0.698114	-0.210936	0.708894	0.393596	0.151927	0.367603	0.48724	0.328888	0.481432	0.176253	0.512129	0.336458	0.221592	0.0784794	0.110864	0.212564	-0.0367508	0.37567	0.286938	0.338033	0.198474	0.623305	-0.312687	0.00919782	0.417421	0.589789
Streptomyces	-0.012941	-0.032869	0.0278888	0.0305082	-0.0461575	-0.0956287	0.00157633	0.0451517	0.00312933	0.0529677	0.0727381	-0.0201934	-0.0357233	0.0397409	-0.0320787	0.0629159	0.035753	0.0941584	-0.00982363	0.0692155	-0.0545127	0.161664	0.0628367	0.0246726	0.0106382	0.0959024	0.118402	0.0710536	0.0983686	-0.0404732	-0.057692	0.0349657	0.0545324	-0.105819	-0.00726421	0.0372872	0.0444716	-0.0898037	0.0847524	0.177467	0.102075	0.0758807	0.0827575	0.0707034	0.0552944	-0.0708147	0.0805487	0.140249	-0.0155075
Actinomyces	-0.531948	0.252091	0.291673	0.49185	0.280074	0.413876	0.363002	0.184909	-0.144871	0.285198	0.175349	0.189419	-0.365468	0.234449	0.0895521	0.0104269	0.368444	0.0536065	0.0898846	0.381389	0.356812	0.232209	0.077459	0.402966	-0.00351395	0.422239	0.337273	0.0433324	0.192288	0.522597	0.264225	0.368165	0.182777	0.323202	0.266745	0.265044	0.0328604	0.00624715	0.297668	0.121707	0.323813	0.333262	0.2362	0.143991	0.248088	-0.316923	-0.00972243	0.33265	0.329421
Proteus	-0.166358	0.0356541	0.0841962	0.0982492	0.0970866	0.0221734	-0.00283875	0.106081	0.0818975	0.0202901	0.000136892	0.058479	-0.163483	0.12485	0.245731	0.0346103	-0.0860817	-0.0786959	-0.0600693	0.198962	0.12644	-0.0668722	0.305967	0.0570987	-0.0963793	0.204221	0.0837853	0.012914	0.225651	0.0932541	0.0235342	0.155117	0.0658854	0.181697	0.188966	0.020667	-0.123453	0.126756	0.211328	-0.125204	0.0982649	0.0562974	-0.0606294	0.0852588	0.106023	-0.0797859	0.151197	-0.0184195	0.0028211
Granulicatella	-0.257865	0.123083	0.220421	0.26931	0.11413	0.163025	0.15306	0.158136	-0.0114124	0.10343	0.136679	0.0459218	-0.11786	0.157123	0.120048	-0.0213933	0.17077	0.0628966	-0.119127	0.257505	0.209979	0.122734	0.188126	0.183748	-0.0199253	0.2771	0.244844	0.0567853	0.132517	0.227419	0.0845526	0.280099	0.116586	0.218134	0.255865	0.168601	0.0226288	0.040703	0.193088	0.0231562	0.198979	0.104294	0.120932	0.00467266	0.140779	-0.0735198	0.0323781	0.168093	0.106822
Aeromonas	-0.293381	0.198594	0.15928	0.198663	0.0818837	0.203069	0.195606	0.0866994	-0.115864	0.160143	0.0489533	0.00246626	-0.20123	0.169574	0.407732	0.0562039	0.149867	0.0708346	-0.151046	0.198254	0.249628	-0.0158734	0.142179	0.323104	0.0994222	0.247694	0.0894681	0.10292	0.242738	0.258496	0.0676346	0.257257	0.161741	0.202863	0.247662	0.214843	-0.193796	0.0934069	0.0766361	-0.132914	0.0774938	0.226915	0.0813423	-0.044557	0.1764	-0.119885	0.0585112	0.088913	0.235522
Blastococcus	-7.19e-05	-0.0672743	0.0808396	-0.015974	-0.08661	-0.0497874	-0.0749621	0.0568075	0.0573948	0.0296618	0.0198371	-0.101779	-0.0249909	0.0214131	0.0939811	-0.0187108	-0.0438957	-0.0337021	-0.041644	0.0399977	-0.0608163	-0.0328005	0.0915806	-0.026884	0.0194711	-0.0157486	0.0721352	0.0768155	0.160819	-0.0143964	-0.117199	0.0129205	-0.0192155	-0.0176168	0.0955096	-0.00362018	-0.0292623	0.0148982	0.143914	0.0387195	0.00207387	-0.0436085	-0.00603757	-0.0188335	-0.0676353	0.058261	0.109443	-0.02769	-0.0152314
Sutterella	-0.343507	0.0884667	0.334746	0.235865	0.161428	0.176419	0.298977	0.0069357	-0.130916	0.251689	0.0995423	0.178461	-0.226686	0.344965	0.214043	0.0611122	0.158344	0.0912722	-0.124321	0.197705	0.222548	0.0823597	0.16977	0.335639	-0.20985	0.311632	0.0478444	0.0678526	0.312626	0.317183	0.0884787	0.400132	0.113944	0.366937	0.298629	0.272965	-0.0256018	0.332584	0.0649002	-0.0194204	0.0958175	0.269765	0.168249	0.0207838	0.32507	-0.0226708	-0.0232799	0.114642	0.334177
CAG_352	-0.489824	0.258785	0.349465	0.418438	0.151977	0.303237	0.305088	0.0496298	-0.0878144	0.289791	0.148393	0.312088	-0.333917	0.39667	0.311366	0.0338618	0.297501	0.0960054	-0.160707	0.378641	0.320877	0.026844	0.207867	0.59281	-0.112629	0.462045	0.227761	0.0641032	0.277821	0.434362	0.246091	0.565732	0.15207	0.399726	0.332751	0.230377	-0.106051	0.143938	0.121321	0.00721503	0.240681	0.285479	0.148967	0.103972	0.503404	-0.0923039	-0.0018446	0.236832	0.455025
Pedobacter	-0.0399301	-0.122614	0.160479	-0.0319086	0.217993	-0.263227	-0.100708	-0.185034	0.318102	-0.375367	-0.0510873	-0.0950985	0.0757269	0.0967081	0.498509	0.0544165	-0.272351	0.0234419	-0.231324	0.0801683	0.0926897	-0.157154	0.405154	-0.188871	-0.168823	0.0383333	-0.0276548	-0.13278	-0.0446621	0.00592595	0.017433	0.240983	0.0298194	0.181377	0.207587	0.131595	-0.0669643	0.288329	0.137186	-0.322559	-0.164916	-0.110203	-0.345058	-0.0432486	-0.143305	0.175581	0.266687	-0.1257	-0.280142
Tissierella	-0.312663	-0.0480213	0.342972	0.161942	0.139981	0.0353828	0.23617	-0.0938078	0.0573929	0.00178163	0.250315	-0.0510962	-0.384759	0.144433	0.868379	-0.00132087	0.0393776	0.00235368	-0.117969	0.35088	0.101272	0.0061476	0.488799	0.248764	0.0741417	0.250043	0.165086	0.0473602	0.405746	0.190269	0.0920188	0.424681	0.168422	0.242505	0.421161	0.318793	-0.187361	0.233295	0.268656	-0.0856339	0.016595	0.171301	-0.00941921	0.0215883	0.213208	0.00275257	0.361503	0.0683309	0.163228
Ruminococcus_1	-0.511188	0.162742	0.222151	0.680899	0.44739	0.30753	0.435329	0.132855	-0.257489	0.0754228	0.29392	0.175045	-0.00156635	0.269169	-0.146111	0.0321577	0.383156	-0.045021	0.245748	0.335527	0.374554	0.463959	-0.0888226	0.249666	-0.09596	0.398895	0.509967	0.208988	-0.129786	0.379726	0.220235	0.235516	0.100505	0.361656	-0.0782158	0.137459	0.454094	-0.192476	0.190817	0.207603	0.587402	0.0534215	0.263422	0.211116	0.328994	-0.278502	-0.0630878	0.559418	0.3518
Coprococcus_2	-0.247145	0.0435055	0.31775	0.403033	0.272676	0.0730141	0.291419	0.19554	-0.162903	0.0285576	0.10035	0.106756	0.0834142	0.39408	-0.0434679	0.00345874	0.227518	0.0403844	0.0495429	0.383743	0.293289	0.302989	0.105302	0.156794	-0.182659	0.332809	0.236319	0.271683	0.152956	0.298749	0.0754501	0.25278	0.00298898	0.276327	0.0971134	0.159698	0.302781	0.171136	0.164548	0.0477569	0.363596	-0.0182737	0.25574	0.0965061	0.291215	-0.114948	-0.165826	0.27079	0.166343
Knoellia	-0.00280743	-0.0419299	0.0250551	0.0189315	-0.0759821	0.0144221	-0.0503306	-0.00510065	0.0400989	0.0470878	0.047155	-0.00297793	-0.0666843	-0.0463081	-0.0381961	-0.0109177	0.0373848	-0.028713	0.00223955	0.0281908	-0.0391304	0.0491982	0.0426708	0.030265	0.11796	0.04037	0.0666038	-0.044451	0.0502886	-0.0142255	0.00890767	0.0642938	0.0198662	-0.0174774	-0.0198253	0.0450966	-0.0932241	-0.0404903	-0.0462846	0.0814966	0.0527967	0.068456	0.0264026	-0.00391156	0.0560946	0.028481	-0.0141916	0.0660855	0.0320505
Eubacterium_ventriosum_group	-0.131553	0.234924	0.231173	0.198105	-0.0143073	0.314835	0.0324433	0.305363	-0.143546	0.290959	0.134268	0.0748466	-0.0348029	0.0291005	-0.119325	0.0903686	0.290773	0.0978228	-0.0601818	0.159893	0.146363	0.379719	-0.0313744	0.221253	0.0955584	0.120328	0.313266	0.24619	0.188963	0.206116	0.014083	0.102396	0.10046	0.0730769	0.0769652	0.0221803	0.0909906	-0.0403601	0.17331	0.240585	0.132843	0.12254	0.488692	0.0397611	0.259651	-0.0724479	-0.244121	0.216315	0.275497
Lechevalieria	-0.0884774	0.00746713	0.0964501	0.0505505	0.0332744	0.0528161	0.0627295	0.03762	0.0396985	0.0613621	-0.0205366	0.027869	-0.0866976	0.0475783	0.125242	0.0512095	0.0474442	0.068367	0.0611398	0.114181	0.0352083	0.0161851	0.078913	0.0824585	0.0400985	0.077958	0.0255228	0.0281769	0.120965	0.104284	0.00785492	0.107644	0.155208	-0.00188425	0.0979725	0.0839859	-0.0241005	0.0935321	0.0404211	0.0658827	0.0372496	0.0794247	0.0851363	-0.0141677	0.119513	-0.0666309	0.0920733	0.0678836	0.0675858
Oligella	-0.112514	0.089385	0.223153	0.0780116	-0.196514	0.100352	0.191275	0.108246	-0.148603	0.315414	0.202937	-0.00612236	-0.246124	0.138526	0.349029	0.0314854	0.139011	0.232944	-0.0861445	0.156629	-0.0176408	0.0135523	0.144258	0.391736	0.312761	0.195953	0.137952	0.036515	0.331462	0.10238	0.0517195	0.170894	0.201199	0.0483762	0.220431	0.301364	-0.226283	-0.036802	0.0208772	-0.0373679	-0.0590495	0.277502	0.132215	-0.0176884	0.261666	0.0317479	0.042961	0.0116025	0.359987
Hungatella	-0.3938	0.288137	0.0875589	0.264045	-0.0792538	0.414641	0.290956	0.172283	-0.231667	0.497145	0.156749	0.18172	-0.425058	0.0541192	0.0532401	-0.0349365	0.425309	0.0541758	-0.00569358	0.16239	0.173446	0.211013	0.0138952	0.401399	0.138844	0.354315	0.339505	-0.00101189	0.302809	0.29855	0.1474	0.310972	0.17536	0.0735297	0.443087	0.247316	-0.090852	-0.146148	0.191598	0.105982	0.0946428	0.552477	0.302279	-0.195235	0.208416	-0.296235	-0.0297167	0.251317	0.338521
Rothia	-0.154519	-0.00506659	0.255483	0.0971925	0.187117	-0.0579113	0.137691	-0.171715	0.0643108	-0.129968	0.12126	0.0529733	-0.0709113	0.0405757	0.509894	0.0274273	-0.0175523	-0.0186713	-0.00975888	0.198779	0.0506758	-0.0568337	0.219712	0.109603	-0.0116649	0.105328	-0.0437891	0.0613537	0.23836	0.0366878	0.120528	0.187735	0.127129	0.335588	0.157654	0.188362	-0.0842062	0.135135	0.0676456	-0.119036	0.0069209	-0.00501638	-0.0460027	0.120314	0.161444	-0.000756343	0.16769	0.029183	0.169666
Ruminococcaceae_UCG_003	-0.521132	0.0728833	0.536375	0.536135	0.392093	0.101306	0.421904	0.119652	-0.0716066	0.177192	0.523335	0.309258	-0.251073	0.345127	0.0142588	0.008938	0.36009	-0.00473451	0.187922	0.533207	0.138074	0.683712	0.0830348	0.254967	-0.15418	0.434952	0.555226	0.377932	0.219366	0.279871	0.124157	0.277773	0.110019	0.429623	0.0399824	0.149669	0.301818	0.164345	0.29165	0.383176	0.402911	0.223201	0.0880188	0.18743	0.465232	-0.201959	0.0399147	0.743622	0.343399
Bhargavaea	-0.0115915	-0.0625536	0.00274136	0.0197316	-0.077076	0.0158441	-0.0287071	0.153482	0.0160902	0.126432	0.00484683	-0.0265363	-0.109544	0.0587976	-0.0764562	0.0137845	0.0443306	0.0667907	0.0138761	0.0303839	-0.0593323	0.0128122	0.0244799	-0.0044441	0.00181856	0.00989099	0.0402088	0.0223424	0.0641278	-0.037112	-0.0320714	-0.0434535	0.0421135	-0.0097239	-0.0448158	-0.0116788	0.00969612	-0.0378278	-0.00831995	0.155875	0.084511	0.015732	-0.0121358	0.0165089	0.0152653	0.0180123	0.0590317	0.049381	0.0359723
Leuconostoc	-0.219201	0.148091	0.183231	0.143401	0.0394705	0.211438	0.0829808	0.0921356	-0.0853316	0.226233	0.092521	0.15075	-0.0752113	0.102625	0.275829	0.0321126	0.0752501	0.000720196	-0.068951	0.137269	0.208607	-0.00594362	0.183623	0.34064	0.0272419	0.261755	0.0978605	0.0804532	0.304304	0.295668	0.109382	0.318306	0.156804	0.211128	0.370323	0.180614	-0.205848	0.207692	0.236393	-0.0377259	-0.0621369	0.251405	0.179601	0.0305602	0.266346	-0.181641	0.0297789	0.0570312	0.215131
Ruminococcaceae_UCG_004	-0.509743	0.292247	0.377345	0.466746	0.120958	0.278923	0.440875	0.111879	-0.146599	0.313128	0.303523	0.242845	-0.37012	0.175344	0.275255	0.0315702	0.367557	0.0295277	-0.0803295	0.402403	0.263386	0.237376	0.0940618	0.540575	0.0314416	0.486137	0.488512	0.215849	0.267919	0.381064	0.268258	0.374917	0.127205	0.312289	0.268746	0.178956	-0.0146682	-0.0540504	0.162421	-0.0168314	0.243067	0.311012	0.182417	0.00269099	0.381128	-0.229163	0.0153908	0.342324	0.416575
SUP05_cluster	-0.057301	-0.152944	0.140955	-0.0155931	0.248637	-0.261045	-0.0981114	-0.200338	0.217265	-0.402028	-0.0649436	-0.111043	0.118213	0.0877152	0.525388	0.0508667	-0.314343	-0.0349126	-0.184291	0.111346	0.0974298	-0.159553	0.473943	-0.194554	-0.160256	0.0356573	-0.0215159	-0.110884	-0.0291937	0.0176234	-0.00445823	0.245093	0.0122994	0.183203	0.201978	0.120615	-0.0296577	0.284984	0.132478	-0.348254	-0.133335	-0.169869	-0.36282	-0.0175908	-0.142276	0.181184	0.287715	-0.123415	-0.292651
Anaerovibrio	-0.24368	-0.209227	0.209871	0.10711	0.171992	-0.0948465	0.134039	-0.137431	0.204122	-0.19562	0.073726	0.0269022	-0.203507	0.215393	0.617936	0.0555748	-0.123997	-0.0592372	-0.0755724	0.143607	0.0807514	-0.0885841	0.37678	0.0118162	-0.113309	0.265745	0.0115601	-0.111132	0.167167	0.198999	0.0982971	0.44452	0.100203	0.253312	0.425642	0.274704	-0.0882421	0.25496	0.187368	-0.245998	-0.106754	0.153429	-0.110487	-0.00677022	0.010489	0.104189	0.43517	-0.0240776	-0.0146436
Sphaerochaeta	-0.169172	-0.0624019	0.223315	0.0178618	0.277946	-0.164502	0.0952557	-0.165804	0.203799	-0.283637	0.0266474	-0.0120408	0.00115278	0.0547757	0.68704	0.0132779	-0.175696	-0.041341	0.00629695	0.147062	0.104413	-0.0819413	0.315548	-0.0482953	-0.134638	0.0493148	-0.0232638	-0.0396939	0.0526993	0.0336644	0.124353	0.230957	0.13537	0.246824	0.197621	0.175153	-0.143361	0.25524	0.1803	-0.258511	-0.0541344	-0.0698122	-0.242075	0.0912204	0.0437625	0.0478536	0.333799	-0.0265567	-0.0654222
Kurthia	-0.337327	-0.0593881	0.291805	0.161722	0.336812	-0.0402208	0.213758	-0.25854	0.131673	-0.279734	0.176796	0.0435535	-0.176185	0.229704	0.708466	0.00412652	-0.136118	-0.0124637	-0.272471	0.237626	0.247884	-0.105037	0.480881	0.161934	-0.249827	0.257021	0.00323855	-0.0986176	0.234698	0.196893	0.171647	0.539538	0.0339467	0.384843	0.378032	0.18562	-0.0805239	0.346885	0.196366	-0.304727	-0.0897599	0.109216	-0.159969	-0.013749	0.152605	0.10216	0.340203	0.0110727	0.00429441
Aggregatibacter	-0.223254	0.107472	0.199137	0.285158	-0.114997	0.279405	0.202184	0.264912	-0.185547	0.48215	0.149233	0.176934	-0.284641	0.101915	-0.0293934	0.03495	0.308719	0.0804797	0.083943	0.196478	0.112703	0.197216	-0.00662786	0.414957	0.197015	0.320559	0.282584	0.185299	0.253807	0.229483	0.0637649	0.126738	0.18992	0.0737923	0.158917	0.194549	-0.08722	-0.0235999	0.101881	0.165686	0.278315	0.258017	0.280256	0.0480912	0.359548	-0.223364	-0.109571	0.232917	0.40103
Comamonas	-0.100817	-0.0222874	0.173106	0.11674	-0.0183601	-0.0520585	0.00132328	-0.00876637	0.159056	0.0907259	0.14963	0.0689737	-0.146422	-0.0524848	0.214607	0.0333063	0.0642542	0.0194557	-0.0415965	0.0105263	0.010667	0.0259457	0.0559577	0.216514	0.116967	0.154715	0.233368	0.234315	0.179899	0.0273652	-0.0125535	0.155851	0.0179389	0.0300382	0.0697085	0.0285488	-0.156853	0.115341	0.0406179	-0.0954563	0.00329863	0.16182	-0.10589	0.00122753	0.00897895	-0.00299197	0.114767	0.0937421	0.0551967
Bilophila	-0.418702	0.146943	0.491745	0.372099	0.0648539	0.22464	0.293279	0.157772	-0.0876202	0.385918	0.431838	0.243985	-0.299874	0.191733	0.0191186	-0.0185547	0.34739	0.0389812	0.144057	0.399255	0.00576676	0.457796	0.0594756	0.302874	0.0490298	0.354277	0.574191	0.233861	0.273747	0.205451	0.163927	0.217166	0.0930014	0.248172	0.272388	0.229873	0.0681631	-0.0718685	0.293669	0.281384	0.29831	0.363005	0.120503	0.0789578	0.328308	-0.196158	-0.0313965	0.474242	0.297375
Burkholderia_Caballeronia_Paraburkholderia	-0.331477	0.103707	0.378032	0.236583	0.150277	0.151644	0.222092	-0.0109523	-0.00135889	0.10903	0.161887	-0.00438031	-0.242232	0.199493	0.487629	0.01732	0.135666	-0.0113258	-0.128285	0.312719	0.232616	0.0719042	0.266435	0.287914	-0.00348959	0.236804	0.222001	0.14648	0.319069	0.245117	0.109629	0.305495	0.233939	0.24124	0.327573	0.193938	-0.117851	0.100769	0.26579	-0.0405303	0.143901	0.207238	0.139411	0.0854574	0.252739	-0.131943	0.152092	0.161028	0.264742
Shewanella	-0.355265	-0.000265008	0.32776	0.189772	0.245991	0.0322674	0.225013	-0.0943029	0.106077	-0.135088	0.130046	-0.061768	-0.234404	0.163071	0.744261	0.0380128	-0.046652	-0.0218108	-0.0806955	0.308428	0.195537	-0.0408683	0.443839	0.173137	-0.157747	0.158278	0.10022	0.0206621	0.265485	0.189178	0.0704723	0.431342	0.145662	0.338265	0.34627	0.274043	-0.0814345	0.254336	0.296062	-0.121018	0.0172224	0.0624123	-0.124198	0.0365026	0.116852	0.0138355	0.295603	0.0534266	0.0906377
Pseudobutyrivibrio	-0.138624	0.211609	0.06575	0.138463	0.06152	0.0848855	0.0154387	0.171497	-0.01916	0.187907	-0.0730868	0.119167	-0.0168738	-0.00862493	-0.0299189	0.140067	0.0634867	0.144714	0.0391247	0.0290536	0.182791	-0.0045952	0.110547	0.161772	0.0456257	0.0518527	0.0654147	0.00736372	0.0654815	0.0235306	0.0898799	0.0431118	0.181312	0.115582	-0.119452	0.082082	0.0202134	0.0117509	0.0200588	0.0060641	0.0713391	-0.00786177	0.0319965	0.0401171	0.111046	-0.0624176	-0.0900666	0.0479644	0.170072
Campylobacter	-0.0948591	-0.16352	0.179649	-0.00465776	0.131804	-0.190483	-0.0382636	-0.16096	0.193916	-0.236424	0.0238151	-0.0764338	0.0128414	0.159384	0.531226	0.0421258	-0.228587	-0.0218619	-0.240547	0.100685	0.0297264	-0.153958	0.474723	0.0016558	-0.174461	0.13939	-0.0165971	-0.166601	0.155893	0.104921	-0.00677213	0.330935	0.0606595	0.218961	0.272297	0.193626	-0.167874	0.336966	0.155551	-0.22566	-0.159759	0.0452653	-0.236731	0.0507166	-0.0309268	0.212517	0.333975	-0.0822694	-0.168499
Parabacteroides	-0.561341	0.379752	0.502418	0.522368	0.170713	0.29823	0.437616	0.0362448	-0.0726934	0.231112	0.516357	0.325853	-0.240279	0.22653	0.087074	-0.0484246	0.342543	0.139541	-0.113811	0.28846	0.159661	0.43646	0.0752753	0.476156	-0.078453	0.468761	0.625135	0.152903	0.25472	0.433721	0.16677	0.451026	0.103584	0.337792	0.329941	0.14969	0.0765669	0.126619	0.386395	0.039446	0.0693855	0.360142	0.207891	-0.0421784	0.367383	-0.180226	-0.0301389	0.394794	0.435108
Treponema_2	-0.0144483	-0.247272	0.0307074	-0.0836187	0.288085	-0.344684	-0.0515955	-0.213949	0.311049	-0.504897	-0.0721463	-0.123909	0.162117	0.11709	0.410746	0.0761604	-0.311388	-0.0725093	-0.0882197	-0.0148448	0.00512901	-0.146413	0.3461	-0.374178	-0.266574	-0.033909	-0.12683	-0.180449	-0.140661	-0.045915	-0.0170581	0.188998	0.0112482	0.141219	0.125657	0.0759644	0.0170344	0.257189	0.112463	-0.245197	-0.168315	-0.180312	-0.367708	0.0459995	-0.233778	0.217176	0.367992	-0.118883	-0.34682
Collinsella	0.0747534	-0.193127	0.034571	0.0559714	-0.0698601	-0.0421578	0.116672	0.147047	-0.129178	0.34783	0.0193402	0.101747	-0.109132	0.107796	-0.154672	0.0475373	0.129919	0.0272256	0.27693	-0.0409793	-0.0419138	0.163978	-0.175997	0.123907	0.12309	0.015199	-0.0383137	-0.000257314	0.0655541	-0.091764	-0.0769664	-0.118268	0.136626	0.000639901	-0.113186	0.197222	0.016385	0.128889	-0.133948	0.181597	0.0936691	0.0703781	0.178262	-0.0223135	0.25989	-0.0516709	-0.0580872	0.237857	0.320034
Porphyromonas	-0.282396	0.0482853	0.196586	0.336092	0.180939	0.0926399	0.137953	0.166167	0.032433	0.221553	0.13702	0.15164	-0.196698	0.218609	0.113952	-0.0179395	0.194154	0.039382	0.0310815	0.160605	0.175723	0.102875	0.14252	0.276227	0.0535328	0.377238	0.311104	0.0844086	0.138349	0.245253	0.110606	0.271555	0.171602	0.163812	0.0802061	0.0968788	0.0621649	0.136338	0.211652	0.00916611	0.190452	0.127687	0.0853862	0.103138	0.204584	-0.0929259	0.00883373	0.20649	0.182712
Prevotellaceae_NK3B31_group	0.205923	-0.243251	-0.133295	-0.14254	-0.167765	-0.157421	-0.0993104	-0.0519136	0.0161987	-0.0362758	-0.0302266	-0.0201067	0.191466	0.0470039	-0.181384	-0.0444317	-0.0152526	-0.024446	-0.0287408	-0.0664038	-0.24444	-0.0227214	-0.128044	-0.0610615	0.0835687	-0.0521902	-0.094781	0.0376196	-0.190826	-0.154249	-0.0369044	-0.159634	-0.0588247	-0.145364	-0.243868	-0.154339	0.0981736	-0.0926483	-0.319627	0.0365581	-0.0502418	-0.163679	-0.163713	-0.0420795	0.0428298	0.15915	-0.0388637	0.0278626	-0.101568
Catenibacterium	0.069242	-0.488572	0.202626	-0.0484016	-0.100118	-0.303497	-0.0724044	-0.107281	0.217634	-0.148394	0.098607	-0.243085	-0.172844	0.118522	0.312585	0.0202729	-0.204772	-0.0506145	0.0631807	0.100271	-0.211355	0.0500976	0.172558	-0.0753375	-0.0454694	-0.0503336	-0.0923079	-0.0407988	0.188959	-0.0120192	-0.259079	0.121801	-0.0177501	0.0022658	0.137892	0.287486	-0.0549182	0.410052	0.108677	0.00764163	-0.219027	0.000756145	-0.270408	-0.054203	-0.106545	0.331246	0.424627	0.0727722	-0.128713
Desulfovibrio	-0.387285	0.0762865	0.475353	0.35028	0.0451858	0.158152	0.202719	0.103436	-0.0807111	0.137773	0.288585	-0.181934	-0.389352	0.216583	0.422192	0.0387443	0.241831	0.0177765	-0.137095	0.406025	0.0844525	0.231033	0.241819	0.284659	-0.00106272	0.282382	0.40601	0.00686724	0.37858	0.336416	-0.0861171	0.361247	0.0633903	0.266163	0.522602	0.372174	0.0375105	0.145762	0.399972	0.0750401	0.152553	0.118644	0.102804	-0.0676679	0.0900143	0.010782	0.202009	0.251881	0.132778
Blvii28_wastewater_sludge_group	-0.227002	-0.00660531	0.190897	0.1311	0.226768	-0.0369243	0.0367892	-0.0318806	0.0665163	-0.180773	0.0864621	-0.0326709	-0.0222017	0.143853	0.556301	0.0695988	-0.139314	0.0423028	-0.0844819	0.205836	0.149778	-0.0900296	0.420008	0.0552187	-0.122406	0.18859	0.0903759	-0.0458325	0.152406	0.176842	0.0626072	0.337349	0.167939	0.207156	0.279648	0.149652	-0.159586	0.296868	0.243999	-0.20384	-0.0627029	0.0702388	-0.0900603	0.0899104	0.032021	-0.00518937	0.282829	-0.0293845	-0.0385645
Prevotella	0.032029	-0.0666135	-0.0580219	-0.06804	-0.025665	-0.133547	-0.117357	0.0253002	0.163123	-0.153656	-0.0940716	-0.103909	0.0320238	0.00508323	0.114238	0.0179557	-0.0772344	0.0130817	0.0173256	-0.00132183	-0.0803633	-0.0985593	0.151535	-0.182216	-0.0199085	-0.0486494	0.00125792	-0.174168	-0.153567	-0.0816897	-0.0415302	-0.0351275	0.0967225	-0.105404	0.0559103	-0.00135324	0.065013	-0.0832153	0.072464	-0.088364	-0.0493573	-0.095282	-0.155375	-0.0197377	-0.21254	0.0970405	0.116861	-0.0508786	-0.209418
Psychrobacillus	-0.0955554	0.0648163	0.00322543	0.0815069	0.0657809	0.0748539	0.0469089	0.0593215	0.05173	-0.0413359	0.00550176	-0.00313331	0.0250916	0.0244014	-0.0195874	0.0496812	0.0606287	0.0695884	0.0391201	0.0343	0.0730313	-0.00820435	0.0295546	0.0193853	0.000448602	0.0259152	0.101209	0.0095608	-0.0425528	0.060791	0.0624169	0.0228111	0.10026	0.0846591	0.0187404	-0.0312977	0.00971205	-0.0888886	0.0902905	-0.0211061	0.0721066	-0.0178153	-0.0323564	0.030945	-0.017342	-0.0722153	0.0504703	0.00670971	-0.0193303
Acinetobacter	-0.280565	-0.0664007	0.265791	0.114277	0.306063	-0.0319455	0.206306	-0.255264	0.127043	-0.352899	0.170224	-0.0345691	-0.114625	0.102434	0.765039	-0.0114503	-0.118451	-0.0480662	-0.209565	0.243374	0.158668	-0.0770575	0.44482	0.031694	-0.152547	0.171132	0.0273737	-0.0596377	0.185286	0.152106	0.11158	0.423103	0.0520128	0.322463	0.403277	0.252817	-0.0823862	0.261596	0.19865	-0.311964	-0.056472	0.0620817	-0.162646	-0.0370847	0.0842433	0.076308	0.327433	0.00631419	-0.0135365
Candidatus_Accumulibacter	-0.204404	0.150782	0.201503	0.237375	0.0189921	0.143698	0.143308	0.250774	-0.0390401	0.261303	0.0859887	0.138006	-0.112976	0.174318	-0.0576619	0.0516128	0.194153	0.126711	-0.0340886	0.158663	0.18723	0.126677	0.0567783	0.277972	-0.0132395	0.247033	0.182348	0.0723306	0.12287	0.167896	0.149469	0.163496	0.0976223	0.163016	0.0327201	0.072072	0.0238229	-0.0476137	0.0343042	0.130228	0.206812	0.134941	0.144623	0.106798	0.230925	-0.0777427	-0.0661418	0.18239	0.228531
Virgibacillus	0.102784	-0.179463	-0.0871194	-0.122734	0.0112556	-0.207747	-0.139172	0.0973081	0.142643	-0.10088	-0.119113	-0.13828	0.0162494	-0.013112	0.162484	0.129177	-0.16818	0.0649553	-0.079409	-0.0564348	0.0141107	-0.156125	0.272809	-0.171157	0.133265	-0.0539909	-0.00583706	-0.122532	-0.128893	-0.0714392	-0.107815	-0.034794	0.108302	-0.0970619	0.00351712	0.0721669	-0.0643311	0.0457678	0.0799388	-0.0925507	-0.10193	-0.0200437	-0.153326	-0.0638724	-0.175287	0.0730111	0.218023	-0.159035	-0.19164
Butyrivibrio	-0.112149	0.068643	-0.031313	0.108768	0.0208118	0.109828	0.0394521	0.152707	-0.0665211	0.257611	0.251542	0.0961016	-0.144172	-0.0275878	-0.263751	0.0202269	0.244586	-0.0353099	0.198369	0.0304703	-0.117906	0.336599	-0.136862	0.0871702	-0.00263527	0.0694488	0.219247	0.238342	0.147849	0.00867324	-0.128744	-0.0767029	0.042007	-0.132474	-0.101982	-0.132431	0.086471	0.00358837	0.153297	0.446581	0.163268	0.0773607	0.0900765	0.0677301	-0.00765164	-0.247552	-0.0371618	0.281498	0.019618
Negativibacillus	-0.37675	0.281414	0.250047	0.540969	-0.00792202	0.409463	0.339296	0.219805	-0.333356	0.4967	0.375083	0.268968	-0.277536	0.175212	-0.239214	0.00641548	0.446235	0.0849158	0.0704131	0.263556	0.140573	0.435203	-0.154111	0.503366	0.113294	0.413829	0.482762	0.232529	0.296576	0.301586	0.132404	0.14967	0.124398	0.174721	0.112105	0.136506	0.0789662	-0.156868	0.148214	0.276149	0.28991	0.332883	0.361861	0.125436	0.382393	-0.259897	-0.159954	0.432771	0.592028
Paenibacillus	-0.394909	0.142046	0.269962	0.392175	0.13228	0.274274	0.351349	0.236185	-0.204997	0.336831	0.307491	0.196449	-0.242357	0.187154	0.0698805	0.0338416	0.339145	-0.00330079	0.187872	0.354297	0.151372	0.361309	0.00805012	0.343529	0.153689	0.328587	0.399041	0.154233	0.14104	0.29762	0.0664564	0.190324	0.143652	0.140851	0.107038	0.201325	0.118886	0.00978321	0.179268	0.226447	0.258523	0.255378	0.257749	0.0461526	0.329134	-0.230622	-0.0272377	0.437794	0.416803
Kocuria	-0.0392595	-0.0120162	0.0818521	0.0207	-0.0297868	0.0265619	0.0140354	0.148078	0.0879472	0.101855	0.0520509	-0.0183773	-0.180061	0.0243807	0.0780916	0.16704	0.0531152	0.07221	-0.0485629	0.0627284	-0.104531	0.050076	0.126376	0.0548825	0.0744416	0.025182	0.112269	-0.0328956	0.236277	0.0134565	-0.0466645	0.000676951	0.0997946	0.0303212	0.0998496	0.162158	-0.108104	-0.00774555	0.149168	0.101587	0.0206967	0.0598527	0.0730361	0.0685973	-0.0422076	0.00149621	0.108396	0.00124641	0.0855239
Peptoniphilus	-0.222699	0.114139	0.246299	0.188581	-0.0461442	0.141793	0.168405	0.0943407	-0.0982694	0.322163	0.19426	0.0357785	-0.35134	0.0717875	0.370682	0.00200516	0.213349	0.0147115	-0.0326008	0.263102	0.0617464	0.0363396	0.100954	0.400028	0.195742	0.211052	0.19466	0.145627	0.416437	0.110785	0.0325023	0.178718	0.149029	0.160455	0.193121	0.202073	-0.131995	-0.050514	0.128975	0.0782193	0.161638	0.163243	0.150163	0.0361586	0.267545	-0.118889	0.0696408	0.154551	0.334418
Leucobacter	-0.174476	-0.0970838	0.323235	0.0397018	0.215958	-0.180511	0.0476837	-0.18175	0.218675	-0.209803	0.116022	-0.0652815	-0.114228	0.157613	0.687508	0.0477008	-0.157595	0.0768921	-0.171676	0.196762	0.0718093	-0.101116	0.481445	-0.0197095	-0.0581823	0.116689	0.0590891	-0.0871922	0.142921	0.0527476	0.0502421	0.303838	0.141926	0.224628	0.339146	0.24055	-0.125226	0.283439	0.178203	-0.254633	-0.111837	0.0300193	-0.226286	-0.00271385	0.0829715	0.163283	0.404112	-0.0471524	-0.0388453
Fructobacillus	-0.128237	0.0505813	0.202995	0.202493	-0.0154261	0.0874735	0.0119883	0.196895	-0.0348853	0.204968	0.0771347	0.0998243	-0.125359	0.137216	-0.0355192	-0.00819227	0.113076	0.136816	-0.0145829	0.0856884	0.0933765	0.0795677	0.100212	0.202596	0.0967109	0.213827	0.192435	0.111594	0.151052	0.158018	-0.018045	0.170697	0.19499	0.123	0.128772	0.209066	0.01098	0.0994893	0.108345	-0.00648473	0.0520189	0.147203	0.172738	0.0575304	0.0771555	-0.0668064	-0.0394268	0.136518	0.243751
Clostridium_innocuum_group	-0.265399	0.383931	0.00179924	0.268863	-0.0674231	0.45184	0.261773	0.300075	-0.273911	0.623239	0.183752	0.218158	-0.227579	0.0209633	-0.298938	0.0156219	0.517313	0.0739663	0.12751	0.181114	0.116224	0.312239	-0.218526	0.308153	0.177903	0.253584	0.402396	0.227348	0.198091	0.294126	0.111658	0.0542586	0.10278	-0.0130838	0.0779582	0.0980104	0.0944204	-0.225496	0.0849411	0.317845	0.236149	0.405832	0.35003	0.00330516	0.190751	-0.403614	-0.197828	0.341609	0.346577
Veillonella	-0.404694	0.287985	0.115963	0.292045	0.128854	0.423234	0.335656	0.108372	-0.214658	0.460146	0.216688	0.136965	-0.403203	0.0478642	0.0631858	-0.0245271	0.379068	0.0188435	0.0560538	0.179266	0.26079	0.151846	0.025022	0.381272	0.144951	0.252292	0.225649	0.126634	0.357262	0.338031	0.100616	0.289605	0.117081	0.228342	0.176815	0.199812	-0.0349664	-0.0227332	0.134948	0.172513	0.139767	0.356358	0.352044	-0.0273282	0.183292	-0.419171	0.0309194	0.238814	0.334178
Marvinbryantia	-0.450821	0.142062	0.322608	0.388947	0.302609	0.232934	0.485433	0.110346	-0.0844164	0.19935	0.263145	0.482053	-0.26806	0.357542	0.0874021	0.0129124	0.303571	0.0779786	0.0152473	0.44358	0.314194	0.451418	0.104329	0.327307	-0.114485	0.47829	0.310597	0.246849	0.240537	0.399156	0.296319	0.451218	0.182291	0.327056	0.208325	0.229043	0.134709	0.0734193	0.19474	0.259824	0.291136	0.394435	0.2695	0.181592	0.596277	-0.239047	-0.00750718	0.490288	0.47101
Tyzzerella	-0.218787	0.141219	0.178543	0.311668	-0.208329	0.307422	0.242375	0.206811	-0.293918	0.483333	0.222161	0.118448	-0.306097	0.154869	-0.101378	-0.00588294	0.498241	0.130396	-0.0641311	0.182396	0.0330188	0.286644	-0.0493927	0.555304	0.117353	0.313536	0.237175	0.174969	0.255113	0.263284	0.00586872	0.193224	0.174011	0.112826	0.168192	0.237409	0.00215153	-0.0453627	0.0102163	0.228361	0.110315	0.288966	0.412412	-0.0127274	0.305743	-0.114012	-0.0658849	0.273822	0.458227
Prevotella_1	0.443635	-0.378008	-0.272628	-0.472518	-0.231283	-0.357342	-0.367744	-0.116819	0.290403	-0.353274	-0.246425	-0.28868	0.00334391	-0.217353	0.031724	-0.000778259	-0.341028	-0.163722	-0.0386084	-0.228823	-0.358795	-0.224306	-0.0370206	-0.394097	0.0897487	-0.312958	-0.360009	-0.151884	-0.0767464	-0.297584	-0.302586	-0.290452	-0.210381	-0.326155	-0.200261	-0.168239	-0.173994	0.107386	-0.0274618	-0.181198	-0.315644	-0.232124	-0.222522	-0.121928	-0.4057	0.355093	0.185788	-0.342199	-0.42507
Sphingobacterium	-0.0936068	-0.181098	0.1776	0.0172856	0.219397	-0.244317	-0.0330215	-0.186408	0.235272	-0.372506	0.0180583	-0.121637	0.0720148	0.117708	0.554122	0.0509265	-0.33393	0.0586306	-0.211484	0.0747838	0.10851	-0.134588	0.462761	-0.125777	-0.160435	0.0763371	-0.00622429	-0.176219	0.0020106	0.0417504	-0.0168448	0.298807	0.045976	0.194892	0.292776	0.185217	-0.103097	0.349217	0.164055	-0.348558	-0.189549	-0.0649067	-0.284086	0.0144328	-0.085153	0.222926	0.321145	-0.128344	-0.186941
Dielma	-0.220396	0.229742	0.143513	0.226815	0.0930712	0.168363	0.150806	0.107918	-0.0576357	0.128438	0.186632	0.0853324	-0.0184787	0.0911971	-0.189101	0.0399918	0.21092	0.0529587	0.00841715	0.115232	0.0772465	0.278124	-0.0437831	0.173437	-0.0170954	0.160506	0.320559	0.0133408	0.0651784	0.234633	0.0166601	0.174757	0.0185321	0.0671516	0.0694021	-0.00708956	0.0621267	0.0165667	0.237314	0.214649	0.0985471	0.227232	0.143643	0.112485	0.085221	-0.102111	0.00875338	0.265356	0.101879
Corynebacterium	-0.25095	0.08712	0.123643	0.270106	0.0245792	0.270378	0.147677	0.135598	-0.092175	0.28614	0.103036	0.0716721	-0.180743	0.0996943	0.021872	0.0286007	0.241346	0.0604531	0.0253422	0.169983	0.156995	0.144441	-0.020572	0.291752	0.123736	0.197535	0.199925	0.058623	0.118404	0.279123	0.105089	0.206222	0.133938	0.155002	0.179054	0.156696	-0.0276598	-0.0133396	0.0808641	0.114785	0.207344	0.178	0.179944	0.0676609	0.199032	-0.199961	0.0437736	0.205127	0.266489
Stenotrophomonas	-0.323346	0.230615	0.0135174	0.264393	0.144735	0.372451	0.26442	0.122669	-0.174779	0.199808	-0.0263556	0.0695318	-0.170465	0.0502158	0.0747392	0.032813	0.282203	0.0091813	0.0890288	0.223837	0.255816	0.0797043	-0.00168929	0.248719	0.165524	0.259431	0.193831	0.0386131	0.108166	0.336572	0.20088	0.175478	0.0747593	0.256606	0.187664	0.216177	-0.0941943	-0.164236	0.0917921	-0.0313985	0.30786	0.163333	0.239895	0.149344	0.16187	-0.309044	-0.0286871	0.105595	0.25992
Lachnospiraceae_NK3A20_group	-0.176071	0.0126725	0.208012	0.0822516	0.0382937	0.0211067	0.0523761	0.0110988	0.140226	0.0775232	0.156132	-0.0701586	-0.148137	0.153127	0.415633	0.0294753	-0.00100968	0.0330909	-0.154343	0.191287	0.0174491	-0.0340794	0.307888	0.0989725	-0.0103884	0.159609	0.0931631	-0.0526344	0.273717	0.199135	0.0220483	0.377599	0.0974498	0.154715	0.337925	0.182858	-0.159641	0.145943	0.169945	-0.0347634	-0.0904071	0.128787	-0.0145604	-0.083849	0.0252477	0.0818028	0.217532	0.0418648	-0.00291628
Devosia	-0.0250433	0.078757	0.13628	0.0180314	-0.0685832	0.0143644	-0.135146	0.186245	-0.00299291	0.1695	0.0344007	-0.147573	0.0490454	0.0629917	0.022768	0.118425	0.0103408	0.232886	-0.01462	0.0135382	0.0676711	-0.0524422	0.21602	0.0283841	0.0183571	0.0214629	0.0527616	0.0273322	0.260106	-0.0391392	-0.140342	0.0600974	0.125141	-0.00520865	0.118517	0.129288	-0.0450451	0.176134	0.0972899	0.0480085	0.0147655	0.0457043	0.114907	0.0435798	-0.0112349	-0.0489378	-0.037286	-0.088834	0.087449
Bacteroides_pectinophilus_group	-0.289924	0.0390627	0.240934	0.178234	0.111805	0.0433459	0.166495	-0.132358	-0.0147595	0.0373851	0.259542	-0.00146812	-0.0679181	0.157607	0.54218	0.00916095	0.0463228	0.152479	-0.175323	0.284588	0.154327	0.0421972	0.361371	0.233591	0.0337477	0.350378	0.197678	0.0431807	0.319694	0.170042	0.0778451	0.416096	0.101316	0.217062	0.399429	0.194833	-0.0725222	0.207004	0.114525	-0.166258	0.0097799	0.131976	0.0457683	-0.0718563	0.180277	0.0176724	0.137663	0.120333	0.126754
Legionella	0.0315552	-0.113573	0.0372579	-0.0212805	-0.0475133	-0.0329554	-0.0440785	0.0580592	-0.00495838	0.0614187	-0.0609011	0.00517226	0.00220165	0.0628206	-0.0762147	0.0179088	-0.00580469	0.086202	0.0977305	0.0122824	-0.0393957	0.0369615	0.0322234	-0.0196021	-0.0232339	0.0145816	-0.0280666	0.0530622	0.0390945	-0.00957999	-0.0521226	0.00357734	-0.0134892	-0.0324354	-0.0487665	0.0836432	0.115985	0.038283	-0.00946434	0.055167	0.0267238	-0.0212463	0.0612649	0.0108432	0.0256642	0.0136002	-0.0221869	0.0020844	0.034013
Hydrogenophilus	-0.0116254	0.00619121	0.0252193	0.0064376	-0.0529674	0.0719319	0.00320572	0.0846425	-0.0772059	0.0846387	0.0113677	-0.0126398	-0.00504796	0.0242301	-0.0581272	0.0596328	0.0802689	0.181381	0.0854507	-0.0157959	0.00481067	0.0823333	0.0459317	0.0741577	0.0436976	0.0505983	-0.00772111	0.0974048	0.122879	-0.00252493	-0.0562539	0.0362197	0.0755118	0.000443123	0.0014211	0.0857017	0.0650367	0.0253482	-0.00835186	0.0547232	0.0254369	0.0564524	0.170029	-0.000136083	0.0182916	-0.0563403	-0.0605996	0.0175661	0.0835926
Sarcina	0.00906015	0.117576	-0.0426813	-0.0504201	-0.211753	0.117524	0.0378034	0.196561	-0.130972	0.379979	-0.00691197	0.0316428	-0.362819	-0.0291023	-0.091457	0.042116	0.277512	0.167742	0.178931	-0.0178461	-0.0242243	0.198593	-0.0713743	0.202089	0.213008	0.039321	-0.0134487	-0.0691345	0.16543	-0.106014	0.1133	-0.128475	0.167105	-0.126526	-0.087349	0.0755394	-0.013566	-0.223193	-0.129381	0.243241	0.00734812	0.224454	0.373378	-0.0410234	0.170121	-0.0946274	-0.0371396	0.163687	0.214867
Allisonella	-0.0655335	-0.163188	0.265862	0.0512287	-0.0219935	-0.00835854	0.140289	-0.0445231	0.0415915	0.0889182	0.178948	-0.0280229	-0.182288	0.153269	0.287736	0.00653116	-0.0383549	0.00954223	-0.0148374	0.154196	0.00561431	0.104506	0.231596	0.170251	-0.00746867	0.101023	0.0459723	0.100501	0.185341	0.136985	-0.184729	0.238484	0.0914069	0.131735	0.254372	0.396147	-0.0517586	0.277167	0.0785615	-0.0318064	-0.0790031	0.267881	-0.0858634	0.00440338	0.15719	0.152304	0.0861012	0.146466	0.181827
Lactonifactor	-0.22882	0.177051	0.0590976	0.253298	-0.0471393	0.28317	0.142517	0.291684	-0.152592	0.382093	0.115804	0.156832	-0.192059	-0.00813031	-0.161032	0.0266476	0.333193	0.0746699	0.057603	0.125506	0.0464426	0.204327	-0.0566186	0.274742	0.0915945	0.291386	0.304135	0.122692	0.193797	0.200969	0.0235761	0.0645972	0.15842	0.013434	0.0309132	0.0567068	0.0264913	-0.105367	0.0966063	0.193662	0.212366	0.204894	0.282276	-0.0331762	0.19211	-0.22789	-0.149353	0.211506	0.265503
Flavobacterium	-0.257132	-0.117094	0.301717	0.102271	0.237535	-0.0957956	0.164999	-0.220642	0.129922	-0.2774	0.164547	-0.0577352	-0.195011	0.174331	0.849785	0.0158706	-0.176053	-0.00463763	-0.22114	0.266337	0.133131	-0.0776527	0.520571	0.145988	-0.0783998	0.206334	0.0392132	-0.112448	0.2371	0.130616	0.106724	0.435	0.0879453	0.27417	0.40049	0.254057	-0.15891	0.320628	0.198269	-0.292736	-0.138449	0.0683358	-0.199173	-0.0310852	0.0990388	0.120372	0.413974	0.00656966	-0.00845165
Pseudomonas	-0.226753	-0.0168439	0.287193	0.113102	-0.00645659	0.0335902	0.188916	0.0169241	-0.0510047	0.146782	0.228947	-0.12067	-0.399254	0.0605579	0.771074	0.0234299	0.131629	0.0036785	-0.0560652	0.308123	0.0215658	-0.0241164	0.360953	0.301096	0.300234	0.198193	0.164731	0.0723133	0.430344	0.121647	0.0225698	0.27188	0.21606	0.141673	0.382356	0.330847	-0.242104	0.0624673	0.202049	-0.0133377	0.0734711	0.17464	0.0564477	0.0346089	0.200419	-0.0502903	0.273343	0.0607759	0.221278
Colwellia	-0.00507568	-0.0484526	0.0646354	0.0581972	0.00565296	-0.042395	-0.0500599	0.103174	0.0744818	0.0202083	-0.0375818	0.0108618	-0.00393224	0.0519858	0.093317	-0.0301138	-0.0235348	0.0364972	-0.118592	-0.0623987	0.0324254	-0.084968	0.170531	0.0369406	-0.0471743	0.0682349	-0.00254909	0.0299278	0.0553965	-0.008618	-0.0671156	0.00949734	0.113259	0.0768985	0.0720172	0.0948566	-0.022992	0.0538561	-0.0240237	-0.117554	-0.0444862	-0.00814556	0.0122563	-0.0542208	-0.0210394	0.0134879	0.0548273	-0.0482449	0.0302315
Friedmanniella	0.11084	-0.150475	0.00876428	-0.122834	-0.0779506	-0.167403	-0.141184	-0.0256048	0.122585	-0.0970218	-0.0554745	-0.123646	-0.0641649	-0.061542	0.182379	0.120203	-0.0521502	-0.0259055	-0.145891	-0.0839542	-0.143283	-0.157491	0.102477	-0.0584752	0.0488733	-0.107291	-0.0585101	-0.0673664	0.00217316	-0.143577	-0.156024	-0.0443134	-0.0362825	-0.0476825	0.0988377	0.133775	-0.0825759	0.0809232	-0.0230473	-0.139914	-0.156529	-0.00408657	-0.128664	-0.112166	-0.149774	0.1509	0.167926	-0.160103	-0.108796
Roseobacter	0.0136117	0.0654189	0.0260456	0.00542985	0.00941006	0.0702871	0.0214148	0.153635	-0.0434669	0.117786	-0.0356419	-0.0202658	-0.00625621	0.041011	-0.0173773	0.0420379	0.111618	0.4636	0.0114175	-0.0622128	0.0380716	-0.0417054	0.0725499	0.0581639	0.0761023	-0.0343625	-0.0736933	-0.0638213	0.0920371	-0.0249989	0.0710929	0.0347655	0.0771801	0.0460788	-0.00202503	0.127607	-0.0613814	-0.0155399	-0.0534866	0.0279472	0.0416154	0.0579098	0.0680528	-0.00865103	0.0929383	0.0118971	-0.0758863	-0.102892	0.141269
Sulfitobacter	0.0964058	-0.0391586	-0.0566955	-0.0906005	-0.14706	-0.0437573	-0.121246	0.135275	0.0125585	0.111649	-0.0240129	-0.0458742	0.0331704	-0.0247431	-0.120402	-0.0568512	0.00637215	0.061024	-0.0284665	-0.051421	-0.103738	0.0234711	-0.019974	-0.0552435	0.0669442	-0.0607786	-0.0474898	-0.0262562	-0.0180192	-0.027669	-0.0942752	-0.095268	-0.0202064	-0.120958	-0.100919	-0.0430224	-0.0762812	0.0166641	-0.0325317	0.0639542	-0.0803306	-0.00650934	0.0327607	-0.0352673	-0.0495537	0.123465	-0.0263262	-0.0322636	-0.0330604
Limnobacter	0.0157108	-0.164972	0.0338164	0.0355543	0.138381	-0.0938152	-0.0792203	-0.228327	0.13322	-0.249331	-0.0875363	-0.0198501	0.16122	0.146626	0.240121	-0.000261478	-0.178446	-0.0193367	-0.226417	0.0323181	0.161296	-0.162904	0.145866	0.0629013	-0.0765177	0.125124	-0.0767094	-0.107792	-0.118146	0.113727	0.166096	0.230912	-0.0825108	0.132609	0.035054	-0.0183907	-0.0957576	0.173705	-0.000948692	-0.27818	-0.0338283	-0.141533	-0.112207	0.0738438	0.103074	0.143733	0.0342073	-0.099066	-0.0263595
Saccharofermentans	-0.0296997	-0.0747162	0.0570376	0.018709	0.0136419	-0.115612	-0.0391983	0.0706317	0.160935	-0.016532	-0.0250185	-0.145446	-0.089835	-0.0610842	0.352697	0.124146	-0.0403685	0.0119317	-0.0143554	0.0262005	-0.0340594	-0.0902076	0.19673	-0.0405115	0.149015	-0.0125548	0.0846246	-0.0259412	0.0983476	-0.0513685	-0.0526207	0.0222261	0.168498	0.0415985	0.0444574	0.175593	-0.122128	-0.0359032	0.128216	-0.0934394	0.0429392	-0.000991053	-0.105687	0.0891122	-0.09797	0.0765058	0.157131	-0.0922707	-0.0420109
Ruminiclostridium_9	-0.28338	0.0968136	0.29987	0.331183	0.199847	0.11156	0.226982	0.0366129	-0.00702133	0.140237	0.268926	0.239853	-0.189518	0.177611	-0.108854	-0.02017	0.219867	-0.0139574	0.113138	0.273138	0.0485541	0.419551	-0.0987631	0.170337	-0.0620518	0.305583	0.309685	0.262378	0.125222	0.253548	0.0798128	0.123086	-0.0287757	0.320384	-0.0327299	0.0823245	0.110375	0.0563712	0.112279	0.281277	0.249026	0.216204	0.073351	0.304564	0.289636	-0.100923	-0.0419629	0.441033	0.250984
Rikenellaceae_RC9_gut_group	0.380876	-0.301037	-0.121973	-0.373077	-0.0811214	-0.414207	-0.267896	-0.178965	0.250148	-0.329107	-0.0224222	-0.22954	0.128911	-0.211558	-0.0809981	-0.0979534	-0.314105	-0.0438728	0.170417	-0.187589	-0.299695	0.0934298	-0.0658629	-0.456674	-0.0164444	-0.491672	-0.251755	-0.176742	-0.113493	-0.440029	-0.289058	-0.270631	-0.147751	-0.294161	-0.183022	-0.186321	0.0696068	0.0718424	-0.0179713	0.196261	-0.235627	-0.239015	-0.261054	-0.0243477	-0.31292	0.197364	0.0462152	-0.00311455	-0.33236
Sva0081_sediment_group	-0.0776509	0.0509844	0.17616	0.0798305	-0.0264194	0.0945334	0.0644979	0.161246	0.0100678	0.196792	0.108999	0.0664875	-0.0986357	0.084642	0.0730832	0.127701	0.0716131	0.108737	0.0390156	0.175137	0.0126634	0.12816	0.171742	0.117074	0.111751	0.114126	0.140861	0.0767932	0.193557	0.0959328	0.0246293	0.0573644	0.10875	-0.0243964	0.0927573	0.135339	-0.123312	0.0921715	0.0833265	0.107524	0.060954	0.167838	0.148628	0.0494802	0.193913	-0.061883	0.00881294	0.113664	0.165239
Staphylococcus	-0.0868215	0.184237	-0.0188516	0.139137	0.00738881	0.148578	-0.0701525	0.067268	-0.112622	0.115746	-0.00602697	0.0394849	0.0319139	-0.0818357	-0.0886736	0.0202072	0.0442582	0.0449432	-0.118796	0.0253988	0.17896	0.031312	-0.0138444	0.0952095	0.116671	0.0426717	0.148973	-0.063364	-0.00789002	0.0835855	0.0858747	0.0613135	0.0445225	-0.0124391	-0.0192305	0.0419128	0.0272378	-0.131825	0.0704895	0.0663503	0.0540199	0.00434038	0.101488	0.00192513	0.0477067	-0.14736	-0.0399269	0.0243616	0.120611
Anaerosalibacter	-0.0571522	0.0768643	0.105966	0.0662753	0.00222914	0.073677	0.0183038	0.156312	-0.0538714	0.133191	0.0531364	0.0218258	-0.0558319	0.0433138	0.0415366	0.120108	0.0833608	0.176904	0.0620619	0.0399037	0.0433064	0.0675994	0.0449349	0.0725785	0.100093	0.0386464	0.0694765	0.0485898	0.129191	0.033245	0.0210538	0.00195771	0.145345	-0.00582352	0.0798817	0.142785	-0.084587	0.0442012	0.0338679	0.0275606	0.0847242	0.141939	0.143989	0.0491473	0.0930811	-0.0517294	-0.066389	0.0441179	0.183661
UTCFX1	-0.114066	0.0896085	-0.0299811	0.181311	-0.00316012	0.0842989	0.108652	0.0524334	-0.0531579	0.133165	0.0830359	0.0303805	-0.111275	0.0505775	-0.0117278	-0.00555919	0.0996859	0.253245	-0.0153792	0.0389104	0.10438	0.0365798	0.0360388	0.165871	-0.00953202	0.0989716	0.120811	-0.0168456	0.0323908	0.0688912	0.0730176	0.124403	0.105228	0.0725508	0.0511576	0.0245457	0.0505052	-0.0243236	-0.0268578	0.0467528	0.0489892	0.0720067	0.102561	-0.0503959	0.0845374	-0.13172	0.08172	0.0968919	0.121338
Ruminococcaceae_UCG_012	-0.00569058	-0.119393	-0.0113745	0.0116296	0.00726037	-0.0655734	0.00699548	0.0605109	0.108779	-0.022663	-0.0632401	-0.0835683	0.00951833	0.0122249	0.159521	0.0627684	-0.00591582	0.0403194	0.0442339	-0.0558166	-0.00743486	-0.101656	0.117015	-0.0269998	0.0443978	0.0244256	0.0840245	-0.00299229	-0.067065	-0.023841	-0.0383168	0.0331971	0.17598	-0.0322929	0.0830175	0.138279	0.0441039	-0.0154351	0.0218849	-0.143353	-0.0206961	0.0631981	-0.124777	-0.0452218	-0.086904	0.0616767	0.0736621	-0.072168	-0.0526038
Peptostreptococcus	-0.370974	0.123536	0.319465	0.292068	0.109571	0.178013	0.279039	0.0679024	-0.0795692	0.12584	0.209253	0.057146	-0.344916	0.115584	0.469097	-0.00833027	0.209204	0.0019856	-0.0603902	0.308984	0.174206	0.0505135	0.219688	0.410271	0.0382707	0.279011	0.19309	0.0996153	0.392883	0.202639	0.109493	0.346835	0.15316	0.28749	0.259906	0.275125	-0.0151414	0.0488176	0.178396	0.022491	0.166806	0.167634	0.116969	0.0948815	0.313726	-0.130065	0.102545	0.170018	0.326055
Algoriphagus	0.0515821	-0.0434754	-0.094111	-0.0215508	-0.060094	-0.0193427	-0.071466	0.012974	0.012075	0.00272986	-0.0243804	-0.037653	0.109235	-0.0475146	-0.0459794	0.00935259	0.0047125	0.193496	-0.00266985	-0.0510276	-0.0523398	-0.0390965	0.0388554	-0.0161512	0.0380461	-0.0137408	-0.0374972	-0.0338897	-0.0346952	-0.0818664	0.0145125	0.0439267	0.0263761	-0.0861556	0.00779313	-0.0417126	0.0531573	-0.0468226	-0.0673446	0.0491459	-0.0351674	-0.0228202	0.0283091	-0.0300695	0.034015	0.0444611	-0.01411	-0.0405188	-0.0325181
Atopostipes	-0.191357	-0.0779645	0.141253	0.0669358	0.0337895	0.00146021	0.159723	0.00574171	0.00758238	0.0751729	0.169708	-0.1253	-0.419256	0.0325183	0.609628	0.0344882	0.0599953	-0.00317732	-0.0304965	0.240851	0.045304	-0.0810821	0.323675	0.176118	0.246751	0.135249	0.0950753	0.0308334	0.370386	0.0652721	0.0624315	0.273507	0.144165	0.131526	0.287111	0.24702	-0.14558	0.032833	0.0897576	0.0130368	0.0569159	0.13277	-0.0551378	-0.0389017	0.0996479	-0.0566735	0.453691	0.0366109	0.0982006
Truepera	-0.0892027	-0.105691	0.138184	-0.0402789	0.263744	-0.246885	-0.0872645	-0.163073	0.346625	-0.373358	-0.0288812	-0.0307996	0.0881678	0.0382993	0.449676	0.0607997	-0.22328	-0.0381179	-0.125956	0.0978292	0.0853309	-0.0968875	0.395662	-0.237277	-0.182378	-0.0247127	0.00487434	-0.0891268	-0.0765709	0.0135924	0.0567424	0.240459	0.0357869	0.150912	0.144404	0.0882592	0.00808324	0.262501	0.150502	-0.233481	-0.116949	-0.161472	-0.338032	-0.0159371	-0.12402	0.163907	0.283791	-0.081494	-0.281097
Pusillimonas	-0.0161659	-0.16001	0.094292	-0.0372288	0.176413	-0.225586	-0.113933	-0.130627	0.199376	-0.328686	-0.0722923	-0.102182	0.106924	0.101293	0.456205	0.0870258	-0.256397	0.0582671	-0.222937	0.0110467	0.080684	-0.157475	0.427002	-0.171059	-0.124788	0.0436693	-0.0329613	-0.13043	-0.0370543	-0.0113845	-0.0123549	0.223044	0.063026	0.146232	0.251562	0.138658	-0.0727873	0.251917	0.117425	-0.347673	-0.155805	-0.0924596	-0.259578	-0.0945917	-0.120985	0.186341	0.315974	-0.196221	-0.216998
Cutibacterium	-0.263808	0.126395	0.208436	0.280586	0.048215	0.223969	0.210548	0.162434	-0.122397	0.319092	0.15565	0.0475748	-0.203687	0.149381	0.165824	0.0948224	0.280341	0.0665243	0.0167656	0.21221	0.149371	0.143118	0.147108	0.295672	0.0568246	0.258248	0.203073	0.0726545	0.272057	0.24648	0.0407148	0.261382	0.163418	0.166608	0.207959	0.24229	0.0183894	0.0215847	0.104582	0.113065	0.147779	0.246363	0.288305	0.0875669	0.196708	-0.151547	0.0362241	0.251086	0.32631
Serratia	-0.210346	-0.0188686	0.189498	0.20178	-0.00522125	0.179612	0.146282	0.0575811	-0.0916721	0.201561	0.0252354	0.0320983	-0.145216	0.207925	0.205214	-0.0377949	0.0413609	0.0392118	0.025146	0.250187	0.112886	0.0245157	0.0826709	0.235822	0.020502	0.317009	0.138144	0.160946	0.338065	0.273606	0.000390472	0.272073	0.0795353	0.195814	0.342916	0.136223	-0.0445987	0.143505	0.0577401	-0.117589	0.121981	0.174549	0.0930051	-0.0395537	0.22413	-0.0500969	0.0509952	0.111722	0.191593
Erysipelothrix	-0.314525	0.0943073	0.302951	0.179222	0.0526395	0.119119	0.244012	-0.013005	-0.0542269	0.131218	0.286997	-0.0658811	-0.371708	0.0803013	0.705733	-0.00642539	0.11647	0.00682873	-0.0383682	0.36476	0.0869294	0.0114763	0.332061	0.353962	0.194806	0.231274	0.17336	0.0560947	0.446414	0.140656	0.0580322	0.325428	0.183037	0.227134	0.314615	0.266415	-0.176113	0.0666909	0.183493	0.00362046	0.076183	0.183829	0.083921	0.0270392	0.2499	-0.0663888	0.20566	0.121641	0.273479
Clostridiales_Family_XIII_AD3011_group	-0.197231	0.028518	0.266913	0.162308	0.10266	0.0324095	0.0603612	0.0521309	0.09806	0.065413	0.305339	0.0888777	-0.128347	0.0535598	-0.115807	-0.0018124	0.168445	-0.0551898	0.146049	0.261297	-0.0197512	0.521668	-0.061932	-0.00794818	-0.0363696	0.0739865	0.362261	0.179065	0.15355	0.0382933	-0.0399263	0.030885	0.0329467	0.058096	-0.0332015	0.0596654	0.17761	0.0314087	0.307248	0.47164	0.170253	0.107197	-0.0583566	0.0825271	0.0936238	-0.0944655	0.0520449	0.46603	0.0496681
Halomonas	-0.175303	-0.191429	0.280489	0.0530552	0.259467	-0.203537	0.0659585	-0.22276	0.239617	-0.309693	0.107544	-0.0916783	-0.0222238	0.204875	0.741842	0.0215104	-0.208527	0.0142747	-0.213168	0.216689	0.067743	-0.0927144	0.480861	-0.0519537	-0.101397	0.163945	0.0312028	-0.102564	0.0984009	0.117593	0.062543	0.380578	0.0711141	0.238175	0.344949	0.248305	-0.120152	0.344795	0.204152	-0.289801	-0.120736	-0.0330282	-0.279763	-0.0105476	0.0204659	0.202049	0.400277	-0.0347615	-0.146144
Enterobacter	-0.136821	0.0646781	0.0640925	0.131675	0.0797726	0.074717	0.0503103	0.0798965	0.059982	-0.00311571	-0.0258081	-0.00481969	-0.059336	0.0823514	0.231946	0.0614753	-0.0112957	0.0428373	-0.0650706	0.064514	0.196123	-0.137184	0.25877	0.116873	-0.0880081	0.190485	-0.0127261	-0.000831564	0.0928745	0.133703	0.0202644	0.229884	0.0903111	0.155945	0.17333	0.134466	0.0543172	0.0425381	0.0184689	-0.154392	-0.0181152	0.106506	0.100665	-0.0336526	0.0354711	0.00745052	0.0877827	-0.03645	0.063649
Anaerosporobacter	-0.0456932	-0.021185	-0.0280043	0.0275874	0.0276236	-0.0132914	0.000211779	0.115251	0.0552028	0.0528006	0.00419722	0.0565582	0.236064	0.0630074	0.0136957	0.0924159	-0.00210467	0.185539	0.0289489	0.00933896	-0.0148037	0.0432607	0.0884832	-0.0331372	0.0620561	0.0858877	0.0730719	0.00582022	0.0600828	-0.0390835	0.0168617	0.0633235	0.112582	-0.0484678	0.112548	0.0568476	0.0291811	-0.000761327	-0.0039369	-0.0483941	0.0139511	0.0873294	0.0680698	0.059299	0.0459327	-0.00183437	-0.0360136	0.00828281	0.0343908
Dietzia	-0.0392957	-0.159579	0.105035	-0.0256165	0.166954	-0.22697	-0.122392	-0.180838	0.211015	-0.307124	-0.0127405	-0.147636	0.130231	0.115772	0.482718	0.0669918	-0.309402	0.0179495	-0.165237	0.0682087	0.0637882	-0.158267	0.45959	-0.140955	-0.14935	0.0591808	-0.0355862	-0.120678	0.036406	-0.00589042	-0.0261099	0.235677	0.0894199	0.137788	0.225633	0.130351	-0.0632087	0.297742	0.142483	-0.273631	-0.170741	-0.0857367	-0.27959	-0.00831203	-0.104075	0.169111	0.345065	-0.148108	-0.242075
Oribacterium	-0.0869582	-0.159661	0.0271561	0.0794316	0.0407669	-0.0242299	0.0673966	0.0371615	0.00268721	0.0409385	-0.14179	0.00591858	-0.109262	0.145213	0.0273855	0.0800136	0.0421424	-0.0829086	0.12522	0.0418942	0.0184994	0.0883278	-0.0178656	-0.0101688	0.0718103	0.0296067	0.015908	-0.0357649	-0.0747811	0.0941689	-0.0961236	0.105668	0.0740432	-0.017131	0.0022919	0.186552	0.136939	0.0244722	-0.022752	0.108706	0.0437507	-0.0120395	-0.0190851	-0.0555559	-0.0200537	-0.0426781	0.151759	0.118368	0.0619478
Methylobacterium	-0.175618	0.0342548	0.111444	0.155561	0.0851811	0.104737	0.0966873	0.156104	-0.0121782	0.0958294	0.0203839	0.094005	-0.0486184	0.186062	0.0529807	0.112969	0.112583	0.0611455	0.0654217	0.185605	0.143832	0.0866342	0.146122	0.129311	0.044435	0.182855	0.0988056	0.0599466	0.110899	0.181891	0.0680448	0.194446	0.16986	0.135137	0.0998444	0.195539	0.0955619	0.0860644	0.0815785	0.108254	0.158989	0.0367789	0.0742925	0.127869	0.159054	-0.0599727	0.0367773	0.129282	0.101575
Psychrobacter	-0.358099	0.0276593	0.327755	0.208932	0.126931	0.09488	0.287983	-0.107505	0.00624224	0.0579598	0.214514	0.041519	-0.286406	0.193782	0.713559	0.0143999	-0.0009577	0.11967	-0.154976	0.362071	0.126926	-0.00283817	0.537009	0.308351	-0.00374793	0.346794	0.139728	0.001546	0.453626	0.219592	0.0925139	0.511548	0.17687	0.257609	0.488491	0.288424	-0.138734	0.194984	0.184834	-0.117487	-0.0176274	0.232083	0.0717394	0.00477418	0.293126	0.0262627	0.318631	0.0519492	0.212805
Gordonia	-0.0888392	0.0059558	0.0253072	0.137865	-0.00182966	0.00980178	0.0669628	0.151057	0.0278851	0.0630956	0.0279071	0.0286242	-0.067371	0.124614	-0.0658342	-0.0310404	0.121238	0.0465645	0.0826352	0.0128837	0.0641436	0.0122162	0.0560743	0.106096	0.0434899	0.112072	0.0860507	-0.0493883	0.0312405	0.0850705	0.0142206	0.0264237	0.0982105	0.0965353	-0.00507969	0.140521	-0.00188759	-0.0198949	0.0159963	0.0188984	0.0302667	0.00299471	0.0693348	-0.0240468	0.0338908	0.0168001	-0.0476524	0.0551886	0.0967231
Corynebacterium_1	-0.293657	-0.081767	0.298795	0.127443	0.280023	-0.0653197	0.187596	-0.254483	0.187902	-0.25984	0.193431	-0.0379242	-0.176139	0.164768	0.820981	0.011854	-0.139799	-0.0153928	-0.210447	0.274161	0.121939	-0.0716642	0.507899	0.113723	-0.159164	0.198638	0.0349801	-0.0759068	0.266275	0.156497	0.109839	0.447128	0.0687336	0.326531	0.401882	0.232703	-0.127788	0.315595	0.240348	-0.26512	-0.107849	0.079832	-0.1862	0.0182387	0.12235	0.11467	0.403381	0.0139139	-0.000726125
Lysinibacillus	-0.234936	-0.158493	0.171542	0.0833811	0.157274	-0.0274391	0.166917	-0.140576	0.0477184	-0.138573	0.143381	-0.0787516	-0.297659	0.105261	0.672272	0.00205904	-0.0701343	-0.0437971	-0.135296	0.247303	0.0772533	-0.0221029	0.434137	0.108423	-0.061523	0.182723	0.0390212	-0.0120562	0.306008	0.117753	0.0663205	0.394567	0.0984115	0.236441	0.352015	0.198208	-0.105497	0.209958	0.175968	-0.117388	-0.0551427	0.109935	-0.143648	-0.0538959	0.0640676	0.0477949	0.514886	0.0144247	-0.00271706
Rummeliibacillus	-0.0996007	-0.0457119	0.172133	0.0497959	0.0983631	-0.0559479	0.0386107	0.0294293	0.0805614	-0.00359791	0.0299365	0.0208689	0.0175996	0.10643	0.188815	0.0640874	-0.0830063	-0.00277673	-0.0367578	0.0712	0.0294353	-0.0175122	0.156756	0.0534445	-0.102853	0.0801966	0.123552	0.0294004	0.0585202	0.0269368	0.0184696	0.126784	0.0662861	0.157549	0.0431451	0.0925234	0.00503907	0.162197	0.113571	-0.034724	0.0123589	-0.015342	-0.0795883	0.0416516	0.0568191	0.0827401	0.0995854	-0.00121556	0.00946815
Methylophilus	-0.00371906	0.0574964	0.0498541	0.0140186	-0.0316971	0.0339081	-0.000771038	0.152524	-0.00945592	0.0294892	-0.0374398	-0.0466751	0.0511769	0.00729342	-0.042867	0.0378499	0.0835261	-0.028713	-0.0513818	0.0330151	0.079652	0.0281578	-0.0151782	0.0248825	-0.00789712	0.0083446	0.053632	0.0918497	0.0508201	0.0403844	-0.000138532	0.00960755	0.0061858	0.0476569	-0.00831091	0.016992	0.0134225	0.0605737	0.0546392	0.0211329	0.0980682	-0.0484156	0.0339934	0.00942123	-0.0264349	-0.0955066	-0.0387054	0.0156686	-0.0173736
Thiopseudomonas	-0.252045	-0.111784	0.333535	0.0717904	0.318654	-0.134318	0.114031	-0.220792	0.215566	-0.291159	0.132922	-0.0500755	-0.121011	0.166755	0.855579	0.0283053	-0.182335	-0.0134043	-0.169121	0.266551	0.104375	-0.0929178	0.489448	0.00849848	-0.101695	0.148532	0.0643924	-0.0315612	0.179596	0.133477	0.11733	0.401203	0.104367	0.308115	0.372359	0.266699	-0.174587	0.356783	0.244959	-0.310106	-0.0870032	0.0359432	-0.30102	-0.00578976	0.0743143	0.132126	0.417556	-0.0243547	-0.0853071
Microbacterium	-0.133413	-0.0517106	0.208248	0.180863	0.000544175	-0.00925097	0.106382	0.144963	0.0342545	0.156775	0.0521323	0.0432408	-0.150435	0.208928	0.250143	0.117536	0.0710385	0.105752	0.0166238	0.152129	0.0523023	0.0570719	0.232597	0.193476	0.0919686	0.175304	0.130423	0.0456832	0.176754	0.0680051	-0.00830673	0.188734	0.196758	0.0942241	0.184228	0.261628	-0.029807	0.10076	0.142897	0.0420418	0.03083	0.126623	0.0593261	0.0783681	0.203039	0.020445	0.187039	0.0893646	0.219768
Brevibacillus	0.0936226	-0.19197	0.127954	-0.111401	-0.00339022	-0.260007	-0.184144	-0.0649165	0.320897	-0.269658	0.0242267	-0.199151	-0.0314	-0.021115	0.359454	0.027615	-0.263834	-0.0174341	-0.201302	-0.038952	-0.0888864	-0.137269	0.347165	-0.194891	-0.0449723	-0.131994	-0.00574242	-0.0649905	-0.0287478	-0.145371	-0.061488	0.0651119	0.0690595	-0.0276702	0.0636427	0.00756242	-0.148181	0.125141	0.151567	-0.197604	-0.18424	-0.0810116	-0.356822	0.0025528	-0.219733	0.247282	0.330576	-0.176426	-0.243004
Paracoccus	-0.108455	-0.0358232	0.286818	0.0337153	0.179859	-0.155118	-0.0744603	-0.0806744	0.234717	-0.238057	-0.00404586	-0.0706339	0.0484888	0.129416	0.494601	0.07145	-0.169249	0.103823	-0.208293	0.163051	0.136799	-0.116228	0.43466	-0.071779	-0.129467	0.0992527	0.0248901	-0.040875	0.13908	0.029923	0.0196129	0.292416	0.105866	0.235268	0.244542	0.16163	-0.0931843	0.332139	0.112271	-0.240795	-0.0592156	-0.00137329	-0.204801	0.0133338	0.0235706	0.147248	0.175384	-0.0885926	-0.0803803
Anaeroplasma	0.0771628	-0.0475597	-0.0824384	-0.00965634	-0.0778717	-0.0690727	-0.0387594	0.226555	0.0258321	0.0227182	-0.0904601	-0.0931982	0.0111641	-0.0475041	-0.218376	0.039835	0.128563	0.0888231	0.0721035	-0.0536616	-0.0533927	0.115236	-0.0410431	-0.108528	-0.00686849	-0.0833517	0.016441	0.00648797	-0.0342596	-0.0969499	-0.0441086	-0.0967069	0.0977628	-0.0881229	-0.111138	-0.0289749	0.0884527	-0.127315	0.0350307	0.198568	0.0776205	0.00810332	0.0590686	0.00675218	-0.145111	-0.0218985	-0.0383215	0.0561946	-0.0703255
Syntrophococcus	-0.097103	0.00123219	0.0548881	0.0653271	0.11407	-0.00872999	-0.0393459	0.0294084	0.0218355	-0.0208944	-0.00429763	-0.0070449	0.0969019	0.0590771	0.0563587	0.155672	-0.0537478	-0.0281116	0.0777872	0.0438181	0.0900042	0.0131815	0.211555	-0.027429	0.0241226	0.0681748	0.0708049	0.00798697	0.0680826	0.05179	-0.0201278	0.0838467	0.163544	0.0506647	0.00523428	0.121823	-0.00215095	0.0520028	0.0978907	-0.0248281	0.039699	0.0191207	0.0257026	0.0932132	0.00438378	-0.0557685	0.0497501	0.02921	-0.00694645
Viridibacillus	0.0477299	-0.122576	-0.0810277	-0.160932	0.238416	-0.274665	-0.136151	-0.154815	0.303047	-0.483388	-0.163168	-0.150665	0.166695	-0.053542	0.346208	0.0547115	-0.307006	-0.0774645	-0.171489	-0.0641318	0.0795812	-0.25069	0.352784	-0.359102	-0.128965	-0.095862	-0.146795	-0.113504	-0.167637	-0.0625973	0.00600197	0.0810615	-0.00275181	0.0635769	0.00546126	-0.0310408	-0.0560091	0.1376	0.0178602	-0.306176	-0.13747	-0.13453	-0.358043	0.0235405	-0.251972	0.106512	0.307547	-0.226557	-0.400219
Weissella	-0.0413018	0.0376545	0.0331763	0.0188763	-0.0623276	0.158283	0.0339171	-0.00647726	-0.00607178	0.100034	0.125847	0.211023	0.105117	0.00312771	0.098539	-0.0223928	0.0819624	0.177685	0.0346297	0.0188194	-0.0555446	0.0333662	0.0233023	0.0718375	-0.00475914	0.111363	0.038761	0.210037	0.294774	-0.131505	0.103751	0.0497611	0.0997377	0.0481464	0.278654	0.0651154	-0.000839238	-0.0243801	-0.113015	-0.0348487	0.0526442	0.186043	0.0199072	0.00139919	0.261307	-0.116489	-0.069252	0.0418068	0.229655
Elusimicrobium	-0.0803836	0.0208055	0.0403624	0.166449	-0.206938	0.17387	0.0978267	0.190005	-0.100298	0.354478	0.139561	0.058626	-0.180301	0.055237	-0.104385	0.0815309	0.266229	0.111061	0.0440728	0.062431	-0.00295563	0.179405	-0.116041	0.236501	0.184582	0.185096	0.129536	0.137923	0.0994278	0.092129	-0.0388673	-0.0135972	0.156679	-0.0178798	-0.00333049	0.216389	0.094868	-0.125088	-0.0585525	0.183415	0.0828279	0.180949	0.164269	-0.0544635	0.126669	-0.0573434	-0.0383141	0.172427	0.252009
Herbinix	-0.0166324	-0.102896	0.126766	-0.0126615	0.0153638	-0.114574	-0.0479793	0.106105	0.132427	-0.00855658	0.050946	-0.100376	-0.0677277	-0.0477665	0.355578	0.0672306	-0.0180812	0.00769982	-0.0527071	0.0541777	-0.0116444	-0.0590422	0.303986	0.00551856	0.192016	-0.00297449	0.0868948	-0.00378285	0.0944052	-0.0444283	-0.0744885	0.0347481	0.163091	0.094529	0.137254	0.205909	-0.106428	0.0773553	0.164717	-0.0977774	-0.040811	0.0213109	-0.118431	-0.0448799	-0.0466445	0.0242166	0.251832	-0.0843574	-0.0445115
Fermentimonas	-0.0972068	-0.131972	0.135374	0.0106279	0.208574	-0.177892	-0.0438468	-0.129936	0.265509	-0.295921	-0.109575	-0.0735173	0.0361325	0.126066	0.516313	0.0972122	-0.2458	-0.00538441	-0.12833	0.0457794	0.106122	-0.196968	0.428249	-0.0845211	-0.1495	0.0824571	0.017831	-0.142241	0.0018009	0.0658903	0.0138666	0.258718	0.126442	0.183186	0.231171	0.128134	-0.0934267	0.252821	0.165986	-0.328602	-0.115567	-0.0239221	-0.257367	0.000503706	-0.0784755	0.122728	0.30269	-0.116744	-0.1834
W5053	-0.17883	0.0409176	0.183545	0.0921279	0.0395729	0.0469103	0.10152	0.0571754	0.103358	0.0306517	0.202067	-0.040515	-0.291579	0.000923004	0.424729	0.000742782	0.130676	-0.0279707	-0.00543292	0.22893	0.0327202	0.0160279	0.247631	0.163593	0.11367	0.12001	0.0900941	0.10591	0.366608	9.02e-05	0.0321582	0.193355	0.123841	0.151628	0.221812	0.199299	-0.00472527	-0.00986054	0.122355	0.0530947	0.0421508	0.0443293	0.0389575	0.0233639	0.113812	-0.084443	0.220563	0.089661	0.0980743
Erysipelatoclostridium	-0.336899	0.236098	-0.0675241	0.0753652	0.17779	0.147085	0.173923	0.0283945	0.019292	-0.00773201	0.00812114	0.114358	-0.102746	0.072445	0.146124	0.0404015	0.0737159	0.0239235	-0.0578702	-0.0145561	0.204571	0.027583	0.155722	-0.0782632	-0.138193	0.233434	0.176098	-0.163045	0.0932567	0.300975	0.070276	0.339227	0.0734394	0.0752942	0.396457	0.205139	-0.0223761	0.123833	0.293055	-0.110843	-0.0740308	0.287501	-0.0166838	-0.111381	-0.11814	-0.252871	0.199663	0.001161	-0.0689305
Acidaminococcus	0.148616	-0.174149	0.0518749	-0.0678996	-0.157339	-0.106403	-0.198295	0.12635	0.0727499	0.0205398	-0.100626	-0.155894	0.0463086	0.0358752	-0.00147846	0.0813466	-0.0184016	0.00605536	-0.0539451	0.0127983	-0.0873634	-0.0880088	0.0731135	-0.0497532	0.0718316	-0.00699977	-0.0141629	0.138665	0.0634169	-0.0808095	-0.100954	-0.0710677	0.115518	-0.0424275	-0.0341059	0.146558	0.0242659	-0.0483072	-0.0331183	0.0430891	0.111371	-0.137727	-0.0449138	0.0399021	-0.0277491	0.0614396	0.0349699	-0.142082	-0.0422384
Murdochiella	-0.0989245	0.067569	0.0594348	0.102402	0.0302931	-0.0520545	0.0425469	0.095699	0.094209	0.0638095	0.109393	0.120658	-0.0696517	0.0698344	-0.0888379	0.0658126	0.101821	0.0151316	0.0750107	0.0482518	-0.0502694	0.176252	-0.0103166	-0.0164756	0.0177656	0.095628	0.206804	0.0420033	-0.0125608	-0.0100766	-0.0588974	-0.0764225	0.158062	-0.0719072	-0.0393197	0.0981214	0.116825	-0.024312	0.152922	0.104437	0.0807431	0.0843232	0.0294398	0.0967754	0.00500028	-0.0788863	0.0324077	0.156856	0.0618794
Glutamicibacter	-0.242689	-0.123183	0.266555	0.12568	0.272187	-0.133157	0.174736	-0.22353	0.175967	-0.298298	0.146648	0.00823986	-0.119706	0.190635	0.610754	0.0445486	-0.207379	-0.0106531	-0.229442	0.159877	0.130561	-0.106023	0.451057	0.0594877	-0.22888	0.167651	-0.000426073	-0.162569	0.138194	0.116883	0.0801058	0.420132	0.0305872	0.271397	0.326694	0.15585	-0.0415046	0.329272	0.173696	-0.295324	-0.128128	0.0251217	-0.216186	-0.0453105	0.0510043	0.170481	0.366492	-0.045463	-0.0340222
Aquabacterium	-0.181258	0.114941	0.124238	0.211837	0.000398646	0.18244	0.130101	0.189859	-0.164955	0.282352	0.0948517	0.0887179	-0.162512	0.179971	0.0255529	0.124371	0.200111	0.0923086	-0.0422774	0.156321	0.126021	0.124261	0.119008	0.274806	0.0189974	0.244509	0.151607	0.0961022	0.222982	0.160554	0.0130537	0.140497	0.216638	0.113736	0.123192	0.159579	0.0117018	0.0140329	0.115322	0.0889503	0.132822	0.216255	0.211987	0.0937722	0.187398	-0.13049	0.00620515	0.136331	0.299631
Haemophilus	-0.178881	-0.0396269	-0.101135	0.0679224	0.333182	0.0585219	0.110304	0.0206068	0.0542462	-0.119372	-0.0714773	0.147825	-0.143887	-0.080255	0.0931177	0.0429655	0.0106605	-0.0654846	0.0549557	-0.0471771	0.248435	-0.0862379	0.0672401	-0.0874707	-0.105897	0.0122095	-0.101161	-0.0889844	-0.043847	0.134475	0.181389	0.188103	0.0715589	0.150557	-0.0382107	0.11305	-0.0497535	0.15763	0.0482811	-0.0601075	0.0887737	0.0748205	-0.0170641	0.103721	-0.00839327	-0.228027	0.171264	-0.0561547	-0.00428115
Fonticella	-0.206374	0.102262	0.198765	0.216352	0.0231413	0.103344	0.0579997	0.199922	-0.0185807	0.0918713	0.0401185	0.0756769	-0.092891	0.154942	-0.0916688	0.0409345	0.119531	-0.035971	0.0338695	0.15443	0.124475	0.184609	0.000257272	0.141034	-0.0178399	0.175857	0.224233	-0.0207772	0.094802	0.17952	0.0308048	0.17862	0.0898061	0.15327	0.0601476	0.192894	0.0429681	0.0297855	0.109583	0.141931	0.116997	0.020229	0.077905	0.0369586	0.0717541	-0.00906654	-0.0359654	0.230858	0.14572
Parasutterella	-0.626174	0.466204	0.468408	0.61037	0.188687	0.467127	0.37493	0.188401	-0.159893	0.454689	0.395461	0.30971	-0.380378	0.198771	-0.00688401	0.0175773	0.486216	0.0693264	-0.0112858	0.430262	0.409657	0.324092	0.0837105	0.610239	-0.0101437	0.445482	0.614038	0.316979	0.337235	0.471171	0.261255	0.454822	0.180929	0.406937	0.209267	0.17788	0.194237	-0.0814673	0.3624	0.2191	0.332568	0.397526	0.251057	0.0338502	0.396822	-0.364115	-0.0635392	0.485123	0.501372
Cellulomonas	-0.0384865	-0.0914233	0.0799284	0.0136293	0.0899577	-0.154191	-0.109354	0.0199242	0.143233	-0.101754	-0.0444119	-0.0560005	0.00313453	0.067309	0.276532	0.0911219	-0.0772024	0.0269852	-0.137323	0.0795563	0.0862026	-0.0830742	0.330198	-0.08379	0.0252809	0.0879223	0.0826495	0.0275901	0.0548761	0.0103683	-0.0838977	0.167978	0.102169	0.0696593	0.187935	0.199397	-0.00804092	0.108345	0.107908	-0.109328	-0.0438879	-0.00510455	-0.0808068	-0.0573569	-0.0837729	0.0241293	0.194297	-0.0340751	-0.091041
Cellvibrio	-0.0907128	-0.149566	0.189159	0.0138166	0.272831	-0.280124	-0.0459923	-0.201175	0.291947	-0.402288	0.0390197	-0.109849	0.123849	0.131074	0.532154	0.0615799	-0.268359	0.0299712	-0.188993	0.0921646	0.124968	-0.133191	0.457199	-0.164994	-0.222952	0.067834	-0.0154937	-0.111981	-0.00195066	0.00921848	0.0419407	0.299125	0.0238097	0.223027	0.234449	0.162547	-0.0437069	0.345746	0.166351	-0.324172	-0.146347	-0.122465	-0.317071	-0.0266422	-0.120922	0.173933	0.337009	-0.111994	-0.231668
Rhodococcus	-0.16205	-0.0888977	0.20922	0.0659445	0.23725	-0.138142	0.056874	-0.123035	0.179329	-0.220139	0.0213208	-0.0705765	-0.0236577	0.12085	0.55919	0.0547872	-0.166574	-0.0109162	-0.15767	0.196364	0.155604	-0.08342	0.43744	-0.0409863	-0.0864257	0.1298	0.0532154	-0.0228302	0.11974	0.134552	0.0523894	0.350321	0.0620965	0.19943	0.258145	0.200691	-0.0328401	0.280411	0.154966	-0.204854	-0.0768071	0.0215836	-0.169397	0.0142993	-0.0133351	0.0757472	0.327059	-0.0328113	-0.10835
Actinomycetospora	-0.0639866	0.0304165	0.00831437	0.0393517	0.0081365	0.0399278	0.0293957	0.101094	0.00157294	0.0487698	-0.00103304	0.0442094	-0.0332474	0.047633	0.016457	0.105125	0.045407	0.0678686	-0.0559127	0.033067	0.0547785	0.0389797	0.02451	0.0388677	0.0484562	0.0743227	0.0627771	-0.0524341	0.023505	0.0232414	0.0600992	0.0337655	0.0437752	0.0275547	0.0397758	0.0364427	0.0114603	0.00669694	4.54e-05	-0.00386319	-0.0114711	0.0888177	0.0664401	-0.00952637	0.0635109	0.00338105	-0.0153301	0.016628	0.0386754
Acidipropionibacterium	0.00292499	0.0156005	-0.0318559	0.00882242	-0.0367448	0.0114411	-0.0752258	0.0970875	0.0240833	0.122562	0.00465751	0.0710816	0.00154517	-0.0442985	-0.107598	-0.00398903	0.000579911	0.0662109	0.0624726	-0.052248	-0.0370074	0.0624114	0.0149883	-0.0395697	0.0644038	0.0359005	-0.0119843	0.00579189	0.0177373	-0.0352247	-0.0583813	-0.00217767	0.098604	-0.0421706	0.0111015	0.00438457	0.00328593	0.0507933	-0.0245189	0.0500267	-0.0324692	0.0366961	0.0637665	0.0169364	-0.00657565	-0.023062	0.00158502	-0.0272118	0.0595803
Moryella	0.00721665	-0.0570714	0.0156195	-0.0151086	0.139433	-0.0641046	-0.027517	0.0080499	0.0966258	-0.0485449	-0.133683	0.0528424	0.165248	0.0335098	0.0535775	0.138939	-0.156245	0.0487839	0.0422298	0.00658768	0.0460048	-0.105377	0.11847	-0.127253	-0.0907815	0.00506932	-0.0782941	-0.0261251	-0.0421972	-0.0244855	-0.0132742	0.0275289	0.135936	0.0648369	-0.0525736	0.0365249	0.0359958	0.0684243	-0.00992893	-0.0835644	0.00521047	-0.0746757	-0.0897933	0.11482	-0.0133378	0.0100049	0.00522321	-0.0885362	-0.0266101
Arcobacter	-0.11688	0.143105	0.109476	0.129999	-0.216968	0.23315	0.106041	0.216086	-0.241531	0.435556	0.144337	-0.0530223	-0.317096	-0.0176509	0.163159	0.022598	0.258148	0.0641321	0.107822	0.161657	-0.0101172	0.0820156	-0.0206882	0.3855	0.34073	0.115907	0.152097	0.116262	0.355579	0.0708359	-0.0532492	0.0153633	0.218821	-0.023337	0.104936	0.121086	-0.159682	-0.156995	0.0519937	0.233679	0.169403	0.178715	0.320445	0.077153	0.233892	-0.177709	-0.0336677	0.141117	0.375648
Agromyces	0.0460217	-0.0792936	-0.0073418	-0.05275	-0.0538904	-0.0969594	-0.0401679	0.0621807	0.0606958	-0.0643571	-0.0272961	-0.0985748	-0.0745855	-0.0190562	0.128024	0.0146951	0.00136804	-0.0227882	-0.0966567	-0.0422618	-0.00280596	-0.0642302	0.0837868	-0.00729465	0.0496526	-0.0252099	0.0100942	-0.00876258	-0.0302251	-0.0169957	-0.0847624	0.015412	0.0462404	-0.0332347	0.082732	0.113511	-0.0561977	0.0322932	0.0870423	-0.119114	-0.0658507	0.0669127	-0.0361843	-0.056485	-0.0796692	0.0707476	0.0933153	-0.0833107	-0.047138
Selenomonas_4	0.0145827	-0.132639	0.101378	-0.0930045	0.012556	-0.208527	-0.0440106	-0.0470865	0.198767	-0.125349	-0.0104065	-0.10678	-0.013854	0.0593019	0.305287	0.128333	-0.158309	-0.0268087	-0.1155	0.0403311	-0.0230205	-0.0805856	0.331868	-0.0888299	-0.0257032	-0.020381	0.0107173	-0.0976323	0.096087	-0.0662979	-0.0893384	0.0771843	0.0776761	-0.0100875	0.151677	0.101496	-0.0166871	0.150199	0.162153	-0.147494	-0.146724	-0.0862133	-0.142026	-0.0685672	-0.109759	0.129875	0.201754	-0.119344	-0.177504
Salinicoccus	-0.0298404	-0.123293	0.0305204	-0.125299	0.0574988	-0.12947	-0.0766821	0.100549	0.198056	-0.0910174	-0.107985	-0.133396	-0.193248	0.00142165	0.300071	0.0864381	-0.0924945	-0.0295634	-0.052418	0.0138889	-0.0164279	-0.161752	0.267592	-0.152356	0.00205294	-0.0232118	0.00139768	-0.0164066	0.132192	-0.0392543	-0.0726629	0.0935752	0.0651171	-0.000322298	0.128362	0.047435	-0.0643244	0.022654	0.165535	-0.0553681	0.0239875	0.049437	-0.182866	-0.00568739	-0.121028	0.0232699	0.337208	-0.14117	-0.211274
Chryseobacterium	-0.0411969	-0.0345734	0.15551	0.0272719	-0.0268747	-0.0489774	0.0212121	0.138189	0.0724119	0.060289	-0.0701601	-0.00278135	-0.0369613	0.0847133	0.135423	0.0513384	0.039667	0.0914211	-0.0667478	0.0674426	0.0426745	-0.0273443	0.182686	0.0836562	0.0992428	0.055671	0.0391513	0.00368798	0.0957466	0.0372354	0.0774581	0.119129	0.199937	0.0905902	0.0751144	0.102354	-0.144392	0.00768855	0.0301697	0.00950524	-0.0111279	0.0739679	0.00247913	0.0253856	0.0961971	0.0364568	0.0616951	-0.00459828	0.0699524
Antricoccus	-0.0438146	-0.0668752	0.0306657	0.0568892	0.107367	-0.0742692	-0.0266234	-0.0944113	-0.0127414	-0.0721248	0.0643961	-0.0258873	0.104743	0.0253938	0.134952	0.112484	-0.0197442	-0.0259055	0.0433332	0.0462504	0.0257167	-0.0392568	0.15704	-0.06602	-0.0336834	0.0460943	0.00629356	0.050383	-0.0214378	0.00931544	0.0292715	0.0952889	-0.00164007	0.0460882	0.0370802	0.0407442	0.0835744	0.0345981	0.00409652	-0.0175941	0.0204454	-0.0792599	-0.0346102	0.116742	0.00993786	-0.0469608	0.126526	0.0126807	-0.0677993
Mailhella	-0.17367	-0.0108779	0.0993435	0.228077	0.11842	0.0895785	0.121211	0.165381	-0.053533	0.192957	0.0911155	0.0203554	-0.203639	0.0954217	-0.0616168	0.0683618	0.179379	0.0512744	0.137337	0.0582591	0.0865896	0.243812	0.0563805	0.133191	0.0232752	0.0916476	0.207562	0.00926703	0.00179816	0.132104	-0.0490642	0.000628342	0.131637	0.0519605	0.110073	0.163256	-0.0538278	0.0239574	0.195008	0.110061	0.12849	0.121893	0.209632	0.0717269	0.0879706	-0.0942429	-0.00570674	0.222047	0.20159
Ruminiclostridium_1	-0.209699	0.0786617	0.264045	0.198895	0.028307	0.0158596	0.0607443	0.206291	-0.0532837	0.206444	0.255133	-0.121691	-0.257466	0.0445591	0.153148	0.114488	0.0972701	0.0183217	-0.0208468	0.268477	0.0633788	0.221291	0.181948	0.189961	0.191808	0.138076	0.360252	0.0174622	0.231405	0.150485	-0.0597189	0.145725	0.0815186	0.0656198	0.0668325	0.16348	-0.0307498	0.0221868	0.270737	0.213015	0.107719	0.137455	0.0281195	0.0502078	0.0364664	-0.043094	0.227006	0.277951	0.0586018
RB41	-0.0376401	0.0197059	0.0150962	0.128505	-0.0497642	0.0257437	0.0708594	0.0830404	-0.0709709	0.196383	0.103129	0.0539537	-0.0639331	0.0666336	-0.056678	-0.0594553	0.0769803	0.146559	-0.0622215	0.0657512	0.0326466	0.0464111	0.0705594	0.119744	0.0126528	0.116125	0.0572092	0.00589218	0.124773	0.0289346	0.0589989	0.0762741	0.0694911	0.00889231	0.0510043	0.0345289	0.0111296	0.0541418	-0.00960972	0.097709	0.00907982	0.0621018	0.143591	0.0502875	0.115284	-0.0481864	0.0455688	0.0222199	0.162646
Membranicola	0.0137778	-0.115753	0.0680976	-0.0659413	0.0708815	-0.153434	-0.094074	-0.0553909	0.203828	-0.202502	-0.0623441	-0.0865997	0.0451174	0.0292994	0.344659	0.038323	-0.135003	0.0256096	-0.173957	-0.0340577	0.0783364	-0.173388	0.319828	-0.106143	0.0516342	0.0305387	0.0132045	-0.040405	-0.047551	0.0144817	-0.00492218	0.161764	0.140171	0.0491936	0.182923	0.12648	-0.0619945	0.0956445	0.0476465	-0.251853	-0.145218	-0.0272862	-0.14904	-0.101289	-0.108479	0.113383	0.189284	-0.15607	-0.164047
Eubacterium_xylanophilum_group	-0.525251	0.310476	0.258287	0.632293	0.427522	0.303022	0.450423	0.0875439	-0.215193	0.0667462	0.471078	0.203739	-0.121508	0.232999	-0.0414068	-0.0453088	0.361222	0.0347242	0.177045	0.491768	0.404044	0.397337	0.0125839	0.312069	-0.146626	0.348902	0.469193	0.154136	0.0602167	0.302298	0.285182	0.30216	0.0530878	0.336923	0.0863462	0.0179819	0.308514	-0.0755298	0.291238	0.207584	0.50144	0.0607141	0.229447	0.190907	0.29525	-0.25752	-0.0867498	0.449579	0.401633
Marinobacter	-0.114592	-0.142696	0.229077	-0.0240498	0.207244	-0.226086	-0.026161	-0.136434	0.255367	-0.277435	0.107107	-0.131408	-0.0335157	0.105319	0.644427	0.0598296	-0.227448	0.0401842	-0.184174	0.149801	0.0368472	-0.0771727	0.482931	-0.109069	-0.0943482	0.0314023	0.0320926	-0.104097	0.0784261	0.0388997	0.000911762	0.328849	0.115791	0.150548	0.274916	0.167562	-0.110135	0.331	0.213368	-0.21037	-0.154217	-0.0382237	-0.254216	-0.0247739	-0.0636939	0.212276	0.387563	-0.0791907	-0.197053
Meniscus	0.0143951	-0.0835234	0.0204434	0.0173129	0.0504838	-0.0968968	-0.0329603	-0.000342258	0.0178445	-0.0987915	-0.0185434	-0.0299773	-0.0368222	-0.00353308	0.169457	0.0182043	-0.116125	-0.0227882	-0.0269865	-0.0519723	0.0253849	-0.113198	0.109029	0.0467385	0.0445791	0.0462763	0.0888618	0.00578213	-0.0975673	0.0268082	0.00581814	-0.000929033	0.0348496	-0.000639219	-0.0347729	-0.052154	-0.0858325	0.0363266	0.0935974	-0.144246	0.00744813	-0.021869	-0.1382	0.0210274	-0.0443428	0.0541724	0.0215286	-0.0879658	-0.0621809
Serinicoccus	-0.016823	-0.0163847	0.0219334	0.00790789	-0.0267513	0.0341398	-0.00275291	-0.0613879	0.0149713	0.00991956	0.0110667	0.0300141	-0.0147599	-0.0133862	0.0435832	-0.064384	-0.00962968	0.136843	0.0598339	0.0363338	-0.0204801	0.0529406	0.0448344	0.000212586	0.0470597	0.0912305	-0.00898427	0.0355548	0.0818306	-0.00701717	-0.0439037	0.0291799	0.000627193	-0.00197506	0.0706638	0.0882433	0.0353156	0.0178119	0.0189513	-0.00895583	0.010458	-0.00489849	0.0724171	0.050994	0.0389632	-0.0432029	0.0136991	-0.0137346	0.05525
Selenomonas_3	-0.105982	0.0649555	0.0283915	0.0967578	-0.035987	0.057393	-0.0561389	0.186548	0.0006983	0.115465	-0.0289117	0.0235297	-0.0305576	0.10872	0.024457	0.0988166	0.0667744	0.0672825	-0.0079418	-0.0017379	0.111203	-0.0288268	0.105137	0.0467693	0.0399446	0.0901188	0.0938053	-0.100609	-0.0216158	0.0783245	0.0326183	0.0587277	0.157096	0.0644798	0.0805968	0.13728	-0.0413018	-0.0299446	0.0876952	0.0297764	0.0469821	0.0667109	0.0894028	0.0445674	0.0369346	-0.0376279	0.0169339	0.0340416	0.0741907
Vibrio	0.187667	-0.175298	-0.27535	-0.222659	0.112634	-0.163054	-0.224106	0.0337381	0.137697	-0.239966	-0.279681	-0.124108	0.108904	-0.172609	-0.0622937	0.0665011	-0.249414	-0.0629869	0.174673	-0.175597	-0.00555801	-0.160947	0.0219875	-0.440783	0.0463441	-0.278501	-0.215172	-0.150249	-0.281794	-0.210656	-0.0747357	-0.239609	0.0941721	-0.16184	-0.170561	-0.100942	0.0500347	-0.148259	0.0270681	-0.0243688	-0.0218409	-0.172109	-0.191191	0.072293	-0.288823	-0.0565422	0.166809	-0.210353	-0.326379
Hafnia_Obesumbacterium	-0.0825983	-0.15464	0.0981175	0.0236414	0.0811616	-0.0612758	0.111955	-0.117147	0.104081	-0.0955202	0.0245396	-0.0136929	-0.049043	0.0843091	0.504187	0.0459519	-0.0257183	0.0634418	-0.163916	0.0479252	0.0260057	-0.120849	0.23235	0.0642683	0.0599262	0.163745	-0.0316808	0.0221365	0.130324	0.018373	0.093656	0.224025	0.0894336	0.139443	0.305245	0.183485	-0.0879584	0.138681	-0.0335545	-0.355479	-0.123059	0.137583	-0.0860398	-0.165745	0.101359	0.0925229	0.322536	-0.0907834	0.0855636
Deinococcus	-0.0458276	0.008515	0.0173652	0.0611278	0.0280957	0.0596979	-0.0165177	0.0195977	0.0847024	0.00551323	-0.0477321	0.0165577	0.0129098	0.0758895	-0.00458772	0.00692422	0.0357011	0.156581	-0.0357388	-0.0175408	0.089153	0.0134268	0.177815	0.0800753	0.0403604	0.0677656	0.0222873	0.0509899	0.0115809	0.0802327	-0.0153811	0.117091	0.116958	0.0329401	0.0363087	0.106357	0.000666944	0.0285838	0.0359676	0.00474666	-0.0656518	0.0335078	0.0986741	0.0328817	0.0632209	0.00897497	-0.0101909	-0.0113632	0.0309961
Asteroleplasma	-0.186267	0.0289987	0.150388	0.268748	-0.0830549	0.16692	0.1829	0.162832	-0.128929	0.359027	0.18573	0.0797258	-0.177963	0.216803	0.012311	0.094369	0.233649	0.12746	0.0105011	0.155368	0.10414	0.087078	0.138439	0.443921	0.0893573	0.282357	0.13993	0.0291391	0.277654	0.20037	0.0787897	0.274719	0.132386	0.107809	0.0558163	0.112518	0.0578404	0.0689775	-0.00213828	0.213614	0.111319	0.151023	0.279836	0.0544004	0.295946	-0.0941773	0.0039501	0.185395	0.327875
Brumimicrobium	-0.239032	-0.125472	0.319197	0.136896	0.206437	-0.0677023	0.116437	-0.116315	0.137512	-0.0941163	0.15112	-0.0824529	-0.167892	0.188744	0.703564	0.03237	-0.0700835	-0.0400608	-0.133709	0.316235	0.117289	-0.0166022	0.461917	0.114392	-0.0326264	0.20646	0.123757	-0.0454369	0.201658	0.224936	0.0650465	0.447478	0.0931919	0.241685	0.383635	0.27085	-0.135005	0.348034	0.201088	-0.123344	-0.0753544	0.0882767	-0.147299	-0.0321788	0.105661	0.0622595	0.444003	0.0857888	-0.0374084
Moheibacter	-0.125129	-0.0657987	0.198957	0.0300329	0.214439	-0.139365	-0.0140998	-0.0435789	0.214978	-0.159681	-0.0055332	-0.0384953	-0.0936637	0.127905	0.584048	0.0672441	-0.150296	-0.0121503	-0.166582	0.129016	0.116847	-0.111579	0.406725	0.00700693	-0.0722388	0.10897	0.049833	-0.0283654	0.0562644	0.0859531	0.034083	0.248503	0.141617	0.14698	0.219256	0.10427	-0.128419	0.30399	0.184083	-0.259895	-0.0843925	-0.0196504	-0.19235	0.00213486	-0.00673249	0.0955299	0.289077	-0.0682089	-0.0774291
Selenomonas_1	-0.0893808	-0.265563	0.118923	0.0117949	0.185422	-0.248201	9.62e-05	-0.106073	0.156325	-0.269387	0.0555027	-0.21836	-0.058573	0.103781	0.281026	0.0269071	-0.137611	-0.130889	0.0941683	0.130522	-0.0606113	-0.0389088	0.211247	-0.222907	-0.0627894	-0.0108027	0.0163887	-0.119441	0.0385227	0.0232493	-0.115262	0.170303	0.0229647	0.0875987	0.0745278	0.157454	0.0172249	0.235204	0.160248	0.056651	-0.0511305	-0.110474	-0.386225	0.0495994	-0.219812	0.076008	0.490655	0.0796406	-0.229767
Eubacterium_brachy_group	-0.0426995	-0.037952	0.109759	0.0879742	0.0747127	-0.0230168	0.0107054	0.119334	0.032551	-0.0529107	-0.09352	0.0879411	0.0423881	0.0485672	0.015109	0.0956719	0.0457046	-0.00369362	-0.0262113	0.0631192	0.0648917	0.0227433	0.11373	0.0210792	-0.163826	0.010574	0.0484924	0.0723556	-0.00841757	0.0561792	0.0250172	0.0666829	0.0773215	0.118776	-0.0228756	0.0920189	0.0984502	0.132637	0.0624068	-0.0909119	0.102764	-0.0116093	-0.0242889	0.0431333	0.0088905	0.0333605	0.0389541	0.0100737	0.0211178
Solobacterium	0.0605378	-0.33773	-0.0154254	-0.131967	0.00800031	-0.24647	-0.105466	-0.0422565	0.170985	-0.240377	-0.0559068	-0.201088	-0.0182855	-0.00595529	0.248895	0.0214518	-0.261937	-0.128052	0.097551	0.0152958	-0.114408	-0.0205856	0.26302	-0.232841	-0.125808	-0.105014	-0.089447	-0.0421164	0.0721966	-0.0977702	-0.181808	0.0962592	-0.0829598	-0.0455963	0.111433	0.113537	-0.0558856	0.15261	0.146184	-0.0713125	-0.161212	-0.137713	-0.234049	-0.0628538	-0.273381	0.17895	0.325423	-0.104094	-0.32028
Mycoplasma	-0.0245648	0.0923889	-0.0468106	0.0317949	-0.000425042	0.00173345	-0.0107327	0.121887	0.0381522	0.0633483	0.00591452	-0.00606857	0.0608214	-0.065988	-0.185785	0.0514028	0.073871	-0.0621953	0.0197598	-0.0662649	-0.0157537	0.164187	-0.109393	-0.0429411	0.0918517	-0.0562444	0.205721	-0.000882324	-0.148087	0.0788429	-0.0610222	-0.127796	0.0691768	-0.0912962	-0.182282	-0.0393142	0.0652419	-0.107461	0.141407	0.153088	0.0224903	-0.000799921	0.0852362	0.0605245	-0.0757462	-0.0281157	-0.0371287	0.0700047	-0.0334609
Peptococcus	-0.129891	0.051102	0.0408675	0.18264	0.0365726	0.0789445	0.0888515	0.249445	-0.0313701	0.264633	0.0868893	0.0666901	-0.0437354	0.0389589	-0.238658	0.039771	0.192986	0.0517505	0.160186	0.0538091	0.0376902	0.305795	-0.101903	0.0983603	0.158796	0.0706371	0.323697	0.105462	-0.0135593	0.0553135	0.0215826	-0.0505754	0.14426	-0.0637389	-0.173765	0.033915	0.0529999	-0.151418	0.109461	0.318792	0.233626	0.128283	0.129804	0.156394	0.1491	-0.231434	-0.0580783	0.243837	0.118
Rubellimicrobium	0.0104526	0.0162219	0.0349233	-0.0530599	-0.00606157	-0.0030215	-0.079109	0.0540609	-0.00745313	0.0365244	0.00163565	-0.012147	0.0286013	-0.0110827	-0.0317589	0.00128231	0.0184455	0.0730463	-0.0329348	0.0483853	-0.0262087	0.030953	0.0290421	-0.0586761	0.0209824	-0.0297506	0.0161416	-0.0262815	0.0678403	-0.0926953	-0.030643	-0.0107847	0.0340351	0.0113313	0.0305755	-0.0170907	-0.00365453	0.00879992	0.0646819	0.0931684	0.024929	0.047149	-0.0377314	0.00230962	0.0167723	0.00834959	-0.0239219	0.00772111	-0.0155813
Klebsiella	-0.347779	0.0530127	0.306131	0.417787	0.140939	0.205731	0.240985	0.0613346	-0.0956072	0.204752	0.30772	0.112069	-0.211156	0.225621	0.24165	0.0337184	0.236103	0.06735	-0.0791636	0.340607	0.172281	0.15164	0.256154	0.351834	-0.0347766	0.427756	0.267364	0.067076	0.361571	0.314683	0.0761775	0.422798	0.137863	0.36519	0.47401	0.356446	0.0504897	0.206153	0.163759	0.00568984	0.182186	0.196619	0.209423	0.0438752	0.257124	-0.136818	0.137757	0.231339	0.339264
Leptotrichia	-0.108615	-0.0550008	0.242447	0.173557	-0.0389798	0.0199175	0.107831	0.117318	-0.0423219	0.20594	0.140901	0.0274676	-0.191824	0.220489	-0.0547189	0.0132545	0.174358	0.129075	0.0862438	0.143198	0.022184	0.179495	0.0423184	0.153532	0.123135	0.184997	0.160889	0.0356398	0.178981	0.124136	0.0125407	0.174336	0.158662	0.0980133	0.0642878	0.187092	0.0331784	0.0912107	0.0666528	0.207588	0.0687741	0.0962677	0.113115	0.0556543	0.137618	0.0247297	0.0443585	0.219913	0.20365
Bdellovibrio	0.152058	-0.124967	-0.125951	-0.121285	-0.168701	-0.0856833	-0.157307	0.147077	0.147421	0.0338912	-0.163074	-0.114188	0.0870324	-0.0440884	-0.244577	0.0813851	-0.028719	0.0609459	0.107046	-0.160084	-0.129915	0.0124778	-0.110387	-0.182584	-0.0391661	-0.170548	-0.0597661	-0.00541963	-0.123972	-0.147505	-0.101457	-0.102201	0.089102	-0.192192	-0.135216	-0.0488255	0.138469	-0.0763249	-0.0335629	0.105664	-0.0223497	-0.0897821	-0.0561493	-0.0491441	-0.155252	0.0869461	-0.0443692	-0.070343	-0.124935
Rhodopseudomonas	-0.064201	0.0523701	-0.0114266	0.0838492	0.0621132	-0.00927361	0.137887	0.0506219	-0.00567551	-0.0519055	-0.0176842	0.0615618	0.00229064	0.039555	0.0554286	0.0748279	0.0167702	0.0914578	0.0954786	-0.0598598	0.0536871	-0.0397821	-0.0344065	-0.00943567	0.046913	0.0124333	0.00798231	-0.0581964	0.0251636	-0.0427282	0.0982104	-0.0427857	0.0287438	0.0810582	-0.0277805	0.108092	-0.0315044	-0.0714781	0.0196623	-0.0332098	0.0480864	0.00869069	-0.0643288	0.0481541	0.00140491	-0.0640073	0.0519435	-0.0239572	0.124968
Enhydrobacter	-0.0984419	0.0392403	0.0728062	0.176565	-0.0246513	0.0725202	0.0483083	0.201064	-0.0640525	0.13102	-0.0138681	-0.00131668	-0.0937054	0.0686342	0.098726	0.098112	0.149552	0.0532228	-0.0208316	0.0627593	0.131833	0.0618756	0.151444	0.170615	0.0818363	0.162167	0.112294	-0.00269375	0.118916	0.116985	-0.0194054	0.118095	0.199089	0.100428	0.165108	0.261456	-0.0194006	-0.0534408	0.0422315	0.0223414	0.0870158	0.111001	0.193481	0.0769762	0.0599605	-0.0500451	-0.0320462	0.10766	0.194107
Gryllotalpicola	0.00861948	0.0383091	0.0775344	0.0369733	-0.117489	0.0127459	-0.0175039	0.0945254	-0.0217218	0.11733	0.0532047	0.0309765	-0.0260101	0.0808772	-0.0359354	-0.0512924	0.0967938	0.275564	-0.0425629	0.0162242	-0.0466841	-0.00240439	0.0685673	0.0756664	0.105503	0.089308	0.0561947	-0.0316588	0.118979	-0.0143244	0.030107	0.0367254	0.0785087	0.00110648	0.0717658	0.0849549	-0.0666553	0.0560583	-0.0175759	0.0297074	-0.00159471	0.0374051	0.0974617	0.06618	0.100917	0.00206399	-0.0804992	-0.0155556	0.124518
Desulfurispirillum	-0.0873798	0.0236897	0.192961	0.106835	-0.0736559	-0.0296412	0.0393752	0.0748892	-0.0256792	0.167751	0.137036	0.00778186	-0.13324	0.0687165	-0.0248319	0.0721475	0.055695	0.0458898	0.0466459	0.104025	-0.0299351	0.134794	0.0100873	0.0906102	0.0753204	0.152681	0.185831	0.0473185	0.159307	0.0899724	-0.0833297	0.0846336	-0.00024285	0.0131393	0.0716867	0.137359	0.000968107	0.0468386	0.10916	0.109048	0.0790223	0.0433276	0.116512	0.122137	0.0517012	-0.0502605	0.000993379	0.142273	0.126867
Gilliamella	0.0173241	-0.0652423	0.00883252	0.0427014	-0.0290209	-0.0472397	-0.0613796	0.186873	0.152286	-0.0707711	-0.101074	-0.045352	-0.00160309	0.0835291	0.082197	0.0975793	-0.00830221	-0.00392906	-0.0362099	-0.00649893	0.0409998	-0.0786021	0.0929846	0.00762294	0.0154888	0.0130501	-0.043837	-0.0418108	-0.00746612	0.0306666	-0.00156914	-0.0121971	0.125697	0.0158237	0.0368509	0.0344691	-0.116913	-0.0278856	0.036552	-0.0421587	0.0626714	-0.051911	-0.000227275	0.0329504	0.0177628	0.0344936	0.0583763	-0.0446762	-0.0191101
Rheinheimera	-0.0685493	-0.126927	0.187291	0.00592476	0.147935	-0.218219	-0.047813	-0.0950571	0.219862	-0.287811	0.00478815	-0.129832	0.0382862	0.141667	0.525814	0.071904	-0.223345	0.0576099	-0.227626	0.0652887	0.0962878	-0.186439	0.512556	-0.0602455	-0.0145118	0.0361362	-0.0240914	-0.136973	0.00995098	0.0385393	0.00375514	0.277263	0.0613511	0.163637	0.253729	0.163036	-0.126137	0.285963	0.0717137	-0.285444	-0.170559	-0.0570969	-0.259935	-0.0144713	-0.0604769	0.195671	0.319777	-0.110642	-0.168181
Cronobacter	0.0708704	-0.170723	0.0810757	-0.0527631	0.0337172	-0.173203	-0.182238	-0.0664723	0.155075	-0.230854	-0.120499	-0.110173	0.118265	-0.00495355	0.227433	0.0646547	-0.226755	0.0186235	-0.161688	0.021945	-0.047698	-0.0283644	0.275686	-0.109989	-0.0812044	-0.0345278	-0.0976571	-0.0742921	-0.0256862	-0.0404947	-0.164121	0.0656111	-0.01493	0.0706785	0.130444	0.090557	0.0410202	0.142008	0.0638328	-0.122901	-0.17211	-0.103937	-0.155809	-0.0166173	-0.137606	0.232784	0.073954	-0.0659392	-0.174581
Roseovarius	-0.0694322	-0.180132	0.205659	-0.0111459	0.221255	-0.291007	-0.050717	-0.191977	0.350425	-0.397711	0.0439373	-0.111404	0.0388607	0.118302	0.562116	0.0455746	-0.279423	0.02167	-0.230667	0.0963858	0.0639218	-0.124019	0.462243	-0.176757	-0.16872	0.0417671	0.000270564	-0.16655	-0.0247955	0.0215965	0.0400533	0.290695	0.0482761	0.160489	0.232786	0.166597	-0.0839723	0.331061	0.169582	-0.291726	-0.150148	-0.128597	-0.345871	-0.0277581	-0.0981737	0.23346	0.370612	-0.122052	-0.279914
Clostridium_sensu_stricto_12	0.0488919	-0.0243603	0.0210174	-0.0337202	-0.108123	-0.00190738	-0.073558	0.0772471	0.0259857	0.0533277	0.0387704	-0.0236933	0.0258547	-0.00429096	0.00631894	0.0870203	0.0125364	0.236885	-0.0587659	-0.0254277	-0.0796252	0.0101416	0.112801	0.00179995	0.0320979	0.00506635	-0.0650891	0.0517075	0.126134	-0.070659	-0.083431	0.0128488	0.113309	-0.053892	0.0447802	0.096319	0.0606344	0.0382923	-0.0467087	0.0314464	-0.0766824	0.00319696	0.128363	-0.0203656	-0.000647876	0.0414693	-0.0241521	-0.0577938	0.0587771
Sphingopyxis	-0.124071	0.068841	0.159328	0.10441	0.0419629	0.134201	0.0458157	0.110346	-0.0194429	0.145311	0.0762908	0.0119616	-0.0789143	0.0582666	0.0545257	-0.00478788	0.0573885	-0.028713	0.0236904	0.152035	0.04378	0.093783	0.0895039	0.0948335	0.0424914	0.0729646	0.129733	0.082708	0.155151	0.151362	-0.043087	0.11758	0.0967149	0.0650927	0.0608013	0.136518	0.0196499	0.0934681	0.110586	0.105859	0.0443486	0.117119	0.0613692	0.0967668	0.0585449	-0.0132912	0.013978	0.107603	0.135014
Diaphorobacter	-0.0677373	0.0590994	0.0121324	0.0958475	0.0553153	0.0685154	0.0580785	0.0699078	-0.0669397	0.0684078	-0.042714	0.0476219	-0.0294415	0.0657395	0.0100836	-0.0104157	0.122417	-0.0300282	0.0836077	-0.0252912	0.109631	-0.0662623	0.0181075	0.105893	0.0213047	0.0369421	-0.0254359	-0.0768854	-0.0287171	-0.00986775	0.15757	0.0353402	0.143315	0.0929106	-0.0524648	0.0292932	-0.000344699	-0.0957575	-0.0598949	0.0040316	0.0992892	-0.0205333	0.0378668	0.111537	0.10303	-0.0407631	-0.070859	0.0076806	0.129083
Lachnoanaerobaculum	-0.178777	0.047065	0.149445	0.176658	0.0840649	0.13822	0.030591	0.192555	-0.0215687	0.156628	0.0177586	0.0870162	0.0264242	0.0643443	-0.00833439	0.108649	0.109306	0.0510953	0.0289909	0.109403	0.133047	0.0324552	0.135639	0.0990141	-0.00276999	0.16446	0.192371	0.134501	0.162169	0.139519	0.0358528	0.17646	0.155385	0.161792	0.0528131	0.124181	0.09518	0.115277	0.138025	0.0822644	0.131065	0.0552063	0.0634129	0.0664852	0.0692807	-0.112655	0.0566664	0.0614776	0.136788
Taibaiella	-0.182935	-0.128128	0.277788	0.0602387	0.274826	-0.176334	0.0614455	-0.198229	0.253725	-0.317296	0.0821187	-0.0620363	-0.0428262	0.145796	0.647746	0.0455618	-0.222368	0.0127609	-0.247218	0.212807	0.144124	-0.104931	0.489757	-0.0301033	-0.172273	0.153077	0.060586	-0.080614	0.0830017	0.160522	0.0819825	0.395219	0.0424486	0.249357	0.343226	0.209303	-0.122486	0.369369	0.211086	-0.320951	-0.124501	0.0258044	-0.289945	-0.0336296	0.0109959	0.172656	0.366466	-0.050466	-0.155636
Eggerthia	-0.0357529	-0.0316401	0.0134111	0.0892487	0.000603313	-0.0308927	0.0744301	0.0974012	0.0119406	0.0813214	0.00629795	0.0214811	-0.038004	0.0907579	-0.0831771	0.0558377	0.101233	-0.0337021	0.0500774	0.00482858	0.0386129	0.0311661	-0.0413162	0.055614	0.0248941	0.0752443	0.0437277	-0.0338385	-0.0397136	0.0454787	0.0255365	0.0171061	-0.00652931	0.0179074	-0.0283238	0.0351428	0.10116	-0.0572805	0.0439141	0.0488287	0.0743082	0.0350514	0.0658665	0.10592	0.0493619	-0.0119239	-0.060043	0.0543979	0.0370536
Lachnospiraceae_XPB1014_group	-0.0295947	0.00422884	0.121295	0.0535997	-0.0292747	0.091415	-0.0201578	0.138817	-0.00453715	0.0672776	-0.026174	-0.0356912	0.113933	0.120113	0.0196986	0.0928997	0.0528618	0.217281	0.0288366	0.0830078	0.0744062	0.0335224	0.162257	0.0717126	0.00981135	0.0756316	0.0599049	0.0503404	0.170833	0.111235	-0.0377662	0.198771	0.0696356	0.0634605	0.149329	0.140594	0.10159	0.134771	0.077687	0.0331559	-0.0667763	0.0738452	0.0984808	-0.019303	0.0675162	-0.0326672	-0.0199928	0.0136538	0.0715337
Nocardiopsis	-0.135017	0.00716764	0.0406691	0.16983	-0.0141113	0.0890442	0.101375	0.147636	-0.0543852	0.133263	0.101028	0.0920978	-0.0920927	0.210471	0.0907678	0.104633	0.0635878	0.113979	0.00727477	0.0868333	0.122971	0.0599373	0.104789	0.17762	0.100287	0.237568	0.100094	0.029334	0.147122	0.144387	-0.0104899	0.14999	0.137191	0.0547854	0.150362	0.180717	0.00981429	0.0482014	0.0154598	0.0146178	0.0358245	0.173943	0.19691	0.0545109	0.204915	0.000492674	0.0473518	0.116581	0.256376
Eubacterium	0.131875	0.0415517	-0.254305	-0.107275	-0.0190183	-0.134638	-0.0705694	0.115578	0.0747042	0.0170158	-0.212294	0.0151919	0.15985	-0.0556033	-0.278893	0.133182	-0.0650242	0.122353	0.198745	-0.213964	-0.0232278	-0.0162511	-0.0944752	-0.200741	0.0337674	-0.144602	-0.091596	-0.150426	-0.240843	-0.1816	0.00512017	-0.236319	0.101879	-0.196241	-0.202353	-0.0625887	0.0837475	-0.226947	-0.100353	-0.0387111	-0.120932	-0.0435872	0.0408442	-0.0767763	-0.143442	0.00450527	-0.0801043	-0.0921871	-0.0756286
Clostridium_sensu_stricto_18	-0.177063	0.0506673	0.197862	0.191211	0.127618	0.0182865	0.0928391	0.172584	0.0944183	0.0901131	0.0929877	0.137797	-0.173397	0.179779	0.0914374	0.0680726	0.168196	0.0323954	-0.0328885	0.188691	0.147825	0.201792	0.125611	0.105851	-0.117149	0.165399	0.190293	0.095844	0.0735752	0.0995872	0.0626394	0.161286	0.201756	0.135577	0.104712	0.148151	0.0470073	0.0759505	0.157477	0.138452	0.168851	0.103638	0.0614383	0.0622361	0.162176	-0.0640941	0.0187761	0.209286	0.163992
Ruminiclostridium_5	-0.301458	0.298077	0.213317	0.347435	-0.000653047	0.344287	0.237719	0.182215	-0.224207	0.403096	0.179209	0.180899	-0.206432	0.100553	-0.105209	-0.0505053	0.332213	0.06894	0.0800126	0.128055	0.188188	0.226506	-0.152961	0.458146	0.150816	0.30032	0.334419	0.157095	0.163922	0.232153	0.0917308	0.139212	0.126357	0.152558	0.0755424	0.125823	0.0235475	-0.07043	0.129821	0.114332	0.230284	0.30436	0.295173	0.0914081	0.272821	-0.25229	-0.184232	0.292109	0.398127
Eubacterium_fissicatena_group	-0.195412	0.119644	0.0563475	0.0994954	0.118138	0.0391078	0.0662563	0.106618	0.126755	0.112275	-0.022231	0.140059	-0.0917778	0.0557455	0.042293	0.00861803	0.0321847	0.0340481	0.0270407	-0.0020616	0.116498	-0.025652	0.144609	0.0255438	0.0302521	0.0795603	0.151912	0.0063339	0.0416425	0.0878168	0.10899	0.176726	0.140075	0.1307	0.0681834	0.0883947	0.0675655	-0.0286042	0.106941	-0.0254446	0.03297	0.077638	-0.0886927	0.0158155	-0.0108798	-0.13527	0.0360903	0.000753181	0.0226113
Peptoclostridium	-0.0913694	0.165994	0.262606	0.0798982	-0.168406	0.0575459	0.101148	-0.0194198	-0.139326	0.195029	0.196915	-0.0214095	-0.0672456	0.13635	0.209876	-0.0457446	0.0530819	0.21339	-0.25726	0.16351	0.0178296	0.133381	0.173352	0.335327	0.0832869	0.262668	0.19512	0.0146167	0.14427	0.180815	0.00517489	0.202764	0.0726874	0.0298	0.26126	0.0867459	-0.177485	0.114352	0.0329996	-0.0886213	-0.0956088	0.143178	0.163065	-0.0956641	0.199015	0.203721	-0.0923755	0.0537347	0.194465
Marinomonas	-0.264248	-0.109544	0.295471	0.098125	0.30633	-0.135101	0.132636	-0.18142	0.216798	-0.313257	0.120149	-0.0189998	-0.129187	0.178486	0.80828	0.0593159	-0.17095	0.0167436	-0.2288	0.253103	0.166055	-0.110993	0.555091	0.0614887	-0.123952	0.209208	0.0626651	-0.0930282	0.183193	0.16757	0.110545	0.470042	0.111994	0.292767	0.424977	0.276277	-0.134228	0.358315	0.228922	-0.325555	-0.128179	0.0646539	-0.204812	-0.0411794	0.103976	0.126954	0.412776	-0.0282278	-0.0580319
Pantoea	-0.0323852	-0.0931503	0.00999662	0.0302746	0.104914	-0.117734	-0.0630522	0.0795852	0.188847	-0.0838958	-0.0698565	-0.0500422	0.0961187	0.0400697	0.167416	0.102858	-0.0808874	0.0139959	-0.0532162	-0.034121	0.0619958	-0.0736297	0.226624	-0.0918509	-0.0905897	0.0392364	-0.0192848	-0.0368479	-0.061232	0.0245284	-0.0761129	0.0747691	0.100118	0.0687484	0.0849729	0.167215	-0.000931994	0.193141	0.0952931	-0.158912	-0.0662392	-0.0483764	-0.0945086	0.0649355	-0.129169	0.0982767	0.138583	-0.0853643	-0.100294
Lactococcus	-0.00486533	-0.11323	0.129548	-0.0745853	0.0338593	-0.0655659	-0.124118	0.0792559	0.107456	-0.0726492	0.0441567	0.0299757	-0.00943116	0.0251078	0.19661	0.0406407	-0.0842369	0.0530634	0.0408099	0.0774837	-0.123394	0.00499001	0.0772179	-0.162586	0.0307603	-0.0225549	0.0511465	0.170914	0.107906	-0.187994	-0.147292	-0.0912619	0.0851488	-0.0324904	0.252159	0.0819888	0.0183513	0.0317469	0.199357	-0.0493635	0.00498393	0.0131247	-0.0535331	-0.0695734	-0.0248837	0.000235536	0.173981	-0.0485836	0.0651096
Nesterenkonia	-0.0354213	-0.0795382	0.0905676	0.0208234	0.099226	-0.194008	-0.00937002	-0.0772737	0.241989	-0.142508	0.0251796	-0.0664817	0.0229463	-0.00189854	0.385209	0.0977681	-0.0903628	0.000518611	-0.102147	-0.00549466	0.017877	-0.130476	0.334864	-0.0719048	0.0774647	0.071728	0.0470254	-0.0740907	0.0397393	0.0178687	0.0293104	0.12237	0.126225	0.0770567	0.106785	0.161852	-0.0634598	0.119104	0.105027	-0.196813	-0.112323	-0.0165586	-0.122721	0.0381263	-0.0772805	0.0671242	0.195761	-0.0844643	-0.0878737
Nakamurella	-0.0798141	0.0120076	0.0924364	0.0956522	0.0260809	0.0690916	0.0144608	0.0865899	-0.00690036	0.0200134	0.00768065	0.00578668	-0.0581531	0.0612563	-0.0919949	-0.00405231	0.0912399	0.0688515	0.0782784	0.05694	0.052168	0.159671	-0.00654756	0.0172041	-0.0519957	0.0446775	0.121052	-1.15e-05	0.0308238	0.0602202	0.0033022	0.0759419	0.0855101	0.0537123	0.0432973	0.0543165	0.0232745	-0.063692	0.0941028	0.113546	0.0849059	0.0544424	0.0361254	-0.0223985	-0.00178199	-0.0453623	-0.0566447	0.171045	0.0634626
Oxalobacter	-0.214269	0.020181	0.294493	0.251158	0.00910487	0.12048	0.089825	0.110432	-0.0592599	0.124729	0.120666	0.0146806	-0.209148	0.166802	0.137117	0.0342405	0.095512	0.0370745	0.0180856	0.277173	0.155641	0.131912	0.170796	0.277405	0.052868	0.227109	0.206621	0.0629792	0.280814	0.288674	0.0877912	0.315748	0.0618824	0.239895	0.142719	0.0786258	-0.102647	0.0859843	0.168903	0.156131	0.219665	0.174373	0.120956	0.152204	0.227723	0.00960366	0.04045	0.229881	0.22742
Acidibacter	-0.280894	0.204948	0.249828	0.316127	-0.146499	0.36609	0.190228	0.201386	-0.253895	0.5391	0.156112	0.0809185	-0.34551	0.226174	0.112729	0.0445558	0.296937	0.0926695	-0.0715979	0.241348	0.240369	0.118699	0.0835548	0.590146	0.148816	0.398206	0.253153	0.0809207	0.351008	0.330065	0.0406657	0.261113	0.17124	0.181724	0.225986	0.186923	-0.158277	0.0835276	0.0789068	0.149768	0.168048	0.305596	0.372216	0.0877606	0.405736	-0.110865	-0.142859	0.252039	0.470031
Herbaspirillum	-0.341342	0.0251892	0.279323	0.248055	0.187077	0.121042	0.212573	0.0976521	0.0503648	0.0055699	0.0726288	0.0265847	-0.142192	0.166124	0.414081	0.0413746	0.107002	-0.0199252	0.102358	0.268045	0.194372	0.0474419	0.186856	0.149717	-0.0252186	0.220962	0.205599	0.117149	0.198103	0.255499	0.0781617	0.322206	0.165778	0.248247	0.29803	0.30336	0.0137637	0.0735591	0.212014	-0.0583066	0.156495	0.115158	0.0403422	0.0130372	0.158366	-0.164639	0.191916	0.148675	0.191539
Sediminibacterium	-0.0717799	0.0265736	0.0864358	0.0783258	0.00411791	0.075618	0.0183382	0.0819541	0.0141624	0.106443	-0.0113363	0.0394938	-0.0600838	0.0538077	-0.0340435	0.158942	0.00836022	-0.0210709	0.0331824	0.049784	0.07995	0.0789483	0.0852127	0.106977	0.0533248	0.0750011	0.0662602	0.0153931	0.0665798	0.120868	0.00449344	0.0951226	0.10111	0.0427339	0.0398578	0.0569667	-0.0725157	0.0218877	0.0447166	0.0593018	0.0237608	0.0579228	0.0685842	0.0160734	0.105306	-0.0160924	-0.0359455	0.0692159	0.0898452
Jeotgalibaca	-0.209672	-0.0556244	0.0945439	0.0801712	0.0859468	0.0678493	0.096979	0.0398077	0.0500073	0.0336765	0.0840738	-0.0644615	-0.33053	0.0643733	0.407441	0.022793	-0.019818	-0.0152278	0.0353517	0.12859	0.0244341	-0.0364409	0.318175	0.10086	0.0463042	0.066543	0.112745	-0.0398907	0.300034	0.0698196	0.0318301	0.267655	0.120987	0.149747	0.176352	0.121611	-0.15482	0.104531	0.185112	0.0184156	0.00218326	0.126896	-0.0959821	0.0112812	0.0306269	-0.0431117	0.414492	0.0227479	0.0282061
Desulfobacterium	-0.344783	-0.0257733	0.335029	0.26756	0.199942	0.0786399	0.194617	0.0124	-0.0397025	0.009404	0.127767	-0.0231806	-0.181135	0.266217	0.57745	0.0564199	0.00949831	0.00300721	-0.0308995	0.346901	0.222121	0.0254193	0.396007	0.271327	-0.0520789	0.312703	0.150641	0.00251435	0.241586	0.351373	0.103824	0.483937	0.193397	0.276352	0.358801	0.234356	-0.130897	0.316509	0.262953	-0.0789071	0.0404842	0.179317	0.0451897	0.114896	0.210999	-0.0464907	0.297251	0.133234	0.161429
Rubrobacter	-0.0153309	-0.0358979	0.0481951	0.00613596	-0.0284015	-0.0314572	-0.0428991	0.00126016	0.102014	-0.0320558	0.0948358	-0.0814142	-0.0174719	-0.000465388	0.106957	0.0147814	0.0110436	-0.0243928	-0.0542001	0.095461	-0.00735464	-0.0183228	0.0706198	0.043377	0.034439	-0.0201948	0.0205541	0.0149362	0.10453	-0.0678425	-0.0268933	0.0869848	-0.0609995	0.04875	0.0434264	-0.0092439	-0.0109577	0.0740825	-0.0167154	0.068169	0.0462669	-0.0547395	-0.0520206	0.0721113	-0.000175474	-0.0095302	0.0715471	0.021658	-0.0403775
Eubacterium_nodatum_group	-0.166673	0.150528	0.199731	0.202803	-0.0469063	0.146258	0.120108	0.155997	-0.119316	0.301889	0.0232238	0.116853	-0.0281069	0.116154	-0.0682692	0.0273831	0.205592	0.0504828	0.0358895	0.114227	0.117313	0.0869399	0.0448834	0.301712	0.0481011	0.216268	0.111081	0.137717	0.170062	0.133764	0.0956714	0.161459	0.140781	0.125283	0.0181437	0.0858648	0.0523353	-0.015758	0.0247921	0.109434	0.120402	0.218707	0.147596	-0.0104984	0.175644	-0.0716862	-0.137213	0.13597	0.211407
Arthrobacter	-0.074919	0.0722542	0.156362	-0.0296176	0.0160575	0.00304254	0.0155699	0.143819	0.13027	0.101268	-0.0368043	0.0344857	-0.0509227	0.0890657	0.0863215	-0.0286163	-0.00325313	0.133646	-0.126195	0.0929503	0.0788875	-0.00627769	0.22235	0.0594367	-0.0632951	0.0172594	0.0426573	0.0997046	0.157671	0.0184361	0.021714	0.111902	0.175816	0.0496918	0.0527252	0.0562431	-0.00482582	0.0872979	0.130733	0.0513151	-0.000250388	0.0588486	-0.0239328	0.000446974	0.00542258	-0.036311	0.0660099	-0.0667718	0.00161678
Acetobacter	0.0154957	-0.0217214	0.0610753	0.108222	-0.0408664	-0.053791	0.0266714	0.0833416	-0.0228926	0.10888	0.0886591	0.000657509	-0.0527188	0.105558	-0.176747	-0.0141012	0.107802	-0.0411852	0.0248105	0.00914102	0.0242115	0.0697773	-0.0358272	0.104583	0.0449475	0.0293658	0.0301559	0.00511856	0.118669	0.0117195	0.000987372	-0.0216164	0.0654348	-0.0181393	-0.12974	0.0523026	0.0312628	0.0631442	0.0101693	0.131297	0.0711941	0.0164409	0.059801	0.0547576	0.0645936	-0.0462965	-0.0902055	0.0652632	0.12049
A2	0.00921362	0.00920142	-0.0569327	-0.0316596	-0.0235246	-0.00485545	-0.00735402	0.0488273	-0.00339299	-0.0178859	-0.0474709	-0.0319578	0.0155177	-0.0258149	-0.0324525	0.0395287	-0.0211647	-0.0300282	0.0162928	-0.103354	0.0248747	-0.0512373	0.0409225	-0.0179181	-0.00565695	-0.0661209	-0.0776499	-0.0239408	-0.0516317	0.0341891	-0.00543972	0.00294675	-0.0335803	-0.0489885	-0.119816	0.0198798	-0.00102487	0.0349273	-0.0196821	0.000456084	-0.0156851	-0.029937	0.00813042	0.00298695	-0.0358741	-0.0433405	0.00146357	-0.104607	0.0104613
Kytococcus	0.0346577	-0.0842472	0.0697906	-0.0809979	-0.0574225	-0.121988	-0.0499948	-0.0610701	0.0939848	-0.0594051	0.0159771	-0.100717	-0.0838354	0.00420112	0.156049	-0.0380364	-0.0864331	-0.0192105	-0.0822638	0.0621321	-0.0769744	-0.0614248	0.172014	-0.0280021	-0.000582383	-0.043827	0.0140504	-0.0738788	0.12812	-0.0987171	-0.065598	0.043656	0.000851252	-0.0417727	0.0483909	0.0209205	-0.0301434	0.0399472	0.0870655	0.00406854	-0.0548815	-0.0892369	-0.0924926	-0.00730981	-0.061273	0.0876089	0.116504	-0.0398389	-0.0952572
Nocardioides	-0.0592454	0.0125966	0.107706	0.0716996	0.0610869	0.00131076	-0.0262792	0.0547594	0.0750762	0.0528648	-0.0590678	0.0284339	-0.0752533	0.160679	0.186606	0.0354013	-0.0175246	0.0436834	-0.0260915	0.015465	0.0510976	-0.142592	0.24483	0.10608	0.0321207	0.102098	-0.00551105	-0.0659809	0.107281	0.0214074	0.0514896	0.0943763	0.188213	0.100641	0.0704538	0.0520054	-0.026476	0.0615942	0.0532496	-0.0385069	-0.0223981	0.0362688	0.0474184	0.0788373	0.0550682	0.00416577	0.102528	-0.0532945	0.0649234
Ralstonia	-0.17809	-0.00682255	0.192008	0.202149	0.0654724	-0.00389817	0.141966	0.0673721	0.042899	0.129976	0.102324	-0.0602147	-0.126735	0.144141	0.40415	0.090778	0.0831295	0.0304331	0.00283477	0.167913	0.0956173	0.00958048	0.157129	0.17076	0.175108	0.142238	0.165035	0.091939	0.153466	0.0838851	0.0291907	0.153883	0.265736	0.115174	0.19468	0.175	-0.0799399	0.0261098	0.0468073	-0.0714138	0.0940876	0.0610029	0.0776758	-0.0239668	0.128537	-0.0586043	0.242316	0.0880577	0.212213
Parvimonas	-0.306518	0.234102	0.239692	0.28379	0.0469252	0.23557	0.167834	0.215354	-0.113658	0.308347	0.0682882	0.185918	-0.160522	0.0965553	0.0480716	0.0451576	0.249605	-0.000980019	-0.00965446	0.234279	0.219426	0.177282	0.174995	0.379288	0.0532267	0.326289	0.361485	0.171995	0.181616	0.283155	0.141488	0.266647	0.219784	0.148483	0.113175	0.126988	-0.0663367	0.0637704	0.213566	0.130532	0.222814	0.264544	0.158251	0.0903475	0.248392	-0.235535	-0.0520818	0.263845	0.274228
Pediococcus	-0.102295	0.111829	0.246214	0.168344	-0.109365	0.140418	0.0471485	0.181299	-0.12685	0.263015	0.181475	0.0768846	-0.0543081	0.173702	0.0127199	-0.0311709	0.246016	0.0817706	-0.00604455	0.169361	0.0196796	0.13666	0.0635178	0.370524	0.0447369	0.204357	0.169715	0.195153	0.370268	0.115993	-0.0103598	0.138369	0.0672039	0.147335	0.108757	0.105678	-0.0396812	0.21466	0.0953137	0.0830718	0.0710696	0.160301	0.127139	0.0405513	0.235385	-0.0256483	-0.163871	0.139585	0.256005
Endozoicomonas	-0.156887	-0.00971773	0.151522	0.137589	0.177176	-0.0502964	-0.0557359	0.0416503	0.0918404	-0.0865079	0.0160281	-0.0717757	-0.0410709	0.0702843	0.413225	0.125123	-0.0878608	-0.0108037	-0.0940674	0.183265	0.133831	-0.0490168	0.38851	-0.00271891	-0.05637	0.147567	0.128995	0.0481496	0.0963708	0.106484	-0.0395803	0.204315	0.183864	0.132405	0.198817	0.156296	-0.0525083	0.149494	0.235216	-0.139471	0.0224157	0.0620463	-0.048144	0.0758125	-0.00773734	-0.0313914	0.221135	0.00378586	-0.0227164
Anaerotruncus	-0.215212	0.0920641	0.254824	0.205413	0.151361	0.0810506	0.124604	0.218013	-0.0113463	0.128514	0.0718609	0.158312	-0.0921474	0.120093	0.0314177	0.0386094	0.0584487	0.0511569	0.139348	0.208092	0.115562	0.263345	0.160489	0.15104	-0.0256266	0.15778	0.258505	0.0914565	0.0882118	0.137648	0.0648654	0.098808	0.259881	0.103052	0.115165	0.088014	-0.0145672	0.111829	0.245573	0.0673083	0.150688	0.154871	0.0967661	0.0771265	0.194486	-0.106146	0.0213513	0.196162	0.129078
Amphibacillus	-0.145346	-0.18205	0.207099	0.0215023	0.229825	-0.219725	0.0655589	-0.195148	0.250851	-0.337073	0.0338407	-0.0930619	-0.105461	0.110769	0.700721	0.0504895	-0.203596	-0.0487321	-0.164254	0.122624	0.088091	-0.128959	0.510531	-0.0405275	-0.0844323	0.0907162	0.00582639	-0.135686	0.0793389	0.0243213	0.0256073	0.338633	0.0836459	0.242592	0.30951	0.23879	-0.0740034	0.266982	0.134758	-0.296394	-0.160532	-0.0434593	-0.285342	-0.077425	-0.0373582	0.166803	0.386709	-0.0198502	-0.138635
Victivallis	-0.0564872	0.08365	0.249497	0.0783363	0.00884443	0.0116884	-0.072216	0.203677	0.075911	0.293868	0.172353	0.109999	-0.0331103	0.0370345	-0.0286052	0.0954095	0.123273	0.0484713	-0.0861054	0.120248	0.0502675	0.300468	-0.0221293	0.135466	0.0960727	0.0973092	0.153601	0.16034	0.215787	0.0622683	-0.0349298	0.0139159	0.059986	0.0861361	0.03705	0.0535901	-0.00225086	0.209847	0.104993	0.225786	0.010052	0.0960516	0.101807	-0.03151	0.196627	-0.03683	-0.0204804	0.263142	0.0816429
Marinimicrobium	-0.0412791	-0.212514	0.12631	-0.028181	0.240223	-0.301318	-0.0540047	-0.24513	0.288252	-0.443312	-0.000987527	-0.118939	0.0838379	0.0924901	0.545835	0.0283359	-0.316303	-0.0526718	-0.217599	0.0662986	0.0661362	-0.162439	0.418765	-0.200782	-0.176861	0.0420192	-0.0462361	-0.156285	-0.0592176	-0.00648592	0.0195744	0.262144	-0.0082415	0.171267	0.248912	0.130509	-0.0659203	0.28316	0.157572	-0.349167	-0.173204	-0.113031	-0.353231	-0.0685282	-0.1568	0.212895	0.340032	-0.146023	-0.294633
Peredibacter	0.113357	-0.10277	-0.0178947	-0.134456	-0.0602325	-0.101884	-0.11573	-0.0777995	0.0605424	-0.0541226	-0.134874	-0.110857	0.033033	-0.0185802	0.157443	-0.0117586	-0.171703	-0.0312945	-0.084066	-0.112796	-0.0484794	-0.152061	0.150644	-0.046791	0.104594	-0.0263921	-0.0301037	-0.0745491	-0.030765	-0.0360098	-0.0724086	-0.00804244	0.102105	-0.0735689	0.02712	0.0395122	-0.084267	0.0443569	-0.0560828	-0.158424	-0.177806	-0.00305089	-0.073546	-0.0584915	-0.0792238	0.119767	0.0513909	-0.149662	-0.104219
Slackia	0.150987	-0.353185	0.0486299	-0.127244	-0.129554	-0.152349	-0.166998	-0.0255596	0.08508	-0.0325088	0.0256118	-0.180568	-0.0837666	0.0427389	0.0826975	-0.0389511	-0.094148	-0.0719358	0.0844601	0.0547263	-0.223743	0.0690668	0.0932288	-0.0620627	0.0345918	-0.0681572	-0.153766	-0.0191445	0.165063	-0.0570294	-0.174174	0.0377804	-0.0155872	-0.0835739	0.0360707	0.0788736	-0.0643164	0.189497	-0.0450643	0.184519	-0.179873	0.0274258	-0.101184	-0.0337986	0.00440504	0.1893	0.139907	0.0696543	-0.105416
Desulfosporosinus	-0.149339	-0.0372384	0.188988	0.134211	0.0596924	-0.0163935	0.0355793	0.0235961	-0.0370187	0.0887749	0.0709486	-0.0503179	-0.102898	0.144246	0.480526	0.0926425	-0.0737909	0.0742873	-0.0786183	0.162189	0.0981003	-0.0724215	0.388116	0.139425	0.13932	0.198321	0.126213	-0.0252863	0.153568	0.188478	-0.0116736	0.28499	0.201994	0.0821358	0.298991	0.213856	-0.153023	0.190134	0.113484	-0.132065	-0.066794	0.127054	0.0450794	0.0348372	0.109846	0.0195442	0.221443	0.0091276	0.0656346
Massilia	-0.0548466	0.0442758	0.115653	0.10981	-0.0117106	0.0536998	0.0350394	0.166134	0.00195236	0.140727	-0.0130179	0.0915143	0.0539756	0.117823	0.000875988	-0.0150869	0.00218157	0.132327	-0.0683629	0.0315213	0.0690391	0.0280362	0.174856	0.148163	0.0481554	0.148578	0.124628	0.112193	0.0838588	0.112977	-0.0254247	0.0848244	0.18932	0.0694361	0.0578584	0.115636	-0.0414816	0.0814406	0.0491899	0.00625534	0.00644782	0.0560298	0.00018905	0.0671173	0.104074	0.0197112	-0.00235122	0.0139168	0.144475
Erysipelotrichaceae_UCG_004	-0.0821096	-0.0909451	0.109988	0.110986	0.0647501	-0.0764055	0.0596068	0.0946434	-0.0232493	0.0836589	0.0763532	-0.12804	-0.0271217	0.147838	0.0257637	0.0345653	0.0712797	0.0225043	0.23741	0.0678922	0.0198307	0.149789	0.0672521	-0.00859381	0.0802668	-0.00861713	0.0680934	0.0108095	0.0468147	-0.0030874	-0.0958063	0.0132862	0.200526	-0.00269404	-0.101779	0.153714	0.196692	0.049754	0.0567494	0.236979	0.0327631	-0.0426675	-0.0461815	-0.0245349	-0.00647417	-0.0377996	0.127153	0.160057	0.0546403
Shinella	-0.0575867	0.0751979	0.0861929	0.0612052	0.00267731	0.0630649	-0.0343403	0.114277	-0.0378868	0.129959	-0.012473	0.0340765	-0.0361409	0.0574215	-0.0493436	-0.0512924	0.0632953	0.0745871	-0.01221	0.0123987	0.0732957	0.0468804	0.00690157	0.126352	0.0142305	0.0379225	0.0848473	-0.036134	0.00634587	0.0594031	0.0486696	0.0644045	0.0733992	0.0437888	-0.0691496	0.00400782	0.0175024	0.0139013	0.0198958	0.0680851	0.0296142	0.0546149	0.0414955	0.00479627	0.128038	-0.00744287	-0.0853667	0.067465	0.0793296
Coprobacillus	-0.181362	0.0861088	0.149904	0.1941	-0.0674069	0.211331	0.103306	0.282331	-0.0465758	0.389314	0.0849594	0.0668355	-0.208164	0.109059	-0.11127	0.0843226	0.237043	-0.0140068	0.0437573	0.181023	0.0948978	0.18351	-0.0131816	0.23728	0.129329	0.22815	0.194512	0.105439	0.240848	0.186771	0.00997129	0.131006	0.0899356	0.146984	0.133583	0.170135	-0.0793993	0.0208786	0.0649515	0.210435	0.233364	0.214711	0.161564	0.120042	0.21165	-0.13484	-0.0512574	0.175646	0.240077
Raoultibacter	-0.0220089	0.00413312	0.24879	0.116873	-0.0615419	0.0286928	0.0401789	0.139604	0.0437967	0.186458	0.0233567	0.0428971	0.0739385	0.167938	0.13662	0.0506509	0.00602662	0.174925	-0.0603078	0.0877798	0.0649889	0.0923208	0.145229	0.121817	-0.0101023	0.140534	0.0940616	0.0611095	0.208353	0.0504637	-0.0710787	0.160919	0.166184	0.160606	0.163874	0.264961	-0.123448	0.27013	-0.00327599	-0.105115	0.00658122	0.11872	0.08224	0.03754	0.232172	0.18441	-0.077705	0.0497529	0.243054
Phocea	0.0742032	-0.0561736	-0.10261	-0.100884	-0.0761378	-0.054808	-0.10862	0.0342137	0.092885	-0.00764374	-0.101133	-0.0359255	0.112548	-0.0384687	-0.0193291	0.000532503	-0.129685	0.125736	-0.0533588	-0.0860321	-0.0320005	-0.0687254	0.0216641	-0.127531	-0.0363151	-0.0909487	-0.106491	-0.090602	-0.0655232	-0.0374129	-0.0588245	-0.0521974	0.10226	-0.0829175	-0.0496015	-0.0578949	-0.00536754	0.0619439	-0.120578	-0.0903563	-0.0950272	-0.0134456	-0.12051	-0.0670569	-0.0889799	0.112302	0.000433106	-0.121222	-0.1075
Brachybacterium	-0.107921	-0.0184428	0.226056	0.0247495	0.0859705	-0.0605247	-0.00960489	-0.0162289	0.179581	-0.053529	0.0290784	-0.0801589	-0.0772289	0.0508913	0.368503	0.119503	-0.072163	0.148168	-0.139112	0.0761065	0.0376945	-0.0765359	0.364537	-0.000145947	-0.0270153	0.0615409	0.0486417	-0.0979626	0.220961	0.00889537	-0.0267551	0.181106	0.12191	0.145347	0.262376	0.194149	-0.16187	0.209291	0.199385	-0.130402	-0.0499924	0.0714983	-0.0660017	-0.0785282	-0.0669	0.0474231	0.276145	-0.0905757	-0.0201158
Aminobacter	-0.0695867	-0.0110387	0.0614895	0.076131	0.0291628	0.0539392	0.0494829	0.0645275	-0.0365983	0.0449494	0.0579122	-0.0339132	-0.107072	0.0680019	0.0747354	-0.0042852	0.0920209	-0.0273418	-0.05048	0.148614	0.0541376	0.0565122	-0.00617081	0.0200706	-0.0123278	0.0347788	0.0489266	0.0311104	0.0892217	0.0570545	0.0123893	0.114303	0.0269439	0.0449313	0.0782619	0.0845451	0.00933877	0.0421883	0.0219758	0.0689472	0.0947887	0.0277654	0.0235547	0.0170774	0.0332787	-0.0222357	0.0621921	0.0556437	0.0640791
Oscillibacter	-0.0203105	-0.0508454	0.13698	0.0728924	0.0626479	-0.0334571	0.0130977	0.0463308	0.0336603	-0.0585968	0.085196	0.0623272	0.0333479	0.0685084	0.141525	0.00244601	-0.0462747	-0.0259055	-0.0107483	0.148505	0.0123684	0.0683399	0.138757	-0.00507753	0.0391275	0.0547778	0.040403	0.074298	0.0931358	0.0273012	0.0380908	0.0701283	0.0461499	0.0988869	0.0586458	0.0738476	-0.0136231	0.0664203	0.0480654	0.054796	0.0449738	-0.00790262	-0.0254074	0.089283	0.099733	0.0663915	0.0593617	0.063218	0.0799134
Halobacillus	-0.0548521	-0.0848902	0.0811995	0.120699	0.0592961	-0.0793247	-0.00393705	0.0785876	0.00675698	0.0727681	0.0992892	0.0250841	0.0102406	0.142666	0.00481709	0.0823107	-0.0174249	-0.0312945	0.0374269	0.0806656	0.0309527	0.0556453	0.0343386	-0.0344418	-0.0158115	0.151134	0.0934072	0.112076	0.0380692	0.0475169	-0.0208411	0.0543836	0.0911179	0.0130659	-0.00655182	0.0777446	0.0695212	0.0307784	0.073165	0.0897875	0.111815	0.0264426	-0.0122873	0.11953	0.0564835	-0.02848	0.0387097	0.0841433	0.0408107
Cellulosimicrobium	-0.0283725	0.0416619	-0.0262482	0.0208098	-0.0637615	0.0515095	0.0154137	0.0177699	-0.041197	0.0989973	0.0648384	0.0715283	0.00157402	0.0378134	0.0159589	0.0552505	0.0290048	0.292538	-0.00242488	0.0085012	-0.0182843	0.0324669	0.100983	0.0616073	0.069933	0.120574	0.035402	0.0040571	0.0956618	0.00261471	-0.0445721	0.0600914	0.0794985	-0.0586637	0.107704	0.0923821	-0.0128018	0.0396353	0.0146577	-0.000832775	-0.0634135	0.0960837	0.135032	0.0440213	0.0748181	-0.0118464	-0.0211609	-0.000859894	0.147659
Allorhizobium_Neorhizobium_Pararhizobium_Rhizobium	-0.228113	0.121714	0.225191	0.214261	0.103842	0.100089	0.145594	0.167521	-0.00824894	0.103976	0.0563989	0.0167424	-0.0369783	0.223679	0.112904	0.0213471	0.146978	0.0642208	0.0178021	0.223619	0.200375	0.104162	0.21837	0.147628	-0.0604048	0.189095	0.217114	0.00541854	0.117005	0.185333	0.111373	0.231822	0.228046	0.178999	0.10078	0.191425	0.00829866	0.0646905	0.149492	0.0355479	0.153791	0.11351	0.0750348	0.119738	0.097916	-0.103242	0.0517558	0.158014	0.126112
Mogibacterium	-0.168997	0.10713	0.112328	0.243528	0.0205458	0.174633	0.0415745	0.199985	-0.0703651	0.1656	0.0621649	0.0737555	-0.0544416	0.131066	-0.120954	0.0958781	0.192798	0.0540434	0.0148289	0.15328	0.098806	0.146499	-0.0384381	0.115442	0.0458772	0.15107	0.210718	0.124665	0.128877	0.145951	0.0830119	0.092437	0.0798471	0.137074	0.0314855	0.107937	0.0758436	-0.111001	0.065639	0.185394	0.229256	0.0912731	0.162224	0.174712	0.13441	-0.147504	-0.0225017	0.196159	0.158842
Novosphingobium	-0.157848	0.124313	0.0192969	0.0971216	0.0101732	0.171677	0.13819	0.211991	-0.0298956	0.196783	-0.0506851	0.0159141	-0.0563814	0.0418616	-0.0500674	0.0543967	0.199048	0.0609969	0.00120514	0.00845799	0.139956	0.097361	0.0666229	0.164485	0.111544	0.0728685	0.165236	0.00641562	0.0019577	0.203922	0.0343365	0.127294	0.0586778	0.0118714	0.0970645	0.0930725	0.0182164	-0.116103	0.089936	0.0675479	0.0437856	0.140234	0.185511	-0.130617	0.0439692	-0.0652598	-0.0746495	0.0689795	0.0557762
Olsenella	0.0955628	0.0740987	-0.225951	-0.0657018	-0.0773174	0.0433589	-0.0902622	0.232037	-0.0155188	0.140242	-0.171752	0.0239306	0.10276	-0.0953074	-0.378095	0.0923523	0.0757628	0.0381229	0.155973	-0.198424	-0.0891763	0.00849803	-0.154409	-0.187884	0.0937529	-0.155871	0.00459932	-0.0169806	-0.185907	-0.112712	-0.0536962	-0.292201	0.0981463	-0.221374	-0.326674	0.00957948	0.101661	-0.245243	-0.0867996	0.18724	0.0678447	-0.0588101	0.0258763	0.096287	-0.166433	-0.108896	-0.155315	-0.0281874	-0.0097186
Tyzzerella_3	-0.169815	0.0383965	0.100212	0.216887	0.0190849	0.111354	0.0352968	0.209094	-0.0327786	0.176456	-0.0152101	0.13632	0.0190283	0.161198	0.0488887	0.17123	0.139041	0.0868182	0.0307295	0.140027	0.115284	0.0981717	0.125163	0.204642	-0.0243884	0.256392	0.131779	0.0450835	0.139768	0.142517	0.110996	0.16351	0.212491	0.101626	0.164752	0.13193	-0.0027832	0.0403891	0.0436299	0.0956832	0.146582	0.104947	0.138848	0.0991185	0.231688	-0.101768	-0.0128842	0.14564	0.175132
Cupriavidus	-0.0467891	-0.0275283	-0.00970425	0.0606903	0.0399643	-0.0287374	0.0703892	0.0605926	0.0457381	0.00703857	0.0235104	0.0458925	0.00183649	0.0264461	0.024885	0.113415	0.0146783	-0.0312945	0.0899181	-0.0363325	0.0272633	-0.0134229	0.0184831	0.0474199	-0.00904368	0.0553701	-0.0155589	-0.0384508	-0.0115721	0.00702291	0.0569704	-0.0199687	-0.0454506	0.0552281	-0.0247081	0.078009	-0.0398451	-0.0105761	0.00641423	-0.0149433	0.0595218	-0.0188375	-0.0590513	0.0268879	0.0264118	0.033168	-0.032548	0.00642374	0.0709363
Lachnospiraceae_UCG_008	-0.0701265	0.02171	0.115624	0.145912	0.0385818	0.0265091	0.000395348	0.0987001	-0.00172025	0.0208671	0.0133516	0.0419976	-0.0423558	0.0989566	-0.0438642	0.13048	0.0667263	0.115395	-0.00743691	0.00903625	0.0899677	0.0924782	0.0603829	0.0768574	0.0984044	0.0653247	0.130407	0.0040813	0.0401331	0.0660376	-0.00542644	0.114148	0.168034	0.091671	0.0159212	0.11367	0.00192462	-0.0168338	0.0652564	0.0833202	0.0868646	0.0757425	0.0887066	0.0182623	0.0650772	-0.0124121	0.00173332	0.0992549	0.123045
Facklamia	-0.218425	-0.0996496	0.233398	0.148028	0.127247	-0.125687	0.167253	-0.183418	0.0972739	-0.0931425	0.21108	-0.0531489	-0.170662	0.151521	0.622344	0.0479407	-0.0558507	0.0740265	-0.148064	0.22107	0.0737358	-0.024427	0.41552	0.134975	0.0347515	0.226409	0.0824225	-0.0367457	0.293741	0.0903996	0.0675932	0.416288	0.0158554	0.238687	0.345984	0.236928	-0.03996	0.223364	0.113018	-0.136571	-0.0942944	-0.0528942	-0.0884604	-0.0661598	0.0702585	0.101459	0.352327	0.0368316	0.0482285
Planococcus	0.0183659	-0.0864624	-0.000143234	-0.00906417	-0.0792754	-0.0294492	0.009526	0.140926	0.0152037	0.0730834	-0.0501908	-0.046965	-0.0550656	-0.0296361	-0.0379585	0.0779762	0.0556635	0.0106296	0.109956	0.0323133	-0.0921267	0.0479939	0.0510683	-0.0593129	0.0595125	-0.0106315	0.0329365	0.0287146	-0.00147457	-0.0500113	-0.032177	-0.069313	0.133094	-0.0734262	-0.0296052	0.143836	0.00344927	-0.125707	0.0609863	0.124597	0.0601889	0.0380051	-0.0332614	0.0504824	-0.0347597	-0.0253517	0.163336	-0.021567	-0.0249883
UBA1819	-0.277763	0.22049	-0.0522376	0.111515	0.140197	0.152507	0.211655	0.0759741	0.0514696	0.130709	0.000544944	0.236612	-0.0335381	0.0622271	-0.121991	0.0541848	0.107081	0.101223	0.240122	0.0303792	0.0854369	0.161317	-0.0270666	-0.0124205	-0.0860324	0.0905568	0.251697	-0.0267187	-0.131341	0.090803	0.153414	0.0333787	0.157028	-0.0460566	0.0950958	0.123651	0.217703	-0.24344	0.0999789	0.0178794	0.070514	0.28416	-0.0471574	-0.0696031	-0.016729	-0.285284	-0.0200471	0.142956	0.058824
Dolosicoccus	0.00128265	0.11037	0.122108	0.0408896	-0.174528	0.0785036	0.0163606	0.126303	-0.0727734	0.305465	0.0647016	0.143304	0.0333938	0.14615	-0.00817792	0.0765004	0.0649228	0.35536	-0.0924444	0.0241247	0.0177844	0.00239691	0.126531	0.256709	0.0817003	0.208798	0.0273521	0.000806788	0.195574	0.00891694	0.0897855	0.0928068	0.155901	0.0241244	0.0941897	0.135075	-0.150898	0.0479111	-0.0497914	-0.0437609	-0.0836792	0.180471	0.194438	0.0290074	0.261588	0.049423	-0.0691584	-0.0745516	0.286457
Defluviitaleaceae_UCG_011	-0.0623792	0.0206477	0.0424133	0.107826	0.0505439	0.0563668	0.015507	0.145589	-0.0470876	0.120373	-0.108964	0.045903	0.00145061	0.108546	-0.074845	0.0790328	0.0418627	0.0792508	0.0262978	-0.0599425	0.142539	0.0370567	0.00675289	0.0997016	-0.0535331	0.099971	0.017822	0.0393769	-0.0179811	0.103956	-0.0132103	0.0147596	0.0617657	0.0730821	-0.116062	0.160092	0.0542578	0.121722	0.0427475	0.0468741	0.130892	-0.00178062	-0.000981927	0.153485	0.0467161	0.00631342	-0.0344811	-0.0141898	0.133261
Vagococcus	-0.318009	0.136692	0.228295	0.281818	0.0199467	0.291289	0.296089	0.22826	-0.218935	0.408253	0.179957	0.141457	-0.293135	0.188528	0.137899	0.0850007	0.289927	0.101039	0.182224	0.249403	0.136304	0.208661	0.0295176	0.3983	0.250395	0.300861	0.244911	0.122882	0.261512	0.284539	0.0962915	0.196701	0.217241	0.144613	0.165707	0.226194	-0.0608336	0.0181577	0.0833111	0.236902	0.215807	0.268863	0.234054	0.137184	0.351099	-0.223634	0.0153226	0.279681	0.405498
Exiguobacterium	-0.126062	0.158299	0.144512	0.134175	0.061118	0.0487062	0.103913	0.108029	-0.0313441	0.124046	0.105251	0.0942597	-0.0140255	0.0214128	0.0243335	0.210624	0.144347	0.137625	-0.0492601	0.106058	0.105921	0.150772	0.0659369	0.124331	0.00168455	0.142945	0.182649	0.0404691	0.0391343	0.0333076	0.146447	0.0450809	0.158298	0.084485	-0.000441459	0.0165953	-0.00306327	-0.0180616	0.136121	0.0876671	0.0945323	0.0779073	0.167399	0.0707968	0.104788	-0.109609	-0.0309151	0.140111	0.175013
Cloacibacillus	-0.0481165	-0.0254546	0.150619	0.0827027	0.00384141	0.0197058	0.0327275	0.0979261	0.0290083	0.146218	0.0236126	0.0225474	-0.057112	0.0505962	0.00668374	0.17982	0.067406	0.0674837	0.00703262	0.00731285	0.0317712	0.0647087	0.0255795	0.0696164	0.113244	0.0551912	0.100229	0.0672283	0.0591669	0.111082	0.0158506	0.120507	0.047023	0.0525684	0.0481605	0.0875494	-0.030262	0.0617193	0.0234498	0.0857199	0.0813869	0.119368	0.0451369	0.0555533	0.0787792	-0.0204123	-0.0168572	0.0842021	0.084217
Candidatus_Berkiella	-0.0555777	0.0390081	-0.0212373	0.0341133	0.0584608	-0.011139	0.0644141	-0.00227759	0.0584695	-0.0439125	-0.0803249	0.0390233	0.0203882	0.00871948	0.0983457	0.0340551	-0.0341649	-0.0192105	0.0833051	0.068559	0.0397003	0.00123812	0.0927239	-0.0180881	-0.0954597	0.0676553	0.0173483	-0.0815737	0.0210197	0.0346203	0.0894618	0.0566534	0.0540385	0.0423323	0.0565897	0.00273378	-0.0553662	0.00717826	0.100762	-0.11657	0.0490001	0.00267751	0.0325195	0.118518	0.00220959	-0.0474235	0.0136877	-0.0313436	0.0117401
Alkaliphilus	-0.0884683	-0.0890805	0.157352	-0.0314613	0.149772	-0.156455	-0.0478247	-0.0682699	0.280927	-0.185498	0.00593337	-0.0654741	-0.0626958	0.0671666	0.486417	0.102473	-0.12977	0.0743348	-0.136427	0.0839159	0.0908999	-0.154821	0.417731	-0.0949772	-0.0307308	0.0383861	0.0929556	-0.0242705	0.0413717	0.00669744	0.0178707	0.220132	0.0877564	0.12078	0.20057	0.155479	-0.0336794	0.156094	0.168491	-0.218302	-0.134307	-0.0120991	-0.197438	-0.0255477	-0.0982539	0.0835356	0.250152	-0.112659	-0.1794
Anaerovorax	-0.134331	-0.0273251	0.12922	0.07582	0.0306398	0.0253601	0.0223045	0.0365344	0.0421827	0.0443188	0.0616975	-0.0781878	-0.166949	0.117827	0.300997	0.0668394	-0.0427728	-0.0498214	0.0544396	0.0952907	0.0748013	-0.0555774	0.286764	0.0727129	0.194832	0.111479	0.14327	-0.0349513	0.184031	0.137973	-0.027401	0.239674	0.156863	0.0553866	0.190503	0.176405	-0.115005	0.0580215	0.120414	0.0270462	0.008137	0.0432836	0.0191009	0.0357995	0.0232785	-0.0318574	0.178621	0.0640563	0.0437676
Gardnerella	-0.374935	0.27504	0.317564	0.451703	-0.0506282	0.393003	0.236722	0.25324	-0.26669	0.466897	0.227908	0.11757	-0.310544	0.198835	0.0281693	-0.00576145	0.518096	0.0779268	-0.0773766	0.411338	0.284962	0.253561	0.0441809	0.592729	0.128756	0.468383	0.358134	0.225151	0.329885	0.438382	0.122998	0.34781	0.168732	0.291554	0.253418	0.188342	0.0278728	-0.0259223	0.145548	0.204773	0.337573	0.333767	0.433663	0.0666082	0.381108	-0.242107	-0.117222	0.40968	0.454571
Porphyrobacter	-0.0353814	0.0301193	0.0993057	0.00578295	-0.0691215	-0.00788053	-0.0123418	0.119925	0.0433291	0.0917001	0.0507307	-0.0315899	-0.102602	-0.0225279	0.0555453	0.0897	0.0628425	-0.028713	-0.0258946	0.0467356	-0.0406429	0.0483499	0.0413136	0.0616297	0.0898184	0.046814	0.0740138	0.00122135	0.0903462	0.0440481	-0.00737247	0.0274896	0.106931	-0.0152073	0.0495943	0.0689799	-0.169992	0.0280829	0.0611464	0.0559915	-0.0107529	0.108511	0.0323832	0.0454397	0.018739	-0.0444208	0.0985488	0.0199916	-0.01677
Izhakiella	-0.101336	-0.0422611	0.203468	0.112029	0.0355783	-0.0251416	0.058633	0.132913	0.0425729	0.120494	-0.00438249	0.0431771	0.0568687	0.180622	0.146346	0.0621833	0.00732936	0.0371042	-0.0171815	0.109855	0.0769154	-0.0149577	0.145745	0.133528	0.0259334	0.139296	0.0802998	0.0589789	0.106998	0.0774418	0.0587735	0.131909	0.190057	0.146472	0.0877299	0.139743	-0.00966529	0.0687758	0.0291419	-0.0396613	0.0443436	0.0769345	0.0177805	0.0184791	0.123317	-0.00411259	0.0725623	0.0421466	0.0833825
Gelidibacter	-0.101757	-0.111155	0.246833	-0.0068885	0.229834	-0.240823	-0.0156467	-0.233372	0.259225	-0.337529	0.0521842	-0.0381448	0.0585288	0.149478	0.538161	0.031119	-0.230034	0.0371959	-0.260465	0.128108	0.0758134	-0.124974	0.443282	-0.112701	-0.204793	0.0816002	-0.0189356	-0.140296	0.0376654	0.0420439	0.135392	0.318826	0.0307564	0.244587	0.24954	0.165525	-0.142777	0.365888	0.140896	-0.304868	-0.148772	0.00739824	-0.307529	0.0341587	-0.0103869	0.228878	0.284291	-0.111041	-0.195425
Johnsonella	-0.183702	0.0689846	0.146109	0.229513	0.0415042	0.131519	0.10535	0.226482	-0.071295	0.245191	0.0307246	0.0106164	-0.116489	0.143549	-0.029471	0.0920666	0.143029	0.0519372	-0.0199004	0.182254	0.13824	0.131963	0.171805	0.185576	0.0570723	0.232067	0.237147	0.01675	0.134679	0.269653	-0.0131121	0.17787	0.176482	0.125978	0.162656	0.216119	0.0198053	0.0458308	0.137961	0.109222	0.12358	0.146979	0.149219	0.0768906	0.0780832	-0.0766069	0.029208	0.179613	0.150096
Lachnospiraceae_AC2044_group	-0.0129677	0.0653462	0.053273	0.0280528	-0.0658715	-0.0120158	-0.00482978	0.0906879	0.0366191	0.127482	-0.0133747	0.00162189	-0.0180905	-0.0146666	-0.122554	0.0447136	0.0118172	0.0845538	-0.0608624	-0.0152585	0.0399321	0.0853802	0.00412008	0.0549465	0.0999473	0.0278135	0.105692	0.0154383	-0.0208794	0.0756217	-0.0541741	0.0384003	0.0804518	-0.0250058	0.0057994	0.028076	-0.0164594	-0.0221981	0.0354139	0.101649	-0.0278606	0.0856189	0.0414259	-0.0423386	0.0146061	-0.042899	-0.0545879	0.0735233	0.0312168
Salinimicrobium	-0.121886	-0.118135	0.212463	0.0241346	0.203566	-0.195272	-0.0135393	-0.141394	0.275465	-0.28685	0.00267562	-0.0999138	0.0668934	0.0978632	0.518186	0.039975	-0.215094	-0.0110296	-0.23451	0.149103	0.119127	-0.0908879	0.460061	-0.0917247	-0.132699	0.0889882	0.0186655	-0.115223	0.025488	0.0808267	0.0428242	0.326678	0.0650634	0.207125	0.248196	0.166818	-0.0893104	0.300709	0.193015	-0.261662	-0.0996846	-0.0550752	-0.289374	-0.00665215	-0.0686381	0.152102	0.306853	-0.0827352	-0.22703
Epulopiscium	-0.300632	0.17878	0.135443	0.286765	0.0450708	0.285173	0.207975	0.217484	-0.0888471	0.324405	0.158932	0.119755	-0.228461	0.0676543	0.0461803	0.0359205	0.342661	0.13734	-0.189744	0.154797	0.1844	0.0922888	0.140473	0.335796	-0.00642051	0.330665	0.315032	0.0974416	0.221959	0.293034	0.128217	0.318883	0.229949	0.200443	0.2799	0.175099	-0.00727416	-0.0838796	0.208877	0.024116	0.124881	0.364015	0.262674	-0.0385752	0.139247	-0.11269	-0.0183895	0.159669	0.26967
Janthinobacterium	0.0151503	-0.0912475	0.0814767	0.0301443	-0.000500864	-0.0721443	0.0619865	-0.022218	-0.00502715	0.00114796	0.0646957	-0.0195129	-0.00339367	0.0967027	-0.0932213	-0.0417199	0.0390327	-0.0210709	0.129626	0.0190264	-0.0572391	0.103565	-0.0396165	-0.00710182	0.0434526	0.045956	0.0842474	0.0247634	0.0203842	0.02748	-0.0376827	-0.0320895	0.0409602	-0.00970465	-0.049136	0.137171	0.00354166	0.034955	0.085404	0.050566	0.00811234	-0.0320436	0.0922298	0.120742	0.00874177	-0.0114315	-0.0141564	0.0501678	0.000499477
Mariprofundus	-0.0537651	-0.156021	0.102961	-0.0644582	0.256263	-0.281994	-0.0893123	-0.24994	0.312066	-0.449809	-0.0283263	-0.0818005	0.115313	0.0662343	0.531541	0.0584937	-0.304854	-0.0390452	-0.23796	0.0588953	0.0901142	-0.201063	0.439732	-0.229057	-0.181038	0.0146557	-0.0536801	-0.120435	-0.0391194	0.000641382	0.0320626	0.270039	-0.00754965	0.170104	0.232291	0.103723	-0.0527669	0.293336	0.152658	-0.359879	-0.188038	-0.112092	-0.381691	-0.0828967	-0.155731	0.198331	0.327082	-0.174309	-0.294001
Enteractinococcus	0.00732809	0.00494012	0.0446539	0.0440297	-0.198855	-0.0033957	0.0126353	0.220707	-0.0569132	0.208516	-0.0309378	-0.0511104	-0.0786858	-0.019936	0.092359	0.0451563	0.11396	0.0282131	0.0341117	-0.0279577	-0.0270417	0.0185295	0.0132442	0.189996	0.353697	0.0533815	0.100456	0.0575881	0.0493841	0.0309554	-0.0311483	-0.0467169	0.238762	-0.0508118	-0.0316689	0.150464	-0.114195	-0.208718	-0.0476218	0.0323837	0.0818009	0.030884	0.0837913	0.00984747	0.08153	0.0427179	-0.0151677	0.0262431	0.179911
DTU089	-0.385015	0.12842	0.317829	0.388217	0.206263	0.18216	0.231905	0.081027	-0.0924051	0.161999	0.215685	0.19015	-0.10259	0.21394	0.0622121	0.0216594	0.209148	0.0305138	0.0871589	0.272432	0.243065	0.284915	0.103989	0.380084	-0.121726	0.393249	0.374618	0.202613	0.190404	0.35236	0.107819	0.310255	0.16702	0.298314	0.161787	0.138663	0.0614197	0.136452	0.240466	0.0808363	0.186881	0.208423	0.176763	0.17342	0.334211	-0.136033	0.0302894	0.379832	0.238339
Achromobacter	-0.294336	-0.0437178	0.357658	0.123737	0.281347	-0.084002	0.136341	-0.188371	0.171039	-0.1893	0.18265	-0.0299095	-0.152655	0.226094	0.786454	0.0228643	-0.124306	0.0700859	-0.141953	0.341957	0.13903	-0.0627117	0.541071	0.0610955	-0.0740719	0.237575	0.112517	0.00188146	0.266172	0.17107	0.100779	0.4694	0.13109	0.274161	0.358337	0.245526	-0.115558	0.338662	0.205473	-0.208302	-0.0420451	0.0475441	-0.174271	0.00521525	0.156647	0.075137	0.39536	0.0308018	-0.0071387
Myroides	-0.138621	-0.048129	0.260827	-0.000689482	0.154323	-0.0878766	0.0542748	-0.0199774	0.235277	-0.13025	0.0155256	-0.0290498	-0.0357154	0.135654	0.450407	0.128021	-0.165354	0.0536804	-0.174688	0.0844761	0.115968	-0.130555	0.409161	0.0452245	-0.143272	0.0898369	0.042868	-0.053342	0.17673	0.0834452	0.00327473	0.29028	0.142114	0.15353	0.276372	0.111949	-0.0507819	0.244639	0.221738	-0.204634	-0.139386	0.115139	-0.117333	-0.0640952	0.0463128	0.0641368	0.258691	-0.0669326	-0.0610174
Proteocatella	-0.0391801	0.0708868	-0.00666605	0.0429582	0.0438017	-0.0138985	-0.0249725	0.113394	0.0244405	0.0995273	-0.0972837	0.103873	0.0849233	0.124987	-0.0256975	0.112973	-0.0221078	0.0497812	0.0410194	-0.0648872	0.0894514	-0.100818	0.176056	0.0750644	0.0490211	0.115053	-0.0160029	-0.0507612	0.0287469	0.0572195	0.0391952	0.107597	0.103632	0.0311869	-0.0653807	0.0494866	-0.0819284	0.0120014	-0.00327862	-0.061674	-0.0224775	0.00993183	0.0919998	0.0669299	0.05283	-0.0317653	-0.0714765	-0.0732471	0.0628116
ASF356	-0.0886489	0.0479244	0.0539313	0.10927	-0.0168569	0.0857423	0.025027	0.172945	-0.0391507	0.173276	0.00396319	0.0305668	-0.0376876	0.027886	-0.0822063	0.0480996	0.060376	0.0168969	0.0245977	0.0671844	0.0762349	0.0750554	-0.0227781	0.0885208	0.00589906	0.0954408	0.127744	0.0563695	0.072094	0.100162	-0.0269609	0.0054813	0.0354072	0.0528796	0.0401338	0.00653629	0.0152032	0.0134198	0.103499	0.0399836	0.0853573	0.0542418	0.0234599	-0.00351545	0.057429	-0.0396693	0.00373751	0.0988594	0.032149
Dickeya	0.0114134	-0.108058	0.0850706	-0.0327296	0.0397729	-0.108903	-0.0622037	0.0190682	0.15547	-0.0912722	-0.0818986	-0.0893109	-0.0729732	0.00724734	0.31773	0.130879	-0.119714	0.0252784	-0.0895654	-0.0520097	0.00404426	-0.124915	0.248647	-0.0260698	0.0330416	-0.00770809	0.0608486	-0.055822	-0.0798861	0.0253326	-0.0684541	0.0332594	0.0821745	-0.0101113	0.113935	0.0829867	-0.13862	0.0958641	0.106311	-0.200083	-0.0613815	0.0220807	-0.118911	0.000283187	-0.111911	0.0880105	0.124508	-0.109893	-0.0987256
Enterorhabdus	-0.0089916	-0.0979104	0.0598178	0.113533	-0.0616439	0.00613392	0.0368704	0.099258	0.0195684	0.18445	0.129234	-0.109658	-0.16033	0.0491748	0.0123719	0.0405351	0.146809	0.0150787	0.0636515	0.0816208	-0.0667008	0.112379	-0.0467857	0.120395	0.127615	0.0584862	0.0391235	-0.0181176	0.130236	0.0279863	-0.0237695	0.000806289	0.0706278	-0.00637947	-0.0702328	0.0431737	-0.0460334	0.00550194	-0.0230423	0.227475	0.0145342	-0.0223815	0.108919	0.130407	0.0240354	0.0196856	0.0679486	0.192273	0.136497
Amaricoccus	0.0110758	-0.0425	0.0520668	-0.00418522	-0.0390809	-0.0447213	-0.00349988	0.00458775	0.0211421	0.0918008	0.00336114	-0.0184508	-0.0500562	0.0469018	0.0213211	0.0528011	0.0201043	-0.0259055	-0.0758233	0.0361052	-0.0530114	0.0192279	0.112455	0.0354381	-0.000911653	0.0476628	0.0461049	-0.0326399	0.078382	0.0128096	-0.00949208	0.0350113	0.0611891	0.0303678	0.0860838	0.0837328	-0.050903	-0.0652824	0.0637783	0.060933	-0.00497367	0.00827671	-0.00295175	0.0357095	0.000293015	0.0118468	0.112436	-0.00136045	-0.02717
C1_B045	-0.0704691	0.103948	0.0388515	0.0159003	0.0406498	0.021095	0.0204455	0.167093	-0.0338123	0.119946	-0.0634284	-0.0502521	-0.0923784	-0.0177159	0.209872	0.126094	0.0535691	0.0755815	-0.0166413	0.0191443	0.109925	-0.0510447	0.152217	0.0712906	0.0921242	0.00945918	0.0472643	-0.0588307	0.103121	0.0228847	0.0266905	0.0217574	0.147185	0.017491	0.0807365	0.0747394	-0.113035	0.0220379	0.107975	-0.056334	-0.0217798	0.0696648	0.0821266	-0.0286639	0.020395	-0.0792311	0.0652348	-0.0606059	0.0946429
Anaerofilum	0.0167462	-0.0158122	0.005463	-0.0173848	-0.00888744	-0.0555241	-0.002075	-0.0114459	0.0233038	0.00886756	0.0770088	-0.0467697	-0.00753952	-0.0832274	0.0680156	-0.0380364	0.0371097	-0.0192105	-0.0234818	0.0423951	-0.0728507	0.0647227	-0.0303061	-0.0500697	0.100223	-0.113658	0.0262616	0.0171257	-0.0471472	-0.0952987	-0.0668306	-0.0905507	-0.0453729	-0.0700537	-0.0441943	0.032392	0.06678	-0.0980108	0.0534466	0.0474467	0.0178432	-0.0784858	0.0049287	0.0107201	-0.0494979	0.0485275	-0.048439	0.0213486	0.0233846
Holdemania	-0.398074	0.125389	0.230467	0.316211	0.17464	0.208119	0.337272	0.106149	-0.0180541	0.229515	0.222146	0.240239	-0.245363	0.210745	0.043633	0.00505393	0.284631	0.0990724	0.136939	0.308773	0.211365	0.283838	0.0767438	0.211107	-0.0487574	0.324136	0.32622	0.104745	0.162379	0.215367	0.277833	0.241878	0.136131	0.218715	0.17363	0.194129	0.137671	-0.0351042	0.145026	0.0692247	0.232486	0.288914	0.0757489	-0.0611054	0.244918	-0.314376	0.0736334	0.332612	0.222894
Yersinia	-0.0306107	-0.0371227	0.090259	0.0823056	0.0472037	-0.00145641	-0.0567147	0.088711	0.00817678	0.0222306	-0.0392302	-0.057935	0.0145685	0.0600893	-0.0314484	0.10452	-0.0165836	0.0155429	-0.0336624	0.0046045	0.0740346	-0.0219178	0.131664	0.00923498	-0.0344745	0.00967402	0.0192236	0.0534504	0.0216629	0.0344142	-0.080184	0.0107333	0.0367223	0.0782949	-0.0135769	0.0245651	0.0576523	0.041208	0.0274252	-0.00167731	0.0631333	-0.0348954	-0.0136838	-0.00659684	-0.027456	0.0780435	-0.0453949	-0.0101042	-0.0240927
Pseudogracilibacillus	0.0151135	-0.151592	0.00264547	-0.0494416	0.109212	-0.228809	-0.160708	-0.069602	0.206216	-0.240507	-0.0685008	-0.174707	0.0817216	-0.0351478	0.404719	0.0942188	-0.151794	-0.0417142	-0.116641	0.00321875	0.0518579	-0.184119	0.300293	-0.170949	-0.00588259	0.0318729	0.0231678	-0.0606576	-0.0518931	-0.0441948	-0.0687877	0.115616	0.0574044	0.0388524	0.1897	0.0991828	-0.0386983	0.124051	0.0893349	-0.307165	-0.151804	-0.0795276	-0.199056	-0.0811949	-0.20376	0.0868342	0.250653	-0.158085	-0.289599
Tsukamurella	-0.054825	0.00630602	0.0858899	0.100382	0.0508936	0.0788924	-0.0261746	0.0929993	-0.0573436	0.0162916	-0.0249081	0.0560228	-0.0103223	0.039543	-0.00431248	0.0802364	-0.0114035	-0.0227882	-0.0207787	0.00603936	0.0987472	-0.0160114	0.0407764	0.0771372	0.00196055	0.0862535	-0.00558149	0.0365821	0.0573038	0.0618551	0.00630516	0.0373075	0.0834588	0.0759531	0.0134348	0.0247435	0.0688826	0.016543	-0.00600335	-0.0282616	0.0775496	-0.00364955	0.0733739	-0.0110511	0.0680175	-0.0177519	-0.0987249	0.000236224	0.111332
F0332	-0.18879	0.127828	0.176088	0.234163	0.0519967	0.145741	0.108842	0.265858	-0.0270069	0.17999	0.00621949	0.102475	-0.0373747	0.081887	-0.0739795	0.0491666	0.21904	0.0560723	0.0524254	0.100102	0.14342	0.110669	0.0355794	0.225407	-0.0163617	0.215064	0.217148	0.13321	0.0548223	0.135733	0.0782823	0.103489	0.098745	0.159474	0.0173484	0.133666	0.111937	-0.057356	0.0837417	0.0248186	0.211264	0.112745	0.143938	0.077143	0.104451	-0.138612	-0.0817813	0.143797	0.159796
Desulfocella	-0.335277	0.211908	0.307991	0.328624	-0.097678	0.339221	0.264235	0.195258	-0.290555	0.538828	0.233764	0.0780506	-0.384125	0.202151	0.277529	0.0241519	0.351638	0.060542	0.00264936	0.325593	0.16334	0.161429	0.145149	0.595197	0.203214	0.393325	0.287401	0.21071	0.417337	0.355759	0.00333021	0.306133	0.222827	0.172157	0.300704	0.233858	-0.144697	0.0569796	0.163639	0.136756	0.182829	0.327601	0.376047	0.0467836	0.386276	-0.169702	-0.0286878	0.229396	0.473626
Micrococcus	-0.149981	0.0477623	0.0374576	0.193063	0.0680328	0.0254416	0.128626	0.160275	-0.0563912	0.174298	0.0868079	0.0501919	-0.042446	0.0240015	-0.0619155	0.052229	0.104368	0.0308707	0.020865	-0.0158533	0.0990733	0.0935499	0.0225956	0.0994121	-0.015668	0.132115	0.169912	-0.0762217	0.0296074	0.0828275	0.0689723	0.068387	0.11234	0.0552657	0.0561937	0.118408	0.00459822	-0.0556631	0.096703	0.0283507	0.0767373	0.0871686	0.0937591	0.118026	0.0504906	-0.121059	0.00397377	0.0925345	0.0539152
Selenomonas	-0.0307054	-0.160592	0.0957284	-0.00482639	0.142837	-0.200829	0.0268175	-0.10948	0.176833	-0.243908	0.0541045	-0.0499639	0.0312255	0.120302	0.336501	0.083729	-0.085364	-0.0326835	-0.178822	-0.0118411	0.016772	-0.0820864	0.270502	-0.105236	-0.185351	0.0219618	-0.0359792	-0.119251	-0.00826372	-0.0209174	0.0730277	0.212241	0.0013824	0.131358	0.202829	0.14536	-0.0907368	0.253629	0.100074	-0.226557	-0.12054	0.0260781	-0.210526	-0.0356295	-0.0778347	0.162608	0.279999	-0.112101	-0.12896
Xenorhabdus	0.00794809	-0.087708	-0.0531422	-0.0285895	0.0149634	-0.064279	-0.00471021	-0.0497244	0.024139	-0.0662749	-0.00126442	-0.010269	0.10868	0.0107227	0.090916	0.0429434	-0.0387788	-0.0171605	0.00303675	0.016912	0.0282217	-0.0278652	0.151594	0.00647463	0.0260395	0.0596304	-0.0485411	0.000512998	0.0581259	0.00593677	0.0675367	0.123914	0.0452881	-0.0107329	0.0581072	0.106769	0.0586163	0.0506123	-0.127204	-0.0317545	-0.0303601	-0.0150799	-0.0115718	-0.00589892	0.0344805	0.0105475	0.108248	-0.00277912	-0.0901346
Methylotenera	-0.0182253	-0.162134	0.0944503	-0.0538133	0.0861451	-0.203405	-0.0445012	-0.0635329	0.235347	-0.145829	-0.0493415	-0.0959657	0.0147882	0.0503625	0.572264	0.0955948	-0.136486	0.0123743	-0.16872	-0.019732	0.0213147	-0.213002	0.327689	-0.0531087	0.12144	0.0228784	-0.0268011	-0.0242501	0.0244377	-0.0152333	0.0258753	0.182263	0.141339	0.0940447	0.167671	0.230583	-0.151171	0.131399	0.0577179	-0.282663	-0.11627	0.0249198	-0.247296	-0.0398734	-0.055841	0.140913	0.275602	-0.134757	-0.0638767
Lysobacter	-0.187362	-0.090277	0.191018	0.109249	0.198164	-0.0536241	0.0774532	0.0348941	0.157321	-0.119469	0.00673092	-0.04937	-0.0995083	0.140511	0.527996	0.0733809	-0.138183	0.0181837	-0.0150051	0.229827	0.168994	-0.0620132	0.452922	0.0467058	0.00645294	0.14983	0.144126	-0.0184855	0.0982071	0.177418	0.0626754	0.303615	0.211201	0.117535	0.242397	0.188965	-0.0699441	0.183949	0.180986	-0.102599	0.0272506	0.0727718	-0.119469	0.0777448	0.0563487	-0.00177425	0.31693	0.0516534	-0.0661687
Vitellibacter	-0.0441549	-0.0420052	0.0447613	-0.0357601	0.0617469	-0.127814	-0.012818	0.0793097	0.167713	-0.137579	-0.0803811	-0.0840414	0.016853	0.0555169	0.259188	0.0212591	-0.0729005	0.0319996	-0.128549	0.0121051	0.102843	-0.0961763	0.312136	-0.0640035	-0.0197131	0.0577766	0.0739148	-0.0727298	-0.0159314	0.0448027	0.0130603	0.154358	0.0639475	0.0405677	0.181352	0.0758343	-0.0478934	0.0176132	0.127003	-0.206866	-0.0763646	0.0105684	-0.0757445	-0.107115	-0.072626	0.0210392	0.185164	-0.0983051	-0.131494
Propioniciclava	-0.0385283	0.0892321	0.146805	0.073308	-0.0971952	0.107725	0.00974631	0.110293	-0.00550342	0.267561	0.0824399	0.0658168	-0.0298404	0.110745	-0.0318838	0.0905517	0.0481096	0.265919	-0.0292295	0.012116	0.0368926	0.0824113	0.1201	0.152268	0.104423	0.107434	0.0434032	0.0108011	0.197989	0.00888555	0.0811109	0.0992615	0.152932	0.0260489	0.0420675	0.106494	-0.0955679	0.0161941	-0.103693	0.0480521	0.0383043	0.147244	0.203882	0.0124914	0.208493	-0.0146804	-0.0838702	0.0417019	0.22866
Ensifer	-0.0401838	0.0507422	0.0404585	0.0184423	-0.00510253	0.0162399	-0.0122039	0.0648137	-0.0191357	0.0631784	0.00882964	0.0160499	0.0202418	0.0566737	0.001553	-0.0417199	0.0313394	-0.0210709	-0.0684833	0.0563747	0.0277057	0.0646392	0.0565473	0.0251098	-0.0300781	0.0125017	0.0738495	-0.0126613	0.0697677	-0.0040749	-0.0030704	0.0200674	-0.00529276	0.0297263	-0.0287375	-0.0331296	0.0367199	0.0137962	0.0665072	0.0944326	-0.0189487	-0.0337304	0.0307414	-0.0436996	0.0475992	0.0263025	-0.010016	0.0342784	0.0455537
Roseibacillus	-0.012358	-0.0906075	0.00479735	-0.0269233	0.0866773	-0.110015	-0.0487408	0.0136685	0.135874	-0.137613	-0.064168	-0.0230236	0.0253802	0.0176029	0.269104	0.112138	-0.110513	-0.0450055	-0.0814888	-0.0817453	0.0867441	-0.19094	0.228324	0.01552	-0.000808115	0.0439188	0.074354	-0.00914699	-0.0941999	0.0241509	0.00686149	0.0735021	0.0657498	0.00385019	0.10277	-0.0180802	-0.0949583	0.0941835	0.149392	-0.273257	-0.0544602	0.0619109	-0.125843	0.0104787	-0.039346	0.0502913	0.10052	-0.157944	-0.0856096
Fretibacterium	-0.0317575	0.0392695	0.0188187	0.0134794	-0.00081165	0.0384685	0.0226221	0.0289593	0.00779148	0.0582083	-0.0181287	0.0394989	-0.00250201	0.0201845	0.0554396	0.0250271	0.00892907	-0.0210709	-0.0278861	0.0504698	0.0406893	0.0126058	0.0438256	0.0315207	-0.000878256	0.0614185	0.0494505	-0.00289373	0.000395419	-0.0124707	0.0708337	0.0409973	0.0861575	-0.0131672	0.00903729	-0.0721545	0.0180052	-0.0387608	0.0186078	0.0604307	0.0301203	0.0434225	-0.00777056	0.0395766	0.0414473	-0.0323675	-0.0304623	0.0521999	0.0427811
Dolosigranulum	-0.0677964	-0.187069	0.177029	0.0508549	0.166438	-0.204831	-0.081485	-0.0912518	0.237312	-0.224964	0.0413246	-0.109071	-0.0119122	0.0658136	0.394379	0.0745432	-0.199702	0.0187458	-0.103135	0.134442	0.00422311	-0.0203081	0.34723	-0.120424	-0.105943	0.0496601	0.0450254	-0.0675423	0.135406	-0.0455326	-0.0952686	0.170912	0.0909114	0.159306	0.186262	0.112412	0.0113125	0.193712	0.215705	-0.093154	-0.0485384	-0.133142	-0.186481	0.00422584	-0.0365336	0.153774	0.380882	-0.0200848	-0.138806
Agrococcus	-0.0897047	-0.00429794	0.0495344	0.138221	0.0140983	0.0231102	0.0577439	-0.0416493	-0.00340461	0.0516451	0.0482736	0.0547643	-0.0497813	0.0687195	0.0621371	0.0489518	0.0137993	0.0662109	0.00881417	0.0318339	0.0471117	0.0205183	0.151167	0.124039	0.000980737	0.140994	0.119044	-0.0176727	0.0109069	0.0969345	0.030758	0.126187	0.0606115	0.0148491	0.0699025	0.0172505	0.0067544	0.0165562	0.0583558	-0.0434411	0.030331	0.0525919	0.0866109	0.098865	0.0535144	-0.0338923	0.0349107	0.0578746	0.147087
Flavonifractor	-0.381766	0.262133	0.172687	0.224433	0.0641158	0.406636	0.233125	0.111689	-0.130101	0.366493	0.111358	0.152951	-0.302881	0.110656	0.115777	-0.0306547	0.299911	0.112973	-0.0633659	0.181373	0.242639	0.160619	0.0219969	0.324506	0.120709	0.309202	0.313657	0.0896745	0.276104	0.366125	0.122973	0.409406	0.07936	0.161896	0.321901	0.138932	-0.147188	0.0212113	0.227828	0.0989365	0.158044	0.364547	0.194148	-0.0708263	0.265388	-0.26144	-0.0142893	0.182424	0.2806
Cobetia	-0.0268169	-0.0714087	0.0713339	0.0588041	0.0729399	0.0154651	0.0539163	0.00887434	0.00413991	0.0200605	0.0223336	0.0605109	0.0302566	0.0345079	0.00337086	0.126174	0.0218239	-0.0312945	0.0126215	0.100877	0.052562	-0.0127743	0.0690438	0.0387767	-0.00726075	0.0243042	-0.0185567	0.102227	-0.015318	0.0235738	0.0843367	0.0512146	0.0627568	0.0691002	-0.0585048	-0.00379756	0.147971	-0.0161182	-0.0787185	0.0498648	0.0896988	0.0684989	-0.12095	0.0956245	0.0651019	0.00749146	-0.0443081	0.0365563	0.0429126
Sulfurifustis	-0.0261064	0.0112077	-0.0087476	0.0401271	-0.0591287	-0.0484915	0.0531941	0.0495962	-0.0112727	0.111	-0.00549905	0.00722074	-0.0543843	0.00241046	-0.0385813	0.000403569	0.061115	-0.0259055	-0.0308537	0.035216	-0.0260533	0.0227054	0.0315447	0.0297946	-0.0207876	0.10002	0.0837351	0.0159968	0.031467	0.0510478	-0.00665594	0.0290547	0.0519979	-0.0318218	0.012398	0.0288978	-0.0467432	-0.0770932	0.0660435	0.0536247	0.0512412	0.0934257	0.0481116	0.0396214	-0.0121569	-0.0839989	0.110432	0.0394834	0.00129071
Phaselicystis	0.00617039	-0.0304181	0.0161932	0.000647932	0.016363	0.0578648	-0.0393097	0.0458287	-0.0589511	0.0959019	0.0204711	-0.0297966	0.0332272	-0.0362029	-0.0468347	-0.0417199	0.0996276	-0.0210709	-0.0144108	0.0181463	0.0253956	-0.0646462	0.00198791	0.056538	0.00567514	-0.00639238	-0.0320701	0.117707	0.105642	0.0228016	0.0303543	0.0867415	0.0184516	0.0377049	0.0207958	0.0407286	0.0157835	0.0516214	-0.0556713	0.0736113	0.0375537	0.0340854	0.00688584	0.00762488	0.0163912	-0.0688473	0.0366848	-0.0292448	-0.0144081
Salmonella	-0.144393	0.0453702	0.137823	0.164715	0.0222081	0.0790173	0.00927276	0.107464	0.0256321	0.117765	0.0554285	0.0205326	-0.0712773	0.105492	0.0498178	0.0351018	0.11057	0.0727878	-0.0454464	0.139146	0.0865898	0.0208179	0.108105	0.152174	-0.0296102	0.105073	0.138569	0.0108757	0.155546	0.0893541	-0.0109655	0.127968	0.155292	0.156606	0.0872573	0.128781	0.0363145	0.0808639	0.125556	0.0918211	0.055817	0.0653438	0.0268852	0.07212	0.0877673	0.00270991	0.0168598	0.0917218	0.106267
Empedobacter	-0.114848	-0.0746982	0.215007	0.0232268	0.156798	-0.0906473	0.0327551	-0.068383	0.130504	-0.182458	0.0517749	0.0104836	-0.0505852	0.11067	0.380738	0.0226866	-0.160077	0.00520731	-0.194964	0.0292946	0.116831	-0.0855548	0.423415	0.00791316	-0.159176	0.0344211	0.0199908	-0.0823377	0.215412	-0.0094683	0.0148498	0.266208	0.118777	0.225081	0.27644	0.167882	-0.0465381	0.200159	0.167526	-0.210053	-0.135272	0.0572127	-0.110812	-0.0823226	0.0278814	0.108583	0.247704	-0.0998478	-0.0187259
Demequina	-0.0386609	-0.145258	0.120051	0.00554522	0.22173	-0.23397	-0.106106	-0.175662	0.239067	-0.361209	-0.0310558	-0.0996395	0.140836	0.0605041	0.467461	0.0540973	-0.271334	-0.0147886	-0.201353	0.0701515	0.0877882	-0.137712	0.473351	-0.186279	-0.148429	0.0586345	-0.0204376	-0.090117	0.00049314	0.00606365	0.00587236	0.231742	0.0430768	0.186231	0.248343	0.0949182	-0.0170156	0.240324	0.132499	-0.322616	-0.12472	-0.155844	-0.279818	-0.0608299	-0.125898	0.167857	0.285612	-0.135879	-0.254786
Anaerocolumna	-0.223315	0.153184	0.150837	0.267158	0.0577787	0.118938	0.0954845	0.0827064	-0.0906803	0.141448	0.147442	0.0818495	-0.108026	0.164376	0.143494	0.0626153	0.174591	0.137045	-0.10377	0.228636	0.19388	0.0800876	0.178311	0.305573	0.0655431	0.315384	0.235776	0.0550515	0.123447	0.182286	0.124603	0.194252	0.203207	0.156626	0.168087	0.109955	-0.0198141	-0.076689	0.14193	0.0292953	0.157376	0.103413	0.142247	0.0873414	0.222379	-0.0548132	-0.0879374	0.149181	0.192619
Erysipelotrichaceae_UCG_006	0.0250516	-0.0682107	-0.0248194	0.016408	-0.1244	-0.0186934	-0.00490851	0.0885351	0.0505655	0.0926383	0.0329799	-0.0349472	0.0576248	0.0422756	-0.026455	0.041679	-0.0343025	-0.0171605	0.0868894	-0.0573728	-0.0561084	0.00493337	-0.0823072	-0.0276799	0.0605576	0.00517914	0.0635768	0.0800831	0.0160278	0.0369235	-0.0850272	-0.0152967	0.0369696	-0.0941505	0.00964923	0.0493049	-0.00428817	-0.00403054	0.0500326	0.00261019	-0.0198442	-0.00122485	0.00103052	-0.0276799	-0.0229409	0.0535699	0.0102994	0.0290624	0.00603282
Gillisia	-0.013788	0.0158492	0.0476523	-0.0162948	-0.00338761	-0.0786163	-0.0327011	0.0493935	0.0764573	-0.0214185	-0.0631159	-0.0210615	-0.0202165	0.0201929	0.0965808	0.0668847	-0.0431536	0.120785	-0.0933041	0.0172795	0.0513006	-0.0650345	0.212275	0.0242612	-0.0168323	0.0310536	0.0662997	-0.041418	0.0969352	-0.0207248	-0.0555714	-0.00904023	0.0145645	-0.0236926	0.0163534	0.0262833	-0.0469871	0.128184	0.114031	-0.0890723	0.0164291	0.00500531	-0.0870212	-0.0110505	-0.0240944	0.0380218	0.0437426	-0.0800922	-0.0402764
Pseudohaliea	-0.0357512	0.149328	-0.0100626	0.14016	-0.150608	0.0861115	0.0480881	0.265803	-0.0625627	0.311677	0.16775	-0.0493875	-0.116146	-0.0510147	-0.343947	0.0318795	0.349728	0.129668	0.0421548	0.0639176	-0.0962084	0.213849	-0.176594	0.12667	0.141674	0.0694075	0.133451	0.0578065	0.0561216	0.0110225	-0.0651496	-0.143339	0.0953177	-0.0689969	-0.142147	0.0102957	0.170305	-0.190495	-0.0133178	0.31384	0.055178	0.0559124	0.240114	0.0143954	-0.0218246	-0.0711154	-0.12486	0.168768	0.155735
Solibacillus	-0.0684102	0.0738475	0.0645033	0.0359833	0.0347788	0.0432422	-0.00302488	0.0224307	0.0307916	-0.0163976	-0.0363189	0.0443094	-0.0564558	0.00966169	0.090712	-0.0339774	0.0275098	-0.0171605	-0.0863318	0.0100786	0.0150747	0.00422941	0.10105	0.0800436	-0.0214874	0.0249968	0.0590502	-0.0402924	0.0514202	0.00495993	0.0260098	0.0152589	-0.0514768	0.0897403	0.0229267	-0.028833	-0.0287138	-0.013525	0.0557875	-0.106573	-0.0314438	0.0108856	0.0267708	-0.052849	-0.00228363	-0.0250341	-0.000649422	0.0332183	0.0212572
Finegoldia	-0.153968	0.10262	0.141261	0.225156	0.0599339	0.0142399	0.0285102	0.131197	0.0125852	0.178741	-0.00112227	0.12927	-0.0334929	0.245287	-0.0575866	0.128985	0.0810109	0.0495777	-0.000998573	0.16256	0.143005	0.0576047	0.0815932	0.171718	-0.0244218	0.245879	0.175911	0.0401979	0.0896036	0.108248	0.0689097	0.1019	0.170049	0.100572	0.000827815	0.060239	0.125569	0.0354817	0.113817	0.0771625	0.177422	0.0764492	0.0913179	0.0597107	0.156401	-0.0551533	-0.0084779	0.151258	0.160088
Oceanobacillus	0.062187	-0.100916	0.0395294	-0.096993	-0.074873	-0.107678	-0.136849	-0.0415593	0.135301	-0.126996	-0.0194509	-0.184403	-0.0400586	-0.0404531	0.1919	0.126957	-0.111662	0.0517486	-0.155457	0.0504613	-0.0721007	-0.101586	0.219	-0.0359811	0.00951754	-0.0560794	-0.0330716	-0.153255	0.0480432	-0.0535107	-0.112875	0.0541361	-0.0234391	-0.00152253	0.119346	0.122222	-0.110736	0.119852	0.093253	-0.0894196	-0.148171	-0.0309729	-0.146174	-0.0466966	-0.143678	0.177022	0.152082	-0.128523	-0.167224
Gemella	-0.256943	0.219361	0.188786	0.244955	0.103147	0.194339	0.142849	0.0950661	-0.130665	0.335618	0.123275	0.172852	-0.166763	0.148957	0.107077	-0.0125598	0.118344	0.00949878	0.0798443	0.241898	0.140317	0.10525	0.0586084	0.235881	0.0461806	0.226561	0.229284	0.0651428	0.184748	0.172969	0.144005	0.193069	0.126841	0.145454	0.0461308	0.0335906	-0.0185612	0.0554851	0.123808	0.129512	0.183196	0.182004	0.096337	0.128813	0.244447	-0.149838	-0.0389299	0.206184	0.288418
F0058	-0.0433663	-0.122059	0.160017	-0.0462606	0.0781493	-0.174366	-0.0869184	-0.0530766	0.243031	-0.230916	0.00320268	-0.126759	-0.0452974	0.0160177	0.486256	0.140571	-0.191285	0.145809	-0.157207	0.0603171	0.0437652	-0.129489	0.522196	-0.0509362	-0.0456537	0.0273221	0.0381769	-0.129026	0.105307	-0.0502686	-0.0510888	0.184993	0.119674	0.116717	0.215579	0.193373	-0.0858714	0.225028	0.179061	-0.259162	-0.146635	-0.0407371	-0.178087	-0.0181212	-0.0717423	0.142463	0.269106	-0.135826	-0.120234
Plesiomonas	-0.0324088	-0.0569842	0.0643146	-0.00421428	0.0977593	-0.00522827	-0.0726836	-0.054785	0.096356	-0.118332	-0.085022	-0.0352662	0.0719403	-0.0596096	0.155528	0.0071161	-0.099743	0.0508876	-0.0759703	-0.0259272	0.0281204	-0.0906667	0.17734	-0.0674176	-0.10869	-0.0503266	-0.0646343	0.00881833	0.00383378	0.00673677	-0.0814467	0.0903949	-0.00935725	0.139112	0.0481516	0.073955	0.0577464	0.111035	0.0595494	-0.127192	-0.0626655	-0.0528296	-0.0417603	0.0263206	-0.0758609	-0.00467253	0.137482	-0.116418	-0.0357118
Desulforhopalus	-0.26997	0.18532	0.295132	0.290062	-0.138451	0.312118	0.235753	0.264699	-0.289113	0.512369	0.190745	0.07804	-0.323693	0.217091	0.0820255	0.00959741	0.346196	0.101803	0.0744327	0.303941	0.0901771	0.191631	0.0267203	0.541041	0.198949	0.329046	0.254925	0.17499	0.38102	0.296919	-0.0065637	0.203414	0.20558	0.121262	0.158894	0.172269	-0.0655003	0.03183	0.0779508	0.249351	0.195923	0.255897	0.375269	0.105267	0.40175	-0.179961	-0.0975242	0.299986	0.446909
Negativicoccus	-0.0196495	-0.0433662	0.074479	0.0510007	0.0422156	0.00593913	0.0240219	0.0742409	0.0484722	0.0765183	0.0104904	0.0876334	0.025794	0.0848026	0.015388	-0.041967	-0.0150549	0.0239041	-0.0230068	0.0467286	0.0456303	0.0176753	0.0722705	0.00349161	-0.028763	0.0912145	0.0382958	0.060886	0.0275768	0.0420563	-0.0001817	0.00981859	0.0496531	0.108806	0.0445825	0.0481217	-0.00966889	0.0859903	0.0186269	-0.0560595	0.0437745	0.0226619	-0.0293655	0.0449015	0.0977557	0.0730087	0.0177655	0.0133316	0.0969372
Brevundimonas	-0.189154	0.0822911	0.143096	0.237608	0.0125305	0.15483	0.148981	0.210558	-0.0977455	0.204716	0.00569705	0.0918531	0.000583712	0.142212	-0.075488	0.0270882	0.185691	0.187225	0.00960137	0.148459	0.165602	0.180278	0.100692	0.22681	0.0188219	0.287157	0.183589	0.0527053	0.118764	0.205125	0.0602262	0.182517	0.165949	0.132649	0.172158	0.185167	0.0660545	-0.0283389	0.0760284	0.0813292	0.112965	0.190402	0.225752	0.0421044	0.216493	-0.0837553	-0.065752	0.181356	0.202474
Paenalcaligenes	-0.226859	-0.0952033	0.317943	0.0815292	0.238953	-0.137108	0.099192	-0.158981	0.20796	-0.229764	0.176309	-0.050473	-0.108114	0.155434	0.700919	0.0438564	-0.158356	0.0860952	-0.177355	0.222461	0.111518	-0.0599051	0.534168	0.0290261	-0.0839775	0.179853	0.0815173	-0.0733855	0.210713	0.103124	0.0502035	0.420318	0.102993	0.23734	0.389405	0.260066	-0.0939943	0.28217	0.210432	-0.254588	-0.115221	-0.000946271	-0.192651	-0.0205636	0.0460325	0.139886	0.31604	-0.0154095	-0.0477063
Yaniella	-0.088258	0.0483319	0.0803351	0.0874399	0.0542467	-0.0228559	0.0382335	0.156599	0.0318454	0.0830911	-0.0327453	-0.0122605	-0.0682816	0.0375758	0.175225	0.0708763	0.0709575	0.0499078	0.0781046	0.0487299	0.09795	-0.0433732	0.137989	0.0732554	0.147478	0.0955632	0.0926998	0.0619484	0.0873054	0.0187623	0.0133753	0.016079	0.182331	0.000512555	-0.0219577	0.136991	-0.0380998	0.0244286	0.104646	-0.0314109	0.133331	0.0586766	-0.0291924	0.0783233	0.0700706	-0.103803	0.0599866	0.00945851	0.0735056
Neisseria	-0.105853	-0.00270743	0.169894	0.146301	0.0360958	0.0988763	0.0713861	0.1655	-0.01985	0.193048	-0.0215962	0.122524	0.000274468	0.133529	-0.000303573	0.0922952	0.101064	0.12305	0.0423519	0.0938231	0.116205	0.0893626	0.15962	0.155162	0.0148057	0.156111	0.129075	0.0814409	0.158403	0.10961	0.125915	0.128644	0.205793	0.0919242	0.0513918	0.0882045	0.0686845	0.036572	0.0178407	0.0257561	0.147075	0.0605968	0.115647	0.0373168	0.218874	-0.0569818	-0.0374174	0.0946661	0.1748
Lachnospiraceae_UCG_006	0.0222759	0.0302046	-0.0458729	-0.0128916	0.0331078	-0.0621289	-0.0266546	0.0967278	0.0110554	-0.00962218	-0.0291083	-0.0268828	0.0875392	-0.0432208	-0.0459585	0.153896	-0.0250498	-0.0312945	-0.00183268	-0.0684541	-0.0228377	0.00969093	-0.0998941	-0.059731	-0.0270423	-0.0667942	-0.0249344	-0.0242275	-0.0418531	-0.038208	-0.0379151	-0.0883083	0.00795798	-0.00151186	-0.0786158	0.0026303	-0.045857	-0.0233937	0.0627148	0.0284432	0.00963831	-0.0490148	-0.0175029	0.0219418	-0.0522779	0.0117439	-0.0410871	-0.0436677	0.00536363
Belnapia	-0.0748948	-0.011138	0.114312	0.078637	0.0542996	-0.0544879	0.0501648	0.00965975	0.0516173	-0.0497306	0.0564935	0.00488417	-0.0418375	0.0568155	0.0427432	-0.0380364	0.00179773	-0.0192105	-0.0150593	0.0628951	0.0504229	0.0479325	0.0145002	-0.0111238	-0.12911	0.0355756	0.0923874	0.00340976	0.0231893	-0.020111	0.0154772	0.0237934	-0.00186398	0.100257	0.0168747	0.0384657	0.0167513	0.00158016	0.0957066	0.0283482	0.00742011	-0.0180943	-0.0632159	-0.0326065	-0.0188966	-0.0116865	0.0822688	0.0892695	0.0124222
Geobacter	-0.00591722	0.0846867	0.0689968	0.0501885	-0.145624	0.159746	0.0598447	0.279324	-0.125297	0.307428	-0.00719233	0.015815	-0.11914	-0.0299225	-0.0566093	0.0552077	0.224045	0.0940292	0.170428	0.01522	-0.0109767	0.0483792	-0.150482	0.169127	0.285862	0.0159529	0.0474644	0.144596	0.109176	-0.0302632	0.0369707	-0.146316	0.144888	-0.00929388	-0.0254325	0.115908	-0.107989	-0.197169	-0.065705	0.101877	0.212437	0.119307	0.173702	0.0892292	0.16686	-0.110442	-0.138579	0.0467392	0.241047
Aliiroseovarius	-0.0176029	0.0334055	-0.0169618	0.00239965	-0.0450214	0.0827421	-0.0107473	0.105721	-0.054084	0.117542	0.00408847	0.00180023	-0.0343034	-0.0137366	-0.0265812	-0.0293879	0.0543216	0.161469	0.00921094	-0.0127032	0.0221911	0.0260496	-0.0198702	0.0480706	0.0599034	0.07269	0.0277814	0.0213206	0.0798453	0.0263884	-0.0407876	0.0457693	0.026642	0.0185711	0.0733976	0.0691612	-0.0981903	0.0338668	-0.0230446	0.0195093	0.0187314	0.0927047	0.0576158	-0.00378485	0.0673734	-0.00432172	0.00162934	0.0223866	0.0751021
Tepidibacter	-0.0312553	-0.15575	0.0957256	-0.0391715	0.209704	-0.220398	-0.0698974	-0.185874	0.211735	-0.374247	-0.115741	-0.101165	0.104653	0.0430651	0.483689	0.049574	-0.29075	-0.0238217	-0.190492	0.0514585	0.128886	-0.196195	0.470207	-0.182781	-0.134933	0.0427001	-0.0566726	-0.100939	-0.0232821	0.048207	0.0210883	0.236659	0.0261123	0.138824	0.235695	0.124396	-0.0582687	0.212303	0.124504	-0.350317	-0.141765	-0.0587056	-0.263238	0.0310811	-0.112934	0.154395	0.266605	-0.191964	-0.258814
Brevibacterium	-0.0457779	-0.0153758	0.170878	0.0554643	-0.0257306	-0.0464803	-0.0924133	0.101793	0.00513527	0.0572353	-0.0110737	-0.0445134	0.00284596	0.0257158	0.129141	0.0875574	-0.0460421	0.0792427	-0.105415	0.0740148	0.0708308	0.082117	0.179735	0.0632411	0.0294025	0.0892321	0.0596469	-0.0496817	0.0676612	0.00578962	-0.0572766	0.0474298	0.118269	0.119021	0.158323	0.13969	-0.092028	0.0903648	0.0713291	-0.0143596	-0.00205291	0.0563997	0.0172332	0.0497053	0.0492552	0.0584084	0.0270965	0.0183977	0.00733981
Bradymonas	0.173442	-0.155847	-0.0967539	-0.162278	-0.147655	-0.150168	-0.168592	0.0802384	0.0985421	-0.00157734	-0.126555	-0.00555408	0.0341993	-0.0768359	-0.165548	-0.0380364	0.00543973	-0.0192105	0.0155946	-0.164669	-0.179322	0.0764198	-0.0921396	-0.170982	-0.0566621	-0.140878	-0.120645	-0.0220246	-0.154838	-0.152044	-0.0578303	-0.151813	-0.0327814	-0.165323	-0.165701	-0.089395	0.0612922	-0.0353398	-0.0771656	0.0933386	-0.0476339	-0.0599681	0.0121034	-0.115876	-0.0893434	0.13356	-0.0618178	-0.0505919	-0.143194
Senegalimassilia	0.0945702	-0.258063	0.00983491	-0.152251	-0.0204837	-0.183566	-0.0863736	-0.116488	0.0722217	-0.13242	-0.0966411	-0.136885	-0.0309863	0.0750615	0.130459	0.0455349	-0.19673	-0.0900389	0.0703247	0.0172315	-0.156979	0.0155073	0.0875389	-0.152645	-0.0814563	-0.111245	-0.110911	-0.0777614	-0.114785	-0.0549439	-0.0267095	-0.104325	0.105867	-0.103049	-0.0941398	0.0340434	0.0849038	0.0648364	-0.0717416	0.13602	-0.0888061	-0.121729	-0.180975	0.045847	-0.0343133	0.165636	0.269914	0.0777494	-0.209569
Oceanisphaera	-0.223194	-0.117627	0.173839	0.0544442	0.188741	-0.0622984	0.0934403	-0.109079	0.0873745	-0.0945331	0.138213	-0.116905	-0.335033	0.0990387	0.680472	0.0219358	-0.0819496	-0.0495292	-0.0862606	0.274613	0.0849203	-0.0621491	0.431367	0.0386907	0.00375593	0.174535	0.0378961	-0.0132701	0.329278	0.0795522	0.0293969	0.342127	0.0811542	0.19592	0.314742	0.190503	-0.13536	0.223309	0.19759	-0.11527	-0.0196558	0.0746775	-0.180441	-0.0443211	0.0185443	0.0311055	0.510681	0.00759253	-0.080397
Iamia	-0.0511714	-0.0595563	-0.00984992	0.00407757	0.00606309	-0.00329442	0.0159596	-0.00260437	0.105842	-0.0337489	-0.0092836	-0.023418	-0.0681883	0.0130045	0.159	0.124675	0.019428	-0.0259055	0.00655966	0.0298879	7.2e-06	-0.0886599	0.0360821	0.00788334	0.072919	-0.00774612	-0.0532419	-0.0530561	0.0194356	0.0490252	0.0107862	0.0972001	0.054891	0.00601078	0.100108	0.111161	0.0280168	-0.00810699	-0.0733329	-0.0300039	-0.0444522	0.021137	-0.00785984	-0.00515713	0.00218605	0.0095914	0.0733355	-0.0237812	-0.00477959
Gracilibacillus	-0.0856473	0.0526467	0.024023	0.0426854	0.070022	0.0568724	0.0494417	0.103177	-0.0243991	0.0180756	-0.0119671	0.0215367	-0.0592777	-0.0143253	0.0748443	-0.0417199	0.0612941	-0.0210709	-0.0111453	0.0456993	0.0708776	0.0162122	0.0609995	-0.0237312	-0.0313541	0.0401898	0.0527373	0.0137851	0.063261	-0.000447217	0.0322005	0.00432649	0.0703687	0.08668	0.0498681	0.0380957	-0.0562577	-0.0244327	0.111934	0.00526809	0.096566	0.0378951	0.0151947	0.0397255	-0.0145463	-0.0813426	0.0698592	-0.0115314	0.0398499
Desulfatirhabdium	-0.0411896	-0.0730061	0.167111	0.152024	-0.0661036	-0.0672603	0.0464328	0.0776441	-0.0347493	0.0972231	0.0825911	-0.0108899	0.0754653	0.13234	0.145729	-0.00902577	-0.0508782	-0.00142737	-0.0312219	0.0842282	0.0332519	0.0180146	0.128385	0.143776	-0.0472142	0.127429	0.0727003	-0.0223773	0.0619854	0.0542483	-0.0147884	0.0857902	0.094706	0.0966263	0.169442	0.0993541	-0.12032	0.16621	0.0781932	-0.104263	0.0272686	-0.0489878	-0.0348386	0.0727912	0.0779917	0.150941	0.0290398	-0.0109513	0.077064
Immundisolibacter	-0.0680175	0.0113506	0.0365762	0.00584749	0.142618	-0.0747561	-0.05108	-0.0287357	0.169857	-0.217144	-0.0995613	-0.0765961	0.0514722	0.000162764	0.362861	0.015183	-0.135963	0.107868	-0.0662358	0.0227002	0.131706	-0.150195	0.278634	-0.0752777	-0.0741749	0.0605437	0.0131613	-0.0506754	0.065599	0.0231964	0.0369716	0.146151	0.203602	0.0956304	0.0810629	0.0442991	-0.0922516	0.134928	0.10973	-0.25373	-0.0246955	-0.0222017	-0.115471	0.0258859	-0.0717704	0.0129516	0.120569	-0.1283	-0.0993415
Sneathia	-0.219213	0.0573338	0.0792278	0.181507	0.220868	0.0443631	0.0957944	0.0416613	0.0661349	-0.111785	-0.0137021	0.0603538	0.0789322	0.0668312	0.0804742	0.100749	0.069979	-0.0116782	0.0154704	0.0949174	0.167583	0.0569345	0.188799	0.0160641	-0.208101	0.172433	0.167055	0.0146134	-0.0586818	0.0889627	0.148759	0.206079	0.0859851	0.181007	0.102377	0.0808827	0.156265	-0.0344824	0.151602	-0.0439614	0.0809468	0.0490395	0.030577	0.0715924	-0.00852877	-0.163262	0.112363	0.113981	-0.0187139
Sulfurimonas	-0.292902	-0.11086	0.333544	0.165845	0.361845	-0.105142	0.142962	-0.147792	0.144145	-0.260696	0.147977	-0.0369835	-0.070084	0.265577	0.707699	0.0482436	-0.205178	-0.0205301	-0.0908638	0.316704	0.186881	-0.03444	0.497774	0.043152	-0.188741	0.227125	0.0709225	-0.0536146	0.164128	0.219917	0.0798161	0.442973	0.119108	0.321129	0.329486	0.193976	-0.0776871	0.44606	0.259438	-0.227694	-0.0628213	0.00654668	-0.206933	0.0413154	0.103577	0.0990737	0.35183	0.0827867	-0.0827785
Xylella	0.039361	-0.071369	0.0625783	-0.0821391	-0.0840662	-0.0454576	-0.12199	0.115826	0.105535	0.0542219	-0.0845164	-0.104932	0.0424342	0.010527	0.11409	0.177978	-0.0944655	0.0348311	-0.0095593	-0.0242175	-0.0492144	-0.102559	0.195986	-0.0181077	-0.0242476	-0.00455401	-0.0230997	-0.0802775	0.15168	-0.0463327	-0.0995074	0.0859783	0.100048	0.004578	0.10967	0.108641	-0.0584079	0.104299	0.0323501	-0.0241293	-0.0647727	0.0179486	-0.0149197	0.0234063	-0.0199736	0.0600598	0.113605	-0.0861751	-0.0568728
Spirosoma	-0.0246394	0.00506834	0.0271055	0.0542409	0.0296344	-0.0137094	-0.0194653	0.0656082	-0.0742417	0.0537539	0.0372088	0.024012	0.00370828	0.0486207	-0.0520491	-0.0380364	0.0326358	0.24769	-0.0740701	0.0125163	0.0426126	0.0238147	0.066084	0.0290009	0.0323873	0.0600597	0.0471735	-0.0066905	0.0565644	0.0128199	0.0100067	-0.0144633	0.0231852	-0.0138875	0.048568	0.0437602	0.0427857	-0.0229738	0.0161876	0.0185293	0.0570461	0.0187699	0.0846925	0.000712918	0.0522859	-0.0405179	0.00049017	0.0209478	0.0604169
Aerococcus	-0.137622	-0.0793503	0.139886	0.173597	-0.0532183	0.0403589	0.100103	0.0847183	-0.0394924	0.120839	0.104954	-0.097866	-0.210171	0.155671	0.201442	0.0504512	0.0753293	0.0683334	-0.100201	0.179144	0.0839193	-0.037138	0.24617	0.243606	0.0533006	0.145925	0.127485	-0.0247736	0.270523	0.150503	-0.00129279	0.266481	0.086124	0.134975	0.176754	0.177142	0.0165511	0.0711042	0.0825245	0.0643271	0.0457798	-0.000268482	0.0769895	0.0459308	0.103063	0.0138038	0.2034	0.0330973	0.107519
Ignatzschineria	-0.230938	-0.0924476	0.131062	0.0731448	0.151505	0.0217087	0.171516	-0.120562	0.0557021	-0.148492	0.128138	-0.0986179	-0.303051	0.0380255	0.769016	0.00534619	-0.0623607	-0.0503355	-0.111434	0.243017	0.0759883	-0.116059	0.337973	0.139746	0.0521393	0.166062	-0.0110708	0.0148618	0.347112	0.0932238	0.0977811	0.321904	0.136744	0.216373	0.290783	0.203235	-0.187611	0.142037	0.140634	-0.180361	-0.0136071	0.0854849	-0.105903	-0.0186629	0.0829638	-0.00999702	0.459142	-0.0343845	0.0597772
Aequorivita	-0.119564	-0.125362	0.21342	0.0275178	0.227697	-0.227093	0.0236283	-0.213285	0.243349	-0.323421	0.0757731	-0.0140555	0.0851824	0.197417	0.568183	0.0597996	-0.232749	0.0599479	-0.190498	0.142371	0.0785606	-0.133123	0.484169	-0.0524883	-0.137214	0.145296	0.00388778	-0.142314	0.080082	0.0677365	0.099598	0.349936	0.0580545	0.227178	0.299144	0.169286	-0.114284	0.325365	0.11559	-0.342644	-0.193606	-0.0323552	-0.260655	-0.0265711	0.00915474	0.20086	0.287432	-0.0717248	-0.169725
Marmoricola	0.0399516	-0.110868	0.0215284	0.00356961	0.026756	-0.130665	-0.0841841	-0.0301955	0.139341	-0.0980259	-0.0884937	-0.086692	-0.000132569	0.0245648	0.225877	0.0542557	-0.0666446	-0.0440743	-0.112766	0.00808392	-0.0121376	-0.115853	0.148202	-0.0718536	0.065516	0.0317156	-0.0419162	-0.0374232	0.00863649	-0.00418672	-0.0479559	0.0211105	0.025779	0.0368052	0.139203	0.106733	-0.0407024	0.0675287	0.00506804	-0.160935	-0.0833534	-0.0253805	-0.0568651	-0.0126098	-0.0558273	0.0967482	0.11956	-0.0819571	-0.0725654
Janibacter	-0.161591	0.000104475	0.205254	0.11054	0.0496456	0.0882758	0.0179486	0.0962563	0.0679496	0.0718426	0.1357	0.00308795	-0.126705	0.0942019	0.182264	-0.0404517	0.0521629	0.120606	-0.00765998	0.228451	0.0466001	0.0758053	0.296811	0.115665	0.0423289	0.15199	0.108813	0.0927977	0.282856	0.0478844	0.0157524	0.175261	0.0512413	0.0906261	0.124191	0.112821	0.024776	-0.0350796	0.133621	0.122909	0.085208	0.0403406	0.0879865	0.0115893	0.141705	-0.00176919	0.069334	0.0916924	0.0960903
Planomicrobium	0.00745683	-0.00917058	-0.095905	-0.0500452	-0.0201014	0.0136224	-0.043802	0.211679	0.078446	0.107228	-0.122415	-0.0568158	-0.064184	-0.0578987	-0.110879	0.0789611	0.0385009	0.00632685	0.0581583	-0.00626707	-0.0286066	0.0470745	0.0276995	-0.114424	0.0358176	-0.0769507	-0.033622	0.0302807	-0.0183821	-0.0293266	-0.040488	-0.0394615	0.119627	-0.0155114	-0.0616892	-0.0349172	-0.0193075	-0.0662333	-0.00319765	0.151309	0.0362592	0.0513549	-0.0651041	-0.00422806	-0.0682796	-0.0677098	0.157096	-0.0176914	-0.117476
Arenimonas	-0.0851966	0.00857546	0.113974	0.1173	-0.0514562	0.0178045	-0.0256391	0.120094	0.0490406	0.13581	-0.0493808	0.106005	-0.0533309	0.262278	0.0660991	0.118423	0.0813571	0.11349	-0.0319887	0.110761	0.0480669	-0.0413458	0.143912	0.165001	0.062884	0.175652	0.0126517	-0.0655337	0.102843	0.0905762	0.0399391	0.159067	0.195863	0.0987133	0.153879	0.185764	-0.0305153	0.00829179	-0.0364981	0.00183834	0.0202382	0.0569426	0.103284	-0.00788725	0.142792	0.0415164	0.0899271	0.0264743	0.174241
SEEP_SRB1	-0.0388121	-0.0301817	0.0354071	0.0446839	-0.019237	0.0417779	0.0552832	0.0015107	-0.0329596	-0.0332891	-0.0461968	0.0458592	-0.0114001	0.0236637	0.0505217	-0.0293879	0.0430107	-0.0148425	0.00432693	0.00712208	-0.00682367	0.0046501	0.0246173	0.0486218	-0.104217	0.0396331	-0.0375885	0.0560143	-0.0244311	-0.00651744	0.0340428	-0.0287431	0.0460571	0.00382394	0.0754852	0.0316138	0.0915706	-0.0449184	-0.0367141	-0.00838217	0.0146592	0.0471124	0.0211994	-0.0213063	0.0448116	0.00440121	-0.00769145	-0.0155427	0.000344669
Fournierella	0.0992226	-0.281829	-0.00337223	-0.0949821	0.0641409	-0.186167	-0.113495	0.0208677	0.249448	-0.201979	-0.109229	-0.0362209	0.0813706	0.109605	0.0519299	0.0242205	-0.0951683	-0.0179763	0.0587218	-0.0360988	-0.0639008	-0.0643587	0.156536	-0.245354	-0.094179	-0.0878084	-0.147039	-0.0763117	-0.13854	-0.122672	0.0951515	0.0118194	0.0665848	-0.00270208	-0.0835518	0.0932403	0.0479375	0.053177	0.00741244	-0.0101622	-0.0969105	-0.0871322	-0.189	-0.0301565	-0.0987701	0.192172	0.196486	-0.0912863	-0.137869
Shuttleworthia	-0.141055	0.138342	0.0732534	0.102369	0.0617978	0.163143	0.104262	0.151166	-0.0755041	0.0995813	-0.0556727	0.0998935	-0.0851118	0.028652	-0.0381892	0.0274458	0.157923	-0.0210709	-0.120627	0.0861995	0.113307	0.0575268	-0.000716203	0.0652645	-0.0736329	0.0778393	0.101015	-0.00218244	0.0673295	0.126955	0.110959	0.0300921	0.0129413	0.15537	0.135764	0.0689634	-0.0076776	-0.0534186	0.0260445	-0.0227267	0.0988686	0.134034	0.139108	-0.0289646	0.0266494	-0.126556	-0.0658643	0.0374492	0.063749
Persicirhabdus	0.00852291	-0.0108828	-0.0299237	-0.0108919	-0.0356625	0.020458	0.00590759	0.0609555	0.0624904	-0.0140236	-0.0496669	-0.03054	-0.0470542	0.0146684	0.0337587	-0.0293879	0.0305922	-0.0148425	-0.0473565	-0.029048	0.0236818	-0.0489645	0.0799603	0.0309231	0.0623923	0.00266679	0.00773975	-0.064745	-0.0524868	0.0298272	0.00544369	0.0402038	-0.0175553	-0.0041849	0.0617297	0.0513192	-0.0870124	-0.0157616	0.0080147	-0.0777356	-0.0537521	0.0254627	0.033042	-0.0800121	0.0102182	0.0371676	0.0289376	-0.0346643	-0.00883174
Ruminiclostridium	-0.262666	0.127985	0.206026	0.253138	0.114737	0.104295	0.124338	0.17394	0.0212856	0.112281	0.18732	0.125224	-0.113605	0.0965312	-0.0866869	0.0739571	0.166426	0.00418994	0.0860263	0.228249	0.0936348	0.350903	0.0733389	0.134541	-0.00785539	0.190253	0.376448	0.13882	0.105662	0.207878	0.00956022	0.12038	0.185603	0.112386	-0.00605243	0.150718	0.159793	-0.0146268	0.3046	0.252678	0.140744	0.087313	0.0166343	0.0638195	0.0747736	-0.133063	0.0402308	0.340306	0.118626
Pseudohongiella	-0.0754396	-0.0633758	0.138341	0.0836161	0.0542312	-0.0671295	-0.0524937	0.0302733	0.0775351	-0.0250799	-0.0490091	-0.0002667	0.0289354	0.137675	0.161159	0.0694276	-0.0920044	0.0660131	-0.11729	0.0650881	0.121085	-0.0349881	0.263392	0.0834147	-0.0384115	0.117741	0.0299077	-0.0554976	0.128745	0.0544359	-0.00906381	0.203171	0.0664665	0.166348	0.0996965	0.121287	0.0432012	0.175762	0.10656	-0.034479	-0.0585128	-0.0543359	-0.0555261	-0.0590441	0.0309006	0.0959825	0.169506	0.0262538	-0.0482882
MND1	-0.0831633	0.0260468	-0.00689594	0.150929	0.0298641	0.0413563	0.123704	-0.00433479	-0.0709145	0.103101	0.047379	0.083315	-0.118548	0.0243131	0.0159488	0.0198288	0.0639155	-0.0227882	-0.0587289	0.041599	0.0901171	0.0240773	0.01725	0.177441	0.0332642	0.111994	0.0344814	0.0389084	0.0250805	0.0708556	0.0740667	0.07024	0.184526	0.0591987	0.00738296	-0.0461468	0.0428697	-0.046483	-0.0344445	0.0204392	0.0587537	-0.000733343	0.0782013	-0.00896579	0.0900639	-0.0943777	0.0884622	0.0590333	0.170077
Ornithinimicrobium	-0.0646706	0.041654	-0.00762153	0.0448631	-0.0133803	0.0885171	0.0587236	0.125614	-0.0884327	0.12651	-0.0310432	0.00806899	-0.034685	0.0450423	-0.047723	-0.0339774	0.105461	-0.0171605	0.0439083	0.0278324	0.108616	0.0414455	-0.00593545	0.0913403	0.0512371	0.0470614	0.0266262	0.0206866	0.0603536	0.0725593	-0.0139634	0.0258804	-0.0529506	0.0641203	-0.00897069	0.0326748	0.0650678	0.0314731	0.0127052	0.0464066	0.0547575	0.0575214	0.00620909	-0.0634762	0.0725661	-0.00852154	-0.0193959	0.0609304	0.0266098
Sideroxydans	-0.300985	0.255091	0.280413	0.35864	-0.153638	0.347294	0.245398	0.30186	-0.269866	0.566984	0.189966	0.142992	-0.359274	0.225748	-0.0559331	-0.0142754	0.467172	0.14774	0.000547897	0.295708	0.176307	0.183726	0.0154234	0.612586	0.149477	0.39823	0.324798	0.21871	0.352171	0.31969	0.0557933	0.26243	0.155321	0.143133	0.169079	0.177944	-0.036942	-0.00487867	0.0911372	0.231218	0.277805	0.353885	0.360729	0.0220525	0.417025	-0.21647	-0.147202	0.294952	0.492833
ZOR0006	-0.0352442	-0.00799906	0.0745626	0.0415564	0.0535123	-0.0561146	0.0516242	-0.00587527	0.0482981	-0.0464997	0.0908265	0.0367467	-0.0294572	0.040084	0.0973967	0.0639324	-0.000261271	-0.0148425	-0.0114301	0.113366	0.0384746	0.0619616	0.0557356	-0.0438134	0.046884	0.0608318	0.0648923	0.035927	0.0246031	0.0188317	0.087501	0.0565459	-0.0221226	0.0472053	0.0589033	0.0344311	0.00687319	-0.0275781	0.0341249	0.009654	0.0755308	0.0148694	-0.0139699	-0.0435163	0.0249993	0.0142122	0.0809117	0.0636726	0.0116191
Ruminococcaceae_UCG_008	0.00205338	-0.0363494	0.00603352	-0.0664256	0.0137899	-0.0488887	-0.0372015	-0.0508211	0.0617735	-0.0653753	-0.0721138	-0.0713633	-0.0394918	-0.0247145	0.114546	-0.0512924	-0.0872793	-0.0259055	-0.0737984	0.00369168	-0.00325349	-0.105755	0.227539	-0.0677197	-0.0390267	-0.04024	-0.0518499	0.00500399	0.0566458	-0.00306775	-0.0584934	0.0397617	0.0981465	0.0279289	0.0423416	0.0320728	-0.0569324	0.0246106	0.0557179	0.000846445	-0.0483656	-0.0311685	-0.0580006	-0.0144593	-0.079946	-0.0244468	0.0464792	-0.116779	-0.076166
Methylophaga	-0.0376395	-0.0649058	0.206586	-0.0262063	0.0229069	-0.11178	-0.11088	-0.0440697	0.185195	-0.0571522	0.041762	-0.0602648	-0.0526386	0.0891834	0.337092	0.0253214	-0.123618	0.202747	-0.190037	0.0359589	0.0120535	-0.132042	0.406171	-0.00306692	0.0783952	0.0564047	0.0463479	-0.0546381	0.155484	-0.0115879	-0.0706343	0.169474	0.109021	0.0843688	0.205325	0.153379	-0.0950182	0.113812	0.100593	-0.142984	-0.135575	0.0521162	-0.0260484	-0.0721536	-0.0064209	0.133273	0.159895	-0.104393	-0.0230391
Jeotgalibacillus	-0.000602847	-0.0286461	0.0211114	-0.00559201	-0.0344834	-0.0259625	-0.0933933	0.146427	0.0363826	0.0565722	-0.0197689	-0.0753164	-0.0740079	0.0893611	0.125344	0.0978791	-0.0356791	0.0595144	-0.0434398	0.0500207	0.0261825	-0.0527888	0.193698	0.0677994	0.0588798	0.0536717	0.0265873	-0.00939213	0.0684263	0.0470598	-0.117926	0.0520144	0.0779457	-0.0393623	0.10258	0.0949563	-0.0966742	0.131774	0.130126	-0.038464	-0.0343416	0.0527411	-0.00784448	0.00563063	-0.0185588	0.0669634	0.12146	-0.0526606	-0.00931618
Anaerorhabdus_furcosa_group	0.0593185	0.102187	-0.0507658	-0.052548	-0.0566099	0.0395942	-0.0633804	0.0931525	-0.0166243	0.0486121	-0.0393759	-0.0481514	0.0813402	-0.033793	-0.106153	0.0296553	-0.0106588	0.0934236	0.0740188	-0.0548388	0.00655908	0.0671213	-0.0671326	-0.0130358	0.171438	-0.103234	0.0595967	-0.0381864	-0.0694166	-0.0371365	-0.0401672	-0.0862514	0.0734539	-0.0830846	-0.0877544	-0.0601512	-0.0466484	-0.101568	-0.0017356	0.104724	-0.000934204	0.000635389	0.0451056	-0.0330807	0.028861	-0.00251733	-0.0468454	0.0514986	-0.0121023
Aneurinibacillus	-0.0187663	-0.110628	0.226629	-0.00171708	0.0785652	-0.198425	-0.154317	-0.059601	0.153207	-0.178977	-0.0030418	-0.0995164	0.0682075	0.0579041	0.311303	0.0230229	-0.161047	0.0225561	-0.232515	0.128694	0.00215142	-0.0965025	0.4463	-0.0634834	-0.0477976	0.0506513	0.0482756	-0.0269162	0.161396	-0.02904	-0.0939683	0.182157	0.0610229	0.150665	0.193242	0.12511	-0.0591393	0.223947	0.186326	-0.149868	-0.101628	-0.142461	-0.215305	-0.0437346	-0.0835646	0.109962	0.230665	-0.0708345	-0.165551
Varibaculum	-0.220481	0.0990197	0.26872	0.244416	0.0849629	0.0436221	0.103835	0.18877	-0.0440457	0.0487839	0.0710488	0.1523	-0.177799	0.133071	0.0810896	0.0915253	0.167204	0.18398	-0.143974	0.156473	0.170569	0.0954483	0.231404	0.208231	-0.0192054	0.334563	0.276679	0.077731	0.128615	0.212944	0.0290228	0.212133	0.140423	0.191493	0.221132	0.267863	-0.0053433	0.0556338	0.210133	-0.0696074	0.118258	0.157871	0.124083	-0.0285654	0.117999	-0.0437829	0.000692622	0.162099	0.169695
Dechloromonas	-0.139063	0.0677243	0.0855559	0.102118	0.0605089	0.0656305	0.0662594	0.0837486	-0.0286174	0.0138267	0.110881	-0.0323814	-0.107777	0.0972406	0.213917	0.0242983	0.0182463	0.113902	0.0486843	0.10695	0.107595	0.039863	0.191429	0.0778357	0.156247	0.123664	0.111803	-0.0086519	0.107554	0.0854963	0.047322	0.148995	0.139919	0.0176647	0.121655	0.090698	-0.109322	0.00939533	0.111697	0.0208033	0.0096703	0.0759163	0.109903	-0.0247786	0.115964	-0.037685	0.0652611	0.0321284	0.0831699
Stomatobaculum	-0.159091	-0.00291558	0.130556	0.202438	0.11853	0.050234	0.011448	0.103184	-0.0159872	-0.02769	0.0457295	0.0337353	0.155002	0.176882	-0.0274849	0.112428	-0.058598	0.0516062	0.138808	0.131348	0.129939	0.0780588	0.13762	0.071568	-0.0718373	0.159119	0.149425	0.124172	0.0688345	0.140787	0.0297788	0.115383	0.179762	0.147408	-0.0185519	0.0788103	0.101276	0.00145914	0.129435	0.0686485	0.179213	-0.00422573	-0.00791871	0.159037	0.0926296	-0.0240885	0.0115187	0.114389	0.112053
Alishewanella	-0.0399913	0.0432043	-0.00999443	0.0527756	-0.0197617	-0.00668649	-0.0351212	0.0627461	-0.0415917	0.00952476	-0.0436947	-0.0225493	0.0320099	0.0510757	0.00318421	0.121516	-0.021503	0.133002	-0.0131464	-0.0784933	0.0898171	-0.0434427	0.0441232	0.0390161	-0.000697188	0.0805345	0.00949782	-0.0642451	0.0524603	0.0766904	-0.0596299	0.0705684	0.0331362	-0.00071413	0.0530428	0.0544507	-0.0279014	0.048671	0.0432958	-0.0736588	-0.0240799	0.00544338	0.0945906	-0.0129086	-0.0325059	-0.0353647	0.00794506	-0.02372	0.013273
Verruc_01	-0.0343359	-0.198193	0.102834	-0.0104395	0.184828	-0.189761	-0.125357	-0.0958616	0.192234	-0.289156	-0.111615	-0.0791867	0.181597	0.100036	0.374776	0.0833947	-0.201372	-0.0571305	-0.0952478	0.0542448	0.0784747	-0.140599	0.415889	-0.157079	-0.107489	0.0616689	0.00104292	-0.0166134	-0.021695	-0.00914301	-0.0475987	0.172628	0.0934932	0.127584	0.198488	0.180556	0.035859	0.188014	0.0940286	-0.267835	-0.0931016	-0.11555	-0.244717	-0.0676844	-0.123918	0.119761	0.276613	-0.101598	-0.196515
Clavibacter	-0.0401359	0.0883487	-0.0193961	0.0964382	-0.092801	0.132841	-0.0577999	0.319658	-0.122082	0.259167	-0.0795336	0.0976142	0.0341205	-0.0182283	-0.150526	0.10118	0.153596	0.112526	0.039344	-0.0710507	0.0473496	0.0336155	-0.0214464	0.0944085	0.0317139	0.0746247	0.0581689	0.116308	0.0660241	0.0296583	-0.0416077	-0.0477496	0.167766	0.0183513	0.064747	0.0823745	-0.0222049	0.0461628	-0.0557275	0.039	0.154257	0.165913	0.154208	0.093011	0.0884842	-0.137601	-0.113818	0.0052968	0.153692
Mucilaginibacter	-0.0334584	-0.135477	0.0776119	-0.0453288	0.202847	-0.19531	-0.107949	-0.0925977	0.156007	-0.328427	-0.144229	-0.096054	0.165193	0.130871	0.419671	0.0953188	-0.261115	-0.0155642	-0.123995	0.0464856	0.110145	-0.182666	0.454878	-0.155117	-0.132114	0.0175931	-0.0584859	-0.105537	-0.00340488	-0.00676583	-0.018261	0.202401	0.0818792	0.1292	0.180483	0.169922	-0.0213174	0.221844	0.110228	-0.297135	-0.123904	-0.100992	-0.295551	-0.0151927	-0.12823	0.108177	0.300256	-0.167705	-0.236845
Microbulbifer	-0.0393237	0.00591627	0.0850317	0.0290496	0.121249	-0.0413301	-0.0874696	0.088159	0.0837884	-0.0624166	-0.0255692	0.00401678	0.12676	-0.024467	0.0219778	0.119363	-0.0682205	0.0512148	-0.0439885	-0.00539827	0.0709659	-0.00588912	0.149376	-0.131593	-0.109938	-0.00785837	0.052772	-0.0241202	-0.0467199	-0.036626	-0.0582884	0.049377	0.127153	0.0718191	0.0302993	0.0747759	0.0932118	0.110157	0.105954	-0.0326341	0.0207793	-0.0537039	-0.164468	0.0153559	-0.0410574	0.0166112	0.0461326	-0.0022369	-0.0483974
Tychonema_CCAP_1459_11B	0.0651185	0.0733552	-0.0872814	-0.103352	-0.0544535	0.00617569	-0.0958161	-0.0043642	-0.0119469	-0.0642892	-0.0284366	-0.104568	0.11806	-0.0985763	-0.0982803	-0.0239646	-0.0276109	-0.0121035	-0.0148236	-0.0379898	-0.0443831	0.0625475	-0.0580521	-0.10333	-0.00504565	-0.0986143	0.0680354	-0.109887	-0.0159154	-0.106478	-0.0694317	-0.0238285	0.0272408	-0.11555	0.0398722	-0.0763622	0.0153368	-0.120572	0.0526373	0.122777	-0.0427134	0.00562928	-0.0338591	-0.0248829	-0.109273	-0.0683279	-0.0687997	0.0722458	-0.11212
Macellibacteroides	-0.172365	0.195552	0.228025	0.119345	-0.0316025	0.143104	0.099238	0.238113	-0.0645316	0.254637	0.056182	0.0730402	-0.145213	0.0713531	0.0424789	0.00932439	0.143904	0.0527988	-0.0442469	0.182153	0.0811505	0.200657	0.0495698	0.227782	0.0547219	0.139358	0.234259	0.0596216	0.153431	0.142666	0.0705295	0.0821337	0.121025	0.0713989	0.0256942	0.107972	-0.151495	0.0425636	0.11648	0.161834	0.104302	0.142694	0.10543	0.061649	0.184144	-0.0708563	-0.0423665	0.20044	0.178481
Sediminispirochaeta	-0.130276	0.0775154	0.0539749	0.0973603	0.0535801	0.117758	0.110243	0.109051	-0.0953048	0.107352	-0.0300162	0.0943345	-0.0820893	0.0497491	0.0418509	-0.0293879	0.0948987	-0.0148425	-0.0295288	0.121746	0.0635371	0.0426354	-0.020984	0.0883546	-0.0230006	0.0739631	0.0812175	0.0333964	0.0575715	0.114406	0.0929936	0.014925	0.0374935	0.0933272	0.074629	0.00187711	-0.0125325	-0.0520802	0.0160261	0.0723629	0.0971674	0.0822601	0.055824	0.0804799	0.119953	-0.0906258	-0.0107761	0.0411147	0.0924567
Pseudarcicella	-0.086409	0.0416463	-0.0501816	0.0872743	0.010187	0.0809425	0.100024	-0.0159973	-0.00964202	0.0367581	0.0303042	0.0393607	-0.0692042	0.0448039	0.0690765	-0.0293879	0.0789279	-0.0148425	0.00185887	0.0291092	0.0529481	0.00696962	0.0177992	0.132864	0.0489963	0.0640557	0.0146879	-0.0570776	0.0390558	0.037823	0.0848688	0.0838862	-0.0246453	0.0409635	0.00804858	-0.0194155	0.0520854	-0.0532113	-0.0769746	0.0170869	-0.0319383	0.0695277	0.0878385	-0.0715863	0.0772053	-0.0286323	0.0537237	0.0529559	0.0817218
Firmicutes_bacterium_CAG_345	0.0279026	-0.0180564	-0.0364392	-0.0148846	-0.0067507	-0.0682647	0.00958623	-0.06961	0.0223164	0.0283253	-0.0569004	-0.0111916	0.0492747	0.0211786	0.0238421	-0.0293879	-0.0515642	0.164172	-0.013992	-0.0497386	0.0214978	-0.0395353	0.0815276	0.0183847	-0.0164876	0.0261486	0.00861412	0.00137802	0.00649008	-0.0249041	0.00472699	0.00643274	0.0636102	-0.0639215	0.019409	0.0324191	0.0545092	0.0165656	-0.0488381	-0.0751281	-0.0898505	0.0464264	0.0279795	-0.026679	-0.0181906	-0.0243647	0.0217309	-0.0480771	-0.0159584
Castellaniella	0.010195	-0.00587519	0.0173369	-0.0486139	0.0493405	-0.00605994	-0.0737752	-0.0489803	0.0312233	-0.0911504	-0.0579163	-0.0269465	0.0897623	0.0155544	0.0816097	-0.0339774	-0.119648	-0.0171605	-0.014673	-0.0561293	0.0268443	-0.0587762	0.105043	-0.0576931	-0.0237637	-0.0340393	-0.00586671	-0.0178013	-0.00725091	0.00659666	-0.0894244	0.0120662	-0.00637343	0.00143504	2.26e-06	-0.0148775	-0.0262092	0.0999093	0.0466608	-0.091368	-0.0475608	0.00695041	-0.0640355	-0.0272126	-0.0263595	0.0495027	0.0313691	-0.0457614	-0.0457958
Lautropia	-0.120921	0.135039	0.108559	0.0944644	-0.016747	0.173683	0.0370813	0.18265	-0.00662846	0.269081	0.0513921	0.0555606	-0.130884	0.0760738	-0.157043	0.0353432	0.186237	0.110798	0.0605899	0.07993	0.0644487	0.171445	-0.0583876	0.153072	0.156011	0.153153	0.196605	-0.0166346	0.0661321	0.097795	0.00630872	0.023397	0.149427	0.040608	0.0797071	0.138243	0.00503816	-0.0651814	0.117542	0.234419	0.149192	0.185698	0.106288	-0.0528702	0.156058	-0.134839	-0.065613	0.232628	0.12768
Asaia	0.093679	-0.0626497	0.0146696	-0.0343399	-0.0349523	-0.00884868	-0.0497868	0.0256	0.0372384	-0.0217151	-0.00297302	-0.0790283	0.0313245	-0.0213546	-0.101073	-0.0293879	-0.00289092	-0.0148425	0.0576849	-0.0772131	-0.0482674	-0.0459257	-0.0384538	-0.0281215	0.0540654	-0.0814977	-0.0415942	0.108676	-0.0203863	-0.0618574	-0.0480237	-0.079126	0.00916998	-0.0323305	-0.0880184	-0.014323	0.0221494	-0.0494493	-0.0502715	-0.029938	0.0223501	-0.0460547	0.00905066	-0.0103225	-0.0478895	-0.0101453	-0.0225158	-0.0722978	-0.0384798
Halioglobus	-0.0481374	0.0186689	0.0317631	0.0710362	-0.0415133	0.00614046	0.0116866	0.0811445	0.00572907	0.118596	0.0399946	-0.0375519	-0.0244082	0.031108	-0.0300897	0.14303	0.013659	-0.028713	0.0384821	0.0179387	0.0551954	0.108557	0.0672914	0.0632316	0.0805356	0.0798768	0.122753	0.048574	0.103373	0.0890543	-0.079872	0.0831411	0.11055	-0.00807303	0.0938689	0.0767872	-0.0818328	0.0682332	0.0800748	0.0518878	-0.00728859	0.0883491	0.108502	0.0361824	0.00979593	-0.0488641	0.0592316	0.103513	0.0653993
Ignavigranum	-0.0747725	0.0864201	0.0866933	0.101749	-0.188428	0.136832	0.0736739	0.290571	-0.134839	0.379096	0.0292088	0.0639996	-0.095187	0.0189609	-0.0736014	0.0821369	0.190926	0.160668	0.110776	0.0289504	-0.0224554	0.0826465	-0.0296175	0.20851	0.21135	0.132892	0.0953291	0.0243983	0.235715	0.0556336	0.0224167	0.0271078	0.261619	0.0122986	0.0584877	0.200064	-0.154703	-0.039489	0.0122466	0.112266	0.0859761	0.188061	0.232993	0.0596901	0.185438	-0.092557	-0.0958198	0.0306121	0.35319
Sanguibacteroides	-0.0418545	0.0497057	-0.0300235	0.00580599	0.0236528	-0.0195297	-0.110829	0.175876	0.082183	0.0431452	-0.130958	0.0650481	0.093329	0.0312559	0.00123998	0.0957634	-0.0507512	0.137294	0.0377787	-0.00728223	0.128314	0.0118324	0.150237	-0.0211453	0.019977	0.0418348	-0.049269	-0.00570167	0.0513965	0.0147154	0.010865	0.0619664	0.143772	-0.00186354	0.0338557	0.0591787	-0.00711694	0.151285	0.000493682	-0.0194602	-0.0126721	0.030152	0.0914181	-0.0120597	0.00663143	-0.0407504	-0.027269	-0.0513407	-0.0246497
Defluviitalea	-0.00560986	-0.040453	0.0429481	-0.0171677	0.0191498	0.00538926	-0.0170673	-0.0416942	0.109582	-0.0469506	-0.00697186	-0.00839352	0.006058	-0.00350745	0.108454	0.0316707	-0.0689486	-0.0210709	-0.0708633	-0.0262549	-0.00560801	-0.0506007	0.131136	0.0164351	-0.0126461	-0.0145593	-0.030364	-0.0292846	0.111307	-0.0420139	-0.0279656	0.0670252	0.0531035	0.0683219	0.0674946	0.00245437	0.00446985	0.0642683	-0.0360507	-0.0226795	-0.0328101	0.032282	-0.021656	-0.0438786	-0.000393107	0.0653242	0.0580289	-0.0622145	-0.0154403
Kandleria	-0.0626133	0.0682528	-0.00578289	0.080315	-0.00672591	0.111529	0.0157383	0.0899584	-0.0625936	0.0961614	0.0392842	0.0848674	-0.0977315	0.00162371	-0.0493162	-0.0471158	0.0596275	0.0976836	0.0132958	0.0384677	0.067899	0.113357	0.0528671	0.0818458	0.0799626	0.13497	0.0938279	0.0439746	0.0863275	0.0243994	0.000481088	0.0519381	0.0475486	0.0183945	0.0387812	0.0239009	0.00744263	-0.0797062	0.0364012	0.0935829	0.064268	0.108561	0.0986725	-0.00436457	0.0735803	-0.0437095	-0.0349114	0.111929	0.0974356
Lachnospiraceae_UCG_010	-0.0481299	-0.000380973	0.078435	0.0751981	-0.0154746	0.0250293	-0.0674943	0.167223	0.0153745	0.113865	-0.061974	0.0732757	0.0634718	0.0260771	-0.128511	0.128977	0.0428578	-0.0221732	-0.00765338	0.0152331	0.0560592	0.0700209	0.028921	0.0503551	-0.0713948	0.116192	0.0954787	0.140338	0.0931898	0.102716	-0.07702	0.087524	0.151517	0.013277	0.0154108	0.0320536	0.031032	0.0645173	0.130251	0.0471445	0.077804	0.00162569	0.112532	0.0359753	0.0558514	-0.0498441	-0.0322362	0.0219369	0.0584963
Ilumatobacter	0.0819706	-0.0788212	-0.0944386	-0.0804906	-0.0870252	-0.102115	-0.0441001	0.0550901	0.0706997	0.0337054	-0.0864807	-0.00792229	-0.00522222	-0.0466469	-0.0467548	0.0112146	-0.0264103	-0.0227882	-0.00714374	-0.091038	-0.0950002	-0.00872485	-0.0229056	-0.0878046	-0.000722399	-0.107899	-0.091868	-0.0873664	-0.0998378	-0.0937552	-0.0014032	-0.0819851	0.0389199	-0.0928789	-0.092505	-0.0306161	0.000649509	-0.0222261	-0.0753649	0.0465636	-0.0425585	-0.0802125	-0.0545789	-0.0646821	-0.0934233	0.113129	-0.0106957	-0.0866925	-0.0581492
Roseococcus	0.0329807	0.0633116	0.0302182	-0.024018	-0.0732073	-0.0552181	-0.0106026	-0.0205711	-0.0454022	0.0345999	0.013545	0.0168732	0.0611615	0.0158633	-0.0368249	-0.0293879	-0.0238955	0.157889	0.00307075	-0.089784	-0.0227579	-0.076697	-0.0272419	0.0306	-0.0205064	0.0340024	0.00933343	-0.0392369	-0.0213975	-0.0347894	-0.038859	-0.0536857	-0.0212372	-0.0573174	-0.010316	-0.000206541	-0.0452885	0.0100163	-0.0400579	-0.115472	-0.0249615	0.0449434	0.0470073	-0.0622561	0.00428654	0.031864	-0.0948974	-0.070751	0.0627265
Garciella	-0.0134715	-0.00380481	0.0186989	0.0199236	0.000344546	0.0198283	0.00797544	0.0382238	-0.0211328	0.0714723	-0.0327005	-0.0186383	-0.0330325	0.0300667	-0.00625456	-0.0417199	0.0246367	-0.0210709	0.10315	-0.00936195	0.05785	0.0288485	0.00736934	0.036761	-0.0077429	4.58e-05	-0.0200309	0.0851973	0.0589346	0.015346	-0.0146291	-0.0162048	0.113974	-0.0122793	-0.0282445	-0.0335292	0.064087	-0.00413363	-0.00952382	0.0188724	0.0463482	0.054389	0.0126053	0.036349	0.0164656	-0.0238546	-0.0219234	0.0320729	0.0141153
Variovorax	-0.085978	0.0150723	0.180141	0.0219811	0.0242479	0.0407069	0.0687769	0.0832115	0.0883256	0.141354	0.0360156	0.123381	-0.0710679	0.0988357	0.0934248	0.072605	0.0239233	0.00547867	0.0605987	0.114529	0.0471235	0.126346	0.160315	0.0454384	-0.0472994	0.0971799	0.113896	0.0713049	0.126038	0.00236938	0.103469	0.0633796	0.195947	0.0459585	0.0642689	0.146799	-0.00039912	0.0570363	0.095351	0.0423444	0.0350705	0.0893827	0.00657544	0.00709694	0.17131	-0.0746122	0.0457458	0.0913303	0.150155
Tepidimonas	-0.058829	0.069143	-0.0481801	0.0408332	0.0043986	0.131108	0.0777682	-0.032329	-0.0730482	0.0229451	0.0580914	0.0568535	-0.0871779	0.0025417	0.0491782	-0.0293879	0.088967	-0.0148425	-0.00395164	0.0959451	0.0421806	0.010733	0.106867	0.133631	0.0814034	0.0604826	-0.0577839	0.0411003	0.0534628	0.0112829	0.0602376	0.0325585	-0.0164092	0.0104984	-0.0133652	-0.0390401	0.079444	-0.0683181	-0.0278413	0.0295653	-0.0438981	0.0861468	0.109162	-0.0596994	0.0776001	0.00828835	-0.0748489	0.00732015	0.0868417
Providencia	-0.0273532	-0.0572916	0.129696	0.00825412	0.11439	-0.0214264	-0.0346152	0.00585102	0.0901898	-0.0739939	-0.039071	0.0493343	0.0224801	0.0699399	0.129391	0.00269747	-0.0874276	-0.0370616	-0.0480035	0.010105	0.0794148	-0.0758323	0.111218	-0.0536936	-0.108003	0.00583057	-0.0127406	0.0680056	-0.010586	0.0134458	0.00124296	0.0752445	0.0618127	0.122357	0.0330284	0.0683122	0.0426792	0.0766672	-0.00894121	-0.0674673	-0.0109222	-0.0290346	-0.127645	-0.0107498	0.0209068	0.0284223	0.0500933	-0.0317833	0.0189453
Cyclobacterium	-0.041453	0.0232035	0.0340111	0.025876	0.0216117	0.0191101	0.00500054	0.0371829	0.0513747	-0.0411379	0.0829995	-0.033239	-0.00653972	0.0560575	0.0494059	0.0336873	0.0413325	-0.0192105	0.0395211	0.0918642	0.0151656	0.00842295	0.0280887	-0.0195331	0.00470106	0.0520855	0.0206554	0.0306008	0.057545	0.0210177	0.0287247	0.0554614	-0.00172332	0.0311372	0.0515188	0.0138672	-0.00713474	-0.00699509	0.0445546	0.0455817	0.0344169	-0.0043072	0.0513407	0.0475297	0.0535903	0.0115347	0.00760551	-0.0152546	0.00640108
Gallionella	-0.0785333	-0.0138044	0.0930955	0.0372908	0.114457	-0.00218821	0.0604057	0.0746529	0.074976	-0.0754307	-0.0130307	0.0688208	0.0923097	0.102148	0.114228	-0.0093868	-0.105333	0.0273163	-0.0246388	0.0843008	0.0956433	0.0502114	0.175247	-0.0263575	-0.0851097	0.112962	0.0513636	0.0447034	0.0435749	0.073036	0.0633588	0.130728	0.0829934	0.0601698	0.110301	0.0391723	0.029985	0.0866723	0.0541941	-0.0847625	0.0227377	0.082081	-0.0361648	0.0919156	0.0870306	0.024597	0.0179567	0.014883	0.0203814
Pseudolabrys	-0.0398031	0.0729187	0.0566247	0.0759848	0.0217764	-0.00191753	-0.0047554	0.0144084	-0.0192006	0.0768404	0.0463213	0.0177883	-0.0356607	0.00155934	-0.0516592	0.0513947	0.0364189	0.285516	-0.0417393	0.04421	-0.000653113	-0.0023294	0.0140364	0.013812	-0.0500055	0.0301132	0.0126967	0.00363958	0.0194442	-0.0342477	-0.00248307	-0.0275912	0.0564813	0.0497473	0.0426817	0.0972059	0.0812227	0.0175544	-0.0429766	-0.000871758	0.0137781	0.0463977	0.0308771	0.000507349	0.000561586	-0.00282375	-0.0551835	0.0034859	0.100014
Clostridium_sensu_stricto_13	-0.0283951	-0.0706859	0.109856	0.0544871	0.0237861	-0.0166946	-0.0262333	0.0790473	0.046492	0.052584	0.0157342	0.0246865	-0.053051	0.025015	-0.0206769	-0.0293879	-0.0483169	-0.0148425	0.0533208	0.0255296	0.0190702	0.0538264	0.0421676	0.057651	0.0871162	0.0684484	0.0892185	0.0825453	0.0841156	0.0907249	-0.0711537	0.0786204	0.0587691	0.0476771	0.0488538	0.0971752	0.0164757	0.100544	0.0782256	0.0249875	0.0129391	0.048761	0.0105336	0.0514313	0.0452676	0.0278934	-0.0076666	0.0733116	0.0863087
Nosocomiicoccus	-0.0315004	-0.00390994	0.0479846	0.0379247	0.00691488	-0.00594408	0.0477878	0.0914417	-0.0111464	0.0471519	0.00244135	0.020544	-0.0471558	0.00738141	0.000383762	-0.0293879	0.0170373	-0.0148425	-0.0458736	0.0221338	0.036649	0.0663882	0.00322836	0.0550734	0.000872433	0.0716084	0.102938	0.0554696	0.062664	0.0605556	-0.0411212	0.0468978	0.0549684	0.047724	0.00982209	0.0402103	-0.0322315	0.0543515	0.068713	0.0431019	0.0594453	0.0673926	0.000514072	0.0270973	0.0642225	-0.0145693	0.0586111	0.067389	0.0336714
Pyramidobacter	-0.0749625	0.0339579	0.0156947	0.101921	0.0505113	0.0220047	-0.0234579	0.170626	0.0869353	0.131269	-0.0231082	0.0989915	-0.0435247	0.0368178	-0.120283	0.113898	0.076321	0.10904	0.108443	-0.0525586	0.058322	0.0706603	-0.0258017	0.00316237	0.060235	0.0229571	0.0913649	-0.0397316	-0.0221688	0.0504334	0.00637645	0.00628445	0.159648	0.0114313	-0.0266519	0.0605512	0.0865128	-0.0638642	0.0660343	0.0642613	0.131527	0.065602	0.0598163	0.0870199	0.0554355	-0.0562844	-0.0865213	0.0441303	0.0953828
Marinilactibacillus	0.0438827	-0.0395509	-0.0555989	-0.0270726	0.0202869	-0.0999232	-0.0720332	-0.0402885	0.0798923	-0.10666	-0.0437701	-0.0614903	0.128673	-0.10294	0.0979143	-0.0754892	-0.0907275	0.0337407	-0.037189	-0.119226	-0.00461159	-0.102831	0.0615619	-0.0778823	0.0676959	-0.0221637	0.0216141	-0.0080142	-0.0790625	-0.0539536	-0.0697558	0.014136	0.0816187	-0.0419103	0.0278284	0.0165408	-0.0105115	0.0151397	-0.0239887	-0.114154	-0.0378338	-0.0603472	-0.130479	0.0167453	-0.0754559	0.0257666	0.0847076	-0.069129	-0.0953737
Tumebacillus	0.106326	-0.207055	0.0149014	-0.0552866	-0.064446	-0.0983126	-0.119662	0.116364	0.141072	-0.0566212	-0.12097	-0.0747828	0.00162182	-0.0155019	0.0113762	0.0753703	-0.0765426	0.0123985	0.0149977	-0.0201441	-0.0774962	-0.0110558	0.0701363	-0.127501	-0.0753795	-0.080862	-0.0993149	0.0674596	-0.0336806	-0.0926989	-0.115615	-0.0776311	0.0266864	-0.0818925	-0.107439	0.0765118	0.0431201	0.0424059	0.0150185	0.0658545	0.010014	-0.0734243	-0.0548123	0.0062448	-0.0455863	0.0784408	0.0930345	-0.0775788	-0.0640015
Helcococcus	-0.00257471	-0.00448964	-0.061072	0.0633714	-0.0474399	0.00704708	0.0649528	0.166727	-0.0487494	0.149313	-0.0714514	0.0842865	0.00908996	0.0674505	-0.0677	0.096848	0.123566	0.0239334	0.10237	-0.111438	0.0198769	-0.0279993	-0.123392	0.0812093	0.122577	0.0334949	0.00940872	0.0394386	-0.00831588	-0.0171028	0.0601919	-0.112385	0.0795613	0.0176106	-0.0933856	0.087358	0.00848268	-0.131364	-0.0877173	0.026675	0.135496	-0.0109281	0.053984	0.0906482	0.102313	-0.0719997	-0.0728204	0.021847	0.141541
Arcticibacter	0.0476953	-0.0761367	0.0062907	-0.0273839	0.000603986	-0.0129521	-0.0668704	0.0149468	0.039279	-0.0788381	-0.0483013	-0.059663	0.0356729	-0.0484421	0.117743	-0.0293879	-0.12358	-0.0148425	-0.0643658	-0.0258645	0.0248885	-0.0680875	0.0914848	-0.0247947	0.0585012	0.00476738	-0.0474151	-0.043085	-0.0208593	0.035342	-0.0397647	0.0741169	0.0204765	0.0039751	-0.0132505	0.0304671	-0.00419532	0.0950199	-0.0226511	-0.0357733	-0.00661257	-0.0611321	-0.069044	0.0283573	-0.00536941	0.101322	-0.0802877	-0.046817	-0.0393881
Hydrogenispora	-0.00466585	-0.163079	0.0596454	-0.0216548	0.128646	-0.232741	-0.096688	-0.0928486	0.213897	-0.252045	-0.0566545	-0.0955702	0.034276	0.0465701	0.399502	0.0242092	-0.183204	-0.0204762	-0.175452	0.0443857	0.0559634	-0.160955	0.333975	-0.108747	-0.016735	0.0750095	0.0383294	-0.045572	-0.0371294	0.00881642	-0.0344482	0.148422	0.0259647	0.0610121	0.155384	0.11269	-0.0656248	0.157151	0.101791	-0.257893	-0.103581	-0.0767314	-0.212184	-0.0436166	-0.107408	0.111704	0.230706	-0.121576	-0.161155
Prevotellaceae_UCG_003	0.113351	-0.204946	-0.0124145	-0.124259	-0.054356	-0.118619	0.0038757	0.0698449	0.067818	0.0540836	0.0120916	-0.0623931	0.0269421	0.000619349	-0.0179149	0.017559	-0.00341331	0.0590419	0.13176	0.0141891	-0.205067	0.128006	-0.0274098	-0.146651	-0.00773937	-0.103369	-0.0192511	0.0141024	0.0395509	-0.148534	-0.0125848	-0.0928154	0.0438772	-0.100555	-0.0178196	0.0578897	-0.0634758	0.0374986	-0.0440316	0.152173	-0.0112802	0.0721329	-0.148754	0.0517248	-0.0229291	0.0214566	0.241705	0.0456868	-0.0959864
Pedomicrobium	0.0169527	-0.0589232	-0.0111451	-0.0597075	-0.0284585	0.0187742	-0.00992671	-0.00532272	0.0393729	0.0485202	-0.036626	-0.0210956	0.00480018	-0.00583845	0.0701215	0.113409	-0.020029	0.122626	-0.0301748	-0.0173514	-0.0277168	-0.0188804	0.0957494	-0.0448217	-0.026525	-0.0119982	-0.0429496	0.00426587	0.0905476	-0.0544099	-0.0648866	0.0370844	0.0718816	0.00333589	0.0761365	0.0607791	0.037049	0.0853705	-0.0141698	-0.00568462	-0.0608055	0.0536469	-0.0372726	-0.0293855	-0.0420945	0.0547267	0.0422913	-0.0665331	-0.0186376
Erwinia	-0.0706224	0.0118603	0.00871908	0.0963966	0.0779365	0.0441728	0.016187	0.0282812	0.00100542	-0.0261251	0.0383858	0.031134	0.0451996	0.0160942	-0.0340427	0.0751931	0.062798	-0.0243928	-0.0539697	0.0744246	0.0839331	0.0702381	0.0325953	-0.0475076	0.0194694	0.0832352	0.148083	0.0487339	-0.103491	0.0530445	0.0329112	0.0653783	0.123684	0.069731	0.0826104	0.0958023	0.0768061	-0.0867576	0.0980437	0.043387	0.0971575	0.0370046	-0.0242491	-0.0567925	-0.044435	-0.0711994	0.0285318	0.1311	0.00866608
Guggenheimella	-0.273103	0.173196	0.135212	0.236748	0.0766231	0.231662	0.176578	0.142856	-0.127473	0.240281	0.033705	0.0724065	-0.161912	0.13261	0.210979	0.0403144	0.144332	0.123837	0.0610969	0.164919	0.198515	0.0410653	0.135046	0.247253	0.0875122	0.214513	0.173653	0.049432	0.155284	0.210782	0.159199	0.18017	0.254594	0.122133	0.0626556	0.0493548	-0.0907083	-0.031165	0.0624498	0.0225234	0.200814	0.1639	0.199342	0.0694156	0.24076	-0.184506	-0.0301434	0.147023	0.276863
Anoxybacillus	-0.125452	0.0138596	0.0902573	0.159045	0.0429097	0.0185798	0.138414	0.134874	0.0704893	0.0692954	-0.00548855	0.0961327	0.0231386	0.148776	-0.0102763	0.0926958	0.102648	0.058508	0.0237465	0.00173861	0.111377	0.0259253	0.0235582	0.128262	-0.0109909	0.157267	0.162605	0.0319052	-0.0441501	0.137592	0.107441	0.123264	0.187388	0.0851101	0.00640627	0.140382	0.0250847	-0.0259389	0.0848667	-0.0262732	0.100934	0.0524868	0.020554	0.0913926	0.077237	-0.0500763	-0.0399632	0.0416916	0.074168
Tepidanaerobacter	-0.0906852	0.0935424	0.118687	0.0448485	0.0411139	0.0589907	0.0278715	0.0546505	-0.0441166	0.0628679	0.0741585	0.0386003	-0.0532987	0.0311105	0.0938906	-0.0239646	0.00241561	-0.0121035	0.0335778	0.119949	0.0269367	0.118998	0.0241634	0.0438515	0.0398679	0.0486341	0.11302	0.0709898	0.0757341	0.0379181	0.0278221	0.002155	0.0730316	-0.0105136	0.0381141	0.0406581	-0.0976284	0.0516108	0.0957795	0.0756082	-0.0107949	0.0996583	0.0516267	0.083817	0.100463	-0.104244	0.0107394	0.102315	0.0547142
Candidatus_Soleaferrea	0.0610487	-0.159811	0.104793	-0.0290236	-0.0459921	-0.136432	-0.116971	0.150039	0.0488816	0.104661	0.138538	-0.0993311	-0.110754	0.0422574	-0.0575935	-0.0147956	0.0254625	-0.0155587	0.237316	0.0989657	-0.12802	0.239257	0.0151411	-0.0377291	0.147499	-0.075511	-0.00165071	0.0919167	0.0743346	-0.0767877	-0.122692	-0.0757784	0.130888	-0.126918	-0.10785	0.0755209	0.0752686	0.0768174	0.0839988	0.296785	0.00760703	-0.00953952	-0.0607036	0.00218138	-0.0225701	-0.0451699	0.0392501	0.18615	-0.0934226
Nodosilinea_PCC_7104	-0.0766979	-0.105655	0.0485279	0.00283218	0.183779	-0.1127	-0.0339821	-0.0337573	0.154072	-0.191995	-0.0990018	-0.113674	0.0122955	0.0576183	0.469675	0.107012	-0.179863	0.00595548	-0.0653437	-0.00425662	0.130873	-0.178526	0.375684	-0.111303	0.023377	0.0148133	-0.00989502	-0.102671	-0.0113593	0.0462038	-0.0420369	0.184823	0.163103	0.0906154	0.198565	0.205679	-0.0932276	0.16956	0.1358	-0.247018	-0.0549906	-0.0224927	-0.177118	-0.0319493	-0.0778209	0.0876856	0.21818	-0.137846	-0.076232
Ezakiella	-0.138164	0.0395271	0.14394	0.167334	0.170757	-0.0156419	0.0191067	0.0143985	0.0581579	0.0544684	0.058881	0.174227	-0.0677247	0.0560072	0.129557	0.111329	-0.0150422	0.013547	0.0175883	0.0341801	0.13357	0.076798	0.161261	0.111589	0.0116019	0.171111	0.200005	0.0991186	0.0851365	0.044006	0.017335	0.0930496	0.106746	0.125506	-0.0158655	0.0985058	-0.0147597	0.208283	0.175009	-0.0935202	0.0586475	0.0514192	-0.0743114	0.0425305	0.102686	-0.0644458	0.0218992	0.0909441	0.155354
Dermabacter	0.00948329	0.0291861	0.05545	0.00287007	-0.0395444	0.0653809	-0.0491496	-0.0243563	0.0492771	0.050126	-0.011924	-0.0286883	-0.0213206	-0.0284578	-0.0403771	-0.0293879	0.00122687	-0.0148425	0.00797691	-0.0077606	-0.0241562	0.00270588	-0.0711895	-0.00579422	0.0447534	-0.052922	0.0561928	0.0826092	-0.000687384	-0.00827271	0.0269031	-0.0291197	0.0110812	-0.00902851	-0.0679272	-0.0829675	-0.0502546	-0.0219083	0.0285385	0.0357172	0.0240636	0.0271231	-0.0270608	0.0388773	-0.00269937	-0.0138552	-0.0457922	0.00181587	0.00283489
Ruminobacter	0.0841285	-0.20835	0.01741	-0.0814159	-0.00173208	-0.128682	-0.158715	0.040825	0.175533	-0.201473	-0.151782	-0.104299	0.0439657	0.0232656	0.253655	0.140312	-0.192036	0.0551311	-0.127458	-0.0613341	0.0245605	-0.161059	0.198182	-0.127231	-0.0483834	-0.0461839	-0.0638531	-0.108174	-0.0664594	-0.0709589	-0.0995353	0.0479057	0.0751321	0.0342589	0.106072	0.17182	-0.031002	0.176057	-0.00527802	-0.203291	-0.110081	-0.0423481	-0.213401	-0.0823126	-0.103814	0.236232	0.172957	-0.158635	-0.11655
Cellulophaga	-0.0218054	-0.0298868	0.147395	-0.0519435	0.0313045	-0.0626911	-0.053161	-0.0130193	0.158632	-0.117044	-0.0866479	-0.00178878	-0.0641598	0.0502146	0.242568	0.0712182	-0.112581	0.0264871	-0.263397	0.0371143	-0.00391709	-0.141139	0.318184	-0.0273031	-0.0726314	-0.0211444	0.0198681	-0.112744	0.121337	-0.0441721	-0.0362227	0.0756715	-0.0287797	0.129812	0.194673	0.110466	-0.0728664	0.106133	0.155391	-0.173134	-0.110875	0.0354655	-0.108384	-0.076956	-0.0526939	0.116314	0.109475	-0.167919	-0.0413011
Paeniglutamicibacter	-0.145439	0.116053	0.141578	0.198095	-0.0795816	0.0828939	0.113162	0.219156	-0.081211	0.279096	0.14111	0.0759517	-0.0508944	0.224042	-0.0890392	0.135636	0.107661	0.265713	-0.0323864	0.12497	0.0893271	0.131263	0.0653302	0.194544	0.0595894	0.2574	0.173628	0.0269743	0.19312	0.127984	-0.0464708	0.0649143	0.12847	0.0397243	0.132456	0.230059	0.0183359	0.0687988	0.0601237	0.0957614	0.117615	0.175461	0.198666	0.0513993	0.184152	-0.0463063	-0.0587243	0.10139	0.286856
Delftia	-0.237936	0.0986769	0.177366	0.229736	0.0581751	0.10744	0.184558	0.138236	-0.0212003	0.136763	0.084608	0.0656808	-0.171196	0.16741	0.0746705	0.0353094	0.181551	0.140712	0.0230234	0.229623	0.159643	0.0799872	0.102879	0.216625	0.0486474	0.252514	0.210079	0.0625522	0.10716	0.19407	0.108602	0.213436	0.114308	0.0931928	0.136894	0.109355	0.0497157	-0.0157262	0.135948	0.0614581	0.149136	0.175025	0.123842	0.0626516	0.140283	-0.146416	0.0884099	0.14461	0.151898
Pelagibacterium	0.0631932	-0.222647	0.0602655	-0.103826	0.0498264	-0.208	-0.136019	-0.0809701	0.177588	-0.21231	-0.087521	-0.156657	0.0430907	0.051762	0.369181	0.0657872	-0.211325	-0.023878	-0.149006	-0.0505691	0.000932569	-0.201112	0.304502	-0.121551	-0.0097444	-0.029056	0.00430596	-0.0449263	-0.029577	-0.0483104	-0.121985	0.0717452	0.0156868	-0.00235102	0.13681	0.0869808	-0.0717802	0.151148	0.0791156	-0.205586	-0.108681	-0.0430275	-0.247407	-0.0693268	-0.13087	0.172836	0.206157	-0.175897	-0.19549
Candidatus_Microthrix	-0.0124112	-0.00540503	0.0240238	-0.0127507	-0.0414383	-0.0109774	0.018288	0.0373592	0.0124063	0.0425833	-0.00208726	0.0150204	0.0157807	0.0188523	-0.0159138	-0.0239646	-0.0465245	-0.0121035	0.0441934	-0.00197409	-0.00526795	0.0366222	0.0506744	-0.044356	0.0287748	0.0425253	0.0302656	-0.0631947	0.0510489	0.0136512	-0.0155225	0.0470266	0.0419092	-0.0521352	0.0453713	0.0541634	-0.0131077	0.0555486	-0.000863115	-0.00986804	-0.0424162	0.0634409	0.016392	-0.001103	-0.00695991	0.0221278	0.00978013	0.011772	0.0327729
Afipia	0.0125339	0.0713445	-0.0452494	-0.0631708	-0.0262864	0.0227932	-0.0162701	-0.0156179	-0.00483472	0.0489752	-0.0390936	0.0217301	0.0593565	0.0089388	0.0223055	-0.0239646	-0.00730978	0.418117	0.0085132	-0.00032835	-0.00212152	-0.00345565	0.0762593	-0.0117632	0.0394224	-0.00290255	-0.0187837	-0.0615936	0.0186865	-0.0326302	0.027956	0.0136688	0.0638896	-0.0672217	0.0316157	-0.0193105	-0.0741426	0.0151607	0.01428	-0.0230642	-0.0372821	0.0430193	0.0214257	-0.028533	0.0368573	0.0228299	-0.0519921	-0.0615394	0.00356324
Cetobacterium	0.211266	0.0339996	-0.29418	-0.143973	-0.0056336	-0.106617	-0.135875	0.0998663	0.0730319	-0.104968	-0.0678705	-0.0979666	0.250236	-0.251816	-0.372258	0.0614626	0.0449826	-0.053652	0.0940132	-0.270597	-0.168805	0.105796	-0.257332	-0.368542	0.109102	-0.327353	0.0149326	-0.0978023	-0.297464	-0.218684	-0.13336	-0.388707	0.00683484	-0.303079	-0.330571	-0.177551	0.166513	-0.264136	0.0269988	0.241913	-0.0352763	-0.133681	-0.0307632	0.0443618	-0.26377	-0.0569383	-0.119673	0.0044723	-0.16215
Abiotrophia	-0.00640422	0.00432875	-0.0040699	0.0236852	0.0161102	0.0457489	-0.00683995	0.110435	0.0439897	0.105158	-0.0525746	0.057818	0.0316659	0.0548164	-0.0652602	0.056111	0.0385966	0.0922303	0.0186907	-0.061351	0.0601708	-0.0257	0.00601104	0.0292965	0.0975454	0.0120381	0.0120974	-0.0276067	0.0192186	0.022508	0.0460638	0.0301298	0.0556405	0.0574211	-0.0267557	0.0437959	0.0116796	-0.0324373	0.00321528	0.0253305	-0.0200899	0.0608752	0.111326	0.0598439	-0.00881062	-0.0274806	-0.00683788	-0.00825192	0.0741163
Lawsonella	-0.157339	0.0738056	0.153403	0.241612	-0.015511	0.10675	0.0912708	0.262085	-0.0867014	0.26956	0.0400121	0.0421148	-0.112749	0.165137	-0.0490909	0.120372	0.175311	0.0663965	0.0544592	0.0604697	0.160708	0.0149871	0.0980941	0.334558	0.0195368	0.249429	0.122874	0.0805371	0.171254	0.172147	0.0201706	0.151288	0.161193	0.0927425	0.0441459	0.0809366	0.108072	0.0095061	0.0839126	0.0781252	0.130201	0.10105	0.223621	0.0363233	0.190005	-0.103781	0.0120103	0.116972	0.201187
Lachnospiraceae_NK4B4_group	-0.193281	0.235674	0.0985157	0.252639	7.44e-05	0.118341	0.126841	0.172724	-0.15681	0.246875	0.168244	-0.0258479	-0.0786865	0.009447	-0.3033	0.0674436	0.235886	0.025977	0.170817	0.0905423	0.0691998	0.291863	-0.157785	0.141306	0.163322	0.14197	0.351225	0.0555735	0.00784325	0.169899	-0.0725896	-0.0295509	0.0618838	-0.0123738	-0.146584	0.121275	0.180788	-0.175297	0.155022	0.297719	0.132673	0.0551233	0.226129	0.129124	0.0102077	-0.119612	-0.119811	0.3138	0.189985
Geothrix	-0.116485	0.064948	0.0574214	0.112736	0.0571832	0.081909	0.111807	0.0944455	-0.0281367	0.0788595	0.00233511	0.0948127	-0.0898668	0.089506	-0.0668448	0.0868893	0.0624647	-0.0121035	-0.0493561	0.0954774	0.0838218	0.103974	0.00102384	0.0982979	-0.0369884	0.111806	0.0979687	-0.0152874	0.0101765	0.106459	0.0900955	-0.0137979	0.100563	0.0846944	0.054962	-0.0119696	-0.00599638	-0.115863	0.0506966	0.0731679	0.114941	0.0521504	0.044933	0.0666113	0.119011	-0.0502894	0.0152711	0.0932212	0.117747
Pseudopropionibacterium	-0.0849158	0.0688339	0.144102	0.102945	-0.0800608	0.0947869	-0.0383011	0.182092	0.0633011	0.221952	-0.0166924	-0.0598333	0.0212793	0.059993	0.023747	0.0828508	0.106286	0.0221069	0.0265056	0.0992766	0.0381257	0.0349845	0.021395	0.114038	0.120441	0.097221	0.108669	0.124028	0.0518886	0.0928417	0.0283575	0.0894283	0.153815	0.111697	0.0682755	0.157463	-0.00588765	-0.104217	0.0148136	0.143464	0.100202	0.0134831	0.0736552	0.136044	0.071037	-0.0631093	-0.000475306	0.0632429	0.0691266
Nitrosomonas	-0.0870198	-0.00574002	0.0917829	0.107585	0.0640458	-0.0274263	0.0812148	0.0805918	0.0362226	0.0313962	-0.0267648	0.0330804	-0.00301972	0.140075	0.141086	-0.00833386	-0.0224858	-0.0494631	-0.0405857	0.073201	0.12569	-0.0127889	0.184258	0.104897	0.0304079	0.130871	0.113379	0.0059804	0.0124821	0.123446	0.0932836	0.155381	0.119132	0.123027	0.04603	0.0242828	-0.0344063	0.0197735	0.0949508	0.0168843	0.0377889	0.0341814	-0.00655026	0.0669817	0.0690893	-0.00948026	0.0752105	0.0794552	0.0112071
Ochrobactrum	-0.0808247	-0.0837067	0.095666	0.115735	0.0444159	-0.0393705	0.00817014	0.0979231	0.019793	0.0485972	-0.011514	-0.0486752	-0.101084	0.070866	0.181457	0.116362	0.00915845	0.13836	-0.0780694	0.0754689	0.114694	-0.0210483	0.220535	0.0771172	0.107683	0.158334	0.108181	-0.0129388	0.111545	0.110604	0.0032908	0.190423	0.0809345	0.122678	0.189027	0.196515	-0.019242	0.133856	0.0727869	-0.0774667	0.0387646	0.119125	0.0611892	0.0257489	0.049898	0.0185973	0.158875	-0.00828142	0.0558266
Helicobacter	0.129518	-0.153871	-0.198211	-0.108444	0.0501601	-0.23179	-0.135959	0.0210552	0.197812	-0.22827	-0.258469	-0.0580739	0.213238	-0.061077	0.0715922	0.112737	-0.153507	0.0433123	0.00500618	-0.156285	-0.055323	-0.142951	0.117174	-0.289617	-0.0891355	-0.09122	-0.0778533	-0.110885	-0.214997	-0.137061	-0.110301	-0.0943837	0.1004	-0.070191	0.039187	0.0508746	0.0341332	-0.0165201	0.0202791	-0.168398	-0.113807	-0.156706	-0.105301	-0.0250022	-0.176722	0.0389024	0.110567	-0.199019	-0.171497
Muribaculum	-0.0988621	0.021805	0.0491179	0.108301	0.0569983	0.0156692	0.0907347	0.0585619	-0.0371807	0.0443893	0.0939066	0.0117704	0.0146211	0.0540895	0.00896906	0.094658	0.0606555	-0.0121035	0.0425508	0.082973	0.0772731	0.0576047	0.0660724	0.084822	-0.0891473	0.108645	0.096727	0.0801366	0.0475917	0.0599606	0.053855	0.0815687	-0.0583101	0.0535657	-0.0503101	-0.027595	0.0829443	0.0117473	0.090498	0.0544854	0.117129	0.0112929	-0.00778796	0.0846913	0.0778294	-0.0970769	0.0073111	0.0725558	0.0129093
Ammoniphilus	-0.00610036	-0.0989776	0.0888706	-0.0236166	-0.0169095	-0.0657507	-0.0613726	0.0946513	0.0851494	-0.0394957	-0.0270132	-0.0789141	-0.0918052	0.0112277	0.228707	0.0681539	-0.0330918	0.104795	0.00182011	-0.00580406	-0.0185698	-0.101785	0.179971	-0.0167508	0.083452	0.0171659	0.0492123	-0.089149	0.0297856	-0.0395363	-0.0778372	0.0828561	0.127661	0.0366023	0.171088	0.232988	-0.0818431	0.062205	0.0710806	-0.0884923	-0.0450176	0.0891251	-0.0576613	-0.0408538	-0.0364503	0.0964605	0.155843	-0.0599801	0.0554572
CL500_29_marine_group	-0.0381986	-0.0408007	-0.0100314	0.0322524	0.0735863	-0.0052536	0.0259261	-0.00586487	-0.000313959	-0.0223952	-0.0025997	0.0268147	0.0709595	0.0160302	0.0772093	0.0952617	-0.0224498	-0.0121035	0.00151503	-0.0155257	0.082855	-0.0457244	0.0772809	0.0750312	-0.0412881	0.0776389	0.0625603	0.0599606	-0.0138377	0.0684459	0.0638721	0.0851591	-0.016517	0.0290805	-0.0266808	-0.0602435	0.0214615	0.0240174	0.0534103	-0.0520172	0.0156397	0.00255819	0.00774811	0.0551166	0.0631963	-0.0308912	-0.0145062	-0.0227008	-0.0335156
Wandonia	0.0178659	-0.089638	-0.0228867	-0.0244027	0.0203533	-0.110309	-0.0411565	0.00852423	0.0503964	-0.0785854	-0.0907477	-0.0865408	0.0047957	-0.064646	0.206546	0.0483589	-0.031968	0.0619564	-0.0582541	-0.0609381	0.0325737	-0.122499	0.19952	-0.0322794	0.0757409	0.0131042	0.0510731	-0.00845941	-0.0520239	-0.00369156	-0.0538726	0.0440406	0.0416218	-0.0205107	0.07435	0.063508	-0.0655918	0.0102284	0.0435442	-0.168418	-0.0588453	-0.0129144	-0.0742427	-0.0462956	-0.0782522	0.0319164	0.100973	-0.0957451	-0.109784
Bergeyella	-0.0419412	-0.0255691	0.0618064	0.0510338	0.0515454	0.0509015	0.037577	0.0554093	-0.0462247	0.048484	-0.00643471	0.0509636	-0.0125044	0.0844946	-0.0211164	-0.0239646	-0.0255468	0.207401	-0.061258	0.0431717	0.0665953	0.0779776	0.0720095	0.024694	-0.0510829	0.0413339	0.0221724	0.00882959	0.0267765	0.0698135	0.0108539	0.0338097	0.022201	0.0702869	0.0371092	0.0384568	0.0334678	0.00409561	0.0350362	0.0283792	0.0494805	0.0201743	0.00797445	0.0237018	0.0908223	0.0214352	0.0193586	0.0255683	0.0804753
Cystobacter	-0.0605999	0.0246519	0.0525904	0.0984826	0.108119	-0.0435918	-0.0274506	0.0179253	-0.0338575	-0.0479854	-0.0529024	0.0729795	0.024378	0.093407	0.0791178	0.0670085	-0.0569463	-0.0243928	-0.0111882	0.0444652	0.123615	-0.081511	0.102499	0.0173603	-0.0277059	0.113882	0.0508216	0.0420455	0.0207661	0.0249619	0.0126899	0.0150406	0.0544123	0.0859139	0.000290315	-0.00373073	-0.0233946	0.0250309	0.0610854	-0.0621487	0.0792383	-0.0448076	-0.0315652	0.0370382	0.0475301	-0.00373795	-0.0524416	-0.00688444	0.0809705
Thiovirga	-0.0123594	0.0713221	0.0131372	-0.00613744	0.0535386	0.00448612	0.0406828	0.0624625	-0.0139247	0.0315349	-0.0148084	-0.0208064	0.009248	-0.0536201	0.00866064	0.0821085	0.0771775	0.207415	0.0724395	-0.0185749	-0.002732	-0.00230244	-0.00949413	-0.0212575	-0.0179383	-0.050397	-0.0201664	-0.0132281	0.0140736	-0.0645599	0.0255037	-0.0397447	0.0785881	-0.0112938	-0.039681	0.0866279	0.0297006	0.0121944	0.0146028	0.0575521	0.0533673	0.0145698	-0.0121011	0.0192244	-0.0212878	-0.0283999	-0.056455	-0.045392	0.0835404
GWE2_31_10	-0.00763733	0.0407864	-0.102395	-0.0643758	0.0623531	0.0454104	0.0586265	0.0889726	0.0683724	0.0691887	-0.116175	-0.0236396	-0.0672488	-0.064953	-0.00833866	0.0821085	0.113694	-0.0121035	0.0321449	-0.0428146	-0.0288606	-0.0466895	0.0231116	-0.0401456	0.00819052	-0.0843956	-0.0724235	-0.030857	0.0115552	-0.0100992	0.0144857	-0.012357	0.0967906	0.033408	0.000928466	0.0919795	-0.0713508	-0.0183414	-0.0260066	0.038664	0.0602929	0.0337901	-0.00832352	-0.0553836	-0.0518236	-0.0381588	-0.0724145	-0.0841127	0.00515478
Merdibacter	-0.0204645	0.0215825	0.0749548	0.0241093	0.0366672	0.00264203	-0.016894	0.0718457	-0.0738384	0.0617681	-0.00616951	0.0735553	-0.0267676	0.0378935	-0.0490075	0.263264	0.0339763	-0.0148425	0.0213415	0.0896238	-0.00937253	-0.00727845	0.0501452	0.00480126	-0.0727051	0.0192135	-0.0342721	0.0374673	0.0677304	-0.0373904	0.0387782	-0.0591704	0.0487464	0.0656233	0.00936862	0.0628034	0.0606181	0.052922	-0.00914188	0.00055968	0.0403732	0.057484	-0.0162151	0.0315929	0.046215	-0.0129091	-0.053848	-0.00860891	0.0553354
Pelomonas	-0.119059	0.0821409	0.0435616	0.127609	-0.00517994	0.152384	0.0725399	0.275054	-0.0406506	0.275734	-0.017802	0.0524937	-0.053306	0.0797972	-0.0509715	0.0395752	0.174317	0.105922	-0.00415867	0.0661273	0.132252	0.0539147	0.0434888	0.119854	0.116277	0.130351	0.130834	0.032354	0.108367	0.11139	0.0355162	0.105428	0.205246	0.0883786	0.104027	0.12526	-0.0202601	-0.00510325	0.0299495	0.0403217	0.0644961	0.174322	0.136839	0.0267645	0.0367811	-0.0917311	-0.061923	0.0560065	0.144489
Mycobacterium	-0.0481764	-0.00654877	0.054401	0.0802347	-0.00112228	0.0184604	0.0159261	0.155765	-0.00221624	0.112268	-0.0765663	-0.0128545	-0.0847725	0.0953879	-0.0429185	0.077592	0.124496	-0.0234328	0.00148732	0.0117483	0.0822869	-0.0346023	-0.0136807	0.0920682	0.085681	0.0716029	0.045181	-0.0462095	-0.0972728	0.0951124	0.00525347	0.0555414	0.0765211	0.0645968	0.0553127	0.153286	0.0136963	-0.0504194	0.0156123	0.0160878	0.0470826	0.0810329	0.0469404	0.0307312	0.000722458	0.01896	-0.0654785	0.0482844	0.055939
Succinatimonas	-0.0174249	-0.012345	0.104557	0.0390888	0.0218767	-0.0298544	-0.0225008	0.0451248	-0.0016076	0.00169311	0.0690962	0.0152053	0.0220433	0.0548004	0.0161465	-0.0239646	0.00772739	0.198621	0.000200039	0.0582184	-0.00394658	-0.0207156	0.0560364	-0.0505898	-0.0459624	0.0375578	0.0267558	0.056964	0.0702582	-0.035673	0.043092	-0.0169156	0.0699521	0.057592	0.0430075	0.0331881	-0.00556841	0.00297826	0.0246749	0.0365114	0.0745403	-0.0083159	0.0212479	0.0707579	0.0538255	-0.0311184	-0.0156183	-0.00644427	0.0823163
Dehalobacterium	-0.061894	0.0326685	0.115887	0.0379372	0.0778788	0.0693457	0.020482	0.0312492	-0.0219997	0.051057	0.0882433	0.00826853	-0.0964138	0.0317273	0.0932531	0.0982436	-0.0225119	-0.0121035	0.0845215	0.120272	0.0436052	0.111179	0.0261889	0.0562148	0.0306349	-0.00812029	0.0854213	0.112718	0.0919939	0.0555693	0.0186155	-0.0101589	0.0758213	0.0178744	0.0191224	-0.0078565	-0.03625	0.0810794	0.0908096	0.0637334	0.0313535	0.1006	0.00867817	0.0929558	0.0942644	-0.102354	0.0819398	0.106472	0.045494
Acetivibrio	-0.0666177	-0.0263266	0.0457344	0.110849	0.135106	0.0684017	-0.0361552	-0.0555864	0.00793053	0.0229319	-0.0513146	0.056951	0.101484	0.0659135	0.0910188	0.0644012	0.000167664	0.158647	-0.0434841	-0.0139583	0.119667	-0.101472	0.124502	0.0545961	-0.0762135	0.0596113	-0.025477	-0.0198512	0.00561287	0.0682163	0.0763876	0.168687	0.0814055	0.12822	0.0439465	0.070054	0.0550507	0.179016	-0.0661514	-0.105099	0.0695849	-0.0291042	-0.00782566	0.00894889	0.0692979	0.0384642	0.0131864	-0.00942616	0.0264944
Heliophilum	0.0173685	-0.0500575	0.0586632	0.00499891	0.0832639	-0.0137798	-0.0518292	-0.0273787	0.0261378	-0.0635158	-0.0475541	0.0432173	0.0683209	0.105918	0.057257	-0.0339774	-0.125165	-0.0171605	-0.0631785	-0.0135758	0.0515722	-0.0514219	0.0835222	0.0154781	-0.0204998	0.0448586	0.0245714	0.0647214	0.00633056	0.0163063	-0.00138589	0.0307918	0.0369118	0.0679972	-0.0277974	-0.018034	0.00763848	0.117652	0.00504863	-0.0661582	-0.0279805	-0.0347289	-0.0471783	0.0253618	0.0629412	0.0743401	-0.00553455	-0.0313053	0.0255075
Bryobacter	0.0414678	-0.0388068	-0.0600951	-0.000665259	-0.0685217	-0.0494509	0.0450159	0.0764398	0.0217251	0.0738374	-0.0126399	0.0423548	0.0241711	0.0618693	-0.0379198	-0.016924	-0.0246146	-0.00854758	-0.00776136	-0.056547	0.018849	-0.0184055	0.0185227	0.00332629	0.0618698	0.0742873	0.00643084	0.00465681	-0.0525555	0.0498944	-0.0720697	-0.0494509	0.0362475	-0.0299367	-0.0104224	0.0640866	-0.0671912	0.057434	-0.0396938	-0.0459029	0.00110877	-0.00421712	-0.0246146	-0.0135269	0.0263886	0.0503379	-0.0469724	0.00820486	0.0281626
Acidovorax	-0.243663	0.107533	0.210302	0.23908	0.0791596	0.1772	0.16742	0.193312	-0.0378455	0.200098	0.0730443	0.103777	-0.170442	0.1423	0.153972	0.101547	0.20121	0.13762	0.0193466	0.256604	0.136706	0.115564	0.151028	0.28731	0.0785968	0.190291	0.147064	0.0493877	0.201857	0.198946	0.128741	0.183884	0.274233	0.15717	0.113756	0.161674	0.0112972	0.0595602	0.0702253	0.127975	0.147651	0.194157	0.176443	0.0542486	0.225646	-0.110474	0.0304531	0.194733	0.248105
Pseudoalteromonas	0.0505516	-0.0571592	0.0731281	-0.0992263	-0.0505643	-0.0891399	-0.0614772	-0.0567641	0.109118	-0.0642892	0.0484261	-0.113343	-0.0679342	-0.0955048	0.11586	-0.0239646	-0.0938444	-0.0121035	-0.0864406	-0.0206741	-0.100446	-0.0801031	0.120658	-0.0148045	-0.037685	-0.0806674	0.00153018	-0.0973232	0.120269	-0.109583	-0.0976045	-0.00146482	-0.0583101	-0.0140617	0.0585141	-0.0526787	-0.0395702	0.0232196	0.106451	-0.0413092	-0.113679	-0.0259743	-0.0630162	-0.0961277	-0.0718944	0.0788104	0.0382308	-0.0804801	-0.0781123
Saccharomonospora	-0.0481368	-0.0141701	0.00200597	0.0925661	0.041828	0.0351948	0.0333873	0.107249	-0.0465477	0.0182309	0.0725303	-0.0609576	-0.0476466	0.0262761	0.012455	0.0952556	0.0261756	-0.0121035	0.0440635	0.0106124	0.0677653	0.0167985	0.0378367	0.0633533	0.0181431	-0.0298432	0.0217349	0.0666431	0.052587	0.0518937	-0.0472131	0.0729057	0.0315451	0.0957779	-0.0137883	0.0438188	0.0789013	0.0663634	-0.0627141	0.0460304	0.0440428	-0.0756707	0.0201226	-0.0590863	-0.00755126	-0.0700135	0.0344273	0.0455562	0.0444333
Tessaracoccus	-0.102498	0.0391551	0.116831	0.0851343	-0.00245692	0.00871456	-0.0113841	0.0404564	-0.00998646	0.0552277	0.0233415	-0.0206113	-0.0484438	0.127003	0.141946	-0.0312832	-0.0168613	0.13709	0.049825	0.0675825	0.0591941	-0.0279142	0.248373	0.101556	0.0284608	0.166607	0.110208	-0.0605712	0.185992	0.0580135	0.0690493	0.146445	0.118949	0.0166603	0.149615	0.0479327	-0.0887988	0.0398338	0.113434	-0.0521858	0.0360408	0.050961	0.0810646	0.0677331	0.0649589	-0.0671541	0.0808378	-0.0450484	0.0455899
Isoptericola	0.00727063	-0.0625558	-0.0156065	-0.044435	-0.00499151	-0.0634302	-0.077187	-0.0162856	0.0654885	-0.00845953	-0.011825	-0.0687742	0.0230798	0.0199316	0.089728	0.175379	-0.0287196	-0.0148425	-0.0256638	-0.01428	-0.0543437	-0.0841846	0.0431058	-0.0541287	0.0256328	-0.0408215	0.00340695	-0.0330329	-0.015858	-0.0652272	-0.0547281	-0.00247914	-0.0237933	-0.0176146	0.0518796	0.0578204	-0.00752604	0.022281	-0.0284134	-0.0130277	-0.0287665	-0.00673202	-0.102583	-0.0333248	-0.0916931	0.0376445	0.0885187	-0.0633898	-0.112672
HTCC5015	0.049136	-0.0457094	0.000848594	-0.0660243	-0.0361992	-0.0690119	-0.0970511	0.0155433	0.037041	-0.0911504	-0.0308799	-0.0889041	0.0380399	-0.023111	0.0853611	0.0463153	-0.11633	-0.0171605	-0.0347455	0.0156419	-0.0144284	-0.0598174	0.0300541	-0.0346924	0.0148839	-0.0271104	-0.0338647	-0.0254347	0.0498851	-0.00640627	-0.0452699	-0.0192516	-0.0251463	-0.0261691	0.0381602	-0.0113645	-0.101958	0.0770729	0.0866069	-0.0402998	-0.00120792	-0.0600494	0.00596728	0.0682514	-0.023203	0.0811345	-0.00534312	-0.0841001	-0.0683102
Sedimentibacter	-0.128078	-0.0279263	0.210257	0.0349634	0.114382	-0.123038	-0.0292098	-0.0918764	0.215884	-0.153728	0.0765557	-0.0239557	-0.125971	0.03606	0.524085	0.100761	-0.140244	-0.0206368	-0.111643	0.140582	0.0120992	-0.0718054	0.386667	-0.0119926	-0.0419696	0.0912737	0.0949876	-0.0573605	0.184785	-0.017787	-0.0452161	0.204341	0.113182	0.11154	0.242945	0.134325	-0.0789481	0.17837	0.226102	-0.13711	-0.0826356	0.00787429	-0.12433	0.0438775	-0.0298609	0.0839025	0.217036	-0.0562578	-0.0755057
Balneola	-0.0105734	-0.17457	0.0950836	-0.0643419	0.179585	-0.285023	-0.132563	-0.197834	0.318937	-0.390629	-0.0403541	-0.135668	0.0911859	0.054549	0.541061	0.0431807	-0.293159	-0.0279014	-0.274815	0.0311379	0.0723936	-0.206268	0.470567	-0.197119	-0.124224	0.0191196	-0.043711	-0.113055	-0.0290177	-0.0219629	-0.0119484	0.247513	0.00529235	0.114942	0.230783	0.110353	-0.0798855	0.251743	0.139286	-0.340387	-0.156357	-0.147961	-0.333297	-0.0720104	-0.168077	0.204144	0.340236	-0.20004	-0.288691
Candidatus_Phytoplasma	-0.0653132	0.0821338	0.0507316	0.104895	-0.0180578	0.0585903	0.105869	0.188795	-0.0921613	0.303515	0.0394821	0.0764517	-0.141705	0.0468324	-0.00583831	0.13667	0.181514	0.103785	0.0795597	0.0301701	0.0806157	0.0907637	-0.0347618	0.150766	0.156834	0.0663371	0.0436546	0.0794543	0.163336	0.00198085	0.0670202	-0.0598654	0.208375	-0.0180469	-0.0477024	0.129184	-0.0360472	-0.0767621	-0.00187164	0.154571	0.123565	0.146693	0.167737	0.0918224	0.123394	-0.133828	-0.0241824	0.104547	0.238013
Pseudoclavibacter	0.0139704	0.0277191	-0.05566	-0.0286061	-0.0308237	0.0689652	0.0370328	0.0689701	-0.0548846	0.0891306	0.0130834	0.0441288	-0.0370328	-0.0578777	-0.0228406	-0.016924	0.0782788	-0.00854758	-0.0751743	-0.019736	-0.02151	0.00864837	-0.0409969	0.0290496	-0.0197362	0.0689652	0.02151	0.0246146	0.0627561	0.0543295	-0.05566	-0.0113094	-0.0411791	-0.0312672	0.0707392	0.0614256	-0.0543295	0.0294932	0.0255016	-0.0277191	0.0144139	0.0827887	0.0263886	-0.0587645	-0.0219535	-0.0507814	-0.0703473	-0.00510032	0.0343717
Marivirga	0.0301374	-0.0360899	-0.0230029	-0.0209675	-0.00786484	-0.0279039	-0.0394702	0.0421701	0.00664191	-0.0489767	-0.0929115	-0.0564521	0.0704865	0.0377528	0.0446435	0.0624493	-0.0787168	-0.0148425	-0.0681161	-0.0625949	0.0577956	-0.0252534	0.0611314	0.0237652	-0.0792715	-0.0169096	-0.0488929	-0.0408058	0.00413017	0.0148351	-0.0378452	0.0391001	0.0144835	-0.0292852	0.0346826	-0.0205323	-0.0156665	0.109651	0.0151192	-0.0828216	-0.0569043	-0.042927	0.0143021	-0.0276289	-0.0380863	0.0762019	0.0208871	-0.100137	-0.0850525
Pajaroellobacter	0.0287514	-0.0378727	0.00590074	0.0199138	-0.0170989	-0.0127427	-0.0716417	-0.0128045	-0.0259365	-0.0178822	-0.0763956	-0.036195	-0.0306091	0.0923424	-0.0259843	-0.0239646	0.010834	-0.0121035	0.0169236	-0.0331785	0.00414821	-0.0838234	-0.0580521	0.0239457	-0.00727638	0.0190443	-0.0657705	-0.0352586	-0.0625858	0.0458025	-0.00689615	-0.00799039	0.00542442	0.0105287	-0.0292821	0.0544312	0.0596665	-0.0367067	-0.0766658	0.0101414	0.0312371	-0.0295874	-0.0149766	0.0838999	-0.0296926	0.0275081	0.0169232	-0.00672162	-0.0118126
Thalassobacillus	-0.0658606	-0.0485639	-0.0121964	0.0738438	0.0778353	-0.00199578	0.0246146	-0.0400873	-0.0157793	0.00931928	0.0485639	0.0450159	0.0667477	0.0507816	-0.00687434	-0.016924	0.0543295	-0.00854758	0.0667477	0.0294932	-0.00997889	-0.02151	0.0200045	0.00155227	-0.0663049	0.0698522	0.0481204	0.0631996	-0.0654171	0.00332629	0.0676347	0.0685217	0.0416722	0.02151	-0.0108659	0.0623126	0.0791658	-0.054773	-0.0725132	0.0334847	0.0401373	0.00554884	-0.0481204	0.0636431	-0.00776136	-0.0609821	-0.0073464	0.0507814	-0.0396938
Haloimpatiens	-0.234168	0.209906	0.130635	0.291289	-0.0165202	0.239321	0.186133	0.157844	-0.193909	0.302742	0.144103	0.0240963	-0.22587	0.176315	-0.148068	-0.0198569	0.269544	-0.053652	-0.0397325	0.216857	0.142049	0.123051	-0.08088	0.319861	0.0794188	0.216021	0.158137	0.0217815	0.0248996	0.254876	0.0266108	0.0915179	0.0402722	0.170004	0.0214881	0.11874	0.11497	-0.167934	0.0102827	0.167451	0.185502	0.129668	0.177931	0.0981614	0.123058	0.0181618	-0.104921	0.188772	0.257649
Actinopolyspora	-0.0793462	-0.0265539	-0.011451	0.0633611	-0.00333007	0.0320868	0.0504839	0.0787547	-0.013601	0.0657757	0.0567883	0.01106	0.0259531	0.0357343	-0.00648877	0.0580846	0.0438864	-0.0148425	0.0796173	0.0331971	0.0188552	0.0737885	0.0360693	0.0141288	0.063324	0.0932972	0.0879102	0.0093204	0.0856858	0.0607836	-0.0256547	0.0967556	0.0713073	0.0314731	0.074229	0.111929	-0.033743	0.0652506	0.00288831	0.0652962	0.0668326	0.0852195	0.0125781	0.0606051	0.0137392	0.00669727	0.0278388	0.0558657	0.00336004
Eggerthella	-0.444107	0.311913	0.1822	0.397714	0.167014	0.35037	0.315637	0.146848	-0.12723	0.325458	0.185809	0.29089	-0.283394	0.229338	-0.029868	-0.00318343	0.337823	0.061738	0.0632009	0.239219	0.2347	0.16545	0.0852468	0.417394	0.0313126	0.401849	0.388166	0.0670703	0.180195	0.370597	0.225499	0.297206	0.172282	0.215936	0.0824993	0.113211	0.143221	-0.0240692	0.208345	0.0643063	0.189676	0.313534	0.167487	0.0489896	0.29625	-0.248623	-0.0260173	0.309617	0.328739
Bordetella	-0.0503379	0.0148575	0.0600951	0.0441288	-0.0321542	-0.0113094	-0.00820486	0.0301277	-0.0194383	0.0442069	0.0552165	0.0250581	-0.0113094	0.00997891	-0.0392503	-0.016924	-0.0184055	-0.00854758	0.053886	0.0237276	-0.0232841	0.058321	0.0451954	-0.00864837	0.0521125	0.0800528	0.0751743	-0.0223971	0.0734002	0.05566	-0.0605386	0.053886	0.0268774	-0.0339282	0.0765048	0.0827139	-0.0317107	0.0476769	0.0649736	0.0303802	-0.0228406	0.057486	0.0813834	0.0441288	0.00953538	-0.0255016	0.00467498	0.052999	0.0782788
Scardovia	-0.0666407	0.0314535	0.069791	0.0777163	-0.0475399	0.0171936	-0.0195986	0.0980246	0.101604	0.135079	-0.0312662	-0.026995	0.0976176	0.0394818	-0.0622111	0.0950372	0.0556358	0.130954	0.0218548	-0.0207768	0.0639303	0.0601225	-0.0159501	0.0475267	0.0535521	0.0568482	0.118135	0.0288271	0.00836548	0.0403007	-0.0386048	0.0611654	0.139367	0.0657529	0.0114432	0.0466126	0.0118453	0.00806939	0.0779574	0.000818612	0.0606737	0.0215163	0.0690188	0.0086141	0.0145517	-0.0127355	0.0366604	0.0284371	0.0671754
Pseudonocardia	-0.283638	0.133837	0.0933008	0.252199	0.0472671	0.298383	0.239147	0.230806	-0.154412	0.250373	0.0690445	0.129476	-0.285727	0.185066	0.104642	0.172423	0.219588	0.099936	0.0158259	0.159805	0.215292	0.0948445	0.0931276	0.362465	0.138335	0.302544	0.129514	0.0229406	0.205188	0.270145	0.0742156	0.209391	0.157014	0.0958305	0.167366	0.147471	0.0309	-0.0485426	0.00795792	0.104747	0.136815	0.248405	0.299959	0.0188761	0.281678	-0.158317	0.00481569	0.197777	0.302959
Catenisphaera	0.0225194	0.00692325	0.0386316	0.024262	-0.0485052	-0.00157004	-0.0905507	0.0140786	0.0419276	0.0133711	0.0374072	-0.0837352	-0.0510483	0.00742722	-0.0480033	-0.0380364	0.0242529	-0.0192105	-0.042053	-0.0333989	0.00555206	0.0100674	0.0224384	-0.00142229	0.0723151	-0.0383928	-0.0164639	-0.0203386	0.0173251	0.0200786	-0.0595618	0.0451284	0.0408381	-0.0192599	-0.0312677	0.0196293	-0.0330993	0.0317595	-0.00140813	0.0520673	-0.00809913	-0.0683182	0.0604907	-0.0558692	-0.034428	0.0331357	-0.0509955	-0.00804752	0.0216026
Rhodoferax	0.000411127	-0.0505191	0.0538564	0.0518196	-0.0249081	0.0507263	-0.018949	0.0434914	0.0184368	0.0325975	0.00619558	-0.0142057	-0.0214327	-0.00854378	0.018244	-0.0293879	-0.0659843	-0.0148425	0.0102339	0.0239047	0.0060809	0.0390897	0.0845681	0.0653549	0.0735913	0.02873	0.0243542	0.024233	0.0252195	0.111763	-0.0201609	0.0214718	0.0837035	-0.0101844	-0.00635195	0.0700395	-0.0902896	0.0840765	0.0280524	0.0430915	0.0282726	0.0151081	0.00841475	0.0885331	0.0217298	0.0365577	0.036181	0.0351465	0.0319826
Dongia	-0.0203433	0.0099081	-0.0489606	0.0683338	-0.0427709	0.0310522	0.0372288	-0.0251596	0.00672926	0.106463	0.0684862	0.00738791	-0.00070693	-0.00536552	-0.033945	-0.0293879	0.027135	-0.0148425	-0.00781663	0.0270126	0.0620554	0.027079	0.0112293	0.0620203	0.00240489	0.0319904	0.0613309	0.0511251	0.0221416	0.0480967	-0.0301022	0.0370138	0.0504751	-0.0213767	-0.0462632	0.00906109	0.0498259	0.0839384	0.0219461	0.0133756	0.013433	0.0437865	-0.0319669	-0.0522562	-0.0154593	-0.00604963	-0.0374356	0.0409987	0.0745678
Moraxella	0.0441025	0.054711	-0.0618064	-0.0894117	-0.024286	0.00890291	-0.105171	0.00261834	-0.00974341	-0.0240913	-0.102378	-0.0491537	0.111146	-0.0520285	-0.0425668	0.0916579	-0.0358388	-0.0121035	-0.063802	-0.0458694	0.0134424	0.00828048	0.0199562	-0.0434729	-0.0305018	-0.0428609	-0.0129762	-0.0504193	0.00718226	-0.0182729	-0.0419707	0.0258385	-0.0144273	-0.0610971	0.0241449	-0.0967063	-0.0251738	-0.00158836	0.0440539	0.0210933	-0.0288446	-0.0431533	0.02018	-0.0338591	-0.0482029	-0.030802	-0.0346665	-0.0128001	-0.105783
Alloscardovia	-0.0557467	-0.00309237	-0.00525023	0.0899235	0.0887249	0.0233433	0.0439055	0.175272	0.00759792	0.0677649	0.0429747	0.0181054	-0.0265592	0.0590238	-0.11442	0.0540069	0.100775	-0.01263	0.0912302	-0.0542145	0.0618803	0.0792344	-0.0713005	0.00772888	-0.0051668	0.040058	0.0595032	0.0867177	-0.0557851	0.0328235	-0.00468003	0.0114261	0.122446	0.0182499	-0.11578	0.00119563	0.0970487	-0.0174424	-0.00632312	0.141088	0.0954507	0.0716049	0.0120023	0.077796	0.0552117	-0.0597093	-0.0197306	0.117367	0.0188606
Methylomonas	-0.135475	-0.0126649	0.0524258	0.0733367	0.149341	-0.0167168	-0.00536072	-0.0131876	0.0942684	-0.0957493	-0.0239801	-0.0380911	-0.04635	0.0109796	0.349107	0.144945	-0.0649237	-0.0304244	-0.0312733	0.0321066	0.153878	-0.118159	0.239089	-0.0225492	0.0148698	0.10617	0.0676301	0.00268523	0.0290766	0.118463	0.0426518	0.157774	0.173943	0.124135	0.125133	0.125821	-0.0500685	0.0473855	0.141569	-0.183781	0.0195114	0.0405308	-0.0569997	0.115398	-0.00506556	-0.0790348	0.153874	-0.0586014	-0.0434957
Desulfovermiculus	0.0724045	-0.174916	-0.00881847	-0.101706	0.0195875	-0.204757	-0.0784724	-0.0759591	0.147318	-0.203289	-0.109788	-0.138287	-0.00810404	-0.0131978	0.34535	0.0454575	-0.159891	-0.0157882	-0.153922	-0.0340772	0.0131576	-0.161105	0.301155	-0.113523	0.0862894	-0.0108943	0.0116847	-0.072914	-0.088116	-0.0412179	-0.044745	0.0722631	0.0644593	-0.0337521	0.167373	0.123872	-0.0907701	0.0619396	0.0504522	-0.268112	-0.145897	0.0271775	-0.19557	-0.102563	-0.149594	0.129845	0.180306	-0.149344	-0.162093
Sulfurovum	-0.160747	0.0698338	0.205007	0.162041	-0.000516665	0.159233	0.0741088	0.154176	-0.0208283	0.239022	0.11821	0.0184316	-0.238758	0.069084	0.131782	-0.00258759	0.154057	0.0630202	0.0466084	0.220353	0.0323626	0.124376	0.0802684	0.209893	0.108908	0.0929927	0.165286	0.0781581	0.18819	0.155686	0.0471147	0.159596	0.170245	0.0121709	0.0834081	0.103448	-0.0536331	0.0828484	0.054579	0.1819	0.0950578	0.13578	0.143798	0.0386441	0.207653	-0.0998813	0.0799959	0.196619	0.208939
Aurantimicrobium	0.0131348	-0.0168997	0.00989115	0.0188379	-0.0552641	0.0393813	0.0126152	0.0609288	-5.84e-05	0.0714069	0.0147152	-0.00621395	-0.0115512	0.0381238	0.038939	-0.0239646	0.0935551	-0.0121035	-0.0243609	0.0643662	-0.0458216	-0.039241	0.0476167	0.0657227	0.0578851	-0.00209921	-0.0367944	0.00619482	0.059916	-0.026315	0.0857329	0.0770205	0.0531338	0.0149599	-0.0134129	-0.0508584	0.00875309	0.0193304	-0.0238668	0.0857249	-0.011132	-0.0244547	0.0597892	0.0636729	0.0595031	0.018916	0.00727429	-0.0483735	0.0663172
Sporichthya	-0.00615178	0.0551812	0.0935153	0.0023917	-0.0201274	0.0660072	-0.0175946	0.0846164	-0.0777172	0.0917826	0.0362915	-0.046456	-0.00299819	-0.0304745	-0.0502591	-0.0239646	0.0832942	0.206304	-0.0441607	0.0350402	-0.0048089	0.0108148	-0.00973999	0.00436658	-0.0162846	-0.0327689	0.0120852	0.0583133	0.112092	0.00255747	0.000494119	0.000282126	0.0151761	0.038739	0.0502719	0.0495562	0.0280732	0.0736859	0.0164892	0.0658733	0.0411171	0.0748415	0.0584392	0.0275838	-0.0251945	-0.0851001	-0.083734	-0.0409473	0.0183462
Kribbella	-0.0108499	0.0517359	0.0932021	-0.010763	0.00023112	0.06726	-0.0116437	0.069846	-0.0442867	0.0809825	0.0394235	-0.00511254	-0.0459077	0.00178601	0.0186466	-0.0239646	0.0403847	-0.0121035	-0.0488588	0.0519535	-0.0217221	0.0283545	0.0237471	-0.00315041	0.0181686	-0.0214934	0.0264928	0.0514227	0.103948	0.0141462	0.0252375	-0.013499	0.0183106	0.00741817	0.0737624	0.0636505	-0.0662024	0.0642897	0.0274515	0.0442619	-0.0115018	0.100861	0.0872543	0.0416782	0.019281	-0.0944963	-0.0403426	-0.00430203	0.0161537
Caminicella	-0.0101208	-0.0990064	0.0171724	-0.0287537	0.0808396	-0.0923345	-0.0593103	0.0427786	0.127136	-0.146648	-0.103163	-0.064736	-0.0212025	0.0423939	0.279378	0.101945	-0.0876035	-0.0520043	-0.117313	-0.0293088	0.120386	-0.146413	0.225003	-0.0336381	0.0291911	0.0701667	0.0710085	-0.0282658	-0.0896146	0.0484531	-0.00449648	0.0559823	0.120596	0.0331345	0.129595	0.0554445	-0.0758973	0.062191	0.0993492	-0.266604	-0.0588084	-0.00510145	-0.093175	-0.0737195	-0.0928886	0.0410408	0.130591	-0.128705	-0.120458
Chromohalobacter	0.0590226	-0.0901704	0.00301253	-0.0507835	9.17e-05	-0.0834831	-0.012388	-0.0567641	0.0145013	0.026018	-0.0652851	0.00219485	0.078553	0.0825819	0.0119059	0.0892553	-0.0210973	-0.0121035	0.0526436	-0.00597406	-0.0913515	-0.0244725	0.0856846	-0.0806817	-0.0748049	-0.0248351	-0.0804068	0.0205203	-0.0294949	-0.0624009	-0.049121	-0.0177995	0.0454008	-0.0230778	0.0408421	0.102392	0.0957922	0.00525918	-0.0878998	0.00103287	-0.0812842	0.0171966	-0.0621212	-0.00975647	-0.0482826	0.0371777	0.0602505	-0.0191591	-0.0511366
Hymenobacter	-0.0478253	0.0493812	-0.0157103	0.0666777	0.0328124	0.0404839	0.0573273	0.0891654	-0.0462772	0.077236	-0.04365	0.0207581	-0.00892829	0.0546942	-0.0476165	0.0752421	0.0735565	-0.0243928	0.0228092	-0.033326	0.0392307	0.00620824	-0.0453716	0.0393575	-0.0400803	0.0320342	0.00927401	-0.0485649	-0.0425843	0.0431168	-0.00586452	-0.0174378	0.0408115	0.034156	-0.0509087	0.093426	0.0860633	-0.0225353	0.0384697	0.0313227	0.0713371	0.0114527	0.00523049	0.0306818	0.00379497	-0.0151329	-0.0756996	0.0511789	0.0581296
Marinicella	-0.0393477	-0.0374257	-0.012113	0.00347516	0.0773301	-0.0811124	-0.089231	0.0555054	0.0614864	-0.103444	-0.0984492	-0.0144981	0.0429072	0.0537064	0.139992	0.0595582	-0.128559	0.165799	0.107351	-0.0531174	0.0585147	-0.0828162	0.246538	-0.118408	-0.0336909	-0.0114933	-0.0178515	-0.120357	-0.0960569	-0.00109425	0.0402285	0.0555947	0.266328	-0.0532921	-0.0138943	0.0322588	-0.0319044	0.0472512	0.0337987	-0.078554	-0.00612522	-0.054747	-0.0333787	0.0348156	-0.0391604	0.0313694	0.0312843	-0.109198	-0.033443
Vulcaniibacterium	0.0629811	-0.0633055	-0.0603535	-0.00223709	-0.0709021	-0.0570907	0.00237815	0.0568375	-0.0303977	0.0461198	-0.030256	-0.0401265	0.0119059	0.0519305	-0.0948016	-0.0239646	-0.0139334	-0.0121035	0.0435813	-0.0806371	-0.00445982	0.016235	-0.0580521	-0.00359352	0.00424947	-0.0165275	-0.0306569	-0.00642435	-0.0875771	-0.0255643	-0.0263374	-0.0388258	0.0253515	-0.0564659	-0.0909969	0.0335921	0.0746718	-0.00931574	-0.0813958	-0.0189829	0.00686587	-0.0467461	0.0324883	-0.0753859	-0.0439647	0.0473813	-0.00178977	-0.00429645	-0.0271941
Actinophytocola	-0.0787435	0.0769965	0.0567488	0.0828694	0.0293722	0.0854659	0.0501332	0.0230666	0.0509074	-0.0259824	0.0444452	-0.0104913	-0.0998623	0.0754466	0.0211937	-0.0239646	0.1036	-0.0121035	-0.04078	0.0942166	0.0607679	0.0341516	0.0049106	0.0845247	0.0591013	0.0501555	0.0443902	0.0080135	-0.0376766	0.0850045	0.054232	0.0895217	-0.014079	0.0658271	0.0384584	0.0377005	0.0343524	-0.0845263	0.0277153	0.00147997	0.0344329	0.00233643	0.0835675	-0.0239273	0.0340536	0.0187207	-0.0344001	0.055237	0.0493514
Salimicrobium	-0.0422074	-0.0218919	0.0354147	0.0526116	-0.0443611	0.0140546	0.0351158	0.260223	-0.0718929	0.207729	-0.00336009	-0.031108	-0.151657	0.0342229	-0.181604	0.0603834	0.107982	0.0356717	0.186555	0.074599	-0.0221196	0.141703	-0.101547	0.0554007	0.079434	0.0744158	0.0826282	0.126472	0.0626662	0.00798769	-0.00764412	-0.0708138	0.0686756	-0.0485849	-0.133076	-0.0124203	0.0514556	-0.133241	0.0727463	0.251533	0.174803	0.0939553	0.0494583	0.0963948	0.0700811	-0.073095	0.133751	0.149877	0.0394363
Propionibacterium	0.015389	-0.0250054	0.0548115	0.0356237	-0.0879941	-0.00501892	-0.0859001	0.128168	-0.0173025	0.0783029	-0.0630284	-0.0410964	-0.00613743	0.0299052	-0.0217182	0.1486	-0.0404676	0.00316608	0.0324628	-0.0125208	0.0335185	0.0248112	0.0515246	0.00777544	0.107835	-0.00389034	-0.0162644	-0.00680427	0.0847103	0.033408	-0.0224936	0.0435226	0.134197	-0.0257196	-0.0290076	0.107343	-0.0527129	0.0740998	-0.00418848	0.125389	0.0348921	-0.0367655	0.0427937	0.0906533	0.00202785	0.0273766	0.00684074	-0.00785647	0.0462721
Aquicella	-0.166885	0.0592334	-0.0413059	0.25563	0.0357839	0.0907145	0.208428	0.102321	-0.0895018	0.161435	0.111664	0.0596953	-0.180344	0.119783	-0.0252944	-0.0186268	0.124629	-0.0325175	-0.0619148	0.0941627	0.126485	0.0259376	-0.0352963	0.226018	0.0132098	0.143428	0.11098	-0.0336898	0.024444	0.174102	0.0747124	0.114509	0.0476942	0.104472	0.070525	0.0247043	0.119465	-0.037097	-0.0384104	0.0669541	0.0826436	0.0700285	0.101455	0.00809111	0.105251	-0.0973674	0.0931628	0.111275	0.200435
Paenochrobactrum	-0.124402	0.0148372	0.136009	0.108593	0.0838986	4.32e-05	0.00829674	0.0796999	0.0675569	0.00229218	0.0439406	0.00446606	0.0207898	0.111488	0.178598	0.0559719	-0.0437629	0.153067	-0.0520163	0.0996671	0.138943	-0.035264	0.300019	0.0364775	-0.0448265	0.159124	0.089716	-0.00680001	0.12852	0.0596654	0.0164423	0.165985	0.166307	0.158348	0.211206	0.17597	0.00552941	0.073788	0.0896498	-0.0635574	0.0623352	0.0557103	0.0698093	0.0315839	0.0963311	-0.0368997	0.0838692	-0.000890457	0.0973842
Alcaligenes	-0.0448444	-0.0435692	0.156567	-0.0297074	0.0850179	-0.0867111	-0.0214578	-0.0374632	0.103755	-0.0877811	-0.00950088	-0.0724156	-0.013085	0.0581704	0.212845	-0.0327988	-0.0210498	0.010708	-0.123263	0.100544	0.0687556	-0.0309119	0.276143	-0.0495848	0.00558857	0.031752	0.0348927	-0.0286414	0.111904	0.0114012	-0.0181683	0.165816	0.0272418	0.0921962	0.156881	0.140743	0.022295	0.0883584	0.127652	-0.0203774	-0.0684703	0.0285121	-0.056938	-0.046636	-0.0190667	0.0543741	0.17455	-0.0158365	-0.0786093
Phocaeicola	0.0384238	-0.0268914	-0.000189601	-0.0139842	-0.0758135	-0.0328322	0.014366	0.0115845	0.0129647	0.0235391	-0.0358045	0.00732666	-0.0294298	0.061193	-0.0524256	-0.0293879	0.0871114	-0.0148425	-0.00987943	0.0126576	-0.0369747	0.0638264	0.00651551	0.026017	-0.0355261	0.0289411	0.0363232	0.0598376	0.0219631	-0.0325768	-0.00552448	-0.0261291	0.0628553	0.0216373	-0.0554943	0.00711686	0.0379586	0.0043113	-0.00770196	0.0846889	0.0485189	0.00110407	0.060295	0.100817	0.0554227	0.00288962	-0.0296022	0.0644987	0.0174087
Curtobacterium	0.0676647	0.0232844	0.147116	-0.0493959	-0.0942174	-0.00748765	-0.070017	0.205436	-0.0069793	0.160189	-0.0476316	0.0028152	0.00460553	-0.0228296	-0.124671	0.057585	0.089738	0.0721746	-0.0773724	-0.00314274	-0.0557584	0.0610893	0.00869263	0.00450457	-0.0125569	-0.0646025	0.0278627	-0.0203146	0.0607868	-0.0839197	0.0521004	-0.0274876	0.121077	0.0520809	-0.104404	0.00725457	0.00499433	-0.0272839	-0.0124544	0.157587	0.0800156	0.00941346	0.0442457	0.0407448	0.0705807	0.0293737	-0.148042	0.00717757	0.0608569
Erythrobacter	0.0345413	-0.0222513	0.0857584	0.0160047	-0.0502272	0.020808	-0.0478268	0.0149781	0.0655196	0.0815836	-0.00322851	-0.0225836	-0.0584567	-0.0094114	-0.0224474	-0.0239646	0.0803334	-0.0121035	-0.087636	0.00644268	-0.0433032	-0.0493147	-0.0163676	0.0172432	0.0188493	-0.0581339	0.00885191	0.0335826	0.0533051	-0.0389071	0.0781776	0.0310594	-0.0147756	0.0527361	-0.0669293	-0.0640801	-0.0305971	0.0574214	-0.0273296	0.0583372	0.0663092	0.00327291	-0.00946717	0.0753205	0.000635182	-0.00186092	-0.0510332	-0.0326334	0.0641136
Sulfuritalea	-0.113614	-0.0071104	0.126442	0.088125	0.0819661	-0.0118378	0.0238786	0.0579294	0.013445	0.0818342	0.0434981	-0.00574708	-0.193071	0.160231	0.282516	0.0695005	0.028799	0.0372388	0.0338928	0.163072	0.0535391	-0.00426176	0.220816	0.112653	0.0769791	0.124879	0.0944641	-0.0126311	0.147012	0.0874612	-0.0224919	0.100558	0.161167	0.0141327	0.125311	0.0928623	-0.0446819	0.125157	0.154914	0.0145407	0.0208637	0.0810762	0.0166038	-0.00996077	0.10225	-0.00672159	0.156406	0.0653769	0.0551012
Pontibacter	-0.016507	-0.0318986	0.035231	0.0402223	-0.0154769	0.0048775	0.016875	0.0240705	0.0521485	0.00885946	0.0198402	0.0276245	0.0404902	0.0834673	0.0379812	0.0426453	-0.0184154	-0.0273418	0.0425739	0.0927273	-0.0388738	0.018702	0.0839006	0.000900534	-0.0770676	0.0779936	0.00952816	0.0515587	0.117702	0.0157948	0.0481946	0.0482753	0.0520712	0.0205085	-0.0103783	0.0507475	0.0299268	0.0245388	0.0571834	0.029574	0.0328369	-0.00676318	0.000750385	0.0927507	0.061537	-0.0383863	0.131703	0.019631	0.0338743
GCA_900066225	0.0460745	-0.0406919	-0.171237	-0.157409	-0.12286	-0.00724374	-0.0910756	0.118717	0.130774	0.093216	-0.151525	0.115046	0.0461269	-0.0962793	-0.04873	0.0617145	0.0579272	0.0316488	0.00989379	-0.0329197	-0.11337	0.00881082	0.0209676	-0.101878	0.0441108	0.00755527	-0.141369	0.156924	0.00266048	-0.0766995	0.0351453	-0.0492395	0.0948177	-0.12698	-0.0349447	-0.0106388	0.0594365	-0.117855	-0.156845	0.0861624	-0.0465588	0.0982633	0.0641997	0.0215193	-0.0342482	-0.0375591	0.00163129	-0.08228	-0.134605
Sphingobium	-0.110483	0.0316703	0.134241	0.114713	0.134691	0.0309032	0.1017	0.0746159	0.0395137	-0.0489436	-0.0207287	0.0856731	0.0286412	0.133056	0.0375227	0.15189	0.0418663	0.0222309	-0.0267223	0.0989542	0.187661	0.0814846	0.0988619	0.0214731	-0.13835	0.0883607	0.152459	0.121892	-0.0275238	0.148705	0.0876198	0.120976	0.0454684	0.137165	0.0546361	0.114766	0.109195	0.0322972	0.110113	-0.0759841	0.0714119	0.0234926	0.05198	0.00902063	0.0647802	-0.0364057	0.0198151	0.072078	0.021499
Brachyspira	0.0553305	-0.0905478	0.0747701	-0.0146495	-0.0502782	-0.100682	-0.0884598	0.111776	0.202109	-0.0975721	-0.0609706	-0.129222	0.0781927	0.0729983	0.119302	0.0281635	-0.0181933	-0.00644319	-0.103922	-0.00516576	-0.0439239	-0.00677501	0.141924	0.0058106	-0.122384	-0.0470795	-0.0523884	-0.00229051	-0.117059	-0.0197306	-0.0725517	0.0266481	0.058668	-0.0374161	0.0824152	0.0813888	-0.0038518	0.0349252	0.0456174	-0.101002	-0.123317	-0.113433	-0.058751	-0.0632763	-0.194425	0.191011	0.0507325	-0.0794342	-0.179535
Azohydromonas	0.043971	-0.0942373	0.0297826	-0.00571505	0.0226091	-0.0445401	-0.0408533	-0.0567641	0.00971383	-0.0642892	-0.0687814	-0.0095118	0.109914	0.055595	0.0239305	-0.0239646	-0.0992502	-0.0121035	-0.0293993	0.0107662	0.00598841	0.00151902	0.0816194	-0.044305	-0.011168	-0.0332391	-0.0578	0.036729	0.0311486	-0.00746997	-0.0812539	0.055288	0.0844963	0.0244135	0.0509238	0.102347	0.0569002	0.1014	-0.0638577	-0.00626177	-0.0608827	-0.0574479	-0.0599925	-0.0505643	0.0213802	0.0885231	-0.0143702	0.00258297	-0.00574055
Candidatus_Entotheonella	0.0128168	-0.0379579	-0.00148873	-0.0045459	0.0177716	-0.0381643	0.0165036	-0.0567641	0.0495661	-0.0642892	-0.00830838	0.00224107	0.0544105	-0.0227447	0.0469724	-0.0239646	-0.0842083	-0.0121035	-0.0281377	0.0687495	-0.0045443	0.0411171	0.0985946	-0.0322883	0.00774022	0.0166853	-0.06757	-0.0385062	0.0627699	-0.00423907	0.00867498	0.0731472	0.00194166	0.023489	0.0335794	0.0501332	0.021118	0.0595047	-0.0948382	-0.0311104	-0.0207602	0.0336959	-0.0533322	-0.0277823	0.0579052	0.0681661	0.0576103	0.0396084	-0.0329386
GKS98_freshwater_group	-0.00814247	-0.0640071	-0.0110114	0.0187878	0.0491357	-0.0177669	-0.0173784	-0.0527553	0.0723991	0.0322521	0.0012186	0.0008061	0.0336874	0.117097	0.131065	0.0988954	-0.0384367	0.25132	0.0187287	0.0109317	0.0306817	-0.0117711	0.129848	-0.0172114	0.0923994	0.0556746	0.0105453	0.048101	0.0379067	-0.00477507	0.0182928	0.0695567	0.0912657	0.0071339	0.11033	0.0744565	0.0101177	-0.046486	-0.00756016	-0.0686767	-0.0268928	0.0107055	0.0414074	0.0255659	0.0524453	0.0222432	0.0441323	-0.0296504	0.0326101
Roseomonas	-0.0232993	0.0592672	0.0156221	0.0161274	0.0305732	0.00210479	-0.0404237	-0.00330917	0.0365853	0.0379664	0.0656764	0.0230937	0.0113584	0.00100737	-0.00194938	0.210317	-0.023018	-0.0121035	-0.00203227	0.0331841	0.00860883	0.109883	0.0266176	-0.0302465	0.0500166	-0.0645854	0.0900955	0.005307	-0.0116588	0.0678035	-0.0329291	-0.0281034	0.041584	-0.0459722	-0.0415762	-0.0253834	-0.0350331	0.0696716	0.0834815	0.0559224	-0.00018649	0.0171559	0.0442986	0.0365577	0.0167761	-0.017185	0.0194082	0.0478539	0.0211371
Luteolibacter	-0.00954321	-0.0820316	0.0629504	-0.0130118	0.102152	-0.108442	-0.0765298	-0.0914836	0.151788	-0.151654	-0.105415	-0.0681613	0.0226111	0.0231322	0.254956	0.127387	-0.0841162	0.0488594	-0.0508788	0.0176229	0.0587684	-0.141149	0.25084	-0.114044	0.0037338	0.0512647	0.0619539	-0.0529863	-0.0387096	0.0251663	0.0270539	0.0800554	0.166483	0.0609891	0.110539	0.115436	-0.0696383	0.0395302	0.122608	-0.154367	-0.00450256	-0.0127631	-0.105196	-0.00258724	-0.080536	0.0551572	0.169208	-0.0902474	-0.0808707
Allobaculum	-0.0535282	0.0870477	0.0402569	0.119155	-0.190637	0.219829	0.0598109	0.279359	-0.192709	0.44185	0.00110244	0.199733	-0.0997889	0.0813148	-0.345192	0.0608142	0.265858	0.112737	0.18134	0.0233868	-0.066594	0.185211	-0.22711	0.166764	0.165715	0.140858	0.157279	0.197065	0.0892061	0.0275782	0.0691351	-0.181553	0.20107	-0.069961	-0.0871956	0.141104	0.0997063	-0.238877	-0.0638978	0.256539	0.279483	0.106767	0.250562	0.0871227	0.25864	-0.218582	-0.208788	0.141903	0.323713
Acetoanaerobium	0.065179	-0.0147387	-0.0206665	-0.0607458	0.0276654	-0.0211186	0.0568548	-0.0303216	0.0521267	0.0229107	-0.0445783	-0.0122511	0.0260222	-0.0267364	0.0160952	0.05711	0.0767583	-0.0148425	0.081495	-0.0377436	-0.0685253	0.0253459	-0.0711895	-0.0360352	0.0349905	-0.0685618	-0.0176068	0.0381149	-0.0935396	-0.086813	0.0157147	-0.101994	0.0150094	-0.0611394	-0.0850734	0.0931708	0.0485827	-0.107914	-0.00398813	-0.00538896	0.0400826	-0.0697951	0.0375937	0.0154841	0.0196748	0.014078	-0.0815501	-0.0438069	0.0313571
Intestinimonas	-0.0719242	0.0360203	0.0493472	0.109875	-0.0253355	0.0736512	0.0575304	0.218439	-0.00352402	0.143071	0.0311641	0.0406691	0.0247786	0.12707	-0.111005	0.0973136	0.13768	0.114904	0.0305517	0.00347731	0.0738933	0.0479344	-0.00937108	0.0871898	0.0326301	0.117422	0.0956386	-0.0249411	-0.0488382	0.084496	0.0266322	0.0524797	0.150796	-0.0045547	-0.00997564	0.10454	0.0650891	-0.013997	0.0274227	0.0506759	0.0846331	0.0342451	0.0816938	0.0304791	0.0972932	-0.0388994	-0.0936628	0.0838077	0.0363619
Candidatus_Stoquefichus	-0.251718	0.139114	0.29463	0.29975	0.0160191	0.124655	0.139543	0.15607	-0.064563	0.348741	0.118875	0.211489	-0.251364	0.260931	0.0644631	0.133748	0.132267	0.133124	-0.0733474	0.166403	0.181492	0.125035	0.137349	0.391751	0.0631386	0.407455	0.309731	0.0381316	0.185333	0.273223	0.0796226	0.18436	0.217304	0.149197	0.0914658	0.267507	-0.0624734	0.158924	0.203334	0.016258	0.142354	0.202222	0.126993	0.100205	0.262986	-0.0881818	0.0205163	0.20393	0.317112
Nitrospira	-0.0812866	0.000480191	0.0482543	0.111388	0.0506156	0.0711094	0.050798	0.0172103	-0.00505349	-0.0114799	-0.051387	0.0483951	-0.035974	0.0380786	0.00675721	-0.0293879	0.00473611	-0.0148425	-0.0350188	0.0112086	0.0522353	0.0135138	-0.0711895	0.0810741	-0.0589703	0.0480367	0.00900114	-0.0460052	-0.0453875	0.0790947	0.0309974	0.0702571	0.0511257	0.101131	0.0487639	0.0460273	0.0735553	-0.00613824	-0.0697177	0.00213122	0.0135255	-0.0510409	0.0269735	-0.0166751	0.0977707	-0.0183092	0.0399551	0.0514391	0.0965015
Caulobacter	-0.0921693	0.0456395	0.0435784	0.107122	0.0336424	0.0495406	0.0593966	0.20138	0.0143958	0.0744833	-0.0293346	0.0180164	-0.0458042	0.12642	-0.0123931	0.0806478	0.109871	0.058009	0.0598827	0.0195775	0.103007	0.0595077	0.0640944	0.0489528	-0.031981	0.0640695	0.0682705	0.00877911	0.0437059	0.0681127	0.0561292	0.0694941	0.0622299	0.082819	0.0500584	0.129139	0.0109153	0.0188349	0.0680769	0.056316	0.0471788	0.0943387	0.0883192	0.0264263	-0.025279	-0.0754076	-0.00080794	0.0697959	0.046952
Domibacillus	-0.0291011	0.0319831	0.0391002	0.0402153	-0.0427624	0.0910597	-0.0289058	0.0340753	-0.0261982	0.0236912	-0.0603511	0.00321243	-0.0401344	0.0121126	-0.0530165	-0.0380364	0.0559997	0.117708	0.0350362	-0.0325154	0.0393947	0.0340647	-0.00478871	0.0741723	0.014002	0.0344634	0.0141637	-0.00824485	0.0443411	0.0220195	0.0212221	0.0611424	0.0367906	0.0100299	0.0447974	0.0225184	0.00622804	-0.105784	-0.0313395	0.0657913	0.0373505	0.0440216	0.0926444	-0.00300903	0.0542207	-0.0404137	-0.0798027	0.073807	0.0169041
Gottschalkia	-0.137297	0.0570622	0.0997508	0.0854655	0.248152	-0.0501826	-0.0785757	-0.0837357	0.13202	-0.168051	0.00511082	-0.0292544	0.0792711	0.0177702	0.300991	0.072321	-0.111748	-0.0295117	-0.076444	0.0781705	0.176273	-0.0694202	0.265647	-0.124858	-0.117257	0.0766246	0.0685156	0.0314267	0.0514901	0.0622914	0.00619266	0.199761	0.120416	0.185976	0.133725	-0.00094193	0.00788103	0.179927	0.136136	-0.191205	-0.0188824	-0.0737941	-0.0866947	0.0322791	-0.0635025	-0.0345014	0.132498	-0.035773	-0.141063
Listeria	-0.125953	0.0476424	0.0295363	0.090837	0.0757614	0.0793729	0.115494	0.0493309	-0.0382806	0.0207269	-0.0399747	0.0314895	-0.00187792	0.00708786	0.0450196	0.0429139	0.0495283	-0.028713	0.0284535	0.0392239	0.117417	0.0455201	-0.0463438	0.0974935	-0.0744188	0.10753	0.0742028	-0.0259179	0.0199903	0.13007	0.0955114	0.155848	0.036733	0.0957438	0.0725164	0.00839066	-0.0199614	-0.00527558	0.0653979	-0.0641137	0.0713181	0.100258	0.103945	0.0119643	0.102441	-0.00670834	0.0208972	0.0482055	0.0165431
Aeribacillus	-0.0130929	0.00122556	-0.0466515	0.00316327	-0.073868	-0.0118575	0.00347731	0.0562559	0.00728829	0.0797473	-0.0458944	0.0912044	-0.0565056	0.0277411	-0.0563818	0.0580846	-0.00838087	-0.0148425	0.0331697	-0.0725193	0.000760357	0.0820593	-0.0236326	0.00393731	0.0469257	0.0458215	0.022698	-0.0714312	-0.0121729	0.00197875	0.0320686	-0.00924873	-0.0317454	-0.0165721	-0.0241575	-0.014048	-0.0215356	-0.0456664	-0.0483873	0.0361811	-0.0376745	0.0369769	0.0367675	-0.0347999	-0.00576816	0.027092	-0.0336432	0.0476575	0.000245634
Pseudanabaena_PCC_7429	0.0467206	0.041645	-0.102055	-0.0483482	-0.00892947	-0.0117911	-0.0767883	-0.032427	-0.0151014	-0.0139359	0.0121494	-0.0548063	0.0976847	-0.0871546	-0.124375	0.067346	-0.0407889	-0.0148425	-0.0182518	-0.0559139	-0.0523044	0.0516202	-0.0711895	-0.121775	0.0649738	-0.094569	0.0747424	-0.0881734	-0.0847932	-0.110172	-0.0866605	-0.0674411	-0.0391294	-0.125905	-0.00241399	-0.0729962	0.0489385	-0.131598	0.0642355	0.144912	-0.0219552	-0.0284574	-0.0685696	-0.0521597	-0.0853652	-0.0491704	-0.0428135	0.0677083	-0.0904525
Timonella	0.0134194	-0.101967	0.111728	-0.0945865	0.0728096	-0.153963	-0.100348	-0.0386324	0.187478	-0.197852	-0.0350885	-0.116526	0.0637757	0.0158838	0.303925	0.0231913	-0.206561	0.0276866	-0.194724	0.0210099	0.0330165	-0.13236	0.320515	-0.0709366	-0.0971769	-0.0402081	-0.0458971	-0.0807361	0.104013	-0.0247401	-0.0935542	0.12718	0.008847	0.0926913	0.159062	0.0408773	-0.0364151	0.204082	0.17404	-0.178539	-0.149127	-0.124769	-0.115054	-0.106206	-0.106621	0.103532	0.171547	-0.171772	-0.184845
Caproiciproducens	0.0559067	-0.00277587	-0.0186919	-0.049176	-0.0960819	-0.0275165	-0.0621657	0.0420159	0.0324008	0.044802	-0.0508909	-0.0276302	0.121824	0.0551062	-0.0947286	-0.0512924	-0.0228464	0.0745871	0.0443271	-0.0484535	-0.0437456	-0.0319121	-0.0389655	-0.0354464	-0.026325	-0.00921006	0.0076271	0.0466287	0.00262728	-0.069192	-0.0644712	-0.0420641	0.0201103	-0.0753821	-0.0144153	0.00236724	0.067725	-0.0650117	-0.00954894	0.0777944	0.0408208	-0.0462065	-0.0198685	-0.00991891	-0.0293458	-0.0514057	-0.0336546	0.0245128	-0.00873244
Harryflintia	-0.0404604	-0.0202342	0.0683885	0.0684666	-0.029589	-0.00517152	0.0209857	0.00407606	-0.0311308	0.0676428	0.0530477	0.00172145	-0.0145757	0.110858	-0.0192818	-0.0239646	0.0573577	-0.0121035	0.0697593	0.0724283	-0.016757	0.0741251	0.0111894	0.0810587	-0.000186492	0.0648053	0.073187	0.0460057	0.113353	0.0653967	-0.0184753	0.0700247	-0.0583101	0.012243	-0.00646818	0.0537729	0.0220584	0.0998049	0.0888618	0.0903657	0.00643471	-0.00627062	0.0606874	0.0631724	0.0145008	-0.0378766	-0.0333496	0.0622104	0.0737609
Citricoccus	-0.01431	0.0483295	0.0339403	0.0217523	-0.0520692	0.0774598	0.0321542	0.117689	0.0207729	0.14376	0.00531619	0.0370718	-0.0675159	0.0651351	-0.0381955	0.0861991	0.139354	0.185564	-0.0693122	0.0234768	-0.017733	0.0372939	0.0602043	0.0572289	0.00829488	0.0264741	0.0379924	-0.0645492	0.103055	-0.0306992	0.100144	0.0334701	0.0884743	0.0337261	0.027488	0.0536654	-0.00232811	-0.0738578	-0.0636471	0.10117	0.0391401	0.0706923	0.035341	-0.0246159	0.104372	-0.00969583	-0.00457243	0.0407424	0.0695381
Lachnoclostridium_5	-0.0023068	-0.0201906	-0.0127713	0.0122351	0.0399207	0.0107707	-0.0135046	-0.00121482	-0.0640513	0.0313361	-0.0757769	0.0337698	-0.0270771	0.0272257	-0.0167888	0.0454723	0.035872	-0.0171605	0.0137193	0.00866504	0.0420167	-0.00986392	0.0458555	0.014795	-0.0204778	0.017838	-0.0175374	-0.0172148	-0.0314686	-0.0220838	0.0138312	0.000276273	0.0168794	0.0374619	-0.0329799	-0.025785	0.076239	-0.0388161	-0.043358	0.0531157	0.0360285	-0.0309822	0.0793967	0.0102566	0.0253053	-0.0109357	0.00635129	0.0551321	0.0164058
Terrisporobacter	-0.0705438	0.0828112	0.0992302	0.0627318	-0.000494525	0.0486596	0.0027137	0.055795	-0.00731114	0.0601589	0.0236675	0.0253615	-0.0611342	0.07201	0.0327709	-0.0293879	0.0579012	-0.0148425	-0.018661	0.0793958	0.0280889	0.0356873	0.0703615	0.0729102	-0.020582	0.0482348	0.100768	0.013416	0.0594675	0.0153616	0.06045	0.0211669	0.10302	0.0203094	0.00814371	0.0247465	-0.0158828	0.0290806	0.0499223	0.0621962	0.0342591	0.0362791	0.0706989	0.0966579	0.0874645	-0.0683377	-0.0197817	0.0912526	0.0544936
Clostridiales_Family_XIII_UCG_001	0.00399855	-0.0326537	-0.0148612	0.0162789	-0.0245445	0.0358632	-0.00235535	0.0338214	-0.00775461	0.0414397	-0.0577448	-0.00687709	0.0392929	0.103258	0.0256873	-0.0293879	0.00421617	-0.0148425	0.0234447	0.0131958	0.0421962	-0.0593685	0.0969373	0.0565824	0.029507	0.0324491	-0.0498676	-0.0304566	0.00207648	0.0486088	0.014091	0.0914768	0.0583852	-0.00496806	0.0213727	0.0433703	0.0369239	0.0214001	-0.0717479	0.029048	-0.022655	-0.0404906	0.039091	-0.0093621	0.082359	0.0511746	-0.0132983	0.00419793	0.0197478
Azospirillum	-0.0895153	0.0117329	0.0492286	0.0501491	-0.0341819	0.0579211	0.0367609	0.103034	-0.0507467	0.0914554	-0.00355128	0.00243952	-0.0675365	-0.00452439	-0.00575012	-0.0239646	0.093956	-0.0121035	0.0517741	0.0636936	-0.00240445	0.0822972	-0.00904235	0.0395176	0.0354335	0.0843908	0.0998512	0.0188427	0.082604	0.0875675	-0.0310689	0.088186	0.0523841	0.0428585	0.0728675	0.077823	-0.0293571	0.039818	0.0661865	0.0954678	0.0534661	0.0729908	0.0404253	0.0507469	-0.00182266	-0.0383524	0.071586	0.0964154	0.0441408
Flaviflexus	0.0581505	-0.0177658	-0.00456594	-0.102969	-0.0573909	-0.1261	-0.145953	0.0233223	0.0876407	-0.0460379	-0.103962	-0.168452	-0.0119781	0.0141749	0.0679214	0.120997	-0.105391	0.0184874	-0.0385599	-0.0718831	-0.0224773	-0.144399	0.144421	-0.0642923	-0.0250971	-0.0616108	-0.0254601	-0.166276	0.0217894	-0.0762455	-0.127754	-0.0185101	-0.0129121	-0.0904697	0.0217094	-0.00360159	-0.0469763	0.0314168	0.0838626	-0.0662177	-0.0753624	-0.139607	-0.0241107	-0.0484881	-0.158941	0.0891376	0.0797946	-0.119991	-0.175368
Pseudorhodobacter	0.0587811	0.0582875	0.0355873	-0.0392392	-0.213648	0.00921303	-0.0489513	0.110505	-0.0480534	0.204121	0.0494616	0.0867393	0.0765286	0.0600892	-0.111737	0.0320184	0.071404	0.417473	-0.0713057	-0.0548467	-0.125091	0.0714647	0.0812478	0.0880045	0.13371	0.0797118	0.0333925	-0.0545521	0.0994405	-0.0620046	0.0100437	0.00744156	0.154001	-0.100176	0.0422062	0.0823421	-0.0899888	0.00865089	-0.0579985	0.0513508	-0.117704	0.0846985	0.217713	-0.00751051	0.151126	0.107343	-0.163252	-0.077541	0.181921
CAG_873	-0.101382	-0.108265	0.170124	0.103923	0.21384	-0.099803	0.0777329	-0.0165567	0.196993	-0.143863	0.0442663	0.081024	0.116404	0.146311	0.156029	0.0247429	-0.0191621	-0.00573566	0.014127	0.0728429	0.0800878	0.0789126	0.154782	-0.0376246	-0.209325	0.089108	0.0849755	0.0735401	-0.0819188	0.0171336	0.0532296	0.0937384	0.0959358	0.160868	0.0645376	0.132255	0.0618623	0.1613	0.0864353	-0.0921728	0.00245428	0.0103108	-0.118928	0.00746856	0.0333743	0.0420378	0.144979	0.0969253	-0.0306293
Lacunisphaera	-0.0427697	-0.0646292	0.0500827	0.0208365	0.125514	-0.119899	-0.101704	-0.0324154	0.108487	-0.149188	-0.032527	-0.0849578	0.0295243	-0.00916078	0.30364	0.0791475	-0.144062	-0.0520043	-0.124224	0.000407288	0.131569	-0.161034	0.213074	-0.0894561	0.00543802	0.0602659	0.0460626	0.0112727	-0.058055	0.0198908	-0.031927	0.132266	0.0545983	0.0646077	0.0907509	0.0108838	-0.0395196	0.0630414	0.0923838	-0.19206	-0.0373716	-0.0694708	-0.147522	0.00765185	-0.119197	0.0313811	0.0949138	-0.113775	-0.140721
Pelistega	-0.0255988	0.10318	0.067212	0.0163683	-0.130395	0.0970252	0.014202	0.123939	-0.0831143	0.213075	0.0723084	0.0487063	0.000132742	0.0967776	0.0257711	0.0186531	0.0926509	0.340116	-0.0626128	0.0401497	-0.0209855	0.0311112	0.138408	0.141157	0.136364	0.137152	0.0762138	0.0260335	0.160062	0.0263876	0.0491126	0.032179	0.132963	-0.026189	0.116696	0.140624	-0.142712	-0.0270018	-0.00462217	-0.00468471	-0.0225329	0.164617	0.197166	0.0223761	0.153772	-0.00681687	-0.0886123	-0.0549156	0.191079
Azoarcus	-0.0722687	-0.139079	0.0617992	0.0685746	0.153783	-0.0926863	-0.0496977	-0.0418759	0.029002	-0.131041	-0.028405	-0.112631	0.0776027	0.034896	0.340442	0.0383596	-0.132919	-0.0665722	-0.0356003	0.0783983	0.134214	-0.0835781	0.327398	-0.0205491	0.0521891	0.0905415	0.0743466	0.0265732	-0.0309756	0.0785842	-0.0250044	0.198	0.130988	0.0676188	0.137213	0.122544	-0.0132427	0.0980351	0.101609	-0.136895	-0.0174959	-0.0391576	-0.118907	0.0320435	-0.0125602	0.047101	0.149691	-0.0172117	-0.120129
Trueperella	-0.0946663	0.20716	0.142068	0.133193	-0.215797	0.228708	0.0800211	0.275255	-0.156676	0.419125	0.0773041	0.0623948	-0.163579	0.0232535	-0.094031	0.0291944	0.292647	0.161116	0.0866252	0.0824887	-0.00308228	0.103669	-0.138882	0.292414	0.339972	0.13387	0.145876	0.124398	0.18834	0.0328054	0.0205946	-0.0667413	0.172839	-0.0193504	0.00550883	0.152679	-0.0355033	-0.224812	-0.0205288	0.152201	0.181291	0.133606	0.267837	0.0409676	0.223487	-0.134842	-0.190995	0.118441	0.384143
Thermus	-0.0437507	0.000897251	0.0687684	0.0896021	-0.0271541	-0.0432539	-0.0304303	0.0929647	0.00303953	0.0980226	-0.0297778	0.091997	0.00245293	0.0361617	-0.0463316	0.106335	0.0541066	0.0192623	-0.0567686	0.00749402	-0.0346359	0.0621659	0.106932	0.0828254	-0.046391	0.0973876	0.10109	-0.00846375	0.0427951	0.0574656	-0.0363342	0.0471631	0.164114	0.0321808	-0.0358673	0.0714065	0.0135284	0.115218	0.0680452	0.0321552	0.0306285	0.0292723	0.110948	0.0331915	0.0825459	-0.0080396	0.0725155	0.0448032	0.102026
Nitratireductor	-0.0286666	0.0382151	0.0314475	0.06546	0.0202189	-0.0116167	0.0629464	0.0938276	0.0156404	0.0554412	-0.0526793	0.0591315	0.031723	0.0460458	0.00528464	0.0738494	0.047387	-0.0503201	0.123086	0.00131707	0.0210015	-0.0530819	0.0356429	-0.00549359	-0.031381	0.0358046	-0.00715173	0.00847191	0.0148783	-0.0135886	0.0723074	-0.0822498	0.110294	0.0700346	-0.0614908	0.0684845	-0.00736544	-0.0709464	0.0281064	-0.0519944	0.0789588	0.0190198	0.076884	0.139493	0.0280126	-0.0384384	-0.1028	-0.0482735	0.132425
Thauera	-0.113483	0.0548679	0.189411	0.14715	0.0118971	0.0406155	0.0882472	0.0985606	0.0227476	0.174535	0.0431008	0.0731026	-0.000363114	0.212695	0.0663431	0.0834954	0.0925601	0.172623	-0.0294907	0.143582	0.0660521	0.0967741	0.155862	0.161557	0.0301184	0.177371	0.154596	0.082572	0.143742	0.0790411	-0.013893	0.16426	0.151562	0.105692	0.128236	0.20849	0.0208276	0.0477833	0.0595778	0.0830824	0.0491789	0.113694	0.0774176	0.0273564	0.170854	-0.0328003	0.0428114	0.148406	0.200189
Brochothrix	-0.0765214	-0.0180277	0.0884496	0.118201	-0.0442422	0.0303611	0.0266008	0.165342	-0.0480126	0.12645	0.0398379	0.0642791	-0.0792519	0.0254684	-0.023764	0.0640703	0.0652375	-0.0544632	0.0494869	0.0466063	0.0235276	0.06391	0.0470311	0.087135	0.152754	0.144569	0.111288	-0.0069357	0.105099	0.101782	-0.061295	0.0439906	0.0879701	0.0265438	0.0608515	0.217071	-0.0965157	0.0867321	0.0805879	0.0181471	0.0755103	0.0994784	0.0752168	0.0972686	0.0446423	-0.0315699	-0.0477779	0.069216	0.165477
Winogradskyella	-0.167656	0.0258772	0.159531	0.150543	0.0466835	0.0919354	0.138099	0.117356	-0.0881133	0.149566	0.12663	0.0232192	-0.115582	0.168914	0.216361	0.0629476	0.0413455	0.055093	0.0771753	0.200135	0.0743391	0.113014	0.122539	0.159246	0.193588	0.162691	0.156747	0.118085	0.201751	0.146103	-0.0137908	0.116343	0.134745	-0.00254736	0.132402	0.130363	-0.041643	0.0873122	0.0542283	0.103289	0.099181	0.16519	0.131569	0.0767677	0.191031	-0.106789	0.0925498	0.166136	0.17041
Bradyrhizobium	0.0189709	-0.00587559	0.0926401	0.0540332	-0.0499923	0.0238732	0.0170399	0.148292	0.0238091	0.143525	0.0265098	0.00134202	0.0036646	-0.0661576	-0.00759171	-0.0193192	0.0829492	0.130924	0.0194067	0.034846	-8.64e-05	0.0397231	-0.0104302	0.0518877	0.1089	0.0138417	0.0116545	0.127704	0.0756068	-0.0157573	-0.0202816	-0.0213592	0.0936608	0.00292472	0.021677	0.116745	-0.00722738	-0.0615799	-0.0174844	0.0304452	0.098714	0.0496265	0.0887932	-0.00145362	0.071851	-0.0589148	-0.0577871	0.0257007	0.152827
Candidatus_Marispirochaeta	-0.0869285	-0.0144038	0.164032	0.160422	-0.0203806	0.00697904	-0.0051806	0.104709	-0.0420035	0.154529	0.108776	-0.00314915	-0.115256	0.042414	-0.0457035	0.00371651	0.0564382	0.00927394	0.0903635	0.0324847	0.0385718	0.100293	0.0507951	0.114646	0.135969	0.141979	0.110494	0.088656	0.135814	0.107915	-0.0640361	0.165617	0.0589269	0.0419344	0.0749953	0.159234	-0.058317	0.055783	0.0165452	0.0774187	0.0839547	0.112253	0.0885054	0.0465417	0.0264765	-0.00863169	0.00836269	0.143217	0.155632
Kluyvera	0.0696112	-0.141961	0.00497194	0.00565384	0.00517799	-0.115397	-0.0631357	0.135511	0.0888025	-0.0102132	-0.0123997	-0.129708	0.0177387	-0.0217758	-0.026501	0.113584	-0.0813435	-0.0416714	0.0809615	-0.0485062	0.0364049	-0.0464888	0.0718841	-0.100769	0.0741831	-0.110243	0.0196581	0.0361968	-0.110819	-0.0563945	-0.152554	-0.0281026	0.0483498	-0.0154102	-0.0369196	0.0507707	0.09088	0.00546284	0.0479354	-0.0165788	0.00355616	-0.0412807	-0.036495	-0.0827694	-0.0890521	0.0737624	0.147354	-0.0487311	-0.0935266
GCA_900066755	-0.0976129	0.0978832	0.0340148	0.153374	0.0429574	0.0542966	0.00273085	0.164749	-0.0314442	0.170616	0.0358721	0.0680617	-0.00183085	0.0621967	-0.113907	0.0869404	0.0349798	0.168499	0.0108422	0.0286303	0.144711	0.0928244	-0.0203554	0.11283	0.0234605	0.103153	0.149596	0.00906397	0.0293922	0.0317385	-0.00618091	0.0329189	0.0654663	0.0295914	0.007335	0.0160273	0.0738361	0.00790739	0.027827	0.085214	0.0678283	0.071226	0.0577651	-0.0230433	0.10259	-0.0776148	-0.0122143	0.142356	0.122303
Aliidiomarina	0.063476	-0.157512	0.0012205	-0.101438	0.013193	-0.182049	-0.0720251	-0.0554673	0.165083	-0.139271	-0.0320378	-0.103467	-0.0248349	0.0378015	0.317944	0.00822243	-0.120683	0.0101116	-0.0949371	-0.00732367	-0.0223316	-0.123397	0.256602	-0.0761294	0.113423	-0.0405824	0.0490477	-0.0396968	-0.0102606	-0.0526593	-0.0642331	0.0573684	0.03825	-0.044327	0.134363	0.111266	-0.0717151	0.0544351	0.0496978	-0.212005	-0.115421	0.0374083	-0.182473	-0.0754252	-0.099402	0.14834	0.182608	-0.106738	-0.133299
Anaeroglobus	0.0164625	0.0616217	-0.0393726	-0.0156266	0.00351452	0.0132869	0.0416208	0.184763	0.0155076	0.0200586	-0.1318	0.0759725	0.00883412	0.0180666	-0.0900922	0.0738422	0.0341266	0.099361	0.0697317	-0.0127713	0.0763035	-0.0176643	-0.0300802	-0.0223655	0.0834863	-0.0253664	-0.03951	-0.0461544	-0.0390545	-0.00479777	0.133543	-0.0279054	0.111011	0.0238679	-0.0268909	-0.00835272	-0.0569224	-0.0661816	-0.0266487	-0.052537	0.0706926	0.0372162	0.0757661	0.102018	0.0242578	-0.078356	-0.0750341	-0.0885763	0.021109
S5_A14a	-0.128741	0.0741399	0.0791537	0.130408	0.0864098	0.0187848	-0.030626	0.14338	0.0841365	0.106108	-0.0127697	0.091459	0.0501386	0.0819468	0.0280276	0.0962367	0.0678816	0.0457182	-0.0376114	0.0206815	0.0650737	-0.0229574	0.186512	0.0806718	-0.0503103	0.11905	0.179403	0.0135407	-0.0373772	0.0984573	-0.0583411	0.0532521	0.204244	0.0459276	-0.0271521	0.0860838	0.0443681	0.147514	0.214831	-0.0297999	0.0701266	0.0690842	0.00473706	0.075087	-0.0107598	-0.0376423	-0.0732775	0.00223641	0.046977
Anaerocella	-0.132236	0.0646501	0.144375	0.141251	0.00863235	0.145484	0.0927929	0.216818	-0.13948	0.225345	0.09354	0.00896006	-0.161506	0.168508	0.12192	0.00933423	0.11634	0.0650905	0.0500214	0.17537	0.0889086	0.0778189	0.118855	0.21513	0.145639	0.132666	0.127991	0.108762	0.167176	0.174414	0.0562587	0.122561	0.21473	0.0456244	0.0453786	0.049196	-0.0790128	0.0735791	0.0761455	0.140124	0.0989567	0.143132	0.136525	0.110422	0.180147	-0.0897206	0.0400528	0.124462	0.166962
Anaerofustis	-0.0588179	-0.0338662	0.00221807	0.0830119	0.0406236	0.00882273	0.0435918	0.175652	-0.032125	0.0708987	0.00474292	0.0336917	0.0391361	0.00354179	-0.0146174	0.114539	0.0548173	0.0786436	0.0903687	0.00956061	0.0375985	-0.00638777	0.0440932	-0.013736	0.0841149	0.0668866	0.0736789	0.0250859	-0.0189072	0.0260376	0.0524666	0.00303269	0.101777	0.0253548	3.14e-05	0.0486845	0.00625348	-0.0737041	0.0662621	0.0690619	0.102343	0.0323113	0.0347444	0.0682508	-0.00325401	-0.121861	0.0343121	0.00792002	0.0827377
Succiniclasticum	-0.164449	0.130013	0.0743988	0.0841864	0.171384	0.107603	-0.0106585	0.0674476	0.0621267	-0.0570386	-0.0690526	0.0578758	0.0485878	0.0401578	0.0958679	0.0825913	0.0159235	0.0544873	-0.0291064	0.100352	0.204626	-0.00755423	0.17864	-0.0255704	-0.135345	0.0772456	0.117529	-0.00418686	-0.0252147	0.135557	0.0745966	0.112123	0.0233635	0.155415	0.110342	-0.0427261	-0.0372646	0.0877827	0.216755	-0.114176	0.114857	0.0184719	0.0143162	0.0359483	-0.0274883	-0.0605794	0.0163268	0.0022727	-0.0475182
Propionicicella	-0.0442991	0.095534	0.0353188	0.0288806	-0.0860897	0.106923	-0.0163196	0.14411	-0.0488097	0.167099	-0.0152494	0.0534852	0.000533501	0.0621479	-0.0610083	0.029538	0.0633087	0.426363	-0.041513	-0.0236807	0.0303154	0.0515475	0.0902645	0.129257	0.0573168	0.0999142	0.0138572	-0.0750563	0.110326	-0.0216921	0.0663065	0.0503037	0.161475	-0.00653884	0.0742484	0.0989581	0.0183856	-0.0242398	-0.0893709	0.0400444	-0.0351236	0.125002	0.170647	-0.0354549	0.139682	0.0084983	-0.0756022	-0.0155031	0.156209
Desulfuribacillus	-0.162225	0.0675329	0.212074	0.163078	0.0329363	0.123285	0.122572	0.0939463	-0.0913445	0.169971	0.226445	0.0272932	-0.184049	0.0972723	0.154285	0.050175	0.0931765	0.0149247	0.0601281	0.269536	0.0243906	0.222556	0.127733	0.216411	0.145769	0.122545	0.196433	0.151091	0.252785	0.152788	0.0367797	0.157864	0.0935204	0.0366761	0.0702298	0.105712	-0.0201317	0.129137	0.175455	0.201892	0.0249014	0.200264	0.14196	0.103014	0.17733	-0.115029	0.0727059	0.21208	0.183556
Natronincola	0.0346413	-0.159623	0.0136136	-0.0878195	0.0545483	-0.117021	-0.00796308	-0.0309108	0.141055	-0.0603303	-0.0696028	-0.0145298	-0.0240776	0.0128897	0.210744	0.134181	-0.097671	0.0386289	-0.0634881	-0.0669501	0.024514	-0.121342	0.119226	-0.0183373	-0.000396528	-0.00768665	0.0225344	0.0159298	-0.110612	0.0300073	0.0281961	0.0642343	0.0147982	-0.000409899	0.0368667	0.0972475	-0.0196838	0.057798	0.0219152	-0.158071	-0.0815443	0.080706	-0.133331	-0.0037621	-0.00901806	0.0890255	0.0721221	-0.0980026	-0.072707
Methyloversatilis	-0.0924781	0.0611207	-0.00137384	0.115354	0.011236	0.117051	0.0728431	0.130944	0.00367083	-0.0354443	-0.0375651	-0.00607228	-0.0104824	0.0033308	0.00337076	0.031137	0.106727	-0.0391672	-0.0693619	0.0953122	0.126488	0.0366224	0.101114	0.00871034	-0.0387885	0.0656832	0.142786	0.00538549	-0.0625505	0.119384	0.0919873	0.0947118	0.0464813	0.0859599	0.132841	0.0557339	0.024554	-0.0616486	0.107337	-0.0715077	0.0636566	0.0305708	0.0590021	-0.0247513	-0.0969264	-0.072522	0.0607935	0.0406601	-0.021006
Ruminococcaceae_UCG_009	-0.0842112	0.158189	0.0860109	0.081149	-0.0220547	0.122643	0.0300653	0.125037	-0.0440891	0.129953	0.0180996	0.0282584	-0.0309769	0.0294724	-0.0993034	0.0164131	0.12681	0.082543	0.0864575	0.0404283	0.0659279	0.0620641	0.000916079	0.110554	0.0203876	0.0468875	0.106003	-0.0106689	-0.00695095	0.0241401	0.083079	0.000229598	0.101122	0.0283975	-0.0244873	-0.00207411	0.00430876	-0.103233	0.0147042	0.0649149	0.0540613	0.0749597	0.147528	-0.0293188	0.0993724	-0.0421207	-0.0983665	0.0726444	0.0851678
Gemmobacter	-0.0610656	-0.0295265	0.071933	0.0473752	0.0440404	0.0444073	0.0465863	0.130638	0.0105485	-0.0538906	-0.0211421	-0.0173869	-0.0210518	0.0471358	0.146224	0.0181542	0.0695606	0.0398178	-0.131639	0.0678011	0.13856	0.0321358	0.106791	0.0401839	0.0226613	0.0975536	0.122641	0.0390634	0.0264149	0.146903	0.0621072	0.16772	0.0135843	0.0786805	0.189352	0.100024	-0.025715	0.00850396	0.157508	-0.0732887	-0.00629973	0.117511	0.103397	-0.0712809	-0.0095662	0.0268656	0.0146082	0.0123089	0.0213338
Williamsia	0.0750645	-0.0608803	-0.0790843	-0.101547	-0.034327	-0.0145118	-0.0778872	0.111942	-0.0340539	-0.0280813	-0.178749	-0.0501058	0.0706672	0.00041071	0.0540721	0.15152	-0.064608	0.0770803	-0.00950852	-0.0686023	0.0400124	-0.0879281	0.0365878	-0.0826174	0.0165007	-0.0213139	-0.109342	-0.0935238	-0.0297584	-0.025115	-0.00648288	-0.0154233	0.014522	-0.00698762	-0.0224455	0.167294	-0.00399448	0.0347342	-0.0460502	-0.0349678	0.00245241	-0.0352627	-0.0440879	-0.0302445	-0.0428574	0.0799712	-0.0264445	-0.099902	-0.0630399
Kroppenstedtia	-0.0644935	0.106542	0.0527265	0.0435861	-0.0180765	0.151544	0.0144234	0.132177	-0.079425	0.165678	0.0537692	-0.0231324	-0.0169775	0.0432323	-0.129007	0.093789	0.131716	0.275277	0.00567923	0.0564493	0.0289635	0.114139	0.107119	0.0670654	0.0882925	0.08018	0.122758	0.0437399	0.161012	0.0373298	-0.0380331	0.0589343	0.129753	0.00885365	0.10926	0.138351	-0.0248684	0.00657928	0.0885936	0.0939304	0.07207	0.123233	0.216324	0.0364242	0.0399965	-0.123133	-0.0935704	0.014434	0.0975507
Clostridium_sensu_stricto_15	-0.0431088	-0.0095054	0.0553592	0.0498003	0.00178812	0.0501824	0.0142709	0.141404	-0.000728404	0.0769233	0.025681	-0.0340011	-0.0835157	0.0231983	0.0783641	-0.0108922	0.0804648	0.0206833	0.00629428	0.0552105	-0.00110053	-0.000585027	0.0380783	0.0366469	0.0988857	-0.0363097	0.0205613	-0.0269312	0.0966533	-0.0352814	0.0193308	0.00776807	0.191247	0.063093	0.0548999	0.141305	0.0132402	-0.0272636	-0.0290983	0.075895	0.0874918	-0.00698029	-0.0415544	0.0290132	0.0344942	-0.0203273	0.0389399	0.0195046	0.0819036
Ellin6067	-0.0684837	0.00785657	0.0247181	0.0995626	0.105875	-0.00666261	-0.0769462	-0.0329853	-0.039443	-0.00672121	-0.0134571	-0.0645192	0.058058	0.00994919	0.185744	0.104311	-0.0618916	-0.0411852	0.0230204	0.0374649	0.0835243	-0.0494246	0.106467	-0.0361164	-0.0215792	0.0572627	0.0164116	0.0352454	0.0190734	0.063214	-0.00422092	0.110618	0.0934322	0.0762306	0.0512842	-0.0105975	-0.0125656	0.056382	0.0826318	-0.0943146	0.0278715	-0.0110293	0.0584098	0.0826846	-0.0225182	-0.0575775	0.0566003	-0.0528544	-0.0145362
Undibacterium	-0.0616009	0.0584213	0.0333249	0.0586257	-0.00586059	0.00756161	0.0240693	0.108649	0.00914348	0.167252	-0.0341022	0.0713623	-0.00431486	0.0714384	0.00755927	0.0627732	0.0524682	0.183285	0.0423102	0.00492581	0.0453699	-0.00123471	0.104878	0.0646162	0.0228771	0.0949213	0.0825105	0.0624047	0.0439641	0.028219	-0.00158733	-0.022313	0.137797	0.0195812	0.0139397	0.0982511	-0.0280832	0.00218975	0.019372	-0.00420414	0.0555618	0.0259824	0.0826116	0.0410256	0.0414676	-0.0585914	-0.00342293	0.0544787	0.0690271
Tetragenococcus	-0.00675628	0.0341933	-0.0517151	0.0499846	-0.0273638	0.0110605	-0.00621614	0.0802376	-0.013004	0.0957508	0.0254223	0.0402689	0.105773	-0.0421273	-0.0712046	0.00166639	0.0940098	-0.0370616	-0.0678084	-0.0511825	0.0372318	0.0198892	-0.0365938	0.00283679	0.00151114	-0.0682477	0.0301772	-0.00185983	-0.0299188	0.00363858	0.00517628	0.00183271	0.165019	0.000564808	-0.0897719	0.013217	0.0863731	0.0820075	-0.0390837	0.0496839	0.0192319	-0.0457622	-0.0232406	-0.00504775	-0.0150592	-0.0208941	-0.0783309	-0.0093539	0.0119955
SAR92_clade	-0.0129361	-0.0109407	-0.0268908	-0.0268544	0.0677923	-0.0386222	-0.0915466	-0.0657668	0.0770857	-0.0824132	-0.119478	-0.116527	0.118202	0.0384735	0.21861	0.188683	-0.146771	-0.0391672	-0.0551294	-0.0158256	0.149608	-0.143062	0.278837	-0.0835656	0.0504302	0.0672306	-0.025013	-0.0527936	0.000969707	0.0718832	0.000295812	0.127981	0.101626	0.0149183	0.0682055	-0.00601373	-0.00814064	0.0250205	0.0674749	-0.163839	-0.0605103	-0.0688205	-0.00196159	-0.00856927	-0.0869232	-0.0601621	0.10984	-0.113683	-0.143416
Nubsella	-0.0185434	-0.0845085	0.0170486	-0.0371651	0.0811726	-0.0973169	-0.0339745	-0.0128542	0.107958	-0.115061	-0.0334609	-0.0463823	0.0306749	0.0359106	0.210653	-0.0113819	-0.10625	-0.0411852	-0.0547209	0.00390141	0.0901046	-0.0740228	0.167287	-0.0702366	0.00995025	0.0304308	-0.0137024	-0.0362391	-0.017179	0.00666754	0.0022659	0.118932	-0.00328006	0.0855323	0.0612516	0.103342	-0.0129729	0.105263	0.0382472	-0.0927819	-0.064494	-0.0223633	-0.102458	-0.0181657	-0.0566838	0.0305393	0.14774	-0.0450991	-0.0955705
Longimonas	0.0296505	-0.152663	-0.0916383	-0.066808	-0.0366287	-0.0911352	-0.0547891	0.0736841	0.119366	-0.0559955	-0.104181	-0.142705	-0.0846311	-0.0411003	0.22966	0.16212	0.0188595	-0.0337021	-0.0672341	-0.0576314	-0.0184145	-0.122199	0.125399	-0.054479	0.0857155	-0.0480855	-0.00959118	-0.101384	-0.0666145	-0.00206559	-0.0789855	0.0462664	0.0135275	-0.0403048	0.171447	0.186854	-0.0325189	-0.0313152	-7.01e-05	-0.142424	-0.103059	0.0807735	-0.048434	-0.136606	-0.119014	0.0682792	0.138187	-0.0685176	-0.107371
Mesorhizobium	-0.0269561	-0.0650351	0.0585861	0.0884358	0.0151561	0.0213203	-0.0101243	-0.0163584	0.0271518	0.0220834	0.0508112	0.0247707	0.0570458	0.0497466	0.0638724	0.0517276	-0.0179919	0.0234992	0.0308484	0.00414459	0.0309899	-0.0376384	0.0275329	0.024256	0.0923749	0.0491999	-0.00729667	0.115622	0.0228866	-0.0091943	0.0619762	0.0409541	0.0564411	0.0901924	0.0188422	0.050421	-0.00414894	-0.103928	-0.129113	-0.0248881	0.0814044	0.021154	-0.0309759	0.0796309	0.124817	-0.0332748	0.0605808	0.014708	0.108067
Chryseomicrobium	-0.139254	0.107592	0.0788473	0.126353	0.0281915	0.107609	0.087693	0.124779	-0.0486849	0.128686	0.0865353	0.0149466	-0.146298	0.0588597	0.0152758	0.0781575	0.0783214	0.0171722	0.0054716	0.122221	0.0435026	0.114395	0.0321034	0.114869	0.0941293	0.11144	0.156634	-0.0284811	0.0972173	0.0725422	0.0848028	0.082105	0.111936	0.0302532	0.00850073	0.0882984	-0.0401568	-0.106873	0.115408	0.179965	0.0871975	0.114023	0.0817422	0.0988301	0.108025	-0.0440258	0.0289965	0.11907	0.131976
Bosea	-0.0995294	0.0349017	0.107731	0.100385	0.0276328	0.0684601	0.0434091	0.14874	0.00630068	0.10387	0.0225297	0.00656719	-0.114004	0.0212521	0.0613882	0.0017813	0.127853	0.164108	-0.100304	0.0907249	0.0923476	0.0802196	0.0184814	0.0700676	0.00350001	0.0695056	0.0995626	0.0502917	0.0565386	0.0843266	0.0572096	0.103729	0.0890312	0.0766773	0.116973	0.0746432	0.0590137	0.0847259	0.0840063	0.00304736	0.106993	0.10525	0.152302	0.0151808	0.0439252	-0.0428456	-0.000726882	0.0495683	0.102072
Gramella	-9.93e-05	-0.0999678	0.082435	0.0585091	0.054072	-0.101021	-0.0398502	0.00684293	0.0637188	-0.0247837	-1.34e-05	-0.0291355	0.0335059	0.133208	0.0884617	0.143283	-0.0102009	-0.028713	-0.0391139	0.0848172	0.0109372	0.0109791	0.130411	-0.0773812	-0.0290512	0.0876415	0.0358799	0.0858471	-0.0302451	-0.00345094	9.18e-05	-0.0095498	0.0244623	0.0637823	0.0845147	0.101498	0.0646328	-0.0799359	0.0761966	0.0080806	0.0642821	-0.00843507	-0.067477	0.0126663	-0.0303056	0.00497445	0.139086	0.0293128	-0.00137948
Desulfomicrobium	0.0261499	0.012865	0.0640532	-0.00589887	-0.0879986	-0.0256617	0.0111104	0.0401491	-0.0607528	0.113531	0.0353385	0.0634757	0.0538726	0.0842007	0.0376898	0.0283227	-0.0374619	0.374875	-0.0125166	-0.0391727	-0.0561557	-0.0382853	0.0602409	0.0703512	0.0655897	0.0843614	-0.0541054	-0.0600425	0.0573725	-0.0231159	0.0485791	0.0273728	0.175732	-0.0133057	0.0451967	0.0533083	-0.0952415	0.0425453	-0.0649298	-0.0466328	-0.0653908	0.0491219	0.108397	0.0409052	0.0884409	0.0358781	0.0102556	-0.0513057	0.125339
Adhaeribacter	-0.0709492	-0.17181	0.18532	-0.0214326	0.269533	-0.278053	-0.0705423	-0.232673	0.300286	-0.406569	-0.000499861	-0.112058	0.106588	0.110905	0.559991	0.0504622	-0.303495	-0.00990057	-0.162459	0.109627	0.0841273	-0.115937	0.460231	-0.210328	-0.160584	0.0534921	0.00540259	-0.12403	-0.0378558	0.0178436	0.0307854	0.260815	0.0279301	0.179154	0.214625	0.116996	-0.0509975	0.308458	0.177882	-0.284696	-0.127308	-0.122669	-0.359426	0.00259963	-0.110999	0.194844	0.331795	-0.0873354	-0.276179
Thiomicrorhabdus	-0.140725	0.0883912	0.0776333	0.0862596	0.0653256	0.113312	0.0885255	0.121422	-0.041307	0.122654	0.0536239	0.049533	-0.066121	0.0320733	0.193817	0.0217543	-0.0182595	-0.0337021	0.0334479	0.176185	0.0748615	0.0443372	0.150132	0.0678951	0.0302095	0.116552	0.0828279	0.0603896	0.0919158	0.129119	0.0261827	0.0679762	0.208026	0.0226765	0.102491	-0.00288283	-0.0478855	0.0807538	0.0787553	0.0206343	0.0210225	0.116529	0.111986	0.159125	0.0941959	-0.133977	0.0440536	0.0754035	0.111943
Rickettsiella	0.0396256	-0.0756552	-0.0994147	-0.0632236	0.0475125	-0.101365	-0.0683964	-0.0191572	0.0924325	-0.0228586	-0.0836021	0.0225979	0.115059	0.0233025	-0.0139577	0.134625	-0.0466207	-0.0300282	0.121089	-0.0410812	-0.0400039	-0.061509	0.0857475	-0.145659	-0.00919922	0.00252131	-0.0575944	-0.0174422	-0.11736	-0.0905504	0.0428696	-0.00429556	0.0887679	-0.0568015	0.00931116	0.0365302	0.102861	-0.119769	-0.116481	-0.0442757	-0.0521247	-0.0160452	-0.0461936	-0.0180921	-0.11795	-0.057107	0.0627236	-0.0240957	-0.161086
Lentimonas	0.0716243	-0.143469	-0.0634826	-0.0758977	-0.0675963	-0.103359	-0.109263	-0.0211686	0.0671996	-0.123938	-0.0826362	-0.132537	-0.0560568	-0.0835054	0.206873	0.0438872	-0.0282541	-0.0300282	-0.148673	-0.0900647	-0.0340731	-0.150463	0.0782106	-0.0483399	0.0766549	-0.0433609	-0.02595	-0.0764909	-0.0880558	0.00632091	-0.0807641	0.0294698	-0.00366437	-0.0477642	0.116759	0.164198	-0.0736542	0.0103874	-0.0116166	-0.172717	-0.122334	0.0128334	-0.068842	-0.0594392	-0.153127	0.102353	0.122482	-0.134087	-0.121588
SWB02	0.0214699	-0.0198684	0.0244673	0.0511974	-0.0257504	0.0117509	0.0712426	0.154955	0.0345092	0.112212	0.0166744	0.063338	-0.0687389	0.00993987	-0.0380382	0.102471	0.115341	-0.0325175	-0.00980678	0.0303689	-0.0235261	0.0328627	0.0137256	0.0237123	0.0495288	0.0657927	0.046678	0.0725471	0.0102919	-0.0103225	0.0667097	-0.0227571	-0.0253071	0.00917484	-0.00566977	0.0541406	-0.000123881	-0.0763119	0.0170414	0.0455157	0.0954348	0.0595975	0.0104956	0.0419439	0.0783304	-0.00403087	-0.0237021	0.00385775	0.0826332
Marinococcus	-0.0252489	-0.0047623	0.158683	0.00390659	0.0378241	-0.0585137	-0.048724	-0.000165118	0.116181	-0.119281	0.0320987	-0.0555495	-0.0620229	0.0358305	0.140207	-0.0191839	0.0127802	-0.0337021	-0.105043	0.0953457	-0.0257519	0.00330476	0.10573	0.0302547	-0.0147907	-0.0378519	0.0309276	0.0259022	0.107104	-0.019691	-0.0567609	0.0265532	-0.0422828	0.0508573	0.0524687	0.00987463	-0.0373684	0.0749775	0.0999255	-0.0378448	-0.0164528	-0.103831	-0.0120068	-0.0498318	-0.0336202	0.0553282	0.131562	0.00337518	-0.0735584
Fibrobacter	-0.311048	-0.0319451	0.304405	0.219354	0.307726	0.0113794	0.183115	-0.0814984	0.0875598	-0.113375	0.110506	0.0181069	-0.119719	0.267411	0.595147	0.0524167	-0.0926097	0.00850977	-0.0620341	0.330271	0.236968	-0.0280427	0.396297	0.156808	-0.155348	0.285587	0.10316	-0.0159987	0.141608	0.294547	0.176731	0.415357	0.19358	0.291977	0.249526	0.155051	-0.095161	0.312032	0.231859	-0.124519	0.0231239	0.102032	-0.104993	0.125833	0.189092	0.00591426	0.324913	0.120355	0.00646645
Ulvibacter	-0.0478078	-0.0129659	-0.0016434	0.0184815	0.129141	-0.0432134	0.0142218	-0.0822294	0.0201737	-0.0934948	-0.0625474	0.0289885	0.139266	0.0552946	0.137414	0.120926	-0.113823	-0.0421653	-0.0137351	0.0204439	0.0978259	-0.0718931	0.2034	-0.0688212	-0.1091	0.112763	-0.00910497	-0.01216	-0.0120919	0.0382091	0.0608285	0.128063	0.0526703	0.084879	0.0482158	-0.0138109	0.0113314	0.0289532	-0.00439037	-0.201541	-0.0142329	0.0260642	-0.0706874	0.0282333	-0.0015898	-0.0349421	0.106707	-0.0528527	-0.035311
Gulosibacter	-0.0186291	0.0616823	0.0746502	-0.083495	-0.0705934	-0.0450608	-0.0672027	0.0528251	0.060783	0.0204629	0.00212316	-0.110657	-0.0248205	0.10777	0.144773	-0.0216663	-0.0573513	0.249202	-0.0401564	0.0223159	-0.0214715	-0.0668134	0.249013	-0.0237427	0.0597406	0.0109478	0.0224306	-0.173322	0.189342	-0.0722952	-0.0360825	0.0698677	0.0762064	-0.0355593	0.112608	0.0334382	-0.081717	0.0319715	0.0777959	-0.0268212	-0.137958	-0.00392666	0.00586641	-0.0230363	-0.0338266	0.0382852	0.0401579	-0.100725	-0.0519018
Edwardsiella	-0.0452278	-0.0186024	-0.0167527	0.0447582	-0.0320344	0.0802389	0.0994729	0.0298742	0.00319768	0.0254761	0.0138836	0.060657	-0.0253241	-0.0512309	0.0784511	-0.0405114	0.130606	-0.0391672	0.122631	-0.00438225	-0.0702783	0.0406055	-0.0273807	0.0159878	0.0560471	0.00745411	-0.0221493	0.0452763	-0.0350913	-0.0808385	0.081432	-0.0696841	0.0244488	-0.0232382	-0.0168487	0.163416	0.0324625	-0.0946427	-0.0385897	-0.0171375	0.0312733	0.0295775	-0.0023126	0.022295	0.0543508	-0.0703373	-0.0428882	0.023517	0.0984062
Cloacibacterium	-0.0659856	0.0849174	0.0996602	0.0556688	-0.0145109	0.119072	0.0155136	0.162628	-0.0697304	0.0971651	-0.0545889	0.109647	-0.00886446	0.0259628	0.0341771	0.0163048	0.0631474	0.26455	-0.013269	0.0649689	0.0595361	-0.0014812	0.0912929	0.111143	-0.026902	0.0831385	0.00779882	0.0376961	0.11924	0.0347273	0.093225	0.060372	0.102031	0.0890429	0.0387092	0.0297953	-0.0239521	0.0482185	-0.00965322	-0.0656675	0.0647138	0.0853775	0.111795	0.00874353	0.129753	-0.0198488	-0.0238366	-0.0180593	0.169469
Blastomonas	0.00382419	-0.0634338	0.0708235	0.0379265	0.0429836	0.000208915	-0.0170825	0.0353995	0.0704686	-0.0814464	-0.0620478	-0.0229563	0.087699	0.00659749	-0.00833283	0.0265082	-0.00540421	-0.0312945	-0.0246916	0.0132809	0.0745244	-0.0533279	0.036647	-0.00333091	-0.0482827	-0.0235047	-0.021446	0.066176	0.00172173	0.0267903	-0.0102749	0.0734814	-0.00507865	0.0895656	-0.00398334	-0.0017864	0.0480451	0.0601634	-0.0335453	-0.0601038	0.030332	-0.0341106	-0.000625477	-0.00588164	-0.0371352	0.0107371	-0.00592114	-0.014788	-0.035429
Acidaminobacter	-0.0194982	0.0724741	-0.0853457	-0.0295391	0.085148	0.00822243	0.0281651	0.0539787	0.0476989	-0.00172175	-0.0666882	0.0142751	0.0593355	-0.0164915	-0.0140037	0.0563581	0.0795571	-0.0411852	0.103142	-0.0979892	0.0644588	-0.0445792	-0.0304551	0.00471695	0.0335967	-0.0850183	0.0101824	-0.091445	-0.150534	-0.0223227	0.133487	-0.0532436	0.0637486	0.00280483	-0.163284	-0.00141511	0.032998	-0.113588	0.0323782	0.0164981	0.0241829	-0.122163	0.0249715	0.0624616	0.00604282	-0.0183585	-0.0809364	-0.0237593	-0.0412083
Dethiosulfatibacter	0.0144736	-0.0499256	0.0360457	0.0465043	-0.0764541	0.00311232	0.0397789	0.139699	0.00811458	0.136925	-0.0271547	0.0226772	-0.0151866	0.0934386	0.0102974	-0.0211416	-0.0401726	-0.0325175	-0.0239344	-0.0634711	0.0825592	-0.0457806	0.0518454	0.130795	0.174275	0.0817391	0.061303	-0.0168928	-0.0181255	0.124105	-0.0168025	0.0299933	0.0853931	-0.0190504	-0.0425575	0.086189	-0.140693	0.0536616	-0.0398273	-0.0560866	-0.00503507	0.0395033	-0.00768092	-0.0319827	0.103559	0.105093	-0.0389079	0.00645313	0.0462027
Ercella	-0.0664465	0.0113092	0.0685532	0.039282	0.147595	-0.0342915	-0.0668624	-0.0568697	0.0398202	-0.126737	0.00125989	-0.0260862	0.0782838	0.0829739	0.159745	0.0580264	-0.0959999	0.0417438	0.0419564	0.039093	0.109717	-0.0380789	0.199432	-0.161295	-0.0933902	0.0354441	0.0202044	0.0223444	0.0185897	-0.00286573	-0.0232434	0.0338228	0.0575318	0.0989296	0.0316157	0.0197821	0.0430531	0.0392668	0.0978746	-0.0891902	-0.0101408	-0.0309457	-0.0669861	-0.0724622	-0.0786303	-0.0250254	0.078182	0.0188088	-0.0299582
Lentibacillus	0.0185979	0.0434794	-0.106406	0.0220762	0.0868006	-0.0665038	0.0260808	0.0706334	-0.0267196	0.0333437	0.0403453	0.00125	0.0370661	-0.077379	-0.154442	0.0349739	0.0133373	-0.0312945	0.109096	-0.0284946	0.00269814	0.0908039	-0.112837	-0.134601	0.146173	-0.0433564	0.101102	-0.0589004	-0.107984	-0.0629196	-0.0761786	-0.124551	0.0062215	-0.110569	-0.13835	-0.0433475	0.0424326	-0.111732	0.0819496	0.0936647	0.108007	-0.0230548	0.0889614	0.0714461	-0.0903258	-0.0868653	-0.0174818	0.0204226	0.00533891
Trichococcus	0.0573471	-0.0523969	-0.00087421	1.91e-05	-0.0660052	-0.0248997	-0.0353337	0.102183	0.0342112	0.130569	-0.00629572	0.00684858	-0.0706952	0.027061	-0.0440048	0.122089	0.0986346	0.0802673	0.085499	0.0235086	-0.0289808	0.0452004	-0.0672265	0.042184	0.0918032	-0.0360039	-0.0438889	0.0458358	0.0565547	-0.0761181	-0.0133372	-0.0761751	0.0503165	0.0289682	0.0273719	0.132255	-0.0276529	0.0459193	-0.042957	0.0294496	0.0239045	0.0105546	0.0574422	0.0331372	0.0604176	-0.0130533	-0.00703818	0.0195897	0.128566
Xanthomonas	-0.123139	0.0808385	0.106594	0.156279	-0.0154235	0.0718744	0.0789282	0.180609	-0.0765648	0.101112	0.0575494	0.0534412	-0.0898847	0.0910317	-0.0161843	-0.0853925	0.153178	0.142365	0.0135305	0.102962	0.102665	0.0391733	0.0803653	0.133871	0.0546657	0.168604	0.168995	0.0619126	0.0131833	0.149126	0.0225668	0.135257	0.0541254	0.0870129	0.124656	0.10792	0.0251569	0.0118356	0.0743133	0.000943763	0.0906649	0.0694472	0.0881488	0.0598911	0.0624268	-0.0463833	-0.0757913	0.0790624	0.136286
[truncated: 606 more columns]

## Sheet: F. Spearman's pvalue
Spearman's pvalue
	Prevotella_9	Bacteroides	Butyricimonas	Faecalibacterium	Roseburia	Lachnoclostridium	Subdoligranulum	Cellulosilyticum	Prevotellaceae_UCG_001	Clostridioides	Coprobacter	Blautia	Megamonas	Coprococcus_1	Proteiniphilum	Alteromonas	Ruminiclostridium_6	Georgenia	Bifidobacterium	Ruminococcaceae_UCG_014	Lachnospira	Ruminococcaceae_UCG_005	Psychroflexus	Ruminococcus_torques_group	Bacillus	Lachnospiraceae_ND3007_group	Alistipes	Eubacterium_ruminantium_group	Enterococcus	Romboutsia	Anaerostipes	Clostridium_sensu_stricto_1	Sphingomonas	Lachnospiraceae_UCG_004	Escherichia_Shigella	Dialister	Ruminococcus_2	Holdemanella	Barnesiella	Ruminococcaceae_UCG_010	Lachnospiraceae_UCG_001	Eisenbergiella	Lachnospiraceae_UCG_003	GCA_900066575	Eubacterium_hallii_group	Alloprevotella	Libanicoccus	Christensenellaceae_R_7_group	Butyricicoccus
Prevotella_9	0	8.9e-29	4.19e-13	1.98e-79	7.03e-53	9.19e-35	4.88e-52	0.138307	8.48e-05	0.000299181	9.4e-11	1.05e-21	1.56e-12	1.03e-08	8.92e-05	0.565811	9.32e-23	0.985179	0.0375185	3.29e-32	3.54e-47	5.2e-11	0.0271698	1.5e-24	9.61e-06	7.55e-43	3.05e-35	0.00238684	0.000306201	5.74e-51	3.16e-21	2.1e-46	0.00119197	1.44e-45	2.95e-07	2.02e-06	1.57e-06	0.874542	3.35e-15	0.0718335	6.56e-24	1.35e-15	0.000406858	0.0184483	5.45e-22	6.1e-31	0.48916	1.27e-33	7.57e-25
Bacteroides	7.09e-31	0	0.190217	1.93e-08	8.25e-09	5.04e-29	1.7e-08	0.181859	1.91e-05	9.15e-05	0.120983	4.88e-07	0.0204535	0.169726	0.213925	0.995563	8.26e-12	0.156554	0.0168554	0.00300199	2.61e-23	0.344765	0.909027	3.35e-10	0.0598267	7.21e-05	6.96e-14	0.937914	0.217365	2.47e-10	9.15e-08	0.000216611	0.472475	2.59e-06	0.30456	0.0127447	0.893609	0.00183588	2.39e-05	0.929749	0.00778257	2.7e-09	2.91e-07	0.937023	0.0503816	1.24e-25	3.53e-07	0.00241569	1.13e-07
Butyricimonas	1.1e-14	0.0665386	0	7.37e-14	0.000598466	0.904077	2.94e-05	0.71023	0.79306	0.124786	2.2e-20	0.0799059	2.5e-06	6.56e-09	2.8e-08	0.807178	0.00828912	0.737772	0.273641	8.5e-30	0.34409	6.84e-14	1.3e-05	1.54e-10	0.0227025	2.61e-08	4.92e-24	3.03e-10	9.74e-14	4.17e-05	0.685456	3.62e-11	0.164282	5.66e-19	6.54e-05	6.69e-06	0.288044	5.37e-09	1.39e-17	0.00248172	9.33e-05	0.0176638	0.972748	0.0732823	1.91e-11	0.653334	0.549856	8.91e-18	1.4e-08
Faecalibacterium	9.91e-83	8.95e-10	1.81e-15	0	2.83e-31	1.62e-17	1.27e-31	0.149943	6.03e-08	0.000419528	4.1e-18	3.57e-13	1.16e-05	1.87e-13	0.508444	0.481761	1.74e-18	0.912982	0.0646479	3.35e-26	1.33e-31	1.12e-12	0.720541	4.79e-32	0.0174781	6.07e-54	1.56e-34	0.000715465	0.0235981	2.61e-36	1.32e-11	9.93e-23	0.0079876	7.15e-38	0.0308189	3.88e-06	2.46e-10	0.831752	1.45e-07	0.071337	4.56e-35	0.00199242	1.43e-06	1.66e-07	3.94e-21	2.69e-14	0.981704	1.15e-40	8.77e-38
Roseburia	1.63e-55	3.63e-10	6.55e-05	1.95e-33	0	6.51e-08	9.26e-27	0.472724	0.0740743	0.0179182	0.00300939	4.32e-14	0.211383	0.000144209	0.00122456	0.289128	0.000386098	0.542383	9.32e-05	1.17e-14	2.65e-47	0.0190089	0.0852766	0.183636	5.44e-07	3.22e-08	6.24e-08	0.00606056	0.729796	7.93e-12	5.97e-16	1.07e-11	0.274594	3.52e-35	0.751975	0.374322	6.61e-13	0.244065	6.29e-07	0.994858	5.5e-23	0.145257	0.920327	0.00069525	1.47e-08	6.58e-24	0.601877	9.84e-13	9.15e-07
Lachnoclostridium	5.32e-37	3.96e-31	0.796875	2.85e-19	3.26e-09	0	5.77e-11	0.000164208	1.02e-11	1.6e-08	0.961014	5.35e-07	0.000196486	0.478797	0.123126	0.803432	1.96e-19	0.485851	0.775241	9.86e-07	8.25e-32	0.47629	0.408851	5.22e-21	0.212047	3.89e-10	5.84e-05	0.000830265	0.00189254	2.86e-33	2.31e-12	1.02e-17	0.216871	1.01e-15	3.83e-05	0.153523	0.0186566	0.00833917	0.381813	0.176292	2.89e-15	2.04e-14	2.05e-14	0.267069	2.99e-13	1.64e-28	7.87e-05	0.000426932	3.58e-19
Subdoligranulum	1.19e-54	7.83e-10	2.33e-06	8.56e-34	8.37e-29	1.93e-12	0	0.863858	2.89e-05	0.0212201	1.1e-11	2.61e-18	2.43e-08	5.05e-08	0.00532049	0.612846	3.7e-23	0.872181	0.00138497	5.38e-15	1.79e-16	7.73e-11	0.737493	4.33e-19	0.00417053	3.67e-23	6.32e-15	0.00361918	0.199872	6.51e-24	5.84e-25	2.19e-17	0.189222	1.54e-20	0.00677752	2.14e-06	1.76e-05	0.155196	0.0112378	0.599643	2.72e-12	8.97e-13	0.000178929	0.0295355	1.67e-20	3.1e-15	0.795674	4.17e-19	1.18e-22
Cellulosilyticum	0.0434568	0.0626031	0.475795	0.04831	0.242943	1.55e-05	0.709465	0	0.367333	8.58e-10	0.135861	0.87491	0.107938	0.60562	0.00104291	0.0377374	2.93e-07	0.661615	0.495871	0.42413	0.0511348	0.0479257	0.884938	0.309644	0.34008	0.615085	0.0594077	0.239629	0.230789	0.00886539	0.397281	0.853473	0.0382567	0.542799	0.247484	0.0299745	0.851628	0.801336	0.0688036	0.00131021	0.000136269	0.0106795	0.00498387	0.791588	0.620415	0.0338028	0.133511	0.291011	0.220088
Prevotellaceae_UCG_001	7.46e-06	1.46e-06	0.587992	3e-09	0.0194146	3.13e-13	2.29e-06	0.166828	0	0.00114927	0.473854	0.298697	0.973644	0.217953	0.0155036	0.917012	8.57e-05	0.855577	0.234125	0.0494713	4.29e-07	0.108827	0.029389	2.91e-08	0.916161	2e-06	0.0444956	0.458011	0.129404	3.87e-06	0.21968	0.139919	0.808023	0.0163229	0.897304	0.631676	0.110106	0.423145	0.734647	0.202088	2.68e-06	0.030169	2.15e-10	0.0615937	0.000383686	1.55e-07	0.00398862	0.0115001	2.9e-09
Clostridioides	3.01e-05	8.11e-06	0.0379623	4.39e-05	0.00338578	7.36e-10	0.00414395	3.32e-11	0.000137729	0	0.139016	0.000264416	1.85e-06	0.0847942	0.00176852	0.257013	3.53e-15	0.155428	0.830478	0.103711	0.368601	0.000769614	0.135299	6.2e-12	0.0109101	5.97e-07	7.52e-05	0.00379175	2.9e-07	3.56e-05	0.364847	0.0817176	0.0037635	0.57435	0.0217979	0.0249791	0.342598	0.404013	0.396007	5.52e-07	0.00254791	7.46e-14	1.5e-07	0.877541	1.87e-05	0.000246263	0.0383622	0.000691427	2.31e-10
Coprobacter	3.21e-12	0.0364591	3.05e-22	6.85e-20	0.000413982	0.931252	3.37e-13	0.0424644	0.243829	0.0437405	0	0.630684	3.73e-05	0.0090353	0.00720993	0.314998	9.91e-07	0.770649	0.863555	1.83e-16	0.909027	1.6e-22	0.658291	4.39e-07	0.98023	7.07e-09	1.55e-26	2.78e-05	1.25e-06	0.050082	0.607478	7.76e-05	0.891658	7.52e-05	0.0312074	0.0719421	0.0227502	0.126817	6.08e-11	9.92e-07	0.0359839	0.0297463	0.631292	0.115225	0.000133672	0.291062	0.0916219	1.55e-25	6.56e-07
Blautia	1.31e-23	2.8e-08	0.0213742	9.34e-15	1.04e-15	3.09e-08	4.29e-20	0.7321	0.124109	2.62e-05	0.387206	0	0.5616	1.85e-05	0.215047	0.656722	0.00017215	0.830167	0.332755	0.000926784	3.83e-09	0.00047943	0.224778	6.86e-11	5.42e-06	1.05e-24	0.00749645	0.000399246	0.722745	7.2e-07	2.43e-41	0.000261455	0.0318155	3.54e-13	0.934222	0.342464	0.0271084	0.794292	0.905938	0.449285	2.31e-07	1.93e-07	0.0958252	0.022336	4.66e-40	5.17e-10	0.00238481	8.03e-06	4.36e-23
Megamonas	4.36e-14	0.00396741	1.62e-07	8.46e-07	0.0767766	1.88e-05	1.15e-09	0.0315145	0.95387	1.17e-07	3.02e-06	0.319323	0	0.284717	3.77e-05	0.848597	9.08e-14	0.67315	0.877901	1.69e-07	0.0141048	0.0134751	0.480888	3.07e-11	0.320219	0.00102735	0.000157287	0.273098	1.81e-06	1.53e-05	0.00215852	1.14e-05	0.655753	0.000509168	1.98e-05	7.35e-05	0.0201013	0.328411	1.56e-07	0.0283264	0.00306239	2.2e-13	0.0756047	0.592787	0.0533522	0.0440116	0.00165292	6.03e-05	2.96e-06
Coprococcus_1	4.6e-10	0.0569891	2.85e-10	4.77e-15	1.34e-05	0.247836	2.49e-09	0.361656	0.0800538	0.023059	0.0014954	1.41e-06	0.115866	0	0.203373	0.117124	0.125378	0.631152	0.104074	8.18e-10	0.00109294	0.00211084	0.0753034	3.8e-08	0.0405919	3.64e-19	0.0129371	0.0580535	0.00591882	4.74e-10	0.000548432	3.29e-10	0.234798	4.6e-11	0.0353288	1.2e-06	0.000599705	0.00176483	0.22737	0.0981801	4.39e-05	0.878496	0.665394	0.00507324	2.31e-17	0.964046	0.269468	2.58e-09	1.24e-07
Proteiniphilum	7.89e-06	0.0780218	1.33e-09	0.272243	0.00014797	0.0373032	0.000800738	0.000123352	0.00284239	0.000225143	0.00114468	0.0786023	3.05e-06	0.0728646	0	0.865741	0.196248	0.840146	0.0113197	7.58e-07	0.410396	0.152047	6.64e-23	0.0358397	0.640367	0.0282923	0.480112	0.862259	2.34e-07	0.225386	0.381901	8.76e-12	0.0269984	0.000331042	1.72e-13	9.8e-07	0.000590912	1.16e-06	0.000578752	3.15e-06	0.17117	0.539885	0.00782552	0.891237	0.0824894	0.153554	1.61e-12	0.887852	0.595734
Alteromonas	0.323441	0.992007	0.610653	0.250099	0.118407	0.604574	0.368992	0.00836905	0.830717	0.100348	0.133886	0.414266	0.681849	0.0349866	0.713457	0	0.862598	0.983156	0.972714	0.772411	0.271699	0.957749	0.483995	0.833723	0.785522	0.449466	0.954013	0.550075	0.866503	0.662446	0.942157	0.916161	0.467652	0.816121	0.767862	0.0974766	0.568766	0.748165	0.64507	0.928525	0.458613	0.378068	0.634456	0.411396	0.866519	0.587305	0.44474	0.916161	0.730792
Ruminiclostridium_6	1.08e-24	2.5e-13	0.00134969	2.81e-20	4e-05	2.93e-21	4.18e-25	1.62e-08	7.54e-06	7.58e-17	6e-08	1.63e-05	2.25e-15	0.0382086	0.069446	0.707605	0	0.861039	0.841202	6.38e-10	4.98e-05	5.12e-13	0.0473329	2.8e-15	0.414841	1.05e-09	2.09e-12	7.11e-05	0.00131028	1.52e-11	7.15e-09	3.69e-06	0.10206	7.24e-11	0.00464916	9.24e-08	1.4e-05	0.00014843	0.00813442	7.45e-12	6.32e-15	2.3e-13	8.54e-15	0.621895	6.5e-07	1.61e-16	0.104864	5.42e-20	8.61e-16
Georgenia	0.973809	0.0511684	0.510573	0.820182	0.301735	0.253529	0.725692	0.420189	0.69403	0.0506859	0.555062	0.648052	0.433106	0.387635	0.665859	0.970362	0.703182	0	0.859296	0.713954	0.783128	0.902175	0.072427	0.46697	0.65687	0.782925	0.927197	0.542977	0.0754083	0.534258	0.99646	0.490505	0.0837688	0.703724	0.105009	0.184866	0.983205	0.703424	0.594388	0.430718	0.476476	0.245978	0.135212	0.532364	0.288729	0.9837	0.193499	0.351555	0.0414072
Bifidobacterium	0.00831122	0.00314378	0.109577	0.016359	8.29e-06	0.561778	0.000170399	0.261659	0.0882456	0.6485	0.708955	0.144765	0.738032	0.0300664	0.00195255	0.952253	0.668147	0.699652	0	0.153803	0.929749	0.0222636	0.0361474	0.00362208	0.766014	0.973212	0.504705	0.0128441	0.131765	0.0309276	0.255956	0.0179706	0.366818	0.521061	6.1e-05	0.436903	7.69e-09	0.018688	0.824266	0.0285562	3.58e-07	0.60668	0.821768	0.0755182	0.446634	8.05e-06	0.662369	7.57e-05	0.237693
Ruminococcaceae_UCG_014	2.15e-34	0.000412708	6.38e-32	3.12e-28	2.65e-16	5.96e-08	1.18e-16	0.206249	0.0116952	0.0299219	3.49e-18	0.000107855	9e-09	3.16e-11	4.5e-08	0.557224	2.43e-11	0.480369	0.0499673	0	5.18e-09	7.45e-19	0.000111919	4.49e-08	0.398353	1.31e-19	4.57e-22	6.48e-11	1.48e-12	2.37e-15	2.49e-05	8.98e-19	0.468727	6.25e-22	2.22e-05	3.28e-06	8.74e-06	0.0434358	4.68e-16	1.03e-10	4.27e-25	0.00681429	0.21411	4.53e-05	1.14e-17	1.33e-05	0.137551	3.45e-32	1.03e-09
Lachnospira	1.13e-49	2.92e-25	0.151706	8.99e-34	8.33e-50	5.53e-34	3.41e-18	0.0121801	2.44e-08	0.167635	0.810024	1.61e-10	0.00253708	0.000130014	0.196314	0.108483	4.15e-06	0.573475	0.860317	2.22e-10	0	0.971561	0.051426	1.2e-13	0.0460704	4.18e-15	1.48e-05	0.22613	0.775929	2.21e-33	1.99e-18	1.18e-24	0.264515	1.64e-26	0.138151	0.35703	0.000919089	0.918705	0.000526092	0.248682	1.14e-22	0.000143713	6.95e-08	0.0740655	1.87e-13	5.13e-30	0.115437	9.35e-06	7.9e-14
Ruminococcaceae_UCG_005	1.73e-12	0.152163	1.68e-15	3.08e-14	0.00363431	0.245722	2.61e-12	0.0112541	0.0318482	8.73e-05	1.89e-24	5.1e-05	0.00240297	0.000275621	0.0492081	0.924829	1.36e-14	0.792994	0.00439898	1.17e-20	0.950459	0	0.187742	0.0267501	0.129322	2.51e-08	5.55e-31	1.02e-05	0.0052953	8.51e-05	0.940677	0.0661491	0.540114	0.028687	0.0815365	0.000980443	0.000726248	0.0569595	5.49e-15	1.74e-25	9.61e-06	0.00146294	0.000166848	0.130822	7.85e-08	0.119712	0.971317	2.01e-59	5.76e-06
Psychroflexus	0.0055976	0.809905	9.58e-07	0.4883	0.0232293	0.19516	0.509592	0.752415	0.00616265	0.0422239	0.416262	0.0835136	0.249404	0.0198144	7.64e-25	0.251966	0.0110798	0.0188821	0.00793747	1.01e-05	0.012268	0.0653525	0	0.406774	0.806992	0.0971598	0.421662	0.891434	4.65e-08	0.387106	0.351144	1.91e-09	0.00205439	0.0290025	1.22e-06	0.00343028	0.43277	1.86e-05	0.000144209	0.0800525	0.24765	0.827732	0.832119	0.753527	0.414452	0.594343	8.93e-05	0.470675	0.689142
Ruminococcus_torques_group	1.54e-26	1.23e-11	5.38e-12	3.16e-34	0.0633924	6.89e-23	6.66e-21	0.130681	1.39e-09	1.85e-13	2.5e-08	2.31e-12	9.92e-13	1.84e-09	0.00785401	0.654667	5.96e-17	0.23835	0.000512555	2.2e-09	3.02e-15	0.00549102	0.193721	0	0.441327	2.38e-36	4.7e-08	0.0515032	3.84e-09	1.74e-28	4.03e-12	8.92e-24	0.0472003	1.54e-18	0.000187851	0.00879535	0.674626	0.599014	0.0711046	0.739672	0.0006226	3e-10	1.7e-13	0.034423	8.61e-36	0.000226535	0.0379876	4.17e-09	8.09e-32
Bacillus	6.91e-07	0.0148301	0.00450193	0.00328337	3.15e-08	0.0771086	0.000602666	0.149214	0.828737	0.00186972	0.965219	3.73e-07	0.136985	0.00915334	0.397283	0.577224	0.199442	0.414431	0.548604	0.187904	0.0107127	0.039787	0.610449	0.219005	0	0.161282	0.951637	0.0560864	0.806378	0.177874	0.00762811	0.0421057	0.862405	2.05e-07	0.902175	0.911354	8.37e-07	1.22e-05	0.0494552	0.815002	0.165561	0.75359	0.600718	0.348549	0.0366916	0.242098	0.478606	0.130079	0.77471
Lachnospiraceae_ND3007_group	3e-45	6.23e-06	1.23e-09	1.32e-56	1.55e-09	1.44e-11	4.15e-25	0.37101	1.27e-07	3.47e-08	3.08e-10	1.07e-26	0.000121262	5.58e-21	0.00588644	0.225116	4.1e-11	0.573188	0.953174	1.94e-21	9.06e-17	1.19e-09	0.0275056	1.27e-38	0.0532302	0	2.26e-22	0.000200108	3.95e-05	6.29e-39	3.09e-13	5.43e-25	0.00229354	7.57e-21	3.18e-08	5.27e-06	0.103005	0.561369	0.000420681	0.961505	2.4e-13	1.55e-08	2.96e-10	8.46e-07	9.31e-35	1.01e-09	0.878472	6.92e-24	1.47e-24
Alistipes	1.72e-37	1.71e-15	5.22e-26	9.18e-37	3.11e-09	4.95e-06	1.4e-16	0.0146965	0.010253	6.54e-06	1.41e-28	0.0011978	1.47e-05	0.00228875	0.248804	0.915021	5.93e-14	0.852182	0.269094	5.57e-24	1.1e-06	3.9e-33	0.204447	2.31e-09	0.911001	2.7e-24	0	7.05e-05	0.00290816	4.27e-15	0.259876	7.45e-08	0.101716	2.8e-06	0.00021302	0.0435453	0.0511054	0.844524	3.91e-41	2.09e-05	1.83e-14	2.26e-06	0.0274662	0.0654001	7.42e-05	7.34e-11	0.867599	1.29e-42	4.61e-09
Eubacterium_ruminantium_group	0.000317276	0.878901	1.1e-11	8.03e-05	0.000934246	9.51e-05	0.000512077	0.0911078	0.23141	0.000539892	2.19e-06	4.15e-05	0.10928	0.0142832	0.706427	0.308806	6.14e-06	0.302354	0.00226839	2.18e-12	0.0842007	7.36e-07	0.766013	0.0122931	0.0136809	1.92e-05	6.09e-06	0	2.78e-06	0.0183809	0.866828	0.0755179	0.347691	0.000191038	0.376072	0.802221	1.12e-11	0.453292	0.610154	0.000923618	2.34e-11	0.209211	0.17817	0.0572696	3.66e-09	1.13e-05	0.096795	3.58e-05	0.000325206
Enterococcus	3.09e-05	0.0797448	2.42e-15	0.00471741	0.499683	0.000243087	0.071162	0.0865679	0.0398219	1.6e-08	7.69e-08	0.491393	1.14e-07	0.000908987	1.28e-08	0.714693	0.000159936	0.0198483	0.0407719	4.14e-14	0.562777	0.000796452	2.28e-09	1.61e-10	0.609459	3.22e-06	0.00039777	1.82e-07	0	0.0139698	0.692632	6.14e-13	0.202114	3.31e-05	1.13e-16	3.4e-05	0.0352076	1.03e-07	1.27e-05	8.18e-05	0.605677	1.67e-06	6.65e-05	0.754161	4.07e-06	0.0472528	0.120719	0.0234452	6.39e-07
Romboutsia	1.48e-53	8.86e-12	3.42e-06	1.4e-38	2.4e-13	1.77e-35	6.98e-26	0.00146082	2.6e-07	2.87e-06	0.0118725	4.26e-08	1.15e-06	1.77e-11	0.0838362	0.421043	4.76e-13	0.294444	0.00656356	4.99e-17	1.37e-35	7.48e-06	0.180201	1.41e-30	0.060705	2.97e-41	9.24e-17	0.00349005	0.00250796	0	1.27e-08	2.29e-48	0.0599013	4.66e-21	2.34e-06	1.94e-05	0.244016	0.00692034	6.83e-06	0.364971	5.33e-12	1.19e-10	4.87e-09	1.86e-05	8.33e-16	1.3e-08	0.702313	1.07e-13	7e-10
Anaerostipes	4.1e-23	4.68e-09	0.447059	4.09e-13	1.2e-17	6.57e-14	5.84e-27	0.187244	0.0809097	0.16524	0.363548	1.04e-43	0.000282845	5.93e-05	0.176685	0.888576	3.12e-10	0.993678	0.0997785	1.94e-06	3.24e-20	0.88428	0.156283	1.18e-13	0.00122286	8.04e-15	0.101914	0.715134	0.454883	5.76e-10	0	5.87e-10	0.127732	7.52e-19	0.205974	0.808842	0.49559	1.02e-05	0.210556	0.470929	3.02e-10	9.41e-05	0.180656	0.000354731	4.07e-25	9.22e-12	0.891658	0.00488096	1.3e-10
Clostridium_sensu_stricto_1	6.98e-49	2.1e-05	1.18e-12	1.15e-24	3.28e-13	1.76e-19	3.89e-19	0.690147	0.0441173	0.0219981	6.76e-06	2.59e-05	8.32e-07	1.2e-11	2.66e-13	0.826893	2.46e-07	0.257273	0.00339829	1.42e-20	1.2e-26	0.0168451	7.72e-11	9.67e-26	0.00957983	5.42e-27	3.76e-09	0.0198864	1.64e-14	6.78e-51	2.22e-11	0	0.0678747	2.74e-30	1.3e-19	5.31e-09	0.219844	5.55e-05	0.00139389	0.262032	0.000750783	1.79e-10	0.00182218	0.425085	2.51e-17	0.000211165	0.0263949	1.4e-09	3.9e-09
Sphingomonas	0.000143525	0.242684	0.0545857	0.00129184	0.110124	0.0795169	0.0660569	0.00851277	0.611786	0.000535291	0.767044	0.00679506	0.413288	0.0885947	0.00555435	0.238843	0.0293155	0.0227095	0.166491	0.239671	0.104412	0.299857	0.000267176	0.0110395	0.706975	0.00030345	0.0291909	0.154009	0.0722752	0.0148525	0.0391662	0.0173951	0	0.206756	0.104539	0.00115214	0.832515	0.731696	0.363893	0.578435	0.104804	0.0152765	0.486837	0.324723	0.0113952	0.0195264	0.375341	0.0821739	0.00206226
Lachnospiraceae_UCG_004	5.03e-48	1.68e-07	8.8e-21	3.56e-40	1.99e-37	2.05e-17	2.11e-22	0.302212	0.00302337	0.331438	6.53e-06	9.25e-15	5.46e-05	1.52e-12	3.37e-05	0.624157	2.44e-12	0.468333	0.282838	7.69e-24	1.5e-28	0.00598678	0.00606618	2.49e-20	1.11e-08	1.02e-22	1.83e-07	1.83e-05	2.65e-06	6.13e-23	1.18e-20	2.01e-32	0.0745234	0	0.000223729	2.28e-06	0.00595079	0.00535719	0.00357371	0.794303	8.89e-15	0.000662141	0.211832	0.000969452	1e-22	1.58e-08	0.62389	8.32e-13	3.09e-19
Escherichia_Shigella	1.63e-08	0.127628	5.61e-06	0.00653526	0.529413	3.11e-06	0.00106379	0.0952324	0.78137	0.00428416	0.00663562	0.868034	1.52e-06	0.0077191	4.36e-15	0.551549	0.000683803	0.0304166	5.19e-06	1.72e-06	0.0433962	0.0219349	7.46e-08	1.79e-05	0.792974	1.53e-09	2.06e-05	0.172583	2.11e-18	1.51e-07	0.0741471	1.93e-21	0.0302442	2.17e-05	0	3.43e-17	0.00228582	0.210269	7.32e-08	0.562351	0.187527	8.55e-11	0.000266573	0.00671091	0.0395189	0.13794	0.000471806	0.259906	0.00145338
Dialister	1.28e-07	0.00224801	4.68e-07	2.6e-07	0.171419	0.0498345	1.37e-07	0.00631622	0.388122	0.00504865	0.0187274	0.150676	6.37e-06	7.35e-08	5.93e-08	0.0276176	4.73e-09	0.0639724	0.215803	2.17e-07	0.160168	0.000115029	0.000481442	0.00144682	0.815498	3.62e-07	0.00998603	0.60242	2.73e-06	1.48e-06	0.613657	2.28e-10	0.000138099	1.47e-07	6.18e-19	0	0.0358952	0.0217506	0.0609694	0.121293	0.0635157	0.00153069	0.929096	0.721628	0.0310893	0.660635	0.000661274	0.000485095	7.85e-08
Ruminococcus_2	9.83e-08	0.772283	0.117774	8.85e-12	1.77e-14	0.00355284	1.33e-06	0.686901	0.0323196	0.150787	0.0045134	0.00558167	0.00388699	6.57e-05	6.45e-05	0.326095	1.03e-06	0.970436	3.37e-10	6.24e-07	0.00010681	8.17e-05	0.212809	0.434648	4.99e-08	0.0296717	0.0121709	3.43e-13	0.00768736	0.0933843	0.261448	0.0809877	0.652618	0.000914853	0.000302237	0.00786883	0	0.107885	0.343439	6.93e-05	1.99e-09	0.0331018	0.599619	0.879283	0.0931186	6.94e-06	0.309198	3.36e-11	0.279197
Holdemanella	0.73011	0.000234824	2.31e-10	0.65087	0.0934202	0.00135936	0.0505827	0.600962	0.205559	0.191808	0.0387925	0.590168	0.142055	0.000224525	7.07e-08	0.524814	1.38e-05	0.46794	0.00356004	0.0099528	0.833398	0.0139446	1.41e-06	0.355076	8.91e-07	0.319041	0.673378	0.227887	5.34e-09	0.00109056	7.36e-07	4.68e-06	0.502101	0.000807287	0.0762243	0.00427284	0.0314915	0	0.00316126	0.31387	0.0589331	0.733268	0.00346031	0.864809	0.224624	6.02e-06	0.15855	0.980599	0.397037
Barnesiella	7.16e-17	1.86e-06	2.42e-19	7.67e-09	3.67e-08	0.176611	0.00193574	0.0176956	0.506225	0.186343	2.03e-12	0.8006	8.26e-09	0.0848429	6.3e-05	0.401965	0.00131975	0.350433	0.637937	9.3e-18	5.66e-05	1.21e-16	1.34e-05	0.018452	0.0116902	4.4e-05	1.68e-43	0.366262	9.38e-07	4.79e-07	0.0763706	0.000171639	0.164589	0.000504659	3.69e-09	0.015184	0.151303	0.000438091	0	0.00292014	0.000313723	0.00118363	0.420374	0.535385	0.869699	0.000293719	0.027978	3.84e-07	0.0353973
Ruminococcaceae_UCG_010	0.0186897	0.860512	0.000331778	0.0185289	0.990768	0.0599666	0.355628	0.000159921	0.0722556	3.2e-08	6.01e-08	0.224973	0.00589513	0.0278829	2.08e-07	0.854695	2.25e-13	0.211268	0.00595535	3.52e-12	0.0958505	1.69e-27	0.0214236	0.512977	0.622317	0.932052	1.6e-06	0.000107435	7.17e-06	0.165334	0.241433	0.103079	0.335329	0.590184	0.320011	0.0365784	5.98e-06	0.133222	0.000399632	0	2.45e-07	0.322931	0.193218	0.00140343	0.0663469	0.0213958	0.773494	1.45e-25	0.426402
Lachnospiraceae_UCG_001	7.04e-26	0.00125235	8.3e-06	2.6e-37	6.31e-25	6.15e-17	7.82e-14	1.26e-05	1.75e-07	0.000342021	0.00789247	1.26e-08	0.000422374	3.61e-06	0.0576535	0.231851	1.4e-16	0.245883	2.01e-08	4.25e-27	1.33e-24	6.9e-07	0.0953115	6.85e-05	0.0551398	6.17e-15	4.25e-16	7.47e-13	0.361701	1.58e-13	1.1e-11	8.49e-05	0.030336	1.99e-16	0.0652459	0.015985	8.07e-11	0.014553	3.17e-05	1.34e-08	0	0.169589	0.00873158	1.26e-12	2.37e-15	1.75e-19	0.0391922	1.14e-17	7.18e-15
Eisenbergiella	2.79e-17	1.11e-10	0.00332633	0.000258019	0.046347	4.77e-16	2.45e-14	0.00182298	0.00636847	1.83e-15	0.00625883	1.04e-08	5.64e-15	0.739909	0.299657	0.173967	5.9e-15	0.0944416	0.362643	0.0010707	1.33e-05	0.000181255	0.643396	1.09e-11	0.531843	7.1e-10	1.46e-07	0.0757062	1.05e-07	4.12e-12	8.38e-06	6.34e-12	0.00279268	7.35e-05	2.91e-12	0.000190942	0.00713033	0.503942	0.000142356	0.138578	0.056931	0	6.03e-05	0.845966	2.29e-08	4.19e-07	0.940677	0.000618566	2.43e-10
Lachnospiraceae_UCG_003	4.24e-05	1.61e-08	0.95232	8.89e-08	0.835975	4.79e-16	1.7e-05	0.000742183	7.68e-12	7.97e-09	0.387774	0.0270079	0.0199161	0.424633	0.00126063	0.391059	1.91e-16	0.042185	0.633691	0.0781257	3.49e-09	1.57e-05	0.651951	4.3e-15	0.356681	1.07e-11	0.00567585	0.0608459	5.71e-06	2.08e-10	0.0620321	0.000232782	0.254356	0.0769988	2.65e-05	0.855643	0.3556	0.000486383	0.20346	0.0679629	0.00143461	5.12e-06	0	0.142458	7.51e-08	6.27e-09	9.7e-05	0.0104028	1.02e-16
GCA_900066575	0.00350551	0.87468	0.019155	8.84e-09	7.77e-05	0.105845	0.00620178	0.585809	0.0153762	0.737078	0.0342742	0.00441536	0.348939	0.000757913	0.765718	0.19696	0.377945	0.292846	0.0198868	3.74e-06	0.019411	0.0403871	0.531731	0.00747956	0.154602	5.05e-08	0.0166052	0.0140406	0.532654	1.41e-06	3.64e-05	0.206977	0.139698	0.000113522	0.00105158	0.489817	0.741351	0.711086	0.295617	0.000172984	3.48e-14	0.676601	0.0451741	0	7.81e-06	0.0171656	0.387058	0.00116426	0.00141858
Eubacterium_hallii_group	6.66e-24	0.0119558	6.03e-13	5.15e-23	6.7e-10	7.74e-15	2.29e-22	0.376478	3.97e-05	1.42e-06	1.23e-05	2.11e-42	0.0128435	4.1e-19	0.0222702	0.714726	3.81e-08	0.118154	0.223041	1.97e-19	4.75e-15	3.98e-09	0.199156	4.72e-38	0.00808283	5.39e-37	6.44e-06	1.53e-10	2.74e-07	1.69e-17	4.04e-27	4.47e-19	0.00196788	1.16e-24	0.00885728	0.00660468	0.0260324	0.0834334	0.720361	0.0169091	5e-17	1.08e-09	3.79e-09	5.52e-07	0	2.97e-05	0.0582865	3.4e-15	1.24e-41
Alloprevotella	4.3e-33	1.19e-27	0.410829	6.37e-16	7.06e-26	1.33e-30	6.61e-17	0.00731435	8.25e-09	2.42e-05	0.119625	1.94e-11	0.0101186	0.936775	0.0498475	0.343806	3.06e-18	0.971249	5.71e-07	9.86e-07	3.8e-32	0.0359627	0.350367	2.2e-05	0.0923949	3.93e-11	2.48e-12	8.26e-07	0.0110553	5.9e-10	2.81e-13	2.04e-05	0.00375331	7.27e-10	0.043305	0.418697	4.87e-07	4.18e-07	2.95e-05	0.00418616	2.62e-21	2.38e-08	2.72e-10	0.0032126	2.35e-06	0	0.722484	4.34e-08	7.62e-08
Libanicoccus	0.256243	1.98e-08	0.308632	0.967856	0.357952	6.86e-06	0.592454	0.0414835	0.000572729	0.00854211	0.0254921	0.000316924	0.000208412	0.107213	4.52e-14	0.221609	0.0303616	0.0681059	0.420955	0.0431381	0.0343483	0.950013	7.9e-06	0.00843979	0.24769	0.739871	0.716221	0.0273662	0.0363529	0.466592	0.766463	0.00540183	0.172094	0.379874	5.01e-05	7.34e-05	0.13043	0.0520446	0.00580472	0.55889	0.00876725	0.885447	8.66e-06	0.180164	0.0143541	0.490793	0	0.629296	0.0109268
Christensenellaceae_R_7_group	7.75e-36	0.000321592	1.53e-19	5.04e-43	2.69e-14	4.47e-05	6.42e-21	0.119599	0.00198935	7.73e-05	1.5e-27	5.69e-07	5.12e-06	1.06e-10	0.756903	0.826169	7.77e-22	0.156552	6.58e-06	2.26e-34	6.71e-07	3.08e-62	0.24125	1.76e-10	0.0400901	7.46e-26	5.2e-45	2.89e-06	0.00468027	2.67e-15	0.000724128	5.56e-11	0.0221597	2.26e-14	0.101932	5.17e-05	1.09e-12	0.965884	2.17e-08	1.4e-27	1.98e-19	6.8e-05	0.00176758	0.000139753	7.28e-17	2.12e-09	0.385667	0	8.73e-11
Butyricicoccus	7.62e-27	5.86e-09	6.39e-10	4.38e-40	5.5e-08	5.47e-21	1.38e-24	0.0811178	1.2e-10	8.26e-12	3.85e-08	4.96e-25	1.94e-07	6.45e-09	0.351728	0.501099	1.75e-17	0.00937874	0.0900867	4.04e-11	1.95e-15	3.98e-07	0.45105	5.41e-34	0.560753	1.52e-26	1.96e-10	3.3e-05	3.74e-08	2.68e-11	4.5e-12	1.64e-10	0.000268402	4.7e-21	0.000179941	3.98e-09	0.112676	0.187073	0.00773572	0.207904	1.6e-16	8.74e-12	1.91e-18	0.000175064	5.22e-44	3.85e-09	0.00187289	2.97e-12	0
Paraprevotella	2.3e-09	0.441286	0.014241	0.003952	2.03e-05	0.77939	0.000816246	0.0963336	0.122623	0.588354	0.000409863	8.03e-08	0.0818677	0.0107676	0.000102828	0.97769	0.311343	0.00606877	0.275413	0.0264256	0.0184838	0.552538	0.554918	0.00314518	0.000101013	3.37e-07	0.000397776	0.131316	0.0802084	0.000403808	0.00328861	2.06e-07	0.262102	0.00167767	0.0801585	0.274727	0.0537658	2.28e-05	1.76e-05	0.317956	0.0827699	0.144496	1.12e-06	0.0100379	0.242126	0.0546538	0.000444686	0.0108748	0.0343541
Cardiobacterium	0.0844285	0.0365976	0.398502	0.175842	0.316107	0.0258303	0.327059	0.126915	0.0339056	0.776852	0.0409816	0.305504	0.39675	0.486281	0.0280445	0.148407	0.61809	0.284536	0.515821	0.0360402	0.122376	0.232592	0.421801	0.148914	0.522204	0.28547	0.11297	0.247779	0.517338	0.494909	0.0615473	0.675113	0.444455	0.436724	0.835395	0.02836	0.450012	0.0159005	0.523139	0.15081	0.061253	0.550107	0.239933	0.695849	0.0994564	0.085582	0.0613399	0.0534737	0.520023
Odoribacter	1.85e-27	0.000167981	1.93e-42	3.77e-25	2.71e-10	0.0874615	1.66e-11	0.901968	0.998195	0.0596069	1.19e-28	0.163495	1.72e-05	1.04e-08	1.96e-15	0.809223	0.0187674	0.576984	0.0509944	3.3e-30	1.97e-07	7.53e-13	2.21e-13	2.47e-11	0.000112606	2.12e-17	4.69e-40	5.08e-05	1.85e-17	5.28e-13	0.142508	4.81e-22	0.0110764	1.75e-22	2.14e-14	0.000244851	0.451342	2.2e-09	1.44e-32	0.0287184	1.24e-06	0.000110086	0.225988	0.000448448	1.31e-07	0.00380905	0.00016397	1.29e-17	9.57e-08
Megasphaera	2.66e-07	0.780585	0.00215128	0.00151835	0.286743	0.0153741	3.85e-08	0.368731	0.0206258	1.29e-05	0.00204762	0.625572	1.99e-06	0.058528	7.37e-06	0.135698	2.81e-05	0.532427	2.09e-05	0.0103674	0.487972	0.000669566	0.0764582	0.000140545	0.0278685	0.000330217	9.89e-07	0.00683327	0.0469432	0.00631382	0.149244	0.00282998	8.38e-05	0.0291099	3e-06	3.01e-19	0.378827	0.428625	0.000112155	0.0170445	0.757412	2.2e-10	0.627036	0.999596	0.00275187	0.0873148	8.84e-05	7.7e-09	3.05e-05
Dorea	2.75e-43	0.00767469	5.12e-25	5.08e-54	8.6e-11	6.73e-19	9.89e-22	0.00819417	1.08e-06	2.86e-13	2.19e-13	7.03e-14	4.4e-11	7.1e-17	0.00128331	0.309224	1.14e-11	0.831126	0.795249	6.24e-22	1.43e-17	8.76e-10	0.00420837	6.34e-46	0.000596198	9.76e-45	2.73e-22	5.29e-10	2.02e-14	2.43e-28	2.82e-05	4.27e-26	0.000516782	3.51e-36	2.27e-07	4.89e-09	0.00234651	1.39e-05	1.71e-06	0.00694979	4.19e-19	4.56e-13	2.75e-06	0.000252908	7.58e-48	3.81e-07	0.771557	1.55e-26	4.75e-43
Faecalitalea	4.75e-12	1.61e-13	0.0160954	3.77e-07	0.00566563	2.58e-24	1.46e-08	4.37e-08	6.39e-08	4.14e-50	0.00382712	1.08e-11	2.17e-11	0.00901713	0.0040715	0.523507	4.32e-24	0.124916	0.575391	1.07e-05	0.00362805	4.13e-06	0.0334611	4.84e-32	0.0763647	1.38e-15	8.36e-07	0.00120142	7.01e-14	2.5e-11	0.00031542	7.87e-07	0.000401841	0.0301063	2.82e-09	0.000195472	0.517935	0.0371288	0.780182	1.47e-06	9.78e-05	1.74e-26	1.7e-19	0.280429	4.76e-16	1.26e-13	0.000328817	1.15e-08	1.45e-22
Prevotella_2	7.37e-49	6.53e-18	0.000848641	2.32e-38	3.77e-38	2.21e-19	5.55e-26	0.265405	9.35e-11	0.0597353	8.62e-06	4.52e-06	0.00390203	0.00215301	0.0883404	0.928257	2.36e-11	0.0087867	0.153439	3.56e-15	1.11e-47	0.00015053	0.427285	4.21e-14	0.0694055	4.28e-22	8.79e-21	0.0256304	0.0914523	1.12e-36	3.6e-19	2.76e-23	0.128611	8.32e-29	0.0105995	0.247435	0.0327201	0.252386	4.68e-09	0.00880749	5.89e-23	3.31e-05	4.46e-07	3.29e-05	1.12e-13	2.37e-29	0.329095	4.19e-18	2.99e-10
Dysgonomonas	0.0151136	0.512008	0.0541874	0.157133	0.135819	0.449782	0.24701	0.39788	0.642626	0.000397339	0.157999	0.274336	0.000136148	0.876452	1.48e-19	0.966752	0.090294	0.755155	0.168347	0.010222	0.979257	0.0558307	6.45e-06	7e-06	6.92e-06	0.0233027	0.452268	0.562573	2.3e-12	0.371113	0.562471	0.0129571	5e-05	0.0630741	0.00648639	0.00623164	1.01e-05	0.318582	0.0733257	0.241362	0.180927	0.221208	0.310058	0.370335	0.00804156	0.812482	0.0106755	0.576121	0.000885928
Anaerococcus	0.0093092	0.221149	0.00444197	6.32e-05	0.332314	0.836455	0.187845	3.33e-06	0.9357	0.0564058	0.774292	0.336535	0.215251	0.0102652	0.477978	0.0505117	7.89e-05	0.0781369	0.645336	0.0983856	0.0129868	0.0422064	0.0287144	0.0022676	0.948709	0.000776956	0.000230039	0.253087	0.611074	0.0332775	0.0833362	0.143733	8.39e-05	0.131041	0.201938	1.05e-07	0.00428334	0.467254	0.00407039	0.770089	0.0283862	0.0813916	0.00180346	0.190147	0.286641	0.189666	0.827417	0.00949784	0.000118508
Agathobacter	9.81e-17	0.311077	2.25e-06	2.56e-17	1.12e-12	0.665469	0.000160508	0.399167	0.662153	0.000164306	0.0251456	0.000538733	0.288943	1.68e-11	1.23e-08	0.105105	0.414174	0.93741	0.852092	2.22e-09	2.77e-11	0.228239	4.27e-09	0.0856023	1.06e-08	1.33e-14	0.0032756	0.0557002	0.216436	4.7e-12	6.03e-05	4.42e-15	0.0151061	9.85e-14	6.93e-07	4.61e-13	0.171065	7.48e-07	1.42e-09	0.00330473	4.32e-06	0.536101	0.0550607	5.67e-07	0.00137875	0.880661	0.00704444	0.00149626	0.00036485
Atopobium	3.86e-12	4.13e-05	8.39e-06	2.65e-08	0.0737262	5.54e-07	8.55e-10	4.03e-05	0.123476	1.98e-09	0.121823	0.0315253	3.29e-14	0.107601	0.0154302	0.726703	1.34e-16	0.522471	0.318947	1.21e-11	9.22e-08	0.00265225	0.0362133	4.69e-16	0.681357	3.07e-08	0.000106092	0.220461	0.00188427	7.73e-11	6.53e-05	5.02e-10	0.0736724	0.000164341	0.0427844	0.00127125	0.0872152	0.895826	0.0275214	0.0221912	3.81e-05	1.01e-05	4.99e-05	0.800311	4.23e-06	0.00139823	0.922382	8.88e-09	4.31e-06
Turicibacter	5.18e-48	1.84e-08	7.37e-07	7.9e-33	4.84e-11	4.66e-26	3.36e-28	0.00643121	2e-07	1.9e-08	0.00061105	2.44e-06	7.6e-12	9.87e-10	0.000321795	0.930237	3.57e-17	0.604023	0.0507722	2.1e-15	5.82e-27	0.0512253	0.69549	8.34e-36	0.115421	1.38e-31	2.61e-12	0.000174897	3.17e-06	3.68e-50	3.54e-15	3.53e-37	0.00358892	1.99e-29	3.08e-06	7.42e-08	0.132142	0.41625	0.000732854	0.921555	1.68e-16	4.81e-12	0.00036887	0.0108963	7.54e-20	1.44e-11	0.824481	7.71e-10	2.17e-19
[truncated: 594 more rows]
[truncated: 606 more columns]
